# Supplementary material for: A hypothesis on the capacity of plant odorant-binding proteins to bind volatile isoprenoids based on in silico evidences
Source: eLife. 2021 Jun 23;10:e66741. doi: 10.7554/eLife.66741 (PMC8221805; doi:10.7554/eLife.66741)
Supplement: Source data 3. — Related to Figure 1. [file elife-66741-data3.zip]

Archive with 4 entries (4 files):
- SABP2_SA.pdb
- SABP2_ALPHA_PINENE.pdb
- SABP2_LIMONENE.pdb
- SABP2_MYRCENE.pdb
