# Supplementary material for: A hypothesis on the capacity of plant odorant-binding proteins to bind volatile isoprenoids based on in silico evidences
Source: eLife. 2021 Jun 23;10:e66741. doi: 10.7554/eLife.66741 (PMC8221805; doi:10.7554/eLife.66741)
Supplement: Source data 4. — Related to Figure 1—figure supplement 1. [file elife-66741-data4.zip]

Archive with 9 entries (9 files):
- HD3A_betacaryophyllene.pdb
- JApartial_betacaryophyllene.pdb
- JMcomplete_betacaryophyllene.pdb
- SABP2_betacaryophyllene.pdb
- tfl1_betacaryophyllene.pdb
- TPL_betacaryophyllene.pdb
- ABA_betacaryophyllene.pdb
- FT_betacaryophyllene.pdb
- GA_betacaryophyllene.pdb
