# Supplementary material for: A hypothesis on the capacity of plant odorant-binding proteins to bind volatile isoprenoids based on in silico evidences
Source: eLife. 2021 Jun 23;10:e66741. doi: 10.7554/eLife.66741 (PMC8221805; doi:10.7554/eLife.66741)
Supplement: Source data 4. — Related to Figure 1—figure supplement 1. [file elife-66741-data4.zip › HD3A_betacaryophyllene.pdb]

REMARK   4 XXXX COMPLIES WITH FORMAT V. 2.0
COMPND    C:\Users\Deborah\Desktop\OBP\ARABIDOPSIS\FLOWERING\HD3A\betaCario\run96.pdbqt 
AUTHOR    GENERATED BY OPEN BABEL 2.3.1
ATOM      1  N   MET A   5     -31.879  19.085  -9.162  1.00  0.00           N  
ATOM      2  HN1 MET A   5     -31.251  19.159  -9.962  1.00  0.00           H  
ATOM      3  HN2 MET A   5     -32.848  19.244  -9.440  1.00  0.00           H  
ATOM      4  HN3 MET A   5     -31.956  18.119  -8.843  1.00  0.00           H  
ATOM      5  CA  MET A   5     -31.485  19.991  -8.042  1.00  0.00           C  
ATOM      6  C   MET A   5     -32.424  19.881  -6.846  1.00  0.00           C  
ATOM      7  O   MET A   5     -33.641  19.871  -7.005  1.00  0.00           O  
ATOM      8  CB  MET A   5     -31.436  21.442  -8.518  1.00  0.00           C  
ATOM      9  CG  MET A   5     -30.042  21.914  -8.896  1.00  0.00           C  
ATOM     10  SD  MET A   5     -30.037  23.541  -9.671  1.00  0.00           S  
ATOM     11  CE  MET A   5     -28.287  23.771  -9.971  1.00  0.00           C  
ATOM     12  N   ARG A   6     -31.851  19.843  -5.645  1.00  0.00           N  
ATOM     13  HN  ARG A   6     -30.842  19.707  -5.578  1.00  0.00           H  
ATOM     14  CA  ARG A   6     -32.633  19.991  -4.421  1.00  0.00           C  
ATOM     15  C   ARG A   6     -33.486  21.248  -4.501  1.00  0.00           C  
ATOM     16  O   ARG A   6     -33.212  22.149  -5.296  1.00  0.00           O  
ATOM     17  CB  ARG A   6     -31.721  20.069  -3.192  1.00  0.00           C  
ATOM     18  CG  ARG A   6     -31.062  18.751  -2.807  1.00  0.00           C  
ATOM     19  CD  ARG A   6     -31.109  18.512  -1.295  1.00  0.00           C  
ATOM     20  NE  ARG A   6     -30.965  17.095  -0.965  1.00  0.00           N  
ATOM     21  HE  ARG A   6     -30.044  16.762  -0.680  1.00  0.00           H  
ATOM     22  CZ  ARG A   6     -31.959  16.212  -1.013  1.00  0.00           C  
ATOM     23  NH1 ARG A   6     -33.188  16.610  -1.320  1.00  0.00           N  
ATOM     24 1HH1 ARG A   6     -33.950  15.933  -1.357  1.00  0.00           H  
ATOM     25 2HH1 ARG A   6     -33.366  17.594  -1.522  1.00  0.00           H  
ATOM     26  NH2 ARG A   6     -31.727  14.932  -0.750  1.00  0.00           N  
ATOM     27 1HH2 ARG A   6     -32.489  14.255  -0.787  1.00  0.00           H  
ATOM     28 2HH2 ARG A   6     -30.783  14.626  -0.514  1.00  0.00           H  
ATOM     29  N   ASP A   7     -34.513  21.313  -3.662  1.00  0.00           N  
ATOM     30  HN  ASP A   7     -34.710  20.524  -3.046  1.00  0.00           H  
ATOM     31  CA  ASP A   7     -35.363  22.495  -3.609  1.00  0.00           C  
ATOM     32  C   ASP A   7     -34.649  23.628  -2.889  1.00  0.00           C  
ATOM     33  O   ASP A   7     -34.915  24.799  -3.133  1.00  0.00           O  
ATOM     34  CB  ASP A   7     -36.696  22.173  -2.930  1.00  0.00           C  
ATOM     35  CG  ASP A   7     -37.779  21.794  -3.925  1.00  0.00           C  
ATOM     36  OD1 ASP A   7     -38.626  20.941  -3.587  1.00  0.00           O  
ATOM     37  OD2 ASP A   7     -37.781  22.347  -5.049  1.00  0.00           O  
ATOM     38  N   ARG A   8     -33.701  23.276  -2.035  1.00  0.00           N  
ATOM     39  HN  ARG A   8     -33.487  22.289  -1.894  1.00  0.00           H  
ATOM     40  CA  ARG A   8     -32.967  24.281  -1.301  1.00  0.00           C  
ATOM     41  C   ARG A   8     -31.506  24.358  -1.746  1.00  0.00           C  
ATOM     42  O   ARG A   8     -30.655  24.905  -1.039  1.00  0.00           O  
ATOM     43  CB  ARG A   8     -33.099  24.054   0.207  1.00  0.00           C  
ATOM     44  CG  ARG A   8     -34.093  25.002   0.889  1.00  0.00           C  
ATOM     45  CD  ARG A   8     -35.295  24.256   1.434  1.00  0.00           C  
ATOM     46  NE  ARG A   8     -36.480  24.377   0.584  1.00  0.00           N  
ATOM     47  HE  ARG A   8     -36.363  24.782  -0.345  1.00  0.00           H  
ATOM     48  CZ  ARG A   8     -37.704  23.990   0.948  1.00  0.00           C  
ATOM     49  NH1 ARG A   8     -37.907  23.460   2.150  1.00  0.00           N  
ATOM     50 1HH1 ARG A   8     -37.121  23.352   2.791  1.00  0.00           H  
ATOM     51 2HH1 ARG A   8     -38.843  23.164   2.428  1.00  0.00           H  
ATOM     52  NH2 ARG A   8     -38.728  24.131   0.113  1.00  0.00           N  
ATOM     53 1HH2 ARG A   8     -38.572  24.538  -0.809  1.00  0.00           H  
ATOM     54 2HH2 ARG A   8     -39.664  23.835   0.391  1.00  0.00           H  
ATOM     55  N   ASP A   9     -31.244  23.898  -2.968  1.00  0.00           N  
ATOM     56  HN  ASP A   9     -31.896  23.247  -3.406  1.00  0.00           H  
ATOM     57  CA  ASP A   9     -30.046  24.304  -3.694  1.00  0.00           C  
ATOM     58  C   ASP A   9     -29.892  25.816  -3.691  1.00  0.00           C  
ATOM     59  O   ASP A   9     -30.833  26.536  -4.023  1.00  0.00           O  
ATOM     60  CB  ASP A   9     -30.089  23.801  -5.132  1.00  0.00           C  
ATOM     61  CG  ASP A   9     -28.764  23.969  -5.843  1.00  0.00           C  
ATOM     62  OD1 ASP A   9     -28.348  25.125  -6.077  1.00  0.00           O  
ATOM     63  OD2 ASP A   9     -28.112  22.943  -6.119  1.00  0.00           O  
ATOM     64  N   PRO A  10     -28.710  26.303  -3.281  1.00  0.00           N  
ATOM     65  CA  PRO A  10     -28.490  27.729  -3.044  1.00  0.00           C  
ATOM     66  C   PRO A  10     -28.803  28.581  -4.275  1.00  0.00           C  
ATOM     67  O   PRO A  10     -29.260  29.718  -4.128  1.00  0.00           O  
ATOM     68  CB  PRO A  10     -26.999  27.803  -2.713  1.00  0.00           C  
ATOM     69  CG  PRO A  10     -26.684  26.478  -2.131  1.00  0.00           C  
ATOM     70  CD  PRO A  10     -27.575  25.482  -2.819  1.00  0.00           C  
ATOM     71  N   LEU A  11     -28.662  27.997  -5.468  1.00  0.00           N  
ATOM     72  HN  LEU A  11     -28.254  27.063  -5.517  1.00  0.00           H  
ATOM     73  CA  LEU A  11     -29.076  28.658  -6.709  1.00  0.00           C  
ATOM     74  C   LEU A  11     -30.584  28.886  -6.830  1.00  0.00           C  
ATOM     75  O   LEU A  11     -31.010  29.805  -7.541  1.00  0.00           O  
ATOM     76  CB  LEU A  11     -28.568  27.900  -7.936  1.00  0.00           C  
ATOM     77  CG  LEU A  11     -27.051  27.947  -8.154  1.00  0.00           C  
ATOM     78  CD1 LEU A  11     -26.631  27.170  -9.405  1.00  0.00           C  
ATOM     79  CD2 LEU A  11     -26.566  29.393  -8.215  1.00  0.00           C  
ATOM     80  N   VAL A  12     -31.387  27.996  -6.237  1.00  0.00           N  
ATOM     81  HN  VAL A  12     -30.983  27.192  -5.757  1.00  0.00           H  
ATOM     82  CA  VAL A  12     -32.839  28.165  -6.271  1.00  0.00           C  
ATOM     83  C   VAL A  12     -33.388  28.959  -5.102  1.00  0.00           C  
ATOM     84  O   VAL A  12     -34.289  29.774  -5.277  1.00  0.00           O  
ATOM     85  CB  VAL A  12     -33.644  26.843  -6.485  1.00  0.00           C  
ATOM     86  CG1 VAL A  12     -32.757  25.627  -6.448  1.00  0.00           C  
ATOM     87  CG2 VAL A  12     -34.794  26.729  -5.494  1.00  0.00           C  
ATOM     88  N   VAL A  13     -32.774  28.806  -3.935  1.00  0.00           N  
ATOM     89  HN  VAL A  13     -32.187  27.987  -3.781  1.00  0.00           H  
ATOM     90  CA  VAL A  13     -32.926  29.791  -2.870  1.00  0.00           C  
ATOM     91  C   VAL A  13     -32.598  31.191  -3.396  1.00  0.00           C  
ATOM     92  O   VAL A  13     -33.334  32.137  -3.147  1.00  0.00           O  
ATOM     93  CB  VAL A  13     -32.038  29.460  -1.642  1.00  0.00           C  
ATOM     94  CG1 VAL A  13     -32.068  30.606  -0.627  1.00  0.00           C  
ATOM     95  CG2 VAL A  13     -32.505  28.154  -0.985  1.00  0.00           C  
ATOM     96  N   GLY A  14     -31.580  31.286  -4.243  1.00  0.00           N  
ATOM     97  HN  GLY A  14     -31.034  30.453  -4.460  1.00  0.00           H  
ATOM     98  CA  GLY A  14     -31.224  32.556  -4.871  1.00  0.00           C  
ATOM     99  C   GLY A  14     -32.100  32.963  -6.047  1.00  0.00           C  
ATOM    100  O   GLY A  14     -31.977  34.075  -6.561  1.00  0.00           O  
ATOM    101  N   ARG A  15     -33.005  32.079  -6.457  1.00  0.00           N  
ATOM    102  HN  ARG A  15     -33.080  31.186  -5.969  1.00  0.00           H  
ATOM    103  CA  ARG A  15     -33.902  32.349  -7.593  1.00  0.00           C  
ATOM    104  C   ARG A  15     -33.150  32.618  -8.900  1.00  0.00           C  
ATOM    105  O   ARG A  15     -33.718  33.159  -9.853  1.00  0.00           O  
ATOM    106  CB  ARG A  15     -34.862  33.516  -7.307  1.00  0.00           C  
ATOM    107  CG  ARG A  15     -35.255  33.704  -5.854  1.00  0.00           C  
ATOM    108  CD  ARG A  15     -36.628  33.141  -5.585  1.00  0.00           C  
ATOM    109  NE  ARG A  15     -36.566  31.706  -5.313  1.00  0.00           N  
ATOM    110  HE  ARG A  15     -35.678  31.229  -5.473  1.00  0.00           H  
ATOM    111  CZ  ARG A  15     -37.589  30.980  -4.871  1.00  0.00           C  
ATOM    112  NH1 ARG A  15     -38.769  31.554  -4.656  1.00  0.00           N  
ATOM    113 1HH1 ARG A  15     -39.554  30.997  -4.317  1.00  0.00           H  
ATOM    114 2HH1 ARG A  15     -38.893  32.549  -4.843  1.00  0.00           H  
ATOM    115  NH2 ARG A  15     -37.428  29.685  -4.628  1.00  0.00           N  
ATOM    116 1HH2 ARG A  15     -38.213  29.128  -4.289  1.00  0.00           H  
ATOM    117 2HH2 ARG A  15     -36.523  29.245  -4.793  1.00  0.00           H  
ATOM    118  N   VAL A  16     -31.873  32.249  -8.937  1.00  0.00           N  
ATOM    119  HN  VAL A  16     -31.401  31.993  -8.070  1.00  0.00           H  
ATOM    120  CA  VAL A  16     -31.136  32.203 -10.189  1.00  0.00           C  
ATOM    121  C   VAL A  16     -31.690  31.095 -11.058  1.00  0.00           C  
ATOM    122  O   VAL A  16     -32.037  31.314 -12.216  1.00  0.00           O  
ATOM    123  CB  VAL A  16     -29.645  31.960  -9.956  1.00  0.00           C  
ATOM    124  CG1 VAL A  16     -28.909  31.890 -11.289  1.00  0.00           C  
ATOM    125  CG2 VAL A  16     -29.066  33.048  -9.064  1.00  0.00           C  
ATOM    126  N   VAL A  17     -31.802  29.908 -10.474  1.00  0.00           N  
ATOM    127  HN  VAL A  17     -31.288  29.731  -9.611  1.00  0.00           H  
ATOM    128  CA  VAL A  17     -32.635  28.854 -11.028  1.00  0.00           C  
ATOM    129  C   VAL A  17     -34.094  29.239 -10.831  1.00  0.00           C  
ATOM    130  O   VAL A  17     -34.585  29.270  -9.704  1.00  0.00           O  
ATOM    131  CB  VAL A  17     -32.334  27.482 -10.353  1.00  0.00           C  
ATOM    132  CG1 VAL A  17     -33.258  26.391 -10.886  1.00  0.00           C  
ATOM    133  CG2 VAL A  17     -30.895  27.091 -10.591  1.00  0.00           C  
ATOM    134  N   GLY A  18     -34.745  29.643 -11.919  1.00  0.00           N  
ATOM    135  HN  GLY A  18     -34.373  29.405 -12.838  1.00  0.00           H  
ATOM    136  CA  GLY A  18     -35.983  30.421 -11.830  1.00  0.00           C  
ATOM    137  C   GLY A  18     -36.006  31.629 -12.753  1.00  0.00           C  
ATOM    138  O   GLY A  18     -36.696  31.625 -13.773  1.00  0.00           O  
ATOM    139  N   ASP A  19     -35.240  32.660 -12.400  1.00  0.00           N  
ATOM    140  HN  ASP A  19     -34.634  32.568 -11.584  1.00  0.00           H  
ATOM    141  CA  ASP A  19     -35.239  33.923 -13.146  1.00  0.00           C  
ATOM    142  C   ASP A  19     -34.300  33.851 -14.357  1.00  0.00           C  
ATOM    143  O   ASP A  19     -34.513  34.528 -15.366  1.00  0.00           O  
ATOM    144  CB  ASP A  19     -34.834  35.098 -12.239  1.00  0.00           C  
ATOM    145  CG  ASP A  19     -35.650  35.169 -10.944  1.00  0.00           C  
ATOM    146  OD1 ASP A  19     -36.798  34.698 -10.919  1.00  0.00           O  
ATOM    147  OD2 ASP A  19     -35.155  35.741  -9.953  1.00  0.00           O  
ATOM    148  N   VAL A  20     -33.266  33.019 -14.259  1.00  0.00           N  
ATOM    149  HN  VAL A  20     -33.167  32.435 -13.429  1.00  0.00           H  
ATOM    150  CA  VAL A  20     -32.273  32.931 -15.323  1.00  0.00           C  
ATOM    151  C   VAL A  20     -32.106  31.509 -15.856  1.00  0.00           C  
ATOM    152  O   VAL A  20     -32.033  31.298 -17.065  1.00  0.00           O  
ATOM    153  CB  VAL A  20     -30.914  33.472 -14.866  1.00  0.00           C  
ATOM    154  CG1 VAL A  20     -29.915  33.440 -16.021  1.00  0.00           C  
ATOM    155  CG2 VAL A  20     -31.070  34.880 -14.297  1.00  0.00           C  
ATOM    156  N   LEU A  21     -32.084  30.532 -14.955  1.00  0.00           N  
ATOM    157  HN  LEU A  21     -32.298  30.746 -13.981  1.00  0.00           H  
ATOM    158  CA  LEU A  21     -31.760  29.161 -15.330  1.00  0.00           C  
ATOM    159  C   LEU A  21     -32.884  28.187 -15.004  1.00  0.00           C  
ATOM    160  O   LEU A  21     -33.688  28.422 -14.095  1.00  0.00           O  
ATOM    161  CB  LEU A  21     -30.465  28.715 -14.657  1.00  0.00           C  
ATOM    162  CG  LEU A  21     -29.272  29.658 -14.853  1.00  0.00           C  
ATOM    163  CD1 LEU A  21     -28.039  29.104 -14.161  1.00  0.00           C  
ATOM    164  CD2 LEU A  21     -29.006  29.920 -16.342  1.00  0.00           C  
ATOM    165  N   ASP A  22     -32.957  27.113 -15.782  1.00  0.00           N  
ATOM    166  HN  ASP A  22     -32.531  27.139 -16.708  1.00  0.00           H  
ATOM    167  CA  ASP A  22     -33.628  25.904 -15.346  1.00  0.00           C  
ATOM    168  C   ASP A  22     -32.686  25.058 -14.506  1.00  0.00           C  
ATOM    169  O   ASP A  22     -31.462  25.241 -14.552  1.00  0.00           O  
ATOM    170  CB  ASP A  22     -34.120  25.103 -16.550  1.00  0.00           C  
ATOM    171  CG  ASP A  22     -35.171  25.840 -17.341  1.00  0.00           C  
ATOM    172  OD1 ASP A  22     -35.046  25.885 -18.580  1.00  0.00           O  
ATOM    173  OD2 ASP A  22     -36.055  26.472 -16.715  1.00  0.00           O  
ATOM    174  N   ALA A  23     -33.262  24.133 -13.741  1.00  0.00           N  
ATOM    175  HN  ALA A  23     -34.280  24.106 -13.677  1.00  0.00           H  
ATOM    176  CA  ALA A  23     -32.478  23.155 -12.990  1.00  0.00           C  
ATOM    177  C   ALA A  23     -31.452  22.461 -13.885  1.00  0.00           C  
ATOM    178  O   ALA A  23     -31.663  22.317 -15.091  1.00  0.00           O  
ATOM    179  CB  ALA A  23     -33.396  22.128 -12.328  1.00  0.00           C  
ATOM    180  N   PHE A  24     -30.346  22.036 -13.279  1.00  0.00           N  
ATOM    181  HN  PHE A  24     -30.222  22.238 -12.287  1.00  0.00           H  
ATOM    182  CA  PHE A  24     -29.305  21.293 -13.979  1.00  0.00           C  
ATOM    183  C   PHE A  24     -28.395  20.608 -12.958  1.00  0.00           C  
ATOM    184  O   PHE A  24     -28.480  20.877 -11.758  1.00  0.00           O  
ATOM    185  CB  PHE A  24     -28.477  22.231 -14.866  1.00  0.00           C  
ATOM    186  CG  PHE A  24     -27.644  23.225 -14.093  1.00  0.00           C  
ATOM    187  CD1 PHE A  24     -28.178  24.446 -13.700  1.00  0.00           C  
ATOM    188  CD2 PHE A  24     -26.326  22.939 -13.762  1.00  0.00           C  
ATOM    189  CE1 PHE A  24     -27.422  25.341 -12.956  1.00  0.00           C  
ATOM    190  CE2 PHE A  24     -25.555  23.843 -13.053  1.00  0.00           C  
ATOM    191  CZ  PHE A  24     -26.102  25.041 -12.644  1.00  0.00           C  
ATOM    192  N   VAL A  25     -27.505  19.744 -13.434  1.00  0.00           N  
ATOM    193  HN  VAL A  25     -27.499  19.525 -14.430  1.00  0.00           H  
ATOM    194  CA  VAL A  25     -26.539  19.106 -12.553  1.00  0.00           C  
ATOM    195  C   VAL A  25     -25.169  19.688 -12.831  1.00  0.00           C  
ATOM    196  O   VAL A  25     -24.716  19.689 -13.973  1.00  0.00           O  
ATOM    197  CB  VAL A  25     -26.500  17.570 -12.761  1.00  0.00           C  
ATOM    198  CG1 VAL A  25     -25.419  16.933 -11.876  1.00  0.00           C  
ATOM    199  CG2 VAL A  25     -27.866  16.958 -12.464  1.00  0.00           C  
ATOM    200  N   ARG A  26     -24.533  20.230 -11.799  1.00  0.00           N  
ATOM    201  HN  ARG A  26     -25.003  20.298 -10.897  1.00  0.00           H  
ATOM    202  CA  ARG A  26     -23.171  20.729 -11.940  1.00  0.00           C  
ATOM    203  C   ARG A  26     -22.282  19.594 -12.421  1.00  0.00           C  
ATOM    204  O   ARG A  26     -22.420  18.472 -11.970  1.00  0.00           O  
ATOM    205  CB  ARG A  26     -22.647  21.265 -10.602  1.00  0.00           C  
ATOM    206  CG  ARG A  26     -23.401  22.486 -10.047  1.00  0.00           C  
ATOM    207  CD  ARG A  26     -23.100  22.656  -8.569  1.00  0.00           C  
ATOM    208  NE  ARG A  26     -23.705  23.850  -7.989  1.00  0.00           N  
ATOM    209  HE  ARG A  26     -23.160  24.712  -7.993  1.00  0.00           H  
ATOM    210  CZ  ARG A  26     -24.923  23.884  -7.455  1.00  0.00           C  
ATOM    211  NH1 ARG A  26     -25.729  22.831  -7.554  1.00  0.00           N  
ATOM    212 1HH1 ARG A  26     -26.663  22.857  -7.145  1.00  0.00           H  
ATOM    213 2HH1 ARG A  26     -25.395  21.984  -8.014  1.00  0.00           H  
ATOM    214  NH2 ARG A  26     -25.357  24.984  -6.858  1.00  0.00           N  
ATOM    215 1HH2 ARG A  26     -26.291  25.010  -6.449  1.00  0.00           H  
ATOM    216 2HH2 ARG A  26     -24.739  25.792  -6.782  1.00  0.00           H  
ATOM    217  N   SER A  27     -21.371  19.884 -13.340  1.00  0.00           N  
ATOM    218  HN  SER A  27     -21.331  20.824 -13.734  1.00  0.00           H  
ATOM    219  CA  SER A  27     -20.428  18.873 -13.791  1.00  0.00           C  
ATOM    220  C   SER A  27     -19.025  19.423 -14.002  1.00  0.00           C  
ATOM    221  O   SER A  27     -18.105  18.679 -14.327  1.00  0.00           O  
ATOM    222  CB  SER A  27     -20.933  18.178 -15.059  1.00  0.00           C  
ATOM    223  OG  SER A  27     -21.206  19.105 -16.097  1.00  0.00           O  
ATOM    224  HG  SER A  27     -21.519  18.674 -16.883  1.00  0.00           H  
ATOM    225  N   THR A  28     -18.849  20.718 -13.771  1.00  0.00           N  
ATOM    226  HN  THR A  28     -19.640  21.289 -13.472  1.00  0.00           H  
ATOM    227  CA  THR A  28     -17.531  21.338 -13.940  1.00  0.00           C  
ATOM    228  C   THR A  28     -17.232  22.326 -12.823  1.00  0.00           C  
ATOM    229  O   THR A  28     -18.088  23.123 -12.451  1.00  0.00           O  
ATOM    230  CB  THR A  28     -17.423  22.071 -15.291  1.00  0.00           C  
ATOM    231  OG1 THR A  28     -17.930  21.231 -16.332  1.00  0.00           O  
ATOM    232  HG1 THR A  28     -17.863  21.683 -17.165  1.00  0.00           H  
ATOM    233  CG2 THR A  28     -15.988  22.439 -15.588  1.00  0.00           C  
ATOM    234  N   ASN A  29     -15.994  22.326 -12.341  1.00  0.00           N  
ATOM    235  HN  ASN A  29     -15.306  21.668 -12.708  1.00  0.00           H  
ATOM    236  CA  ASN A  29     -15.612  23.267 -11.284  1.00  0.00           C  
ATOM    237  C   ASN A  29     -15.502  24.682 -11.823  1.00  0.00           C  
ATOM    238  O   ASN A  29     -14.985  24.890 -12.924  1.00  0.00           O  
ATOM    239  CB  ASN A  29     -14.307  22.845 -10.608  1.00  0.00           C  
ATOM    240  CG  ASN A  29     -14.489  21.647  -9.680  1.00  0.00           C  
ATOM    241  OD1 ASN A  29     -13.512  21.079  -9.187  1.00  0.00           O  
ATOM    242  ND2 ASN A  29     -15.743  21.252  -9.449  1.00  0.00           N  
ATOM    243 1HD2 ASN A  29     -15.865  20.451  -8.829  1.00  0.00           H  
ATOM    244 2HD2 ASN A  29     -16.551  21.722  -9.857  1.00  0.00           H  
ATOM    245  N   LEU A  30     -16.086  25.634 -11.100  1.00  0.00           N  
ATOM    246  HN  LEU A  30     -16.617  25.375 -10.269  1.00  0.00           H  
ATOM    247  CA  LEU A  30     -15.982  27.041 -11.472  1.00  0.00           C  
ATOM    248  C   LEU A  30     -15.536  27.843 -10.263  1.00  0.00           C  
ATOM    249  O   LEU A  30     -16.087  27.687  -9.168  1.00  0.00           O  
ATOM    250  CB  LEU A  30     -17.319  27.570 -12.011  1.00  0.00           C  
ATOM    251  CG  LEU A  30     -17.435  29.064 -12.363  1.00  0.00           C  
ATOM    252  CD1 LEU A  30     -16.874  29.382 -13.735  1.00  0.00           C  
ATOM    253  CD2 LEU A  30     -18.886  29.524 -12.276  1.00  0.00           C  
ATOM    254  N   LYS A  31     -14.483  28.637 -10.440  1.00  0.00           N  
ATOM    255  HN  LYS A  31     -14.009  28.648 -11.343  1.00  0.00           H  
ATOM    256  CA  LYS A  31     -13.996  29.490  -9.365  1.00  0.00           C  
ATOM    257  C   LYS A  31     -13.888  30.931  -9.848  1.00  0.00           C  
ATOM    258  O   LYS A  31     -13.241  31.215 -10.870  1.00  0.00           O  
ATOM    259  CB  LYS A  31     -12.667  28.967  -8.790  1.00  0.00           C  
ATOM    260  CG  LYS A  31     -12.196  29.682  -7.535  1.00  0.00           C  
ATOM    261  CD  LYS A  31     -10.948  29.029  -6.913  1.00  0.00           C  
ATOM    262  CE  LYS A  31     -10.446  29.824  -5.688  1.00  0.00           C  
ATOM    263  NZ  LYS A  31      -9.063  29.462  -5.201  1.00  0.00           N  
ATOM    264  HZ1 LYS A  31      -8.731  29.987  -4.392  1.00  0.00           H  
ATOM    265  HZ2 LYS A  31      -8.392  29.538  -5.966  1.00  0.00           H  
ATOM    266  HZ3 LYS A  31      -9.010  28.461  -5.013  1.00  0.00           H  
ATOM    267  N   VAL A  32     -14.635  31.809  -9.182  1.00  0.00           N  
ATOM    268  HN  VAL A  32     -15.211  31.472  -8.410  1.00  0.00           H  
ATOM    269  CA  VAL A  32     -14.667  33.234  -9.507  1.00  0.00           C  
ATOM    270  C   VAL A  32     -14.020  34.017  -8.371  1.00  0.00           C  
ATOM    271  O   VAL A  32     -14.490  33.956  -7.226  1.00  0.00           O  
ATOM    272  CB  VAL A  32     -16.124  33.734  -9.625  1.00  0.00           C  
ATOM    273  CG1 VAL A  32     -16.150  35.216 -10.020  1.00  0.00           C  
ATOM    274  CG2 VAL A  32     -16.923  32.877 -10.608  1.00  0.00           C  
ATOM    275  N   THR A  33     -12.995  34.803  -8.685  1.00  0.00           N  
ATOM    276  HN  THR A  33     -12.732  34.920  -9.663  1.00  0.00           H  
ATOM    277  CA  THR A  33     -12.245  35.498  -7.653  1.00  0.00           C  
ATOM    278  C   THR A  33     -11.918  36.943  -8.044  1.00  0.00           C  
ATOM    279  O   THR A  33     -11.299  37.196  -9.086  1.00  0.00           O  
ATOM    280  CB  THR A  33     -10.973  34.715  -7.277  1.00  0.00           C  
ATOM    281  OG1 THR A  33     -11.330  33.382  -6.878  1.00  0.00           O  
ATOM    282  HG1 THR A  33     -11.795  32.967  -7.595  1.00  0.00           H  
ATOM    283  CG2 THR A  33     -10.231  35.376  -6.134  1.00  0.00           C  
ATOM    284  N   TYR A  34     -12.286  37.884  -7.173  1.00  0.00           N  
ATOM    285  HN  TYR A  34     -12.871  37.619  -6.381  1.00  0.00           H  
ATOM    286  CA  TYR A  34     -11.880  39.281  -7.314  1.00  0.00           C  
ATOM    287  C   TYR A  34     -10.801  39.549  -6.276  1.00  0.00           C  
ATOM    288  O   TYR A  34     -11.068  39.430  -5.082  1.00  0.00           O  
ATOM    289  CB  TYR A  34     -13.069  40.217  -7.027  1.00  0.00           C  
ATOM    290  CG  TYR A  34     -14.171  40.188  -8.067  1.00  0.00           C  
ATOM    291  CD1 TYR A  34     -14.162  41.075  -9.134  1.00  0.00           C  
ATOM    292  CD2 TYR A  34     -15.267  39.343  -7.926  1.00  0.00           C  
ATOM    293  CE1 TYR A  34     -15.166  41.071 -10.078  1.00  0.00           C  
ATOM    294  CE2 TYR A  34     -16.264  39.304  -8.884  1.00  0.00           C  
ATOM    295  CZ  TYR A  34     -16.218  40.193  -9.952  1.00  0.00           C  
ATOM    296  OH  TYR A  34     -17.198  40.174 -10.926  1.00  0.00           O  
ATOM    297  HH  TYR A  34     -17.167  40.781 -11.656  1.00  0.00           H  
ATOM    298  N   GLY A  35      -9.639  40.040  -6.713  1.00  0.00           N  
ATOM    299  HN  GLY A  35      -9.575  40.402  -7.665  1.00  0.00           H  
ATOM    300  CA  GLY A  35      -8.452  40.069  -5.849  1.00  0.00           C  
ATOM    301  C   GLY A  35      -8.156  38.710  -5.208  1.00  0.00           C  
ATOM    302  O   GLY A  35      -7.800  37.756  -5.886  1.00  0.00           O  
ATOM    303  N   SER A  36      -8.383  38.604  -3.905  1.00  0.00           N  
ATOM    304  HN  SER A  36      -8.757  39.408  -3.401  1.00  0.00           H  
ATOM    305  CA  SER A  36      -8.115  37.374  -3.171  1.00  0.00           C  
ATOM    306  C   SER A  36      -9.413  36.842  -2.595  1.00  0.00           C  
ATOM    307  O   SER A  36      -9.390  35.929  -1.771  1.00  0.00           O  
ATOM    308  CB  SER A  36      -7.200  37.682  -2.002  1.00  0.00           C  
ATOM    309  OG  SER A  36      -7.903  38.470  -1.062  1.00  0.00           O  
ATOM    310  HG  SER A  36      -7.330  38.663  -0.330  1.00  0.00           H  
ATOM    311  N   LYS A  37     -10.495  37.572  -2.851  1.00  0.00           N  
ATOM    312  HN  LYS A  37     -10.393  38.420  -3.408  1.00  0.00           H  
ATOM    313  CA  LYS A  37     -11.820  37.209  -2.368  1.00  0.00           C  
ATOM    314  C   LYS A  37     -12.576  36.337  -3.367  1.00  0.00           C  
ATOM    315  O   LYS A  37     -12.905  36.771  -4.477  1.00  0.00           O  
ATOM    316  CB  LYS A  37     -12.650  38.459  -2.025  1.00  0.00           C  
ATOM    317  CG  LYS A  37     -12.098  39.289  -0.869  1.00  0.00           C  
ATOM    318  CD  LYS A  37     -11.400  38.427   0.193  1.00  0.00           C  
ATOM    319  CE  LYS A  37     -10.464  39.265   1.063  1.00  0.00           C  
ATOM    320  NZ  LYS A  37     -10.127  38.599   2.366  1.00  0.00           N  
ATOM    321  HZ1 LYS A  37      -9.502  39.158   2.947  1.00  0.00           H  
ATOM    322  HZ2 LYS A  37      -9.744  37.666   2.211  1.00  0.00           H  
ATOM    323  HZ3 LYS A  37     -10.973  38.348   2.877  1.00  0.00           H  
ATOM    324  N   THR A  38     -12.867  35.108  -2.957  1.00  0.00           N  
ATOM    325  HN  THR A  38     -12.613  34.819  -2.012  1.00  0.00           H  
ATOM    326  CA  THR A  38     -13.540  34.174  -3.834  1.00  0.00           C  
ATOM    327  C   THR A  38     -15.052  34.154  -3.632  1.00  0.00           C  
ATOM    328  O   THR A  38     -15.551  34.035  -2.509  1.00  0.00           O  
ATOM    329  CB  THR A  38     -12.929  32.768  -3.743  1.00  0.00           C  
ATOM    330  OG1 THR A  38     -11.602  32.813  -4.276  1.00  0.00           O  
ATOM    331  HG1 THR A  38     -11.091  33.444  -3.783  1.00  0.00           H  
ATOM    332  CG2 THR A  38     -13.766  31.733  -4.551  1.00  0.00           C  
ATOM    333  N   VAL A  39     -15.769  34.273  -4.746  1.00  0.00           N  
ATOM    334  HN  VAL A  39     -15.277  34.344  -5.637  1.00  0.00           H  
ATOM    335  CA  VAL A  39     -17.220  34.306  -4.750  1.00  0.00           C  
ATOM    336  C   VAL A  39     -17.841  33.016  -4.235  1.00  0.00           C  
ATOM    337  O   VAL A  39     -17.431  31.917  -4.610  1.00  0.00           O  
ATOM    338  CB  VAL A  39     -17.767  34.580  -6.164  1.00  0.00           C  
ATOM    339  CG1 VAL A  39     -19.314  34.412  -6.193  1.00  0.00           C  
ATOM    340  CG2 VAL A  39     -17.326  35.976  -6.623  1.00  0.00           C  
ATOM    341  N   SER A  40     -18.907  33.164  -3.462  1.00  0.00           N  
ATOM    342  HN  SER A  40     -19.201  34.101  -3.187  1.00  0.00           H  
ATOM    343  CA  SER A  40     -19.661  32.018  -3.001  1.00  0.00           C  
ATOM    344  C   SER A  40     -21.127  32.393  -3.018  1.00  0.00           C  
ATOM    345  O   SER A  40     -21.479  33.508  -2.660  1.00  0.00           O  
ATOM    346  CB  SER A  40     -19.239  31.643  -1.583  1.00  0.00           C  
ATOM    347  OG  SER A  40     -19.768  30.383  -1.243  1.00  0.00           O  
ATOM    348  HG  SER A  40     -19.505  30.150  -0.360  1.00  0.00           H  
ATOM    349  N   ASN A  41     -21.969  31.466  -3.462  1.00  0.00           N  
ATOM    350  HN  ASN A  41     -21.623  30.519  -3.615  1.00  0.00           H  
ATOM    351  CA  ASN A  41     -23.364  31.756  -3.737  1.00  0.00           C  
ATOM    352  C   ASN A  41     -23.952  32.679  -2.689  1.00  0.00           C  
ATOM    353  O   ASN A  41     -23.958  32.352  -1.506  1.00  0.00           O  
ATOM    354  CB  ASN A  41     -24.158  30.460  -3.802  1.00  0.00           C  
ATOM    355  CG  ASN A  41     -24.170  29.858  -5.191  1.00  0.00           C  
ATOM    356  OD1 ASN A  41     -24.260  28.635  -5.345  1.00  0.00           O  
ATOM    357  ND2 ASN A  41     -24.046  30.708  -6.216  1.00  0.00           N  
ATOM    358 1HD2 ASN A  41     -23.972  31.717  -6.089  1.00  0.00           H  
ATOM    359 2HD2 ASN A  41     -24.054  30.302  -7.152  1.00  0.00           H  
ATOM    360  N   GLY A  42     -24.246  33.907  -3.099  1.00  0.00           N  
ATOM    361  HN  GLY A  42     -23.924  34.217  -4.016  1.00  0.00           H  
ATOM    362  CA  GLY A  42     -25.019  34.822  -2.267  1.00  0.00           C  
ATOM    363  C   GLY A  42     -24.170  35.754  -1.437  1.00  0.00           C  
ATOM    364  O   GLY A  42     -24.692  36.602  -0.739  1.00  0.00           O  
ATOM    365  N   LEU A  43     -22.856  35.606  -1.506  1.00  0.00           N  
ATOM    366  HN  LEU A  43     -22.466  34.818  -2.023  1.00  0.00           H  
ATOM    367  CA  LEU A  43     -21.954  36.555  -0.852  1.00  0.00           C  
ATOM    368  C   LEU A  43     -22.083  37.989  -1.383  1.00  0.00           C  
ATOM    369  O   LEU A  43     -22.241  38.209  -2.585  1.00  0.00           O  
ATOM    370  CB  LEU A  43     -20.511  36.091  -1.008  1.00  0.00           C  
ATOM    371  CG  LEU A  43     -19.718  35.752   0.252  1.00  0.00           C  
ATOM    372  CD1 LEU A  43     -20.585  35.119   1.331  1.00  0.00           C  
ATOM    373  CD2 LEU A  43     -18.570  34.831  -0.130  1.00  0.00           C  
ATOM    374  N   GLU A  44     -21.862  38.959  -0.503  1.00  0.00           N  
ATOM    375  HN  GLU A  44     -21.646  38.718   0.464  1.00  0.00           H  
ATOM    376  CA  GLU A  44     -21.922  40.365  -0.895  1.00  0.00           C  
ATOM    377  C   GLU A  44     -20.540  40.950  -1.174  1.00  0.00           C  
ATOM    378  O   GLU A  44     -19.601  40.750  -0.416  1.00  0.00           O  
ATOM    379  CB  GLU A  44     -22.672  41.202   0.146  1.00  0.00           C  
ATOM    380  CG  GLU A  44     -22.455  42.720   0.021  1.00  0.00           C  
ATOM    381  CD  GLU A  44     -23.682  43.535   0.429  1.00  0.00           C  
ATOM    382  OE1 GLU A  44     -24.531  43.021   1.188  1.00  0.00           O  
ATOM    383  OE2 GLU A  44     -23.817  44.679  -0.045  1.00  0.00           O  
ATOM    384  N   LEU A  45     -20.443  41.687  -2.272  1.00  0.00           N  
ATOM    385  HN  LEU A  45     -21.262  41.770  -2.874  1.00  0.00           H  
ATOM    386  CA  LEU A  45     -19.228  42.381  -2.659  1.00  0.00           C  
ATOM    387  C   LEU A  45     -19.604  43.831  -2.959  1.00  0.00           C  
ATOM    388  O   LEU A  45     -20.618  44.095  -3.605  1.00  0.00           O  
ATOM    389  CB  LEU A  45     -18.658  41.743  -3.930  1.00  0.00           C  
ATOM    390  CG  LEU A  45     -17.510  40.730  -3.882  1.00  0.00           C  
ATOM    391  CD1 LEU A  45     -17.374  40.049  -2.546  1.00  0.00           C  
ATOM    392  CD2 LEU A  45     -17.690  39.706  -4.988  1.00  0.00           C  
ATOM    393  N   LYS A  46     -18.803  44.774  -2.474  1.00  0.00           N  
ATOM    394  HN  LYS A  46     -18.053  44.513  -1.833  1.00  0.00           H  
ATOM    395  CA  LYS A  46     -18.976  46.175  -2.841  1.00  0.00           C  
ATOM    396  C   LYS A  46     -18.719  46.344  -4.338  1.00  0.00           C  
ATOM    397  O   LYS A  46     -17.911  45.616  -4.912  1.00  0.00           O  
ATOM    398  CB  LYS A  46     -18.008  47.049  -2.036  1.00  0.00           C  
ATOM    399  CG  LYS A  46     -18.240  47.023  -0.521  1.00  0.00           C  
ATOM    400  CD  LYS A  46     -16.921  46.988   0.260  1.00  0.00           C  
ATOM    401  CE  LYS A  46     -17.146  47.281   1.745  1.00  0.00           C  
ATOM    402  NZ  LYS A  46     -16.086  46.678   2.615  1.00  0.00           N  
ATOM    403  HZ1 LYS A  46     -16.236  46.873   3.605  1.00  0.00           H  
ATOM    404  HZ2 LYS A  46     -15.156  46.974   2.319  1.00  0.00           H  
ATOM    405  HZ3 LYS A  46     -16.000  45.676   2.447  1.00  0.00           H  
ATOM    406  N   PRO A  47     -19.457  47.255  -4.988  1.00  0.00           N  
ATOM    407  CA  PRO A  47     -19.174  47.665  -6.363  1.00  0.00           C  
ATOM    408  C   PRO A  47     -17.687  47.936  -6.610  1.00  0.00           C  
ATOM    409  O   PRO A  47     -17.150  47.564  -7.656  1.00  0.00           O  
ATOM    410  CB  PRO A  47     -19.974  48.959  -6.505  1.00  0.00           C  
ATOM    411  CG  PRO A  47     -21.162  48.762  -5.581  1.00  0.00           C  
ATOM    412  CD  PRO A  47     -20.672  47.899  -4.449  1.00  0.00           C  
ATOM    413  N   SER A  48     -17.017  48.544  -5.640  1.00  0.00           N  
ATOM    414  HN  SER A  48     -17.478  48.719  -4.747  1.00  0.00           H  
ATOM    415  CA  SER A  48     -15.631  48.968  -5.825  1.00  0.00           C  
ATOM    416  C   SER A  48     -14.632  47.805  -5.784  1.00  0.00           C  
ATOM    417  O   SER A  48     -13.487  47.963  -6.194  1.00  0.00           O  
ATOM    418  CB  SER A  48     -15.262  49.985  -4.760  1.00  0.00           C  
ATOM    419  OG  SER A  48     -15.296  49.368  -3.495  1.00  0.00           O  
ATOM    420  HG  SER A  48     -15.065  50.004  -2.829  1.00  0.00           H  
ATOM    421  N   MET A  49     -15.058  46.658  -5.259  1.00  0.00           N  
ATOM    422  HN  MET A  49     -15.972  46.631  -4.808  1.00  0.00           H  
ATOM    423  CA  MET A  49     -14.257  45.437  -5.309  1.00  0.00           C  
ATOM    424  C   MET A  49     -14.377  44.749  -6.671  1.00  0.00           C  
ATOM    425  O   MET A  49     -13.573  43.879  -6.995  1.00  0.00           O  
ATOM    426  CB  MET A  49     -14.679  44.458  -4.197  1.00  0.00           C  
ATOM    427  CG  MET A  49     -14.295  44.870  -2.752  1.00  0.00           C  
ATOM    428  SD  MET A  49     -15.441  44.257  -1.457  1.00  0.00           S  
ATOM    429  CE  MET A  49     -14.870  42.566  -1.238  1.00  0.00           C  
ATOM    430  N   VAL A  50     -15.412  45.092  -7.440  1.00  0.00           N  
ATOM    431  HN  VAL A  50     -15.980  45.900  -7.187  1.00  0.00           H  
ATOM    432  CA  VAL A  50     -15.744  44.323  -8.644  1.00  0.00           C  
ATOM    433  C   VAL A  50     -15.737  45.115  -9.955  1.00  0.00           C  
ATOM    434  O   VAL A  50     -16.336  44.696 -10.946  1.00  0.00           O  
ATOM    435  CB  VAL A  50     -17.083  43.563  -8.514  1.00  0.00           C  
ATOM    436  CG1 VAL A  50     -17.146  42.809  -7.191  1.00  0.00           C  
ATOM    437  CG2 VAL A  50     -18.271  44.515  -8.676  1.00  0.00           C  
ATOM    438  N   THR A  51     -15.025  46.232  -9.968  1.00  0.00           N  
ATOM    439  HN  THR A  51     -14.467  46.475  -9.149  1.00  0.00           H  
ATOM    440  CA  THR A  51     -15.018  47.120 -11.118  1.00  0.00           C  
ATOM    441  C   THR A  51     -14.285  46.507 -12.314  1.00  0.00           C  
ATOM    442  O   THR A  51     -14.601  46.811 -13.463  1.00  0.00           O  
ATOM    443  CB  THR A  51     -14.336  48.448 -10.779  1.00  0.00           C  
ATOM    444  OG1 THR A  51     -13.000  48.178 -10.362  1.00  0.00           O  
ATOM    445  HG1 THR A  51     -12.540  47.727 -11.060  1.00  0.00           H  
ATOM    446  CG2 THR A  51     -15.082  49.180  -9.647  1.00  0.00           C  
ATOM    447  N   HIS A  52     -13.272  45.690 -12.042  1.00  0.00           N  
ATOM    448  HN  HIS A  52     -12.956  45.589 -11.077  1.00  0.00           H  
ATOM    449  CA  HIS A  52     -12.605  44.937 -13.094  1.00  0.00           C  
ATOM    450  C   HIS A  52     -12.965  43.452 -13.064  1.00  0.00           C  
ATOM    451  O   HIS A  52     -13.382  42.927 -12.032  1.00  0.00           O  
ATOM    452  CB  HIS A  52     -11.089  45.130 -13.016  1.00  0.00           C  
ATOM    453  CG  HIS A  52     -10.655  46.529 -13.318  1.00  0.00           C  
ATOM    454  ND1 HIS A  52     -10.682  47.532 -12.373  1.00  0.00           N  
ATOM    455  HD1 HIS A  52     -10.950  47.414 -11.396  1.00  0.00           H  
ATOM    456  CD2 HIS A  52     -10.335  47.128 -14.490  1.00  0.00           C  
ATOM    457  CE1 HIS A  52     -10.307  48.669 -12.930  1.00  0.00           C  
ATOM    458  NE2 HIS A  52     -10.096  48.452 -14.215  1.00  0.00           N  
ATOM    459  HE2 HIS A  52      -9.803  49.154 -14.894  1.00  0.00           H  
ATOM    460  N   GLN A  53     -12.883  42.805 -14.224  1.00  0.00           N  
ATOM    461  HN  GLN A  53     -12.606  43.320 -15.060  1.00  0.00           H  
ATOM    462  CA  GLN A  53     -13.178  41.381 -14.334  1.00  0.00           C  
ATOM    463  C   GLN A  53     -12.456  40.544 -13.284  1.00  0.00           C  
ATOM    464  O   GLN A  53     -11.323  40.829 -12.932  1.00  0.00           O  
ATOM    465  CB  GLN A  53     -12.865  40.863 -15.745  1.00  0.00           C  
ATOM    466  CG  GLN A  53     -11.388  40.822 -16.113  1.00  0.00           C  
ATOM    467  CD  GLN A  53     -11.186  40.309 -17.529  1.00  0.00           C  
ATOM    468  OE1 GLN A  53     -10.802  39.153 -17.742  1.00  0.00           O  
ATOM    469  NE2 GLN A  53     -11.560  41.123 -18.502  1.00  0.00           N  
ATOM    470 1HE2 GLN A  53     -11.424  40.779 -19.452  1.00  0.00           H  
ATOM    471 2HE2 GLN A  53     -11.877  42.077 -18.326  1.00  0.00           H  
ATOM    472  N   PRO A  54     -13.128  39.515 -12.769  1.00  0.00           N  
ATOM    473  CA  PRO A  54     -12.495  38.585 -11.859  1.00  0.00           C  
ATOM    474  C   PRO A  54     -11.649  37.557 -12.608  1.00  0.00           C  
ATOM    475  O   PRO A  54     -11.731  37.433 -13.841  1.00  0.00           O  
ATOM    476  CB  PRO A  54     -13.690  37.901 -11.190  1.00  0.00           C  
ATOM    477  CG  PRO A  54     -14.850  38.032 -12.201  1.00  0.00           C  
ATOM    478  CD  PRO A  54     -14.432  39.020 -13.249  1.00  0.00           C  
ATOM    479  N   ARG A  55     -10.802  36.857 -11.870  1.00  0.00           N  
ATOM    480  HN  ARG A  55     -10.592  37.159 -10.919  1.00  0.00           H  
ATOM    481  CA  ARG A  55     -10.170  35.664 -12.401  1.00  0.00           C  
ATOM    482  C   ARG A  55     -11.154  34.520 -12.261  1.00  0.00           C  
ATOM    483  O   ARG A  55     -11.743  34.364 -11.210  1.00  0.00           O  
ATOM    484  CB  ARG A  55      -8.871  35.374 -11.643  1.00  0.00           C  
ATOM    485  CG  ARG A  55      -7.774  36.344 -12.000  1.00  0.00           C  
ATOM    486  CD  ARG A  55      -6.489  36.056 -11.260  1.00  0.00           C  
ATOM    487  NE  ARG A  55      -5.501  37.104 -11.495  1.00  0.00           N  
ATOM    488  HE  ARG A  55      -4.777  36.924 -12.191  1.00  0.00           H  
ATOM    489  CZ  ARG A  55      -5.476  38.278 -10.867  1.00  0.00           C  
ATOM    490  NH1 ARG A  55      -4.473  39.122 -11.100  1.00  0.00           N  
ATOM    491 1HH1 ARG A  55      -3.791  38.915 -11.830  1.00  0.00           H  
ATOM    492 2HH1 ARG A  55      -4.454  40.021 -10.619  1.00  0.00           H  
ATOM    493  NH2 ARG A  55      -6.371  38.549  -9.910  1.00  0.00           N  
ATOM    494 1HH2 ARG A  55      -7.139  37.902  -9.731  1.00  0.00           H  
ATOM    495 2HH2 ARG A  55      -6.352  39.448  -9.429  1.00  0.00           H  
ATOM    496  N   VAL A  56     -11.447  33.834 -13.363  1.00  0.00           N  
ATOM    497  HN  VAL A  56     -10.948  34.048 -14.227  1.00  0.00           H  
ATOM    498  CA  VAL A  56     -12.459  32.787 -13.372  1.00  0.00           C  
ATOM    499  C   VAL A  56     -11.826  31.470 -13.832  1.00  0.00           C  
ATOM    500  O   VAL A  56     -11.528  31.288 -15.006  1.00  0.00           O  
ATOM    501  CB  VAL A  56     -13.642  33.138 -14.335  1.00  0.00           C  
ATOM    502  CG1 VAL A  56     -14.657  32.032 -14.358  1.00  0.00           C  
ATOM    503  CG2 VAL A  56     -14.314  34.445 -13.928  1.00  0.00           C  
ATOM    504  N   GLU A  57     -11.626  30.545 -12.907  1.00  0.00           N  
ATOM    505  HN  GLU A  57     -11.857  30.738 -11.932  1.00  0.00           H  
ATOM    506  CA  GLU A  57     -11.074  29.247 -13.286  1.00  0.00           C  
ATOM    507  C   GLU A  57     -12.175  28.273 -13.654  1.00  0.00           C  
ATOM    508  O   GLU A  57     -13.266  28.307 -13.073  1.00  0.00           O  
ATOM    509  CB  GLU A  57     -10.187  28.687 -12.183  1.00  0.00           C  
ATOM    510  CG  GLU A  57      -9.151  29.680 -11.673  1.00  0.00           C  
ATOM    511  CD  GLU A  57      -8.365  29.130 -10.495  1.00  0.00           C  
ATOM    512  OE1 GLU A  57      -8.619  27.969 -10.103  1.00  0.00           O  
ATOM    513  OE2 GLU A  57      -7.462  29.833  -9.988  1.00  0.00           O  
ATOM    514  N   VAL A  58     -11.969  27.577 -14.767  1.00  0.00           N  
ATOM    515  HN  VAL A  58     -11.120  27.741 -15.307  1.00  0.00           H  
ATOM    516  CA  VAL A  58     -12.924  26.589 -15.231  1.00  0.00           C  
ATOM    517  C   VAL A  58     -12.263  25.223 -15.166  1.00  0.00           C  
ATOM    518  O   VAL A  58     -11.068  25.096 -15.438  1.00  0.00           O  
ATOM    519  CB  VAL A  58     -13.417  26.880 -16.678  1.00  0.00           C  
ATOM    520  CG1 VAL A  58     -13.273  28.337 -17.004  1.00  0.00           C  
ATOM    521  CG2 VAL A  58     -12.679  26.033 -17.695  1.00  0.00           C  
ATOM    522  N   GLY A  59     -13.004  24.236 -14.680  1.00  0.00           N  
ATOM    523  HN  GLY A  59     -13.991  24.402 -14.484  1.00  0.00           H  
ATOM    524  CA  GLY A  59     -12.436  22.916 -14.420  1.00  0.00           C  
ATOM    525  C   GLY A  59     -12.380  22.083 -15.684  1.00  0.00           C  
ATOM    526  O   GLY A  59     -12.139  22.608 -16.775  1.00  0.00           O  
ATOM    527  N   GLY A  60     -12.665  20.793 -15.549  1.00  0.00           N  
ATOM    528  HN  GLY A  60     -13.019  20.451 -14.656  1.00  0.00           H  
ATOM    529  CA  GLY A  60     -12.482  19.853 -16.652  1.00  0.00           C  
ATOM    530  C   GLY A  60     -11.098  19.247 -16.608  1.00  0.00           C  
ATOM    531  O   GLY A  60     -10.248  19.684 -15.826  1.00  0.00           O  
ATOM    532  N   ASN A  61     -10.859  18.251 -17.455  1.00  0.00           N  
ATOM    533  HN  ASN A  61     -11.619  17.889 -18.031  1.00  0.00           H  
ATOM    534  CA  ASN A  61      -9.522  17.665 -17.574  1.00  0.00           C  
ATOM    535  C   ASN A  61      -8.983  17.663 -18.996  1.00  0.00           C  
ATOM    536  O   ASN A  61      -7.871  17.226 -19.244  1.00  0.00           O  
ATOM    537  CB  ASN A  61      -9.501  16.252 -16.997  1.00  0.00           C  
ATOM    538  CG  ASN A  61      -9.551  16.246 -15.484  1.00  0.00           C  
ATOM    539  OD1 ASN A  61      -8.605  16.677 -14.818  1.00  0.00           O  
ATOM    540  ND2 ASN A  61     -10.680  15.805 -14.930  1.00  0.00           N  
ATOM    541 1HD2 ASN A  61     -10.714  15.801 -13.911  1.00  0.00           H  
ATOM    542 2HD2 ASN A  61     -11.462  15.449 -15.480  1.00  0.00           H  
ATOM    543  N   ASP A  62      -9.750  18.235 -19.912  1.00  0.00           N  
ATOM    544  HN  ASP A  62     -10.584  18.743 -19.617  1.00  0.00           H  
ATOM    545  CA  ASP A  62      -9.431  18.156 -21.320  1.00  0.00           C  
ATOM    546  C   ASP A  62      -9.373  19.556 -21.930  1.00  0.00           C  
ATOM    547  O   ASP A  62     -10.406  20.166 -22.224  1.00  0.00           O  
ATOM    548  CB  ASP A  62     -10.475  17.296 -22.039  1.00  0.00           C  
ATOM    549  CG  ASP A  62     -10.000  16.815 -23.394  1.00  0.00           C  
ATOM    550  OD1 ASP A  62     -10.520  15.786 -23.880  1.00  0.00           O  
ATOM    551  OD2 ASP A  62      -9.116  17.474 -23.978  1.00  0.00           O  
ATOM    552  N   MET A  63      -8.158  20.011 -22.216  1.00  0.00           N  
ATOM    553  HN  MET A  63      -7.346  19.478 -21.904  1.00  0.00           H  
ATOM    554  CA  MET A  63      -7.945  21.249 -22.962  1.00  0.00           C  
ATOM    555  C   MET A  63      -8.603  21.327 -24.337  1.00  0.00           C  
ATOM    556  O   MET A  63      -8.667  22.410 -24.917  1.00  0.00           O  
ATOM    557  CB  MET A  63      -6.455  21.573 -23.070  1.00  0.00           C  
ATOM    558  CG  MET A  63      -5.862  22.107 -21.779  1.00  0.00           C  
ATOM    559  SD  MET A  63      -4.122  22.524 -21.914  1.00  0.00           S  
ATOM    560  CE  MET A  63      -3.345  21.171 -21.051  1.00  0.00           C  
ATOM    561  N   ARG A  64      -9.044  20.194 -24.884  1.00  0.00           N  
ATOM    562  HN  ARG A  64      -8.852  19.303 -24.426  1.00  0.00           H  
ATOM    563  CA  ARG A  64      -9.803  20.219 -26.140  1.00  0.00           C  
ATOM    564  C   ARG A  64     -11.237  20.672 -25.938  1.00  0.00           C  
ATOM    565  O   ARG A  64     -11.953  20.914 -26.902  1.00  0.00           O  
ATOM    566  CB  ARG A  64      -9.831  18.855 -26.823  1.00  0.00           C  
ATOM    567  CG  ARG A  64      -8.488  18.331 -27.239  1.00  0.00           C  
ATOM    568  CD  ARG A  64      -8.173  17.137 -26.395  1.00  0.00           C  
ATOM    569  NE  ARG A  64      -8.067  15.939 -27.195  1.00  0.00           N  
ATOM    570  HE  ARG A  64      -7.870  16.048 -28.190  1.00  0.00           H  
ATOM    571  CZ  ARG A  64      -8.208  14.705 -26.725  1.00  0.00           C  
ATOM    572  NH1 ARG A  64      -7.983  13.674 -27.529  1.00  0.00           N  
ATOM    573 1HH1 ARG A  64      -7.679  13.829 -28.490  1.00  0.00           H  
ATOM    574 2HH1 ARG A  64      -8.091  12.726 -27.168  1.00  0.00           H  
ATOM    575  NH2 ARG A  64      -8.603  14.503 -25.474  1.00  0.00           N  
ATOM    576 1HH2 ARG A  64      -8.776  15.296 -24.856  1.00  0.00           H  
ATOM    577 2HH2 ARG A  64      -8.711  13.555 -25.113  1.00  0.00           H  
ATOM    578  N   THR A  65     -11.713  20.590 -24.707  1.00  0.00           N  
ATOM    579  HN  THR A  65     -11.125  20.225 -23.958  1.00  0.00           H  
ATOM    580  CA  THR A  65     -13.069  21.017 -24.418  1.00  0.00           C  
ATOM    581  C   THR A  65     -13.112  22.523 -24.198  1.00  0.00           C  
ATOM    582  O   THR A  65     -12.245  23.095 -23.528  1.00  0.00           O  
ATOM    583  CB  THR A  65     -13.654  20.276 -23.208  1.00  0.00           C  
ATOM    584  OG1 THR A  65     -13.148  18.933 -23.195  1.00  0.00           O  
ATOM    585  HG1 THR A  65     -13.510  18.474 -22.446  1.00  0.00           H  
ATOM    586  CG2 THR A  65     -15.170  20.240 -23.299  1.00  0.00           C  
ATOM    587  N   PHE A  66     -14.048  23.165 -24.888  1.00  0.00           N  
ATOM    588  HN  PHE A  66     -14.680  22.623 -25.477  1.00  0.00           H  
ATOM    589  CA  PHE A  66     -14.207  24.606 -24.838  1.00  0.00           C  
ATOM    590  C   PHE A  66     -15.432  24.953 -24.007  1.00  0.00           C  
ATOM    591  O   PHE A  66     -16.487  24.356 -24.177  1.00  0.00           O  
ATOM    592  CB  PHE A  66     -14.362  25.161 -26.258  1.00  0.00           C  
ATOM    593  CG  PHE A  66     -13.058  25.365 -26.980  1.00  0.00           C  
ATOM    594  CD1 PHE A  66     -12.994  26.172 -28.105  1.00  0.00           C  
ATOM    595  CD2 PHE A  66     -11.888  24.813 -26.501  1.00  0.00           C  
ATOM    596  CE1 PHE A  66     -11.784  26.418 -28.741  1.00  0.00           C  
ATOM    597  CE2 PHE A  66     -10.677  25.026 -27.154  1.00  0.00           C  
ATOM    598  CZ  PHE A  66     -10.625  25.836 -28.266  1.00  0.00           C  
ATOM    599  N   TYR A  67     -15.319  25.979 -23.172  1.00  0.00           N  
ATOM    600  HN  TYR A  67     -14.417  26.446 -23.075  1.00  0.00           H  
ATOM    601  CA  TYR A  67     -16.460  26.456 -22.386  1.00  0.00           C  
ATOM    602  C   TYR A  67     -16.840  27.889 -22.744  1.00  0.00           C  
ATOM    603  O   TYR A  67     -15.984  28.689 -23.144  1.00  0.00           O  
ATOM    604  CB  TYR A  67     -16.143  26.372 -20.894  1.00  0.00           C  
ATOM    605  CG  TYR A  67     -15.791  24.977 -20.455  1.00  0.00           C  
ATOM    606  CD1 TYR A  67     -14.509  24.472 -20.659  1.00  0.00           C  
ATOM    607  CD2 TYR A  67     -16.770  24.108 -19.987  1.00  0.00           C  
ATOM    608  CE1 TYR A  67     -14.200  23.164 -20.339  1.00  0.00           C  
ATOM    609  CE2 TYR A  67     -16.459  22.810 -19.644  1.00  0.00           C  
ATOM    610  CZ  TYR A  67     -15.167  22.346 -19.819  1.00  0.00           C  
ATOM    611  OH  TYR A  67     -14.842  21.055 -19.481  1.00  0.00           O  
ATOM    612  HH  TYR A  67     -13.955  20.736 -19.601  1.00  0.00           H  
ATOM    613  N   THR A  68     -18.086  28.251 -22.449  1.00  0.00           N  
ATOM    614  HN  THR A  68     -18.751  27.546 -22.132  1.00  0.00           H  
ATOM    615  CA  THR A  68     -18.518  29.641 -22.571  1.00  0.00           C  
ATOM    616  C   THR A  68     -18.996  30.200 -21.238  1.00  0.00           C  
ATOM    617  O   THR A  68     -19.714  29.523 -20.506  1.00  0.00           O  
ATOM    618  CB  THR A  68     -19.619  29.773 -23.622  1.00  0.00           C  
ATOM    619  OG1 THR A  68     -19.029  29.672 -24.919  1.00  0.00           O  
ATOM    620  HG1 THR A  68     -18.571  28.843 -24.999  1.00  0.00           H  
ATOM    621  CG2 THR A  68     -20.356  31.107 -23.494  1.00  0.00           C  
ATOM    622  N   LEU A  69     -18.524  31.398 -20.902  1.00  0.00           N  
ATOM    623  HN  LEU A  69     -17.890  31.874 -21.543  1.00  0.00           H  
ATOM    624  CA  LEU A  69     -18.882  32.054 -19.649  1.00  0.00           C  
ATOM    625  C   LEU A  69     -19.819  33.244 -19.891  1.00  0.00           C  
ATOM    626  O   LEU A  69     -19.518  34.141 -20.696  1.00  0.00           O  
ATOM    627  CB  LEU A  69     -17.628  32.523 -18.899  1.00  0.00           C  
ATOM    628  CG  LEU A  69     -17.920  33.250 -17.583  1.00  0.00           C  
ATOM    629  CD1 LEU A  69     -18.539  32.307 -16.575  1.00  0.00           C  
ATOM    630  CD2 LEU A  69     -16.696  33.941 -16.991  1.00  0.00           C  
ATOM    631  N   VAL A  70     -20.962  33.227 -19.209  1.00  0.00           N  
ATOM    632  HN  VAL A  70     -21.173  32.415 -18.629  1.00  0.00           H  
ATOM    633  CA  VAL A  70     -21.930  34.325 -19.256  1.00  0.00           C  
ATOM    634  C   VAL A  70     -22.037  34.972 -17.874  1.00  0.00           C  
ATOM    635  O   VAL A  70     -22.086  34.284 -16.849  1.00  0.00           O  
ATOM    636  CB  VAL A  70     -23.339  33.812 -19.699  1.00  0.00           C  
ATOM    637  CG1 VAL A  70     -24.358  34.933 -19.710  1.00  0.00           C  
ATOM    638  CG2 VAL A  70     -23.270  33.174 -21.070  1.00  0.00           C  
ATOM    639  N   MET A  71     -22.040  36.297 -17.841  1.00  0.00           N  
ATOM    640  HN  MET A  71     -21.872  36.821 -18.700  1.00  0.00           H  
ATOM    641  CA  MET A  71     -22.278  37.014 -16.604  1.00  0.00           C  
ATOM    642  C   MET A  71     -23.376  38.042 -16.817  1.00  0.00           C  
ATOM    643  O   MET A  71     -23.222  38.964 -17.616  1.00  0.00           O  
ATOM    644  CB  MET A  71     -21.005  37.721 -16.161  1.00  0.00           C  
ATOM    645  CG  MET A  71     -21.173  38.563 -14.916  1.00  0.00           C  
ATOM    646  SD  MET A  71     -19.770  39.655 -14.676  1.00  0.00           S  
ATOM    647  CE  MET A  71     -20.260  40.482 -13.158  1.00  0.00           C  
ATOM    648  N   VAL A  72     -24.443  37.941 -16.036  1.00  0.00           N  
ATOM    649  HN  VAL A  72     -24.429  37.293 -15.249  1.00  0.00           H  
ATOM    650  CA  VAL A  72     -25.628  38.737 -16.283  1.00  0.00           C  
ATOM    651  C   VAL A  72     -26.173  39.290 -14.990  1.00  0.00           C  
ATOM    652  O   VAL A  72     -25.938  38.717 -13.913  1.00  0.00           O  
ATOM    653  CB  VAL A  72     -26.744  37.913 -16.956  1.00  0.00           C  
ATOM    654  CG1 VAL A  72     -26.407  37.628 -18.401  1.00  0.00           C  
ATOM    655  CG2 VAL A  72     -26.994  36.633 -16.189  1.00  0.00           C  
ATOM    656  N   ASP A  73     -26.898  40.404 -15.109  1.00  0.00           N  
ATOM    657  HN  ASP A  73     -26.913  40.879 -16.011  1.00  0.00           H  
ATOM    658  CA  ASP A  73     -27.675  40.978 -14.003  1.00  0.00           C  
ATOM    659  C   ASP A  73     -29.177  40.808 -14.235  1.00  0.00           C  
ATOM    660  O   ASP A  73     -29.767  41.528 -15.042  1.00  0.00           O  
ATOM    661  CB  ASP A  73     -27.372  42.467 -13.847  1.00  0.00           C  
ATOM    662  CG  ASP A  73     -27.897  43.032 -12.536  1.00  0.00           C  
ATOM    663  OD1 ASP A  73     -28.729  42.362 -11.879  1.00  0.00           O  
ATOM    664  OD2 ASP A  73     -27.445  44.128 -12.136  1.00  0.00           O  
ATOM    665  N   PRO A  74     -29.800  39.861 -13.524  1.00  0.00           N  
ATOM    666  CA  PRO A  74     -31.235  39.630 -13.694  1.00  0.00           C  
ATOM    667  C   PRO A  74     -32.081  40.727 -13.040  1.00  0.00           C  
ATOM    668  O   PRO A  74     -33.303  40.763 -13.249  1.00  0.00           O  
ATOM    669  CB  PRO A  74     -31.463  38.290 -12.980  1.00  0.00           C  
ATOM    670  CG  PRO A  74     -30.365  38.233 -11.956  1.00  0.00           C  
ATOM    671  CD  PRO A  74     -29.175  38.887 -12.611  1.00  0.00           C  
ATOM    672  N   ASP A  75     -31.441  41.577 -12.233  1.00  0.00           N  
ATOM    673  HN  ASP A  75     -30.427  41.509 -12.149  1.00  0.00           H  
ATOM    674  CA  ASP A  75     -32.150  42.606 -11.463  1.00  0.00           C  
ATOM    675  C   ASP A  75     -31.846  44.022 -11.982  1.00  0.00           C  
ATOM    676  O   ASP A  75     -31.837  44.989 -11.215  1.00  0.00           O  
ATOM    677  CB  ASP A  75     -31.778  42.540  -9.970  1.00  0.00           C  
ATOM    678  CG  ASP A  75     -32.022  41.180  -9.352  1.00  0.00           C  
ATOM    679  OD1 ASP A  75     -33.183  40.747  -9.303  1.00  0.00           O  
ATOM    680  OD2 ASP A  75     -31.072  40.618  -8.772  1.00  0.00           O  
ATOM    681  N   ALA A  76     -31.491  44.134 -13.253  1.00  0.00           N  
ATOM    682  HN  ALA A  76     -31.388  43.298 -13.828  1.00  0.00           H  
ATOM    683  CA  ALA A  76     -31.248  45.446 -13.831  1.00  0.00           C  
ATOM    684  C   ALA A  76     -32.586  46.066 -14.240  1.00  0.00           C  
ATOM    685  O   ALA A  76     -33.412  45.380 -14.846  1.00  0.00           O  
ATOM    686  CB  ALA A  76     -30.329  45.313 -15.031  1.00  0.00           C  
ATOM    687  N   PRO A  77     -32.805  47.361 -13.925  1.00  0.00           N  
ATOM    688  CA  PRO A  77     -31.931  48.255 -13.155  1.00  0.00           C  
ATOM    689  C   PRO A  77     -32.225  48.245 -11.664  1.00  0.00           C  
ATOM    690  O   PRO A  77     -31.454  48.805 -10.883  1.00  0.00           O  
ATOM    691  CB  PRO A  77     -32.260  49.644 -13.721  1.00  0.00           C  
ATOM    692  CG  PRO A  77     -33.696  49.543 -14.168  1.00  0.00           C  
ATOM    693  CD  PRO A  77     -33.934  48.094 -14.548  1.00  0.00           C  
ATOM    694  N   SER A  78     -33.359  47.665 -11.289  1.00  0.00           N  
ATOM    695  HN  SER A  78     -34.016  47.367 -12.010  1.00  0.00           H  
ATOM    696  CA  SER A  78     -33.707  47.435  -9.891  1.00  0.00           C  
ATOM    697  C   SER A  78     -34.317  46.041  -9.762  1.00  0.00           C  
ATOM    698  O   SER A  78     -35.178  45.663 -10.567  1.00  0.00           O  
ATOM    699  CB  SER A  78     -34.736  48.480  -9.429  1.00  0.00           C  
ATOM    700  OG  SER A  78     -35.250  48.189  -8.140  1.00  0.00           O  
ATOM    701  HG  SER A  78     -35.886  48.835  -7.855  1.00  0.00           H  
ATOM    702  N   PRO A  79     -33.937  45.301  -8.704  1.00  0.00           N  
ATOM    703  CA  PRO A  79     -34.640  44.067  -8.359  1.00  0.00           C  
ATOM    704  C   PRO A  79     -36.132  44.293  -8.136  1.00  0.00           C  
ATOM    705  O   PRO A  79     -36.911  43.353  -8.238  1.00  0.00           O  
ATOM    706  CB  PRO A  79     -33.984  43.649  -7.044  1.00  0.00           C  
ATOM    707  CG  PRO A  79     -33.491  44.934  -6.457  1.00  0.00           C  
ATOM    708  CD  PRO A  79     -33.009  45.719  -7.638  1.00  0.00           C  
ATOM    709  N   SER A  80     -36.518  45.520  -7.777  1.00  0.00           N  
ATOM    710  HN  SER A  80     -35.818  46.256  -7.683  1.00  0.00           H  
ATOM    711  CA  SER A  80     -37.927  45.831  -7.515  1.00  0.00           C  
ATOM    712  C   SER A  80     -38.697  46.009  -8.807  1.00  0.00           C  
ATOM    713  O   SER A  80     -39.914  45.793  -8.848  1.00  0.00           O  
ATOM    714  CB  SER A  80     -38.056  47.083  -6.665  1.00  0.00           C  
ATOM    715  OG  SER A  80     -37.600  46.835  -5.355  1.00  0.00           O  
ATOM    716  HG  SER A  80     -37.681  47.618  -4.823  1.00  0.00           H  
ATOM    717  N   ASP A  81     -37.983  46.378  -9.867  1.00  0.00           N  
ATOM    718  HN  ASP A  81     -36.995  46.603  -9.750  1.00  0.00           H  
ATOM    719  CA  ASP A  81     -38.584  46.468 -11.194  1.00  0.00           C  
ATOM    720  C   ASP A  81     -37.585  46.228 -12.324  1.00  0.00           C  
ATOM    721  O   ASP A  81     -37.110  47.184 -12.939  1.00  0.00           O  
ATOM    722  CB  ASP A  81     -39.239  47.823 -11.384  1.00  0.00           C  
ATOM    723  CG  ASP A  81     -39.895  47.948 -12.727  1.00  0.00           C  
ATOM    724  OD1 ASP A  81     -40.615  46.996 -13.107  1.00  0.00           O  
ATOM    725  OD2 ASP A  81     -39.580  48.920 -13.448  1.00  0.00           O  
ATOM    726  N   PRO A  82     -37.264  44.944 -12.595  1.00  0.00           N  
ATOM    727  CA  PRO A  82     -36.096  44.539 -13.390  1.00  0.00           C  
ATOM    728  C   PRO A  82     -36.367  44.481 -14.891  1.00  0.00           C  
ATOM    729  O   PRO A  82     -36.136  43.442 -15.510  1.00  0.00           O  
ATOM    730  CB  PRO A  82     -35.825  43.114 -12.902  1.00  0.00           C  
ATOM    731  CG  PRO A  82     -37.172  42.606 -12.519  1.00  0.00           C  
ATOM    732  CD  PRO A  82     -37.899  43.792 -11.928  1.00  0.00           C  
ATOM    733  N   ASN A  83     -36.774  45.597 -15.484  1.00  0.00           N  
ATOM    734  HN  ASN A  83     -36.730  46.480 -14.975  1.00  0.00           H  
ATOM    735  CA  ASN A  83     -37.283  45.582 -16.852  1.00  0.00           C  
ATOM    736  C   ASN A  83     -36.198  45.469 -17.934  1.00  0.00           C  
ATOM    737  O   ASN A  83     -36.510  45.444 -19.129  1.00  0.00           O  
ATOM    738  CB  ASN A  83     -38.145  46.818 -17.108  1.00  0.00           C  
ATOM    739  CG  ASN A  83     -37.367  48.089 -16.958  1.00  0.00           C  
ATOM    740  OD1 ASN A  83     -36.853  48.622 -17.937  1.00  0.00           O  
ATOM    741  ND2 ASN A  83     -37.102  48.467 -15.714  1.00  0.00           N  
ATOM    742 1HD2 ASN A  83     -36.572  49.333 -15.612  1.00  0.00           H  
ATOM    743 2HD2 ASN A  83     -37.529  48.024 -14.900  1.00  0.00           H  
ATOM    744  N   LEU A  84     -34.931  45.457 -17.519  1.00  0.00           N  
ATOM    745  HN  LEU A  84     -34.726  45.625 -16.534  1.00  0.00           H  
ATOM    746  CA  LEU A  84     -33.823  45.206 -18.452  1.00  0.00           C  
ATOM    747  C   LEU A  84     -33.250  43.798 -18.289  1.00  0.00           C  
ATOM    748  O   LEU A  84     -32.225  43.458 -18.884  1.00  0.00           O  
ATOM    749  CB  LEU A  84     -32.719  46.269 -18.321  1.00  0.00           C  
ATOM    750  CG  LEU A  84     -33.095  47.747 -18.510  1.00  0.00           C  
ATOM    751  CD1 LEU A  84     -31.920  48.659 -18.190  1.00  0.00           C  
ATOM    752  CD2 LEU A  84     -33.617  48.056 -19.919  1.00  0.00           C  
ATOM    753  N   ARG A  85     -33.922  42.977 -17.491  1.00  0.00           N  
ATOM    754  HN  ARG A  85     -34.756  43.317 -17.012  1.00  0.00           H  
ATOM    755  CA  ARG A  85     -33.493  41.601 -17.286  1.00  0.00           C  
ATOM    756  C   ARG A  85     -33.332  40.894 -18.640  1.00  0.00           C  
ATOM    757  O   ARG A  85     -34.201  41.015 -19.509  1.00  0.00           O  
ATOM    758  CB  ARG A  85     -34.524  40.857 -16.436  1.00  0.00           C  
ATOM    759  CG  ARG A  85     -34.226  39.384 -16.254  1.00  0.00           C  
ATOM    760  CD  ARG A  85     -35.281  38.720 -15.402  1.00  0.00           C  
ATOM    761  NE  ARG A  85     -35.198  39.169 -14.017  1.00  0.00           N  
ATOM    762  HE  ARG A  85     -34.440  39.803 -13.764  1.00  0.00           H  
ATOM    763  CZ  ARG A  85     -36.049  38.803 -13.066  1.00  0.00           C  
ATOM    764  NH1 ARG A  85     -37.028  37.953 -13.346  1.00  0.00           N  
ATOM    765 1HH1 ARG A  85     -37.173  37.637 -14.305  1.00  0.00           H  
ATOM    766 2HH1 ARG A  85     -37.682  37.672 -12.615  1.00  0.00           H  
ATOM    767  NH2 ARG A  85     -35.861  39.213 -11.821  1.00  0.00           N  
ATOM    768 1HH2 ARG A  85     -35.108  39.867 -11.606  1.00  0.00           H  
ATOM    769 2HH2 ARG A  85     -36.515  38.932 -11.090  1.00  0.00           H  
ATOM    770  N   GLU A  86     -32.227  40.170 -18.824  1.00  0.00           N  
ATOM    771  HN  GLU A  86     -32.202  39.509 -19.600  1.00  0.00           H  
ATOM    772  CA  GLU A  86     -31.046  40.280 -17.962  1.00  0.00           C  
ATOM    773  C   GLU A  86     -30.012  41.202 -18.595  1.00  0.00           C  
ATOM    774  O   GLU A  86     -29.878  41.234 -19.823  1.00  0.00           O  
ATOM    775  CB  GLU A  86     -30.408  38.901 -17.751  1.00  0.00           C  
ATOM    776  CG  GLU A  86     -31.380  37.740 -17.756  1.00  0.00           C  
ATOM    777  CD  GLU A  86     -30.763  36.497 -18.366  1.00  0.00           C  
ATOM    778  OE1 GLU A  86     -29.553  36.539 -18.669  1.00  0.00           O  
ATOM    779  OE2 GLU A  86     -31.477  35.487 -18.556  1.00  0.00           O  
ATOM    780  N   TYR A  87     -29.226  41.885 -17.762  1.00  0.00           N  
ATOM    781  HN  TYR A  87     -29.370  41.803 -16.756  1.00  0.00           H  
ATOM    782  CA  TYR A  87     -28.170  42.743 -18.264  1.00  0.00           C  
ATOM    783  C   TYR A  87     -26.871  41.960 -18.416  1.00  0.00           C  
ATOM    784  O   TYR A  87     -26.289  41.502 -17.431  1.00  0.00           O  
ATOM    785  CB  TYR A  87     -27.954  43.946 -17.337  1.00  0.00           C  
ATOM    786  CG  TYR A  87     -27.167  45.057 -17.995  1.00  0.00           C  
ATOM    787  CD1 TYR A  87     -27.770  45.906 -18.926  1.00  0.00           C  
ATOM    788  CD2 TYR A  87     -25.788  45.122 -17.856  1.00  0.00           C  
ATOM    789  CE1 TYR A  87     -27.025  46.867 -19.620  1.00  0.00           C  
ATOM    790  CE2 TYR A  87     -25.038  46.082 -18.527  1.00  0.00           C  
ATOM    791  CZ  TYR A  87     -25.662  46.946 -19.412  1.00  0.00           C  
ATOM    792  OH  TYR A  87     -24.912  47.875 -20.090  1.00  0.00           O  
ATOM    793  HH  TYR A  87     -23.974  47.929 -19.947  1.00  0.00           H  
ATOM    794  N   LEU A  88     -26.402  41.843 -19.652  1.00  0.00           N  
ATOM    795  HN  LEU A  88     -26.946  42.235 -20.420  1.00  0.00           H  
ATOM    796  CA  LEU A  88     -25.134  41.173 -19.959  1.00  0.00           C  
ATOM    797  C   LEU A  88     -23.928  42.030 -19.542  1.00  0.00           C  
ATOM    798  O   LEU A  88     -23.632  43.059 -20.170  1.00  0.00           O  
ATOM    799  CB  LEU A  88     -25.069  40.869 -21.460  1.00  0.00           C  
ATOM    800  CG  LEU A  88     -23.926  39.990 -21.977  1.00  0.00           C  
ATOM    801  CD1 LEU A  88     -23.846  38.677 -21.209  1.00  0.00           C  
ATOM    802  CD2 LEU A  88     -24.110  39.713 -23.455  1.00  0.00           C  
ATOM    803  N   HIS A  89     -23.206  41.568 -18.524  1.00  0.00           N  
ATOM    804  HN  HIS A  89     -23.520  40.723 -18.046  1.00  0.00           H  
ATOM    805  CA  HIS A  89     -21.981  42.221 -18.061  1.00  0.00           C  
ATOM    806  C   HIS A  89     -20.700  41.763 -18.770  1.00  0.00           C  
ATOM    807  O   HIS A  89     -19.742  42.526 -18.885  1.00  0.00           O  
ATOM    808  CB  HIS A  89     -21.836  42.062 -16.546  1.00  0.00           C  
ATOM    809  CG  HIS A  89     -22.590  43.094 -15.770  1.00  0.00           C  
ATOM    810  ND1 HIS A  89     -22.059  44.337 -15.504  1.00  0.00           N  
ATOM    811  HD1 HIS A  89     -21.100  44.622 -15.701  1.00  0.00           H  
ATOM    812  CD2 HIS A  89     -23.905  43.178 -15.455  1.00  0.00           C  
ATOM    813  CE1 HIS A  89     -22.986  45.103 -14.953  1.00  0.00           C  
ATOM    814  NE2 HIS A  89     -24.110  44.412 -14.887  1.00  0.00           N  
ATOM    815  HE2 HIS A  89     -24.986  44.741 -14.481  1.00  0.00           H  
ATOM    816  N   TRP A  90     -20.687  40.530 -19.264  1.00  0.00           N  
ATOM    817  HN  TRP A  90     -21.563  40.015 -19.354  1.00  0.00           H  
ATOM    818  CA  TRP A  90     -19.432  39.900 -19.681  1.00  0.00           C  
ATOM    819  C   TRP A  90     -19.738  38.622 -20.439  1.00  0.00           C  
ATOM    820  O   TRP A  90     -20.665  37.889 -20.088  1.00  0.00           O  
ATOM    821  CB  TRP A  90     -18.563  39.597 -18.452  1.00  0.00           C  
ATOM    822  CG  TRP A  90     -17.122  39.279 -18.747  1.00  0.00           C  
ATOM    823  CD1 TRP A  90     -16.410  39.627 -19.862  1.00  0.00           C  
ATOM    824  CD2 TRP A  90     -16.201  38.596 -17.883  1.00  0.00           C  
ATOM    825  NE1 TRP A  90     -15.113  39.185 -19.751  1.00  0.00           N  
ATOM    826  HE1 TRP A  90     -14.377  39.329 -20.443  1.00  0.00           H  
ATOM    827  CE2 TRP A  90     -14.968  38.521 -18.563  1.00  0.00           C  
ATOM    828  CE3 TRP A  90     -16.330  37.948 -16.648  1.00  0.00           C  
ATOM    829  CZ2 TRP A  90     -13.857  37.870 -18.027  1.00  0.00           C  
ATOM    830  CZ3 TRP A  90     -15.228  37.310 -16.117  1.00  0.00           C  
ATOM    831  CH2 TRP A  90     -13.999  37.290 -16.798  1.00  0.00           C  
ATOM    832  N   LEU A  91     -19.013  38.398 -21.532  1.00  0.00           N  
ATOM    833  HN  LEU A  91     -18.323  39.088 -21.828  1.00  0.00           H  
ATOM    834  CA  LEU A  91     -19.191  37.182 -22.311  1.00  0.00           C  
ATOM    835  C   LEU A  91     -17.875  36.684 -22.900  1.00  0.00           C  
ATOM    836  O   LEU A  91     -17.202  37.397 -23.633  1.00  0.00           O  
ATOM    837  CB  LEU A  91     -20.227  37.402 -23.408  1.00  0.00           C  
ATOM    838  CG  LEU A  91     -20.565  36.207 -24.301  1.00  0.00           C  
ATOM    839  CD1 LEU A  91     -21.173  35.086 -23.481  1.00  0.00           C  
ATOM    840  CD2 LEU A  91     -21.520  36.628 -25.403  1.00  0.00           C  
ATOM    841  N   VAL A  92     -17.521  35.445 -22.586  1.00  0.00           N  
ATOM    842  HN  VAL A  92     -18.158  34.872 -22.032  1.00  0.00           H  
ATOM    843  CA  VAL A  92     -16.248  34.881 -23.011  1.00  0.00           C  
ATOM    844  C   VAL A  92     -16.509  33.484 -23.523  1.00  0.00           C  
ATOM    845  O   VAL A  92     -17.227  32.714 -22.884  1.00  0.00           O  
ATOM    846  CB  VAL A  92     -15.241  34.787 -21.833  1.00  0.00           C  
ATOM    847  CG1 VAL A  92     -13.941  34.099 -22.277  1.00  0.00           C  
ATOM    848  CG2 VAL A  92     -14.958  36.157 -21.260  1.00  0.00           C  
ATOM    849  N   THR A  93     -15.955  33.167 -24.687  1.00  0.00           N  
ATOM    850  HN  THR A  93     -15.428  33.874 -25.199  1.00  0.00           H  
ATOM    851  CA  THR A  93     -16.086  31.824 -25.248  1.00  0.00           C  
ATOM    852  C   THR A  93     -14.743  31.149 -25.509  1.00  0.00           C  
ATOM    853  O   THR A  93     -13.699  31.780 -25.408  1.00  0.00           O  
ATOM    854  CB  THR A  93     -16.910  31.829 -26.546  1.00  0.00           C  
ATOM    855  OG1 THR A  93     -16.274  32.673 -27.511  1.00  0.00           O  
ATOM    856  HG1 THR A  93     -16.783  32.676 -28.313  1.00  0.00           H  
ATOM    857  CG2 THR A  93     -18.296  32.350 -26.270  1.00  0.00           C  
ATOM    858  N   ASP A  94     -14.790  29.877 -25.904  1.00  0.00           N  
ATOM    859  HN  ASP A  94     -15.682  29.383 -25.875  1.00  0.00           H  
ATOM    860  CA  ASP A  94     -13.600  29.165 -26.379  1.00  0.00           C  
ATOM    861  C   ASP A  94     -12.552  29.078 -25.278  1.00  0.00           C  
ATOM    862  O   ASP A  94     -11.358  29.227 -25.526  1.00  0.00           O  
ATOM    863  CB  ASP A  94     -13.006  29.864 -27.610  1.00  0.00           C  
ATOM    864  CG  ASP A  94     -13.912  29.768 -28.846  1.00  0.00           C  
ATOM    865  OD1 ASP A  94     -14.777  28.856 -28.924  1.00  0.00           O  
ATOM    866  OD2 ASP A  94     -13.697  30.569 -29.781  1.00  0.00           O  
ATOM    867  N   ILE A  95     -13.020  28.905 -24.050  1.00  0.00           N  
ATOM    868  HN  ILE A  95     -14.030  28.895 -23.905  1.00  0.00           H  
ATOM    869  CA  ILE A  95     -12.145  28.729 -22.901  1.00  0.00           C  
ATOM    870  C   ILE A  95     -11.766  27.273 -22.777  1.00  0.00           C  
ATOM    871  O   ILE A  95     -12.645  26.428 -22.613  1.00  0.00           O  
ATOM    872  CB  ILE A  95     -12.851  29.128 -21.593  1.00  0.00           C  
ATOM    873  CG1 ILE A  95     -13.415  30.547 -21.710  1.00  0.00           C  
ATOM    874  CG2 ILE A  95     -11.896  28.968 -20.408  1.00  0.00           C  
ATOM    875  CD1 ILE A  95     -14.327  30.966 -20.557  1.00  0.00           C  
ATOM    876  N   PRO A  96     -10.466  26.967 -22.891  1.00  0.00           N  
ATOM    877  CA  PRO A  96     -10.064  25.561 -22.796  1.00  0.00           C  
ATOM    878  C   PRO A  96     -10.242  25.053 -21.367  1.00  0.00           C  
ATOM    879  O   PRO A  96     -10.002  25.797 -20.413  1.00  0.00           O  
ATOM    880  CB  PRO A  96      -8.576  25.595 -23.175  1.00  0.00           C  
ATOM    881  CG  PRO A  96      -8.444  26.806 -24.055  1.00  0.00           C  
ATOM    882  CD  PRO A  96      -9.418  27.809 -23.500  1.00  0.00           C  
ATOM    883  N   GLY A  97     -10.676  23.806 -21.222  1.00  0.00           N  
ATOM    884  HN  GLY A  97     -10.917  23.259 -22.048  1.00  0.00           H  
ATOM    885  CA  GLY A  97     -10.813  23.207 -19.899  1.00  0.00           C  
ATOM    886  C   GLY A  97      -9.484  23.195 -19.175  1.00  0.00           C  
ATOM    887  O   GLY A  97      -8.432  23.140 -19.821  1.00  0.00           O  
ATOM    888  N   THR A  98      -9.511  23.314 -17.848  1.00  0.00           N  
ATOM    889  HN  THR A  98     -10.398  23.451 -17.363  1.00  0.00           H  
ATOM    890  CA  THR A  98      -8.267  23.248 -17.094  1.00  0.00           C  
ATOM    891  C   THR A  98      -7.741  24.671 -16.921  1.00  0.00           C  
ATOM    892  O   THR A  98      -6.892  24.958 -16.074  1.00  0.00           O  
ATOM    893  CB  THR A  98      -7.253  22.377 -17.890  1.00  0.00           C  
ATOM    894  OG1 THR A  98      -7.133  21.092 -17.275  1.00  0.00           O  
ATOM    895  HG1 THR A  98      -7.987  20.683 -17.202  1.00  0.00           H  
ATOM    896  CG2 THR A  98      -5.910  23.020 -18.005  1.00  0.00           C  
ATOM    897  N   THR A  99      -8.383  25.582 -17.630  1.00  0.00           N  
ATOM    898  HN  THR A  99      -9.326  25.376 -17.960  1.00  0.00           H  
ATOM    899  CA  THR A  99      -7.794  26.862 -17.954  1.00  0.00           C  
ATOM    900  C   THR A  99      -8.538  27.985 -17.189  1.00  0.00           C  
ATOM    901  O   THR A  99      -8.978  27.778 -16.051  1.00  0.00           O  
ATOM    902  CB  THR A  99      -7.805  27.016 -19.491  1.00  0.00           C  
ATOM    903  OG1 THR A  99      -6.494  26.758 -20.008  1.00  0.00           O  
ATOM    904  HG1 THR A  99      -6.501  26.853 -20.953  1.00  0.00           H  
ATOM    905  CG2 THR A  99      -8.299  28.333 -19.938  1.00  0.00           C  
ATOM    906  N   ALA A 100      -8.620  29.175 -17.772  1.00  0.00           N  
ATOM    907  HN  ALA A 100      -8.132  29.331 -18.654  1.00  0.00           H  
ATOM    908  CA  ALA A 100      -9.390  30.265 -17.184  1.00  0.00           C  
ATOM    909  C   ALA A 100     -10.024  31.130 -18.259  1.00  0.00           C  
ATOM    910  O   ALA A 100      -9.734  30.972 -19.453  1.00  0.00           O  
ATOM    911  CB  ALA A 100      -8.516  31.119 -16.285  1.00  0.00           C  
ATOM    912  N   ALA A 101     -10.853  32.076 -17.820  1.00  0.00           N  
ATOM    913  HN  ALA A 101     -10.979  32.194 -16.815  1.00  0.00           H  
ATOM    914  CA  ALA A 101     -11.583  32.944 -18.725  1.00  0.00           C  
ATOM    915  C   ALA A 101     -10.615  33.839 -19.473  1.00  0.00           C  
ATOM    916  O   ALA A 101     -10.870  34.223 -20.614  1.00  0.00           O  
ATOM    917  CB  ALA A 101     -12.569  33.784 -17.952  1.00  0.00           C  
ATOM    918  N   SER A 102      -9.517  34.197 -18.815  1.00  0.00           N  
ATOM    919  HN  SER A 102      -9.403  33.914 -17.842  1.00  0.00           H  
ATOM    920  CA  SER A 102      -8.474  34.984 -19.455  1.00  0.00           C  
ATOM    921  C   SER A 102      -7.825  34.284 -20.665  1.00  0.00           C  
ATOM    922  O   SER A 102      -7.116  34.912 -21.427  1.00  0.00           O  
ATOM    923  CB  SER A 102      -7.405  35.385 -18.425  1.00  0.00           C  
ATOM    924  OG  SER A 102      -6.594  34.264 -18.069  1.00  0.00           O  
ATOM    925  HG  SER A 102      -5.934  34.512 -17.433  1.00  0.00           H  
ATOM    926  N   PHE A 103      -8.036  32.979 -20.815  1.00  0.00           N  
ATOM    927  HN  PHE A 103      -8.604  32.489 -20.124  1.00  0.00           H  
ATOM    928  CA  PHE A 103      -7.479  32.219 -21.942  1.00  0.00           C  
ATOM    929  C   PHE A 103      -8.443  32.229 -23.128  1.00  0.00           C  
ATOM    930  O   PHE A 103      -8.109  31.723 -24.210  1.00  0.00           O  
ATOM    931  CB  PHE A 103      -7.212  30.759 -21.532  1.00  0.00           C  
ATOM    932  CG  PHE A 103      -5.981  30.574 -20.687  1.00  0.00           C  
ATOM    933  CD1 PHE A 103      -5.996  30.877 -19.339  1.00  0.00           C  
ATOM    934  CD2 PHE A 103      -4.812  30.103 -21.240  1.00  0.00           C  
ATOM    935  CE1 PHE A 103      -4.870  30.728 -18.562  1.00  0.00           C  
ATOM    936  CE2 PHE A 103      -3.673  29.935 -20.456  1.00  0.00           C  
ATOM    937  CZ  PHE A 103      -3.725  30.214 -19.102  1.00  0.00           C  
ATOM    938  N   GLY A 104      -9.679  32.663 -22.881  1.00  0.00           N  
ATOM    939  HN  GLY A 104      -9.882  33.103 -21.984  1.00  0.00           H  
ATOM    940  CA  GLY A 104     -10.752  32.523 -23.866  1.00  0.00           C  
ATOM    941  C   GLY A 104     -10.817  33.671 -24.854  1.00  0.00           C  
ATOM    942  O   GLY A 104      -9.884  34.462 -24.971  1.00  0.00           O  
ATOM    943  N   GLN A 105     -11.871  33.698 -25.659  1.00  0.00           N  
ATOM    944  HN  GLN A 105     -12.516  32.908 -25.679  1.00  0.00           H  
ATOM    945  CA  GLN A 105     -12.110  34.853 -26.514  1.00  0.00           C  
ATOM    946  C   GLN A 105     -13.229  35.764 -26.003  1.00  0.00           C  
ATOM    947  O   GLN A 105     -14.390  35.380 -25.942  1.00  0.00           O  
ATOM    948  CB  GLN A 105     -12.333  34.440 -27.966  1.00  0.00           C  
ATOM    949  CG  GLN A 105     -11.235  34.963 -28.928  1.00  0.00           C  
ATOM    950  CD  GLN A 105     -10.108  33.963 -29.123  1.00  0.00           C  
ATOM    951  OE1 GLN A 105      -9.620  33.349 -28.161  1.00  0.00           O  
ATOM    952  NE2 GLN A 105      -9.729  33.745 -30.379  1.00  0.00           N  
ATOM    953 1HE2 GLN A 105     -10.130  34.250 -31.170  1.00  0.00           H  
ATOM    954 2HE2 GLN A 105      -8.972  33.074 -30.510  1.00  0.00           H  
ATOM    955  N   GLU A 106     -12.832  36.920 -25.493  1.00  0.00           N  
ATOM    956  HN  GLU A 106     -11.833  37.109 -25.416  1.00  0.00           H  
ATOM    957  CA  GLU A 106     -13.776  37.928 -25.040  1.00  0.00           C  
ATOM    958  C   GLU A 106     -14.719  38.351 -26.162  1.00  0.00           C  
ATOM    959  O   GLU A 106     -14.286  38.929 -27.157  1.00  0.00           O  
ATOM    960  CB  GLU A 106     -13.018  39.139 -24.496  1.00  0.00           C  
ATOM    961  CG  GLU A 106     -13.903  40.318 -24.150  1.00  0.00           C  
ATOM    962  CD  GLU A 106     -13.100  41.567 -23.864  1.00  0.00           C  
ATOM    963  OE1 GLU A 106     -12.478  41.617 -22.772  1.00  0.00           O  
ATOM    964  OE2 GLU A 106     -13.056  42.468 -24.750  1.00  0.00           O  
ATOM    965  N   VAL A 107     -16.013  38.117 -25.957  1.00  0.00           N  
ATOM    966  HN  VAL A 107     -16.293  37.661 -25.089  1.00  0.00           H  
ATOM    967  CA  VAL A 107     -17.052  38.483 -26.919  1.00  0.00           C  
ATOM    968  C   VAL A 107     -17.730  39.824 -26.576  1.00  0.00           C  
ATOM    969  O   VAL A 107     -17.876  40.692 -27.436  1.00  0.00           O  
ATOM    970  CB  VAL A 107     -18.122  37.367 -27.024  1.00  0.00           C  
ATOM    971  CG1 VAL A 107     -19.367  37.871 -27.733  1.00  0.00           C  
ATOM    972  CG2 VAL A 107     -17.551  36.153 -27.747  1.00  0.00           C  
ATOM    973  N   MET A 108     -18.158  39.970 -25.327  1.00  0.00           N  
ATOM    974  HN  MET A 108     -18.247  39.142 -24.738  1.00  0.00           H  
ATOM    975  CA  MET A 108     -18.506  41.277 -24.766  1.00  0.00           C  
ATOM    976  C   MET A 108     -17.595  41.606 -23.590  1.00  0.00           C  
ATOM    977  O   MET A 108     -17.445  40.802 -22.658  1.00  0.00           O  
ATOM    978  CB  MET A 108     -19.967  41.305 -24.310  1.00  0.00           C  
ATOM    979  CG  MET A 108     -20.952  40.885 -25.382  1.00  0.00           C  
ATOM    980  SD  MET A 108     -21.373  42.184 -26.573  1.00  0.00           S  
ATOM    981  CE  MET A 108     -21.836  43.514 -25.454  1.00  0.00           C  
ATOM    982  N   SER A 109     -16.946  42.760 -23.655  1.00  0.00           N  
ATOM    983  HN  SER A 109     -17.109  43.389 -24.441  1.00  0.00           H  
ATOM    984  CA  SER A 109     -16.007  43.135 -22.618  1.00  0.00           C  
ATOM    985  C   SER A 109     -16.740  43.239 -21.267  1.00  0.00           C  
ATOM    986  O   SER A 109     -17.960  43.382 -21.232  1.00  0.00           O  
ATOM    987  CB  SER A 109     -15.378  44.478 -22.971  1.00  0.00           C  
ATOM    988  OG  SER A 109     -16.388  45.479 -23.090  1.00  0.00           O  
ATOM    989  HG  SER A 109     -15.996  46.316 -23.310  1.00  0.00           H  
ATOM    990  N   TYR A 110     -15.987  43.268 -20.170  1.00  0.00           N  
ATOM    991  HN  TYR A 110     -14.973  43.317 -20.267  1.00  0.00           H  
ATOM    992  CA  TYR A 110     -16.571  43.232 -18.828  1.00  0.00           C  
ATOM    993  C   TYR A 110     -17.072  44.622 -18.409  1.00  0.00           C  
ATOM    994  O   TYR A 110     -16.298  45.593 -18.370  1.00  0.00           O  
ATOM    995  CB  TYR A 110     -15.541  42.721 -17.820  1.00  0.00           C  
ATOM    996  CG  TYR A 110     -16.021  42.697 -16.387  1.00  0.00           C  
ATOM    997  CD1 TYR A 110     -15.792  43.769 -15.539  1.00  0.00           C  
ATOM    998  CD2 TYR A 110     -16.584  41.546 -15.847  1.00  0.00           C  
ATOM    999  CE1 TYR A 110     -16.162  43.715 -14.194  1.00  0.00           C  
ATOM   1000  CE2 TYR A 110     -16.985  41.492 -14.519  1.00  0.00           C  
ATOM   1001  CZ  TYR A 110     -16.795  42.588 -13.708  1.00  0.00           C  
ATOM   1002  OH  TYR A 110     -17.208  42.533 -12.395  1.00  0.00           O  
ATOM   1003  HH  TYR A 110     -17.077  43.289 -11.835  1.00  0.00           H  
ATOM   1004  N   GLU A 111     -18.376  44.732 -18.155  1.00  0.00           N  
ATOM   1005  HN  GLU A 111     -18.993  43.936 -18.316  1.00  0.00           H  
ATOM   1006  CA  GLU A 111     -18.925  45.983 -17.649  1.00  0.00           C  
ATOM   1007  C   GLU A 111     -19.026  45.945 -16.135  1.00  0.00           C  
ATOM   1008  O   GLU A 111     -19.506  44.972 -15.560  1.00  0.00           O  
ATOM   1009  CB  GLU A 111     -20.276  46.309 -18.277  1.00  0.00           C  
ATOM   1010  CG  GLU A 111     -20.633  47.789 -18.216  1.00  0.00           C  
ATOM   1011  CD  GLU A 111     -22.081  48.056 -18.586  1.00  0.00           C  
ATOM   1012  OE1 GLU A 111     -22.445  47.791 -19.746  1.00  0.00           O  
ATOM   1013  OE2 GLU A 111     -22.861  48.501 -17.717  1.00  0.00           O  
ATOM   1014  N   SER A 112     -18.429  46.944 -15.498  1.00  0.00           N  
ATOM   1015  HN  SER A 112     -18.001  47.697 -16.036  1.00  0.00           H  
ATOM   1016  CA  SER A 112     -18.375  46.983 -14.058  1.00  0.00           C  
ATOM   1017  C   SER A 112     -19.780  47.211 -13.527  1.00  0.00           C  
ATOM   1018  O   SER A 112     -20.429  48.196 -13.889  1.00  0.00           O  
ATOM   1019  CB  SER A 112     -17.448  48.103 -13.589  1.00  0.00           C  
ATOM   1020  OG  SER A 112     -17.572  49.231 -14.437  1.00  0.00           O  
ATOM   1021  HG  SER A 112     -16.996  49.927 -14.145  1.00  0.00           H  
ATOM   1022  N   PRO A 113     -20.248  46.296 -12.661  1.00  0.00           N  
ATOM   1023  CA  PRO A 113     -21.545  46.378 -11.995  1.00  0.00           C  
ATOM   1024  C   PRO A 113     -21.664  47.654 -11.185  1.00  0.00           C  
ATOM   1025  O   PRO A 113     -20.782  47.969 -10.395  1.00  0.00           O  
ATOM   1026  CB  PRO A 113     -21.547  45.161 -11.063  1.00  0.00           C  
ATOM   1027  CG  PRO A 113     -20.552  44.220 -11.664  1.00  0.00           C  
ATOM   1028  CD  PRO A 113     -19.489  45.100 -12.254  1.00  0.00           C  
ATOM   1029  N   ARG A 114     -22.683  48.443 -11.487  1.00  0.00           N  
ATOM   1030  HN  ARG A 114     -23.269  48.213 -12.290  1.00  0.00           H  
ATOM   1031  CA  ARG A 114     -22.986  49.622 -10.708  1.00  0.00           C  
ATOM   1032  C   ARG A 114     -24.433  49.558 -10.279  1.00  0.00           C  
ATOM   1033  O   ARG A 114     -25.277  50.251 -10.843  1.00  0.00           O  
ATOM   1034  CB  ARG A 114     -22.757  50.898 -11.536  1.00  0.00           C  
ATOM   1035  CG  ARG A 114     -21.567  50.841 -12.481  1.00  0.00           C  
ATOM   1036  CD  ARG A 114     -20.358  51.582 -11.901  1.00  0.00           C  
ATOM   1037  NE  ARG A 114     -19.576  52.230 -12.956  1.00  0.00           N  
ATOM   1038  HE  ARG A 114     -20.056  52.457 -13.827  1.00  0.00           H  
ATOM   1039  CZ  ARG A 114     -18.285  52.546 -12.864  1.00  0.00           C  
ATOM   1040  NH1 ARG A 114     -17.614  52.335 -11.734  1.00  0.00           N  
ATOM   1041 1HH1 ARG A 114     -18.094  51.941 -10.925  1.00  0.00           H  
ATOM   1042 2HH1 ARG A 114     -16.626  52.577 -11.664  1.00  0.00           H  
ATOM   1043  NH2 ARG A 114     -17.659  53.060 -13.918  1.00  0.00           N  
ATOM   1044 1HH2 ARG A 114     -18.173  53.222 -14.784  1.00  0.00           H  
ATOM   1045 2HH2 ARG A 114     -16.671  53.302 -13.848  1.00  0.00           H  
ATOM   1046  N   PRO A 115     -24.737  48.693  -9.307  1.00  0.00           N  
ATOM   1047  CA  PRO A 115     -26.123  48.525  -8.868  1.00  0.00           C  
ATOM   1048  C   PRO A 115     -26.630  49.771  -8.141  1.00  0.00           C  
ATOM   1049  O   PRO A 115     -25.894  50.355  -7.338  1.00  0.00           O  
ATOM   1050  CB  PRO A 115     -26.028  47.360  -7.893  1.00  0.00           C  
ATOM   1051  CG  PRO A 115     -24.632  47.482  -7.324  1.00  0.00           C  
ATOM   1052  CD  PRO A 115     -23.790  47.925  -8.479  1.00  0.00           C  
ATOM   1053  N   THR A 116     -27.849  50.200  -8.467  1.00  0.00           N  
ATOM   1054  HN  THR A 116     -28.245  49.914  -9.363  1.00  0.00           H  
ATOM   1055  CA  THR A 116     -28.644  51.065  -7.592  1.00  0.00           C  
ATOM   1056  C   THR A 116     -30.036  50.465  -7.376  1.00  0.00           C  
ATOM   1057  O   THR A 116     -30.374  49.437  -7.973  1.00  0.00           O  
ATOM   1058  CB  THR A 116     -28.796  52.501  -8.175  1.00  0.00           C  
ATOM   1059  OG1 THR A 116     -29.537  52.452  -9.405  1.00  0.00           O  
ATOM   1060  HG1 THR A 116     -29.630  53.328  -9.761  1.00  0.00           H  
ATOM   1061  CG2 THR A 116     -27.429  53.129  -8.434  1.00  0.00           C  
ATOM   1062  N   MET A 117     -30.826  51.089  -6.498  1.00  0.00           N  
ATOM   1063  HN  MET A 117     -30.439  51.852  -5.942  1.00  0.00           H  
ATOM   1064  CA  MET A 117     -32.236  50.714  -6.305  1.00  0.00           C  
ATOM   1065  C   MET A 117     -32.408  49.296  -5.742  1.00  0.00           C  
ATOM   1066  O   MET A 117     -33.380  48.595  -6.052  1.00  0.00           O  
ATOM   1067  CB  MET A 117     -33.036  50.896  -7.602  1.00  0.00           C  
ATOM   1068  CG  MET A 117     -33.121  52.359  -8.049  1.00  0.00           C  
ATOM   1069  SD  MET A 117     -33.980  52.613  -9.606  1.00  0.00           S  
ATOM   1070  CE  MET A 117     -32.748  52.130 -10.818  1.00  0.00           C  
ATOM   1071  N   GLY A 118     -31.532  48.946  -4.803  1.00  0.00           N  
ATOM   1072  HN  GLY A 118     -30.771  49.586  -4.575  1.00  0.00           H  
ATOM   1073  CA  GLY A 118     -31.625  47.683  -4.093  1.00  0.00           C  
ATOM   1074  C   GLY A 118     -30.491  46.732  -4.430  1.00  0.00           C  
ATOM   1075  O   GLY A 118     -29.609  47.052  -5.233  1.00  0.00           O  
ATOM   1076  N   ILE A 119     -30.562  45.532  -3.862  1.00  0.00           N  
ATOM   1077  HN  ILE A 119     -31.376  45.305  -3.291  1.00  0.00           H  
ATOM   1078  CA  ILE A 119     -29.521  44.532  -4.026  1.00  0.00           C  
ATOM   1079  C   ILE A 119     -29.647  43.837  -5.387  1.00  0.00           C  
ATOM   1080  O   ILE A 119     -30.747  43.444  -5.800  1.00  0.00           O  
ATOM   1081  CB  ILE A 119     -29.542  43.512  -2.862  1.00  0.00           C  
ATOM   1082  CG1 ILE A 119     -29.320  44.238  -1.525  1.00  0.00           C  
ATOM   1083  CG2 ILE A 119     -28.449  42.467  -3.056  1.00  0.00           C  
ATOM   1084  CD1 ILE A 119     -29.608  43.399  -0.278  1.00  0.00           C  
ATOM   1085  N   HIS A 120     -28.537  43.770  -6.119  1.00  0.00           N  
ATOM   1086  HN  HIS A 120     -27.684  44.210  -5.772  1.00  0.00           H  
ATOM   1087  CA  HIS A 120     -28.511  43.081  -7.409  1.00  0.00           C  
ATOM   1088  C   HIS A 120     -27.771  41.766  -7.275  1.00  0.00           C  
ATOM   1089  O   HIS A 120     -26.770  41.689  -6.560  1.00  0.00           O  
ATOM   1090  CB  HIS A 120     -27.787  43.922  -8.457  1.00  0.00           C  
ATOM   1091  CG  HIS A 120     -28.555  45.127  -8.904  1.00  0.00           C  
ATOM   1092  ND1 HIS A 120     -28.740  45.435 -10.237  1.00  0.00           N  
ATOM   1093  HD1 HIS A 120     -28.450  44.853 -11.023  1.00  0.00           H  
ATOM   1094  CD2 HIS A 120     -29.096  46.151  -8.203  1.00  0.00           C  
ATOM   1095  CE1 HIS A 120     -29.351  46.601 -10.336  1.00  0.00           C  
ATOM   1096  NE2 HIS A 120     -29.571  47.060  -9.116  1.00  0.00           N  
ATOM   1097  HE2 HIS A 120     -30.021  47.947  -8.889  1.00  0.00           H  
ATOM   1098  N   ARG A 121     -28.214  40.767  -8.029  1.00  0.00           N  
ATOM   1099  HN  ARG A 121     -29.118  40.861  -8.491  1.00  0.00           H  
ATOM   1100  CA  ARG A 121     -27.453  39.544  -8.217  1.00  0.00           C  
ATOM   1101  C   ARG A 121     -26.622  39.648  -9.484  1.00  0.00           C  
ATOM   1102  O   ARG A 121     -27.142  39.983 -10.543  1.00  0.00           O  
ATOM   1103  CB  ARG A 121     -28.389  38.336  -8.314  1.00  0.00           C  
ATOM   1104  CG  ARG A 121     -29.275  38.152  -7.101  1.00  0.00           C  
ATOM   1105  CD  ARG A 121     -30.437  37.200  -7.398  1.00  0.00           C  
ATOM   1106  NE  ARG A 121     -31.396  37.801  -8.316  1.00  0.00           N  
ATOM   1107  HE  ARG A 121     -31.280  38.790  -8.538  1.00  0.00           H  
ATOM   1108  CZ  ARG A 121     -32.410  37.159  -8.886  1.00  0.00           C  
ATOM   1109  NH1 ARG A 121     -32.606  35.863  -8.670  1.00  0.00           N  
ATOM   1110 1HH1 ARG A 121     -31.979  35.355  -8.046  1.00  0.00           H  
ATOM   1111 2HH1 ARG A 121     -33.384  35.370  -9.108  1.00  0.00           H  
ATOM   1112  NH2 ARG A 121     -33.223  37.817  -9.694  1.00  0.00           N  
ATOM   1113 1HH2 ARG A 121     -33.073  38.812  -9.860  1.00  0.00           H  
ATOM   1114 2HH2 ARG A 121     -34.001  37.324 -10.132  1.00  0.00           H  
ATOM   1115  N   LEU A 122     -25.324  39.380  -9.363  1.00  0.00           N  
ATOM   1116  HN  LEU A 122     -24.914  39.326  -8.431  1.00  0.00           H  
ATOM   1117  CA  LEU A 122     -24.471  39.162 -10.526  1.00  0.00           C  
ATOM   1118  C   LEU A 122     -24.170  37.679 -10.690  1.00  0.00           C  
ATOM   1119  O   LEU A 122     -23.521  37.066  -9.830  1.00  0.00           O  
ATOM   1120  CB  LEU A 122     -23.176  39.960 -10.403  1.00  0.00           C  
ATOM   1121  CG  LEU A 122     -23.311  41.478 -10.571  1.00  0.00           C  
ATOM   1122  CD1 LEU A 122     -24.052  41.793 -11.844  1.00  0.00           C  
ATOM   1123  CD2 LEU A 122     -24.026  42.107  -9.381  1.00  0.00           C  
ATOM   1124  N   VAL A 123     -24.693  37.107 -11.774  1.00  0.00           N  
ATOM   1125  HN  VAL A 123     -25.117  37.704 -12.484  1.00  0.00           H  
ATOM   1126  CA  VAL A 123     -24.686  35.667 -11.989  1.00  0.00           C  
ATOM   1127  C   VAL A 123     -23.626  35.283 -13.028  1.00  0.00           C  
ATOM   1128  O   VAL A 123     -23.561  35.871 -14.108  1.00  0.00           O  
ATOM   1129  CB  VAL A 123     -26.081  35.161 -12.480  1.00  0.00           C  
ATOM   1130  CG1 VAL A 123     -26.089  33.655 -12.603  1.00  0.00           C  
ATOM   1131  CG2 VAL A 123     -27.193  35.624 -11.547  1.00  0.00           C  
ATOM   1132  N   PHE A 124     -22.786  34.311 -12.679  1.00  0.00           N  
ATOM   1133  HN  PHE A 124     -22.778  33.993 -11.710  1.00  0.00           H  
ATOM   1134  CA  PHE A 124     -21.874  33.682 -13.635  1.00  0.00           C  
ATOM   1135  C   PHE A 124     -22.382  32.300 -14.038  1.00  0.00           C  
ATOM   1136  O   PHE A 124     -22.686  31.464 -13.181  1.00  0.00           O  
ATOM   1137  CB  PHE A 124     -20.472  33.562 -13.040  1.00  0.00           C  
ATOM   1138  CG  PHE A 124     -19.868  34.877 -12.635  1.00  0.00           C  
ATOM   1139  CD1 PHE A 124     -20.264  35.507 -11.456  1.00  0.00           C  
ATOM   1140  CD2 PHE A 124     -18.910  35.494 -13.437  1.00  0.00           C  
ATOM   1141  CE1 PHE A 124     -19.687  36.705 -11.059  1.00  0.00           C  
ATOM   1142  CE2 PHE A 124     -18.327  36.701 -13.052  1.00  0.00           C  
ATOM   1143  CZ  PHE A 124     -18.718  37.313 -11.860  1.00  0.00           C  
ATOM   1144  N   VAL A 125     -22.526  32.087 -15.343  1.00  0.00           N  
ATOM   1145  HN  VAL A 125     -22.310  32.841 -15.995  1.00  0.00           H  
ATOM   1146  CA  VAL A 125     -22.985  30.804 -15.869  1.00  0.00           C  
ATOM   1147  C   VAL A 125     -21.959  30.225 -16.837  1.00  0.00           C  
ATOM   1148  O   VAL A 125     -21.495  30.915 -17.752  1.00  0.00           O  
ATOM   1149  CB  VAL A 125     -24.340  30.957 -16.584  1.00  0.00           C  
ATOM   1150  CG1 VAL A 125     -24.988  29.604 -16.813  1.00  0.00           C  
ATOM   1151  CG2 VAL A 125     -25.255  31.852 -15.765  1.00  0.00           C  
ATOM   1152  N   LEU A 126     -21.546  28.988 -16.571  1.00  0.00           N  
ATOM   1153  HN  LEU A 126     -21.901  28.525 -15.735  1.00  0.00           H  
ATOM   1154  CA  LEU A 126     -20.605  28.264 -17.426  1.00  0.00           C  
ATOM   1155  C   LEU A 126     -21.300  27.193 -18.268  1.00  0.00           C  
ATOM   1156  O   LEU A 126     -22.063  26.379 -17.750  1.00  0.00           O  
ATOM   1157  CB  LEU A 126     -19.526  27.611 -16.574  1.00  0.00           C  
ATOM   1158  CG  LEU A 126     -18.335  27.097 -17.384  1.00  0.00           C  
ATOM   1159  CD1 LEU A 126     -17.504  28.271 -17.917  1.00  0.00           C  
ATOM   1160  CD2 LEU A 126     -17.482  26.139 -16.560  1.00  0.00           C  
ATOM   1161  N   PHE A 127     -21.076  27.227 -19.575  1.00  0.00           N  
ATOM   1162  HN  PHE A 127     -20.555  28.010 -19.969  1.00  0.00           H  
ATOM   1163  CA  PHE A 127     -21.557  26.170 -20.466  1.00  0.00           C  
ATOM   1164  C   PHE A 127     -20.372  25.439 -21.088  1.00  0.00           C  
ATOM   1165  O   PHE A 127     -19.316  26.024 -21.316  1.00  0.00           O  
ATOM   1166  CB  PHE A 127     -22.419  26.758 -21.587  1.00  0.00           C  
ATOM   1167  CG  PHE A 127     -23.719  27.349 -21.117  1.00  0.00           C  
ATOM   1168  CD1 PHE A 127     -24.839  26.550 -20.940  1.00  0.00           C  
ATOM   1169  CD2 PHE A 127     -23.843  28.718 -20.928  1.00  0.00           C  
ATOM   1170  CE1 PHE A 127     -26.048  27.102 -20.551  1.00  0.00           C  
ATOM   1171  CE2 PHE A 127     -25.037  29.271 -20.504  1.00  0.00           C  
ATOM   1172  CZ  PHE A 127     -26.143  28.464 -20.331  1.00  0.00           C  
ATOM   1173  N   GLN A 128     -20.575  24.178 -21.433  1.00  0.00           N  
ATOM   1174  HN  GLN A 128     -21.428  23.708 -21.130  1.00  0.00           H  
ATOM   1175  CA  GLN A 128     -19.606  23.450 -22.235  1.00  0.00           C  
ATOM   1176  C   GLN A 128     -20.020  23.500 -23.707  1.00  0.00           C  
ATOM   1177  O   GLN A 128     -21.157  23.187 -24.041  1.00  0.00           O  
ATOM   1178  CB  GLN A 128     -19.529  22.003 -21.751  1.00  0.00           C  
ATOM   1179  CG  GLN A 128     -18.782  21.061 -22.681  1.00  0.00           C  
ATOM   1180  CD  GLN A 128     -18.606  19.674 -22.079  1.00  0.00           C  
ATOM   1181  OE1 GLN A 128     -18.208  19.532 -20.926  1.00  0.00           O  
ATOM   1182  NE2 GLN A 128     -18.934  18.653 -22.849  1.00  0.00           N  
ATOM   1183 1HE2 GLN A 128     -19.265  18.771 -23.807  1.00  0.00           H  
ATOM   1184 2HE2 GLN A 128     -18.816  17.724 -22.446  1.00  0.00           H  
ATOM   1185  N   GLN A 129     -19.098  23.871 -24.589  1.00  0.00           N  
ATOM   1186  HN  GLN A 129     -18.179  24.175 -24.266  1.00  0.00           H  
ATOM   1187  CA  GLN A 129     -19.394  23.846 -26.021  1.00  0.00           C  
ATOM   1188  C   GLN A 129     -19.368  22.450 -26.626  1.00  0.00           C  
ATOM   1189  O   GLN A 129     -18.599  21.595 -26.197  1.00  0.00           O  
ATOM   1190  CB  GLN A 129     -18.457  24.765 -26.791  1.00  0.00           C  
ATOM   1191  CG  GLN A 129     -18.773  26.240 -26.617  1.00  0.00           C  
ATOM   1192  CD  GLN A 129     -17.530  27.087 -26.612  1.00  0.00           C  
ATOM   1193  OE1 GLN A 129     -17.263  27.792 -25.649  1.00  0.00           O  
ATOM   1194  NE2 GLN A 129     -16.722  26.970 -27.667  1.00  0.00           N  
ATOM   1195 1HE2 GLN A 129     -15.879  27.544 -27.664  1.00  0.00           H  
ATOM   1196 2HE2 GLN A 129     -16.945  26.382 -28.470  1.00  0.00           H  
ATOM   1197  N   LEU A 130     -20.222  22.234 -27.621  1.00  0.00           N  
ATOM   1198  HN  LEU A 130     -20.930  22.940 -27.820  1.00  0.00           H  
ATOM   1199  CA  LEU A 130     -20.187  21.027 -28.440  1.00  0.00           C  
ATOM   1200  C   LEU A 130     -18.890  20.915 -29.231  1.00  0.00           C  
ATOM   1201  O   LEU A 130     -18.364  19.818 -29.435  1.00  0.00           O  
ATOM   1202  CB  LEU A 130     -21.390  20.980 -29.393  1.00  0.00           C  
ATOM   1203  CG  LEU A 130     -22.692  20.460 -28.777  1.00  0.00           C  
ATOM   1204  CD1 LEU A 130     -23.816  20.404 -29.817  1.00  0.00           C  
ATOM   1205  CD2 LEU A 130     -22.461  19.086 -28.134  1.00  0.00           C  
ATOM   1206  N   GLY A 131     -18.381  22.054 -29.678  1.00  0.00           N  
ATOM   1207  HN  GLY A 131     -18.959  22.894 -29.673  1.00  0.00           H  
ATOM   1208  CA  GLY A 131     -17.022  22.132 -30.174  1.00  0.00           C  
ATOM   1209  C   GLY A 131     -16.709  23.569 -30.501  1.00  0.00           C  
ATOM   1210  O   GLY A 131     -17.225  24.477 -29.860  1.00  0.00           O  
ATOM   1211  N   ARG A 132     -15.947  23.778 -31.568  1.00  0.00           N  
ATOM   1212  HN  ARG A 132     -15.572  22.977 -32.075  1.00  0.00           H  
ATOM   1213  CA  ARG A 132     -15.633  25.120 -32.032  1.00  0.00           C  
ATOM   1214  C   ARG A 132     -16.819  25.750 -32.757  1.00  0.00           C  
ATOM   1215  O   ARG A 132     -17.597  25.058 -33.419  1.00  0.00           O  
ATOM   1216  CB  ARG A 132     -14.406  25.083 -32.944  1.00  0.00           C  
ATOM   1217  CG  ARG A 132     -13.102  24.930 -32.189  1.00  0.00           C  
ATOM   1218  CD  ARG A 132     -11.921  25.283 -33.070  1.00  0.00           C  
ATOM   1219  NE  ARG A 132     -11.594  24.199 -33.991  1.00  0.00           N  
ATOM   1220  HE  ARG A 132     -12.056  24.187 -34.901  1.00  0.00           H  
ATOM   1221  CZ  ARG A 132     -10.731  23.226 -33.716  1.00  0.00           C  
ATOM   1222  NH1 ARG A 132     -10.479  22.284 -34.618  1.00  0.00           N  
ATOM   1223 1HH1 ARG A 132      -9.817  21.537 -34.407  1.00  0.00           H  
ATOM   1224 2HH1 ARG A 132     -10.968  22.290 -35.513  1.00  0.00           H  
ATOM   1225  NH2 ARG A 132     -10.095  23.218 -32.551  1.00  0.00           N  
ATOM   1226 1HH2 ARG A 132      -9.433  22.471 -32.340  1.00  0.00           H  
ATOM   1227 2HH2 ARG A 132     -10.289  23.941 -31.858  1.00  0.00           H  
ATOM   1228  N   GLN A 133     -16.972  27.062 -32.605  1.00  0.00           N  
ATOM   1229  HN  GLN A 133     -16.293  27.583 -32.050  1.00  0.00           H  
ATOM   1230  CA  GLN A 133     -18.091  27.772 -33.215  1.00  0.00           C  
ATOM   1231  C   GLN A 133     -17.906  29.276 -33.102  1.00  0.00           C  
ATOM   1232  O   GLN A 133     -17.234  29.761 -32.192  1.00  0.00           O  
ATOM   1233  CB  GLN A 133     -19.411  27.358 -32.566  1.00  0.00           C  
ATOM   1234  CG  GLN A 133     -19.309  27.115 -31.065  1.00  0.00           C  
ATOM   1235  CD  GLN A 133     -20.654  26.841 -30.429  1.00  0.00           C  
ATOM   1236  OE1 GLN A 133     -20.734  26.263 -29.346  1.00  0.00           O  
ATOM   1237  NE2 GLN A 133     -21.721  27.287 -31.083  1.00  0.00           N  
ATOM   1238 1HE2 GLN A 133     -21.655  27.766 -31.981  1.00  0.00           H  
ATOM   1239 2HE2 GLN A 133     -22.628  27.102 -30.654  1.00  0.00           H  
ATOM   1240  N   THR A 134     -18.447  30.001 -34.074  1.00  0.00           N  
ATOM   1241  HN  THR A 134     -18.845  29.527 -34.884  1.00  0.00           H  
ATOM   1242  CA  THR A 134     -18.487  31.455 -34.014  1.00  0.00           C  
ATOM   1243  C   THR A 134     -19.682  31.932 -33.184  1.00  0.00           C  
ATOM   1244  O   THR A 134     -20.836  31.611 -33.480  1.00  0.00           O  
ATOM   1245  CB  THR A 134     -18.535  32.079 -35.429  1.00  0.00           C  
ATOM   1246  OG1 THR A 134     -17.281  31.861 -36.090  1.00  0.00           O  
ATOM   1247  HG1 THR A 134     -17.310  32.244 -36.959  1.00  0.00           H  
ATOM   1248  CG2 THR A 134     -18.806  33.580 -35.356  1.00  0.00           C  
ATOM   1249  N   VAL A 135     -19.388  32.648 -32.107  1.00  0.00           N  
ATOM   1250  HN  VAL A 135     -18.425  32.675 -31.771  1.00  0.00           H  
ATOM   1251  CA  VAL A 135     -20.413  33.395 -31.398  1.00  0.00           C  
ATOM   1252  C   VAL A 135     -20.370  34.868 -31.788  1.00  0.00           C  
ATOM   1253  O   VAL A 135     -19.302  35.489 -31.802  1.00  0.00           O  
ATOM   1254  CB  VAL A 135     -20.278  33.242 -29.878  1.00  0.00           C  
ATOM   1255  CG1 VAL A 135     -21.295  34.116 -29.164  1.00  0.00           C  
ATOM   1256  CG2 VAL A 135     -20.438  31.777 -29.480  1.00  0.00           C  
ATOM   1257  N   TYR A 136     -21.522  35.392 -32.195  1.00  0.00           N  
ATOM   1258  HN  TYR A 136     -22.318  34.776 -32.360  1.00  0.00           H  
ATOM   1259  CA  TYR A 136     -21.676  36.824 -32.411  1.00  0.00           C  
ATOM   1260  C   TYR A 136     -22.076  37.562 -31.130  1.00  0.00           C  
ATOM   1261  O   TYR A 136     -22.745  37.011 -30.255  1.00  0.00           O  
ATOM   1262  CB  TYR A 136     -22.684  37.087 -33.534  1.00  0.00           C  
ATOM   1263  CG  TYR A 136     -22.330  36.390 -34.832  1.00  0.00           C  
ATOM   1264  CD1 TYR A 136     -22.899  35.162 -35.160  1.00  0.00           C  
ATOM   1265  CD2 TYR A 136     -21.367  36.919 -35.693  1.00  0.00           C  
ATOM   1266  CE1 TYR A 136     -22.541  34.495 -36.326  1.00  0.00           C  
ATOM   1267  CE2 TYR A 136     -21.014  36.268 -36.863  1.00  0.00           C  
ATOM   1268  CZ  TYR A 136     -21.612  35.061 -37.178  1.00  0.00           C  
ATOM   1269  OH  TYR A 136     -21.281  34.409 -38.344  1.00  0.00           O  
ATOM   1270  HH  TYR A 136     -21.692  33.580 -38.560  1.00  0.00           H  
ATOM   1271  N   ALA A 137     -21.596  38.789 -30.991  1.00  0.00           N  
ATOM   1272  HN  ALA A 137     -20.991  39.178 -31.714  1.00  0.00           H  
ATOM   1273  CA  ALA A 137     -21.919  39.584 -29.825  1.00  0.00           C  
ATOM   1274  C   ALA A 137     -23.320  40.138 -29.998  1.00  0.00           C  
ATOM   1275  O   ALA A 137     -23.663  40.610 -31.079  1.00  0.00           O  
ATOM   1276  CB  ALA A 137     -20.925  40.698 -29.672  1.00  0.00           C  
ATOM   1277  N   PRO A 138     -24.172  39.988 -28.971  1.00  0.00           N  
ATOM   1278  CA  PRO A 138     -25.428  40.728 -28.934  1.00  0.00           C  
ATOM   1279  C   PRO A 138     -25.230  42.187 -29.327  1.00  0.00           C  
ATOM   1280  O   PRO A 138     -24.182  42.771 -29.038  1.00  0.00           O  
ATOM   1281  CB  PRO A 138     -25.835  40.624 -27.471  1.00  0.00           C  
ATOM   1282  CG  PRO A 138     -25.354  39.278 -27.078  1.00  0.00           C  
ATOM   1283  CD  PRO A 138     -24.055  39.062 -27.830  1.00  0.00           C  
ATOM   1284  N   GLY A 139     -26.191  42.731 -30.068  1.00  0.00           N  
ATOM   1285  HN  GLY A 139     -26.978  42.153 -30.362  1.00  0.00           H  
ATOM   1286  CA  GLY A 139     -26.150  44.136 -30.473  1.00  0.00           C  
ATOM   1287  C   GLY A 139     -26.295  45.114 -29.319  1.00  0.00           C  
ATOM   1288  O   GLY A 139     -26.055  46.316 -29.477  1.00  0.00           O  
ATOM   1289  N   TRP A 140     -26.663  44.589 -28.155  1.00  0.00           N  
ATOM   1290  HN  TRP A 140     -26.733  43.575 -28.076  1.00  0.00           H  
ATOM   1291  CA  TRP A 140     -26.970  45.404 -26.988  1.00  0.00           C  
ATOM   1292  C   TRP A 140     -26.905  44.514 -25.751  1.00  0.00           C  
ATOM   1293  O   TRP A 140     -26.850  43.291 -25.864  1.00  0.00           O  
ATOM   1294  CB  TRP A 140     -28.366  46.047 -27.112  1.00  0.00           C  
ATOM   1295  CG  TRP A 140     -29.470  45.074 -27.507  1.00  0.00           C  
ATOM   1296  CD1 TRP A 140     -30.210  44.277 -26.669  1.00  0.00           C  
ATOM   1297  CD2 TRP A 140     -29.932  44.790 -28.839  1.00  0.00           C  
ATOM   1298  NE1 TRP A 140     -31.068  43.485 -27.405  1.00  0.00           N  
ATOM   1299  HE1 TRP A 140     -31.704  42.785 -27.022  1.00  0.00           H  
ATOM   1300  CE2 TRP A 140     -30.927  43.791 -28.734  1.00  0.00           C  
ATOM   1301  CE3 TRP A 140     -29.582  45.264 -30.112  1.00  0.00           C  
ATOM   1302  CZ2 TRP A 140     -31.594  43.280 -29.851  1.00  0.00           C  
ATOM   1303  CZ3 TRP A 140     -30.230  44.738 -31.223  1.00  0.00           C  
ATOM   1304  CH2 TRP A 140     -31.229  43.761 -31.084  1.00  0.00           C  
ATOM   1305  N   ARG A 141     -26.952  45.122 -24.570  1.00  0.00           N  
ATOM   1306  HN  ARG A 141     -27.104  46.129 -24.523  1.00  0.00           H  
ATOM   1307  CA  ARG A 141     -26.787  44.355 -23.343  1.00  0.00           C  
ATOM   1308  C   ARG A 141     -28.090  44.124 -22.567  1.00  0.00           C  
ATOM   1309  O   ARG A 141     -28.230  43.102 -21.891  1.00  0.00           O  
ATOM   1310  CB  ARG A 141     -25.707  44.968 -22.453  1.00  0.00           C  
ATOM   1311  CG  ARG A 141     -24.315  44.977 -23.075  1.00  0.00           C  
ATOM   1312  CD  ARG A 141     -23.325  45.690 -22.158  1.00  0.00           C  
ATOM   1313  NE  ARG A 141     -21.987  45.813 -22.728  1.00  0.00           N  
ATOM   1314  HE  ARG A 141     -21.853  46.477 -23.491  1.00  0.00           H  
ATOM   1315  CZ  ARG A 141     -20.928  45.115 -22.318  1.00  0.00           C  
ATOM   1316  NH1 ARG A 141     -19.729  45.338 -22.855  1.00  0.00           N  
ATOM   1317 1HH1 ARG A 141     -18.919  44.804 -22.541  1.00  0.00           H  
ATOM   1318 2HH1 ARG A 141     -19.627  46.039 -23.589  1.00  0.00           H  
ATOM   1319  NH2 ARG A 141     -21.061  44.201 -21.360  1.00  0.00           N  
ATOM   1320 1HH2 ARG A 141     -20.251  43.667 -21.046  1.00  0.00           H  
ATOM   1321 2HH2 ARG A 141     -21.979  44.030 -20.949  1.00  0.00           H  
ATOM   1322  N   GLN A 142     -29.011  45.088 -22.616  1.00  0.00           N  
ATOM   1323  HN  GLN A 142     -28.811  45.940 -23.139  1.00  0.00           H  
ATOM   1324  CA  GLN A 142     -30.302  44.954 -21.938  1.00  0.00           C  
ATOM   1325  C   GLN A 142     -31.051  43.776 -22.528  1.00  0.00           C  
ATOM   1326  O   GLN A 142     -30.840  43.418 -23.680  1.00  0.00           O  
ATOM   1327  CB  GLN A 142     -31.154  46.213 -22.111  1.00  0.00           C  
ATOM   1328  CG  GLN A 142     -30.372  47.489 -22.326  1.00  0.00           C  
ATOM   1329  CD  GLN A 142     -30.078  47.728 -23.785  1.00  0.00           C  
ATOM   1330  OE1 GLN A 142     -29.174  47.122 -24.352  1.00  0.00           O  
ATOM   1331  NE2 GLN A 142     -30.839  48.612 -24.402  1.00  0.00           N  
ATOM   1332 1HE2 GLN A 142     -30.640  48.774 -25.389  1.00  0.00           H  
ATOM   1333 2HE2 GLN A 142     -31.590  49.116 -23.931  1.00  0.00           H  
ATOM   1334  N   ASN A 143     -31.880  43.136 -21.717  1.00  0.00           N  
ATOM   1335  HN  ASN A 143     -31.829  43.305 -20.712  1.00  0.00           H  
ATOM   1336  CA  ASN A 143     -32.862  42.197 -22.235  1.00  0.00           C  
ATOM   1337  C   ASN A 143     -32.229  41.015 -22.974  1.00  0.00           C  
ATOM   1338  O   ASN A 143     -32.858  40.384 -23.842  1.00  0.00           O  
ATOM   1339  CB  ASN A 143     -33.898  42.949 -23.078  1.00  0.00           C  
ATOM   1340  CG  ASN A 143     -34.540  44.092 -22.300  1.00  0.00           C  
ATOM   1341  OD1 ASN A 143     -35.061  43.874 -21.205  1.00  0.00           O  
ATOM   1342  ND2 ASN A 143     -34.327  45.323 -22.755  1.00  0.00           N  
ATOM   1343 1HD2 ASN A 143     -34.757  46.088 -22.234  1.00  0.00           H  
ATOM   1344 2HD2 ASN A 143     -33.896  45.503 -23.662  1.00  0.00           H  
ATOM   1345  N   PHE A 144     -30.989  40.703 -22.589  1.00  0.00           N  
ATOM   1346  HN  PHE A 144     -30.449  41.403 -22.079  1.00  0.00           H  
ATOM   1347  CA  PHE A 144     -30.366  39.408 -22.862  1.00  0.00           C  
ATOM   1348  C   PHE A 144     -31.159  38.264 -22.239  1.00  0.00           C  
ATOM   1349  O   PHE A 144     -31.741  38.415 -21.169  1.00  0.00           O  
ATOM   1350  CB  PHE A 144     -28.950  39.408 -22.285  1.00  0.00           C  
ATOM   1351  CG  PHE A 144     -28.124  38.227 -22.689  1.00  0.00           C  
ATOM   1352  CD1 PHE A 144     -27.576  38.149 -23.960  1.00  0.00           C  
ATOM   1353  CD2 PHE A 144     -27.805  37.243 -21.760  1.00  0.00           C  
ATOM   1354  CE1 PHE A 144     -26.769  37.065 -24.324  1.00  0.00           C  
ATOM   1355  CE2 PHE A 144     -26.997  36.161 -22.104  1.00  0.00           C  
ATOM   1356  CZ  PHE A 144     -26.474  36.074 -23.390  1.00  0.00           C  
ATOM   1357  N   ASN A 145     -31.182  37.119 -22.913  1.00  0.00           N  
ATOM   1358  HN  ASN A 145     -30.780  37.084 -23.850  1.00  0.00           H  
ATOM   1359  CA  ASN A 145     -31.770  35.908 -22.342  1.00  0.00           C  
ATOM   1360  C   ASN A 145     -30.841  34.693 -22.437  1.00  0.00           C  
ATOM   1361  O   ASN A 145     -30.750  34.040 -23.486  1.00  0.00           O  
ATOM   1362  CB  ASN A 145     -33.122  35.595 -22.992  1.00  0.00           C  
ATOM   1363  CG  ASN A 145     -33.835  34.421 -22.327  1.00  0.00           C  
ATOM   1364  OD1 ASN A 145     -33.473  33.260 -22.526  1.00  0.00           O  
ATOM   1365  ND2 ASN A 145     -34.847  34.724 -21.529  1.00  0.00           N  
ATOM   1366 1HD2 ASN A 145     -35.324  33.939 -21.085  1.00  0.00           H  
ATOM   1367 2HD2 ASN A 145     -35.147  35.685 -21.364  1.00  0.00           H  
ATOM   1368  N   THR A 146     -30.215  34.356 -21.314  1.00  0.00           N  
ATOM   1369  HN  THR A 146     -30.391  34.897 -20.467  1.00  0.00           H  
ATOM   1370  CA  THR A 146     -29.287  33.240 -21.258  1.00  0.00           C  
ATOM   1371  C   THR A 146     -29.854  31.936 -21.831  1.00  0.00           C  
ATOM   1372  O   THR A 146     -29.147  31.208 -22.538  1.00  0.00           O  
ATOM   1373  CB  THR A 146     -28.763  33.015 -19.831  1.00  0.00           C  
ATOM   1374  OG1 THR A 146     -28.044  34.176 -19.406  1.00  0.00           O  
ATOM   1375  HG1 THR A 146     -27.720  34.037 -18.524  1.00  0.00           H  
ATOM   1376  CG2 THR A 146     -27.821  31.814 -19.785  1.00  0.00           C  
ATOM   1377  N   LYS A 147     -31.113  31.634 -21.516  1.00  0.00           N  
ATOM   1378  HN  LYS A 147     -31.623  32.228 -20.862  1.00  0.00           H  
ATOM   1379  CA  LYS A 147     -31.776  30.466 -22.092  1.00  0.00           C  
ATOM   1380  C   LYS A 147     -31.786  30.530 -23.619  1.00  0.00           C  
ATOM   1381  O   LYS A 147     -31.447  29.560 -24.280  1.00  0.00           O  
ATOM   1382  CB  LYS A 147     -33.213  30.327 -21.574  1.00  0.00           C  
ATOM   1383  CG  LYS A 147     -33.386  29.440 -20.345  1.00  0.00           C  
ATOM   1384  CD  LYS A 147     -34.842  28.957 -20.211  1.00  0.00           C  
ATOM   1385  CE  LYS A 147     -35.347  29.051 -18.762  1.00  0.00           C  
ATOM   1386  NZ  LYS A 147     -36.056  30.344 -18.423  1.00  0.00           N  
ATOM   1387  HZ1 LYS A 147     -36.391  30.406 -17.462  1.00  0.00           H  
ATOM   1388  HZ2 LYS A 147     -36.822  30.510 -19.076  1.00  0.00           H  
ATOM   1389  HZ3 LYS A 147     -35.461  31.142 -18.643  1.00  0.00           H  
ATOM   1390  N   ASP A 148     -32.257  31.641 -24.175  1.00  0.00           N  
ATOM   1391  HN  ASP A 148     -32.543  32.419 -23.580  1.00  0.00           H  
ATOM   1392  CA  ASP A 148     -32.372  31.765 -25.629  1.00  0.00           C  
ATOM   1393  C   ASP A 148     -30.997  31.573 -26.253  1.00  0.00           C  
ATOM   1394  O   ASP A 148     -30.860  30.966 -27.314  1.00  0.00           O  
ATOM   1395  CB  ASP A 148     -32.920  33.144 -26.022  1.00  0.00           C  
ATOM   1396  CG  ASP A 148     -34.391  33.329 -25.654  1.00  0.00           C  
ATOM   1397  OD1 ASP A 148     -35.078  32.331 -25.358  1.00  0.00           O  
ATOM   1398  OD2 ASP A 148     -34.864  34.486 -25.676  1.00  0.00           O  
ATOM   1399  N   PHE A 149     -29.980  32.055 -25.547  1.00  0.00           N  
ATOM   1400  HN  PHE A 149     -30.154  32.355 -24.588  1.00  0.00           H  
ATOM   1401  CA  PHE A 149     -28.637  32.176 -26.072  1.00  0.00           C  
ATOM   1402  C   PHE A 149     -27.982  30.796 -26.130  1.00  0.00           C  
ATOM   1403  O   PHE A 149     -27.427  30.399 -27.154  1.00  0.00           O  
ATOM   1404  CB  PHE A 149     -27.841  33.128 -25.172  1.00  0.00           C  
ATOM   1405  CG  PHE A 149     -26.376  33.190 -25.484  1.00  0.00           C  
ATOM   1406  CD1 PHE A 149     -25.877  34.163 -26.337  1.00  0.00           C  
ATOM   1407  CD2 PHE A 149     -25.481  32.332 -24.850  1.00  0.00           C  
ATOM   1408  CE1 PHE A 149     -24.514  34.247 -26.592  1.00  0.00           C  
ATOM   1409  CE2 PHE A 149     -24.123  32.387 -25.124  1.00  0.00           C  
ATOM   1410  CZ  PHE A 149     -23.638  33.338 -26.005  1.00  0.00           C  
ATOM   1411  N   ALA A 150     -28.092  30.052 -25.034  1.00  0.00           N  
ATOM   1412  HN  ALA A 150     -28.518  30.462 -24.203  1.00  0.00           H  
ATOM   1413  CA  ALA A 150     -27.628  28.675 -24.975  1.00  0.00           C  
ATOM   1414  C   ALA A 150     -28.268  27.838 -26.080  1.00  0.00           C  
ATOM   1415  O   ALA A 150     -27.595  27.025 -26.729  1.00  0.00           O  
ATOM   1416  CB  ALA A 150     -27.935  28.074 -23.605  1.00  0.00           C  
ATOM   1417  N   GLU A 151     -29.565  28.041 -26.285  1.00  0.00           N  
ATOM   1418  HN  GLU A 151     -30.071  28.675 -25.666  1.00  0.00           H  
ATOM   1419  CA  GLU A 151     -30.286  27.385 -27.368  1.00  0.00           C  
ATOM   1420  C   GLU A 151     -29.775  27.793 -28.759  1.00  0.00           C  
ATOM   1421  O   GLU A 151     -29.528  26.946 -29.614  1.00  0.00           O  
ATOM   1422  CB  GLU A 151     -31.780  27.670 -27.246  1.00  0.00           C  
ATOM   1423  CG  GLU A 151     -32.524  27.652 -28.565  1.00  0.00           C  
ATOM   1424  CD  GLU A 151     -33.437  26.454 -28.683  1.00  0.00           C  
ATOM   1425  OE1 GLU A 151     -34.588  26.531 -28.200  1.00  0.00           O  
ATOM   1426  OE2 GLU A 151     -32.992  25.422 -29.226  1.00  0.00           O  
ATOM   1427  N   LEU A 152     -29.572  29.089 -28.964  1.00  0.00           N  
ATOM   1428  HN  LEU A 152     -29.803  29.754 -28.225  1.00  0.00           H  
ATOM   1429  CA  LEU A 152     -29.026  29.582 -30.224  1.00  0.00           C  
ATOM   1430  C   LEU A 152     -27.693  28.911 -30.582  1.00  0.00           C  
ATOM   1431  O   LEU A 152     -27.425  28.620 -31.747  1.00  0.00           O  
ATOM   1432  CB  LEU A 152     -28.863  31.100 -30.168  1.00  0.00           C  
ATOM   1433  CG  LEU A 152     -28.488  31.840 -31.457  1.00  0.00           C  
ATOM   1434  CD1 LEU A 152     -29.347  31.383 -32.627  1.00  0.00           C  
ATOM   1435  CD2 LEU A 152     -28.607  33.352 -31.262  1.00  0.00           C  
ATOM   1436  N   TYR A 153     -26.857  28.672 -29.577  1.00  0.00           N  
ATOM   1437  HN  TYR A 153     -27.173  28.819 -28.618  1.00  0.00           H  
ATOM   1438  CA  TYR A 153     -25.494  28.202 -29.818  1.00  0.00           C  
ATOM   1439  C   TYR A 153     -25.221  26.782 -29.290  1.00  0.00           C  
ATOM   1440  O   TYR A 153     -24.074  26.428 -29.036  1.00  0.00           O  
ATOM   1441  CB  TYR A 153     -24.477  29.191 -29.233  1.00  0.00           C  
ATOM   1442  CG  TYR A 153     -24.497  30.558 -29.881  1.00  0.00           C  
ATOM   1443  CD1 TYR A 153     -24.049  30.734 -31.185  1.00  0.00           C  
ATOM   1444  CD2 TYR A 153     -24.938  31.679 -29.179  1.00  0.00           C  
ATOM   1445  CE1 TYR A 153     -24.086  31.972 -31.791  1.00  0.00           C  
ATOM   1446  CE2 TYR A 153     -24.985  32.926 -29.778  1.00  0.00           C  
ATOM   1447  CZ  TYR A 153     -24.550  33.068 -31.083  1.00  0.00           C  
ATOM   1448  OH  TYR A 153     -24.554  34.305 -31.686  1.00  0.00           O  
ATOM   1449  HH  TYR A 153     -24.872  35.057 -31.200  1.00  0.00           H  
ATOM   1450  N   ASN A 154     -26.275  25.997 -29.079  1.00  0.00           N  
ATOM   1451  HN  ASN A 154     -27.210  26.387 -29.198  1.00  0.00           H  
ATOM   1452  CA  ASN A 154     -26.141  24.589 -28.681  1.00  0.00           C  
ATOM   1453  C   ASN A 154     -25.345  24.332 -27.412  1.00  0.00           C  
ATOM   1454  O   ASN A 154     -24.619  23.339 -27.319  1.00  0.00           O  
ATOM   1455  CB  ASN A 154     -25.528  23.767 -29.809  1.00  0.00           C  
ATOM   1456  CG  ASN A 154     -26.388  23.752 -31.034  1.00  0.00           C  
ATOM   1457  OD1 ASN A 154     -27.557  23.380 -30.971  1.00  0.00           O  
ATOM   1458  ND2 ASN A 154     -25.850  24.252 -32.141  1.00  0.00           N  
ATOM   1459 1HD2 ASN A 154     -24.879  24.561 -32.193  1.00  0.00           H  
ATOM   1460 2HD2 ASN A 154     -26.436  24.242 -32.976  1.00  0.00           H  
ATOM   1461  N   LEU A 155     -25.434  25.242 -26.453  1.00  0.00           N  
ATOM   1462  HN  LEU A 155     -26.085  26.021 -26.549  1.00  0.00           H  
ATOM   1463  CA  LEU A 155     -24.606  25.131 -25.267  1.00  0.00           C  
ATOM   1464  C   LEU A 155     -25.235  24.144 -24.291  1.00  0.00           C  
ATOM   1465  O   LEU A 155     -24.672  23.850 -23.234  1.00  0.00           O  
ATOM   1466  CB  LEU A 155     -24.391  26.504 -24.618  1.00  0.00           C  
ATOM   1467  CG  LEU A 155     -23.630  27.519 -25.480  1.00  0.00           C  
ATOM   1468  CD1 LEU A 155     -23.481  28.850 -24.774  1.00  0.00           C  
ATOM   1469  CD2 LEU A 155     -22.270  26.997 -25.924  1.00  0.00           C  
ATOM   1470  N   GLY A 156     -26.392  23.612 -24.672  1.00  0.00           N  
ATOM   1471  HN  GLY A 156     -26.722  23.773 -25.624  1.00  0.00           H  
ATOM   1472  CA  GLY A 156     -27.204  22.803 -23.766  1.00  0.00           C  
ATOM   1473  C   GLY A 156     -27.458  23.485 -22.433  1.00  0.00           C  
ATOM   1474  O   GLY A 156     -27.901  24.633 -22.380  1.00  0.00           O  
ATOM   1475  N   SER A 157     -27.111  22.792 -21.358  1.00  0.00           N  
ATOM   1476  HN  SER A 157     -26.591  21.922 -21.478  1.00  0.00           H  
ATOM   1477  CA  SER A 157     -27.447  23.231 -20.012  1.00  0.00           C  
ATOM   1478  C   SER A 157     -26.185  23.619 -19.255  1.00  0.00           C  
ATOM   1479  O   SER A 157     -25.110  23.091 -19.528  1.00  0.00           O  
ATOM   1480  CB  SER A 157     -28.178  22.116 -19.258  1.00  0.00           C  
ATOM   1481  OG  SER A 157     -29.464  21.893 -19.806  1.00  0.00           O  
ATOM   1482  HG  SER A 157     -29.917  21.201 -19.338  1.00  0.00           H  
ATOM   1483  N   PRO A 158     -26.314  24.551 -18.298  1.00  0.00           N  
ATOM   1484  CA  PRO A 158     -25.160  25.009 -17.532  1.00  0.00           C  
ATOM   1485  C   PRO A 158     -24.424  23.825 -16.915  1.00  0.00           C  
ATOM   1486  O   PRO A 158     -25.055  22.830 -16.552  1.00  0.00           O  
ATOM   1487  CB  PRO A 158     -25.795  25.863 -16.432  1.00  0.00           C  
ATOM   1488  CG  PRO A 158     -27.026  26.365 -17.022  1.00  0.00           C  
ATOM   1489  CD  PRO A 158     -27.553  25.233 -17.876  1.00  0.00           C  
ATOM   1490  N   VAL A 159     -23.100  23.922 -16.821  1.00  0.00           N  
ATOM   1491  HN  VAL A 159     -22.623  24.718 -17.244  1.00  0.00           H  
ATOM   1492  CA  VAL A 159     -22.322  22.907 -16.122  1.00  0.00           C  
ATOM   1493  C   VAL A 159     -21.822  23.466 -14.801  1.00  0.00           C  
ATOM   1494  O   VAL A 159     -21.328  22.732 -13.945  1.00  0.00           O  
ATOM   1495  CB  VAL A 159     -21.142  22.416 -16.971  1.00  0.00           C  
ATOM   1496  CG1 VAL A 159     -21.659  21.849 -18.299  1.00  0.00           C  
ATOM   1497  CG2 VAL A 159     -20.146  23.552 -17.213  1.00  0.00           C  
ATOM   1498  N   ALA A 160     -22.012  24.767 -14.623  1.00  0.00           N  
ATOM   1499  HN  ALA A 160     -22.323  25.334 -15.411  1.00  0.00           H  
ATOM   1500  CA  ALA A 160     -21.789  25.409 -13.334  1.00  0.00           C  
ATOM   1501  C   ALA A 160     -22.411  26.813 -13.325  1.00  0.00           C  
ATOM   1502  O   ALA A 160     -22.721  27.380 -14.376  1.00  0.00           O  
ATOM   1503  CB  ALA A 160     -20.278  25.479 -13.025  1.00  0.00           C  
ATOM   1504  N   ALA A 161     -22.603  27.353 -12.127  1.00  0.00           N  
ATOM   1505  HN  ALA A 161     -22.397  26.793 -11.300  1.00  0.00           H  
ATOM   1506  CA  ALA A 161     -23.096  28.714 -11.945  1.00  0.00           C  
ATOM   1507  C   ALA A 161     -22.814  29.161 -10.523  1.00  0.00           C  
ATOM   1508  O   ALA A 161     -22.866  28.365  -9.578  1.00  0.00           O  
ATOM   1509  CB  ALA A 161     -24.586  28.792 -12.221  1.00  0.00           C  
ATOM   1510  N   VAL A 162     -22.643  30.460 -10.357  1.00  0.00           N  
ATOM   1511  HN  VAL A 162     -22.647  31.075 -11.171  1.00  0.00           H  
ATOM   1512  CA  VAL A 162     -22.451  31.021  -9.044  1.00  0.00           C  
ATOM   1513  C   VAL A 162     -22.844  32.489  -9.121  1.00  0.00           C  
ATOM   1514  O   VAL A 162     -22.697  33.129 -10.170  1.00  0.00           O  
ATOM   1515  CB  VAL A 162     -20.971  30.867  -8.602  1.00  0.00           C  
ATOM   1516  CG1 VAL A 162     -20.103  31.889  -9.294  1.00  0.00           C  
ATOM   1517  CG2 VAL A 162     -20.819  30.938  -7.074  1.00  0.00           C  
ATOM   1518  N   TYR A 163     -23.390  33.014  -8.033  1.00  0.00           N  
ATOM   1519  HN  TYR A 163     -23.576  32.427  -7.220  1.00  0.00           H  
ATOM   1520  CA  TYR A 163     -23.724  34.433  -8.003  1.00  0.00           C  
ATOM   1521  C   TYR A 163     -23.289  35.140  -6.726  1.00  0.00           C  
ATOM   1522  O   TYR A 163     -23.191  34.523  -5.649  1.00  0.00           O  
ATOM   1523  CB  TYR A 163     -25.211  34.641  -8.249  1.00  0.00           C  
ATOM   1524  CG  TYR A 163     -26.026  34.407  -7.013  1.00  0.00           C  
ATOM   1525  CD1 TYR A 163     -26.412  35.475  -6.214  1.00  0.00           C  
ATOM   1526  CD2 TYR A 163     -26.311  33.115  -6.574  1.00  0.00           C  
ATOM   1527  CE1 TYR A 163     -27.138  35.281  -5.062  1.00  0.00           C  
ATOM   1528  CE2 TYR A 163     -27.053  32.907  -5.432  1.00  0.00           C  
ATOM   1529  CZ  TYR A 163     -27.466  34.001  -4.677  1.00  0.00           C  
ATOM   1530  OH  TYR A 163     -28.209  33.834  -3.530  1.00  0.00           O  
ATOM   1531  HH  TYR A 163     -28.491  34.581  -3.015  1.00  0.00           H  
ATOM   1532  N   PHE A 164     -22.981  36.427  -6.862  1.00  0.00           N  
ATOM   1533  HN  PHE A 164     -22.837  36.812  -7.795  1.00  0.00           H  
ATOM   1534  CA  PHE A 164     -22.845  37.297  -5.698  1.00  0.00           C  
ATOM   1535  C   PHE A 164     -23.832  38.460  -5.693  1.00  0.00           C  
ATOM   1536  O   PHE A 164     -24.369  38.848  -6.732  1.00  0.00           O  
ATOM   1537  CB  PHE A 164     -21.409  37.799  -5.556  1.00  0.00           C  
ATOM   1538  CG  PHE A 164     -21.024  38.839  -6.558  1.00  0.00           C  
ATOM   1539  CD1 PHE A 164     -20.308  38.489  -7.696  1.00  0.00           C  
ATOM   1540  CD2 PHE A 164     -21.279  40.184  -6.315  1.00  0.00           C  
ATOM   1541  CE1 PHE A 164     -19.938  39.444  -8.628  1.00  0.00           C  
ATOM   1542  CE2 PHE A 164     -20.912  41.164  -7.241  1.00  0.00           C  
ATOM   1543  CZ  PHE A 164     -20.219  40.788  -8.394  1.00  0.00           C  
ATOM   1544  N   ASN A 165     -24.102  38.979  -4.500  1.00  0.00           N  
ATOM   1545  HN  ASN A 165     -23.683  38.553  -3.674  1.00  0.00           H  
ATOM   1546  CA  ASN A 165     -24.979  40.140  -4.326  1.00  0.00           C  
ATOM   1547  C   ASN A 165     -24.148  41.409  -4.218  1.00  0.00           C  
ATOM   1548  O   ASN A 165     -23.011  41.370  -3.734  1.00  0.00           O  
ATOM   1549  CB  ASN A 165     -25.828  39.985  -3.058  1.00  0.00           C  
ATOM   1550  CG  ASN A 165     -26.887  38.909  -3.188  1.00  0.00           C  
ATOM   1551  OD1 ASN A 165     -27.009  38.048  -2.326  1.00  0.00           O  
ATOM   1552  ND2 ASN A 165     -27.635  38.933  -4.281  1.00  0.00           N  
ATOM   1553 1HD2 ASN A 165     -27.533  39.650  -4.999  1.00  0.00           H  
ATOM   1554 2HD2 ASN A 165     -28.348  38.209  -4.369  1.00  0.00           H  
ATOM   1555  N   SER A 166     -24.754  42.537  -4.603  1.00  0.00           N  
ATOM   1556  HN  SER A 166     -25.730  42.490  -4.896  1.00  0.00           H  
ATOM   1557  CA  SER A 166     -24.077  43.842  -4.623  1.00  0.00           C  
ATOM   1558  C   SER A 166     -25.079  45.005  -4.589  1.00  0.00           C  
ATOM   1559  O   SER A 166     -26.121  44.958  -5.232  1.00  0.00           O  
ATOM   1560  CB  SER A 166     -23.207  43.957  -5.881  1.00  0.00           C  
ATOM   1561  OG  SER A 166     -22.255  44.999  -5.752  1.00  0.00           O  
ATOM   1562  HG  SER A 166     -21.716  45.070  -6.531  1.00  0.00           H  
ATOM   1563  N   GLN A 167     -24.734  46.074  -3.886  1.00  0.00           N  
ATOM   1564  HN  GLN A 167     -23.843  46.083  -3.390  1.00  0.00           H  
ATOM   1565  CA  GLN A 167     -25.608  47.237  -3.810  1.00  0.00           C  
ATOM   1566  C   GLN A 167     -24.800  48.525  -3.705  1.00  0.00           C  
ATOM   1567  O   GLN A 167     -23.656  48.492  -3.283  1.00  0.00           O  
ATOM   1568  CB  GLN A 167     -26.587  47.116  -2.636  1.00  0.00           C  
ATOM   1569  CG  GLN A 167     -25.938  47.018  -1.267  1.00  0.00           C  
ATOM   1570  CD  GLN A 167     -26.963  46.841  -0.146  1.00  0.00           C  
ATOM   1571  OE1 GLN A 167     -27.999  47.515  -0.121  1.00  0.00           O  
ATOM   1572  NE2 GLN A 167     -26.684  45.920   0.777  1.00  0.00           N  
ATOM   1573 1HE2 GLN A 167     -25.829  45.364   0.756  1.00  0.00           H  
ATOM   1574 2HE2 GLN A 167     -27.368  45.802   1.525  1.00  0.00           H  
ATOM   1575  N   ARG A 168     -25.379  49.631  -4.179  1.00  0.00           N  
ATOM   1576  HN  ARG A 168     -26.251  49.538  -4.701  1.00  0.00           H  
ATOM   1577  CA  ARG A 168     -24.824  50.964  -3.986  1.00  0.00           C  
ATOM   1578  C   ARG A 168     -23.991  51.012  -2.707  1.00  0.00           C  
ATOM   1579  O   ARG A 168     -24.468  50.637  -1.642  1.00  0.00           O  
ATOM   1580  CB  ARG A 168     -25.976  51.975  -3.893  1.00  0.00           C  
ATOM   1581  CG  ARG A 168     -25.607  53.417  -4.198  1.00  0.00           C  
ATOM   1582  CD  ARG A 168     -26.851  54.345  -4.311  1.00  0.00           C  
ATOM   1583  NE  ARG A 168     -27.858  54.104  -3.276  1.00  0.00           N  
ATOM   1584  HE  ARG A 168     -28.688  53.570  -3.535  1.00  0.00           H  
ATOM   1585  CZ  ARG A 168     -27.764  54.535  -2.020  1.00  0.00           C  
ATOM   1586  NH1 ARG A 168     -26.712  55.245  -1.626  1.00  0.00           N  
ATOM   1587 1HH1 ARG A 168     -26.640  55.575  -0.664  1.00  0.00           H  
ATOM   1588 2HH1 ARG A 168     -25.975  55.466  -2.296  1.00  0.00           H  
ATOM   1589  NH2 ARG A 168     -28.721  54.248  -1.150  1.00  0.00           N  
ATOM   1590 1HH2 ARG A 168     -28.649  54.578  -0.188  1.00  0.00           H  
ATOM   1591 2HH2 ARG A 168     -29.528  53.703  -1.452  1.00  0.00           H  
ATOM   1592  N   GLU A 169     -22.754  51.491  -2.807  1.00  0.00           N  
ATOM   1593  HN  GLU A 169     -22.371  51.698  -3.729  1.00  0.00           H  
ATOM   1594  CA  GLU A 169     -21.929  51.727  -1.614  1.00  0.00           C  
ATOM   1595  C   GLU A 169     -22.490  52.888  -0.813  1.00  0.00           C  
ATOM   1596  O   GLU A 169     -22.570  54.005  -1.313  1.00  0.00           O  
ATOM   1597  CB  GLU A 169     -20.482  52.046  -1.997  1.00  0.00           C  
ATOM   1598  CG  GLU A 169     -20.002  51.368  -3.267  1.00  0.00           C  
ATOM   1599  CD  GLU A 169     -18.608  50.785  -3.129  1.00  0.00           C  
ATOM   1600  OE1 GLU A 169     -17.824  51.274  -2.283  1.00  0.00           O  
ATOM   1601  OE2 GLU A 169     -18.307  49.814  -3.855  1.00  0.00           O  
ATOM   1602  N   ALA A 170     -22.868  52.626   0.435  1.00  0.00           N  
ATOM   1603  HN  ALA A 170     -22.619  51.730   0.854  1.00  0.00           H  
ATOM   1604  CA  ALA A 170     -23.634  53.595   1.221  1.00  0.00           C  
ATOM   1605  C   ALA A 170     -22.732  54.692   1.777  1.00  0.00           C  
ATOM   1606  O   ALA A 170     -23.186  55.810   2.038  1.00  0.00           O  
ATOM   1607  CB  ALA A 170     -24.393  52.895   2.348  1.00  0.00           C  
ATOM   1608  OXT ALA A 170     -21.522  54.489   1.949  1.00  0.00           O  
ATOM   1609  C1  UNK     1     -30.148  39.977 -27.003  1.00  0.00           C  
ATOM   1610  C2  UNK     1     -30.029  38.464 -27.352  1.00  0.00           C  
ATOM   1611  C3  UNK     1     -28.744  38.869 -28.171  1.00  0.00           C  
ATOM   1612  C4  UNK     1     -29.364  40.285 -28.292  1.00  0.00           C  
ATOM   1613  C5  UNK     1     -29.872  37.580 -26.103  1.00  0.00           C  
ATOM   1614  C6  UNK     1     -31.529  40.607 -27.004  1.00  0.00           C  
ATOM   1615  C7  UNK     1     -29.408  40.363 -25.741  1.00  0.00           C  
ATOM   1616  C8  UNK     1     -28.430  38.122 -29.437  1.00  0.00           C  
ATOM   1617  C9  UNK     1     -30.073  36.078 -26.387  1.00  0.00           C  
ATOM   1618  C10 UNK     1     -27.121  37.345 -29.492  1.00  0.00           C  
ATOM   1619  C11 UNK     1     -29.304  35.553 -27.578  1.00  0.00           C  
ATOM   1620  C12 UNK     1     -27.232  35.888 -28.994  1.00  0.00           C  
ATOM   1621  C13 UNK     1     -29.273  38.131 -30.481  1.00  0.00           C  
ATOM   1622  C14 UNK     1     -27.996  35.849 -27.705  1.00  0.00           C  
ATOM   1623  C15 UNK     1     -30.149  34.886 -28.628  1.00  0.00           C  
CONECT    1    2    3    4    5                                       
CONECT    1                                                           
CONECT    2    1                                                      
CONECT    3    1                                                      
CONECT    4    1                                                      
CONECT    5    1    8    6                                            
CONECT    6    5    7   12                                            
CONECT    7    6                                                      
CONECT    8    9    5                                                 
CONECT    9   10    8                                                 
CONECT   10   11    9                                                 
CONECT   11   10                                                      
CONECT   12    6   13   14                                            
CONECT   13   12                                                      
CONECT   14   12   15   17                                            
CONECT   15   16   14   29                                            
CONECT   16   15                                                      
CONECT   17   14   18                                                 
CONECT   18   17   19                                                 
CONECT   19   18   20                                                 
CONECT   20   19   22   21                                            
CONECT   21   20                                                      
CONECT   22   23   20   26                                            
CONECT   23   25   24   22                                            
CONECT   24   23                                                      
CONECT   25   23                                                      
CONECT   26   22   27   28                                            
CONECT   27   26                                                      
CONECT   28   26                                                      
CONECT   29   15   31   30                                            
CONECT   30   29                                                      
CONECT   31   29   34   32                                            
CONECT   32   31   33   38                                            
CONECT   33   32                                                      
CONECT   34   35   31                                                 
CONECT   35   37   36   34                                            
CONECT   36   35                                                      
CONECT   37   35                                                      
CONECT   38   32   39   40                                            
CONECT   39   38                                                      
CONECT   40   38   41   43                                            
CONECT   41   55   40   42                                            
CONECT   42   41                                                      
CONECT   43   40   44                                                 
CONECT   44   43   45                                                 
CONECT   45   46   44                                                 
CONECT   46   47   48   45                                            
CONECT   47   46                                                      
CONECT   48   52   46   49                                            
CONECT   49   48   51   50                                            
CONECT   50   49                                                      
CONECT   51   49                                                      
CONECT   52   53   54   48                                            
CONECT   53   52                                                      
CONECT   54   52                                                      
CONECT   55   57   56   41                                            
CONECT   56   55                                                      
CONECT   57   60   58   55                                            
CONECT   58   59   57   64                                            
CONECT   59   58                                                      
CONECT   60   61   57                                                 
CONECT   61   63   62   60                                            
CONECT   62   61                                                      
CONECT   63   61                                                      
CONECT   64   58   65   70                                            
CONECT   65   66   64   68                                            
CONECT   66   71   67   65                                            
CONECT   67   66                                                      
CONECT   68   65   69                                                 
CONECT   69   70   68                                                 
CONECT   70   64   69                                                 
CONECT   71   73   72   66                                            
CONECT   72   71                                                      
CONECT   73   76   74   71                                            
CONECT   74   75   73   80                                            
CONECT   75   74                                                      
CONECT   76   77   73                                                 
CONECT   77   78   79   76                                            
CONECT   78   77                                                      
CONECT   79   77                                                      
CONECT   80   74   82   81                                            
CONECT   81   80                                                      
CONECT   82   85   80   83                                            
CONECT   83   82   84   88                                            
CONECT   84   83                                                      
CONECT   85   86   82   87                                            
CONECT   86   85                                                      
CONECT   87   85                                                      
CONECT   88   83   89   90                                            
CONECT   89   88                                                      
CONECT   90   88   91   93                                            
CONECT   91   96   92   90                                            
CONECT   92   91                                                      
CONECT   93   90   95   94                                            
CONECT   94   93                                                      
CONECT   95   93                                                      
CONECT   96   98   97   91                                            
CONECT   97   96                                                      
CONECT   98   99   96                                                 
CONECT   99  100  101   98                                            
CONECT  100   99                                                      
CONECT  101  103   99  102                                            
CONECT  102  101                                                      
CONECT  103  104  106  101                                            
CONECT  104  105  118  103                                            
CONECT  105  104                                                      
CONECT  106  103  107                                                 
CONECT  107  106  108                                                 
CONECT  108  107  109                                                 
CONECT  109  108  110  111                                            
CONECT  110  109                                                      
CONECT  111  109  112  115                                            
CONECT  112  111  114  113                                            
CONECT  113  112                                                      
CONECT  114  112                                                      
CONECT  115  111  117  116                                            
CONECT  116  115                                                      
CONECT  117  115                                                      
CONECT  118  120  104  119                                            
CONECT  119  118                                                      
CONECT  120  121  123  118                                            
CONECT  121  122  126  120                                            
CONECT  122  121                                                      
CONECT  123  124  120  125                                            
CONECT  124  123                                                      
CONECT  125  123                                                      
CONECT  126  121  128  127                                            
CONECT  127  126                                                      
CONECT  128  129  126  131                                            
CONECT  129  134  128  130                                            
CONECT  130  129                                                      
CONECT  131  128  132  133                                            
CONECT  132  131                                                      
CONECT  133  131                                                      
CONECT  134  135  136  129                                            
CONECT  135  134                                                      
CONECT  136  137  134                                                 
CONECT  137  138  139  136                                            
CONECT  138  137                                                      
CONECT  139  141  137  140                                            
CONECT  140  139                                                      
CONECT  141  142  139  144                                            
CONECT  142  143  148  141                                            
CONECT  143  142                                                      
CONECT  144  141  145                                                 
CONECT  145  144  146  147                                            
CONECT  146  145                                                      
CONECT  147  145                                                      
CONECT  148  150  142  149                                            
CONECT  149  148                                                      
CONECT  150  151  153  148                                            
CONECT  151  152  150  156                                            
CONECT  152  151                                                      
CONECT  153  154  150  155                                            
CONECT  154  153                                                      
CONECT  155  153                                                      
CONECT  156  151  158  157                                            
CONECT  157  156                                                      
CONECT  158  159  156  161                                            
CONECT  159  165  158  160                                            
CONECT  160  159                                                      
CONECT  161  158  162                                                 
CONECT  162  164  161  163                                            
CONECT  163  162                                                      
CONECT  164  162                                                      
CONECT  165  166  167  159                                            
CONECT  166  165                                                      
CONECT  167  170  165  168                                            
CONECT  168  167  169  174                                            
CONECT  169  168                                                      
CONECT  170  171  167                                                 
CONECT  171  172  173  170                                            
CONECT  172  171                                                      
CONECT  173  171                                                      
CONECT  174  168  175  176                                            
CONECT  175  174                                                      
CONECT  176  177  174  179                                            
CONECT  177  178  180  176                                            
CONECT  178  177                                                      
CONECT  179  176                                                      
CONECT  180  182  177  181                                            
CONECT  181  180                                                      
CONECT  182  185  180  183                                            
CONECT  183  182  192  184                                            
CONECT  184  183                                                      
CONECT  185  186  182                                                 
CONECT  186  185  188  187                                            
CONECT  187  186  189                                                 
CONECT  188  186  190                                                 
CONECT  189  187  191                                                 
CONECT  190  188  191                                                 
CONECT  191  190  189                                                 
CONECT  192  193  183  194                                            
CONECT  193  192                                                      
CONECT  194  192  195  197                                            
CONECT  195  196  194  200                                            
CONECT  196  195                                                      
CONECT  197  194  199  198                                            
CONECT  198  197                                                      
CONECT  199  197                                                      
CONECT  200  195  202  201                                            
CONECT  201  200                                                      
CONECT  202  203  200  205                                            
CONECT  203  217  204  202                                            
CONECT  204  203                                                      
CONECT  205  202  206                                                 
CONECT  206  205  207                                                 
CONECT  207  206  208                                                 
CONECT  208  207  209  210                                            
CONECT  209  208                                                      
CONECT  210  208  211  214                                            
CONECT  211  213  210  212                                            
CONECT  212  211                                                      
CONECT  213  211                                                      
CONECT  214  210  216  215                                            
CONECT  215  214                                                      
CONECT  216  214                                                      
CONECT  217  219  218  203                                            
CONECT  218  217                                                      
CONECT  219  222  220  217                                            
CONECT  220  221  219  225                                            
CONECT  221  220                                                      
CONECT  222  223  219                                                 
CONECT  223  224  222                                                 
CONECT  224  223                                                      
CONECT  225  220  227  226                                            
CONECT  226  225                                                      
CONECT  227  230  225  228                                            
CONECT  228  227  229  234                                            
CONECT  229  228                                                      
CONECT  230  231  233  227                                            
CONECT  231  232  230                                                 
CONECT  232  231                                                      
CONECT  233  230                                                      
CONECT  234  228  235  236                                            
CONECT  235  234                                                      
CONECT  236  234  237  239                                            
CONECT  237  238  236  245                                            
CONECT  238  237                                                      
CONECT  239  236  240                                                 
CONECT  240  239  242  241                                            
CONECT  241  240                                                      
CONECT  242  244  240  243                                            
CONECT  243  242                                                      
CONECT  244  242                                                      
CONECT  245  237  247  246                                            
CONECT  246  245                                                      
CONECT  247  250  245  248                                            
CONECT  248  247  254  249                                            
CONECT  249  248                                                      
CONECT  250  251  247                                                 
CONECT  251  252  253  250                                            
CONECT  252  251                                                      
CONECT  253  251                                                      
CONECT  254  255  248  256                                            
CONECT  255  254                                                      
CONECT  256  254  257  259                                            
CONECT  257  258  256  267                                            
CONECT  258  257                                                      
CONECT  259  256  260                                                 
CONECT  260  259  261                                                 
CONECT  261  260  262                                                 
CONECT  262  261  263                                                 
CONECT  263  265  262  266  264                                       
CONECT  263                                                           
CONECT  264  263                                                      
CONECT  265  263                                                      
CONECT  266  263                                                      
CONECT  267  257  269  268                                            
CONECT  268  267                                                      
CONECT  269  272  267  270                                            
CONECT  270  269  275  271                                            
CONECT  271  270                                                      
CONECT  272  274  273  269                                            
CONECT  273  272                                                      
CONECT  274  272                                                      
CONECT  275  276  270  277                                            
CONECT  276  275                                                      
CONECT  277  275  278  280                                            
CONECT  278  279  277  284                                            
CONECT  279  278                                                      
CONECT  280  277  281  283                                            
CONECT  281  282  280                                                 
CONECT  282  281                                                      
CONECT  283  280                                                      
CONECT  284  278  286  285                                            
CONECT  285  284                                                      
CONECT  286  284  289  287                                            
CONECT  287  286  298  288                                            
CONECT  288  287                                                      
CONECT  289  290  286                                                 
CONECT  290  291  292  289                                            
CONECT  291  293  290                                                 
CONECT  292  294  290                                                 
CONECT  293  295  291                                                 
CONECT  294  295  292                                                 
CONECT  295  296  293  294                                            
CONECT  296  297  295                                                 
CONECT  297  296                                                      
CONECT  298  299  287  300                                            
CONECT  299  298                                                      
CONECT  300  298  301                                                 
CONECT  301  302  300  303                                            
CONECT  302  301                                                      
CONECT  303  301  304  305                                            
CONECT  304  303                                                      
CONECT  305  303  306  308                                            
CONECT  306  305  311  307                                            
CONECT  307  306                                                      
CONECT  308  305  309                                                 
CONECT  309  308  310                                                 
CONECT  310  309                                                      
CONECT  311  312  306  313                                            
CONECT  312  311                                                      
CONECT  313  314  311  316                                            
CONECT  314  315  324  313                                            
CONECT  315  314                                                      
CONECT  316  313  317                                                 
CONECT  317  316  318                                                 
CONECT  318  317  319                                                 
CONECT  319  318  320                                                 
CONECT  320  319  322  323  321                                       
CONECT  320                                                           
CONECT  321  320                                                      
CONECT  322  320                                                      
CONECT  323  320                                                      
CONECT  324  326  314  325                                            
CONECT  325  324                                                      
CONECT  326  329  327  324                                            
CONECT  327  333  326  328                                            
CONECT  328  327                                                      
CONECT  329  332  330  326                                            
CONECT  330  331  329                                                 
CONECT  331  330                                                      
CONECT  332  329                                                      
CONECT  333  334  335  327                                            
CONECT  334  333                                                      
CONECT  335  338  333  336                                            
CONECT  336  335  337  341                                            
CONECT  337  336                                                      
CONECT  338  340  339  335                                            
CONECT  339  338                                                      
CONECT  340  338                                                      
CONECT  341  336  342  343                                            
CONECT  342  341                                                      
CONECT  343  341  344  346                                            
CONECT  344  349  343  345                                            
CONECT  345  344                                                      
CONECT  346  343  347                                                 
CONECT  347  346  348                                                 
CONECT  348  347                                                      
CONECT  349  351  350  344                                            
CONECT  350  349                                                      
CONECT  351  354  349  352                                            
CONECT  352  351  360  353                                            
CONECT  353  352                                                      
CONECT  354  355  351                                                 
CONECT  355  357  356  354                                            
CONECT  356  355                                                      
CONECT  357  359  358  355                                            
CONECT  358  357                                                      
CONECT  359  357                                                      
CONECT  360  361  352  362                                            
CONECT  361  360                                                      
CONECT  362  360  363                                                 
CONECT  363  362  365  364                                            
CONECT  364  363                                                      
CONECT  365  366  363  367                                            
CONECT  366  365                                                      
CONECT  367  365  368  370                                            
CONECT  368  369  367  374                                            
CONECT  369  368                                                      
CONECT  370  367  371                                                 
CONECT  371  370  373  372                                            
CONECT  372  371                                                      
CONECT  373  371                                                      
CONECT  374  368  376  375                                            
CONECT  375  374                                                      
CONECT  376  377  374  379                                            
CONECT  377  384  376  378                                            
CONECT  378  377                                                      
CONECT  379  376  380                                                 
CONECT  380  379  381                                                 
CONECT  381  383  380  382                                            
CONECT  382  381                                                      
CONECT  383  381                                                      
CONECT  384  385  386  377                                            
CONECT  385  384                                                      
CONECT  386  389  387  384                                            
CONECT  387  388  386  393                                            
CONECT  388  387                                                      
CONECT  389  390  386                                                 
CONECT  390  392  389  391                                            
CONECT  391  390                                                      
CONECT  392  390                                                      
CONECT  393  387  395  394                                            
CONECT  394  393                                                      
CONECT  395  396  393  398                                            
CONECT  396  406  397  395                                            
CONECT  397  396                                                      
CONECT  398  395  399                                                 
CONECT  399  398  400                                                 
CONECT  400  399  401                                                 
CONECT  401  400  402                                                 
CONECT  402  401  404  405  403                                       
CONECT  402                                                           
CONECT  403  402                                                      
CONECT  404  402                                                      
CONECT  405  402                                                      
CONECT  406  407  412  396                                            
CONECT  407  408  410  406                                            
CONECT  408  409  407  413                                            
CONECT  409  408                                                      
CONECT  410  407  411                                                 
CONECT  411  410  412                                                 
CONECT  412  411  406                                                 
CONECT  413  408  415  414                                            
CONECT  414  413                                                      
CONECT  415  416  413  418                                            
CONECT  416  417  415  421                                            
CONECT  417  416                                                      
CONECT  418  415  419                                                 
CONECT  419  418  420                                                 
CONECT  420  419                                                      
CONECT  421  416  423  422                                            
CONECT  422  421                                                      
CONECT  423  424  421  426                                            
CONECT  424  430  425  423                                            
CONECT  425  424                                                      
CONECT  426  423  427                                                 
CONECT  427  426  428                                                 
CONECT  428  427  429                                                 
CONECT  429  428                                                      
CONECT  430  432  431  424                                            
CONECT  431  430                                                      
CONECT  432  433  435  430                                            
CONECT  433  434  438  432                                            
CONECT  434  433                                                      
CONECT  435  437  432  436                                            
CONECT  436  435                                                      
CONECT  437  435                                                      
CONECT  438  440  433  439                                            
CONECT  439  438                                                      
CONECT  440  441  443  438                                            
CONECT  441  442  447  440                                            
CONECT  442  441                                                      
CONECT  443  440  444  446                                            
CONECT  444  445  443                                                 
CONECT  445  444                                                      
CONECT  446  443                                                      
CONECT  447  449  441  448                                            
CONECT  448  447                                                      
CONECT  449  450  452  447                                            
CONECT  450  460  449  451                                            
CONECT  451  450                                                      
CONECT  452  453  449                                                 
CONECT  453  456  452  454                                            
CONECT  454  453  457  455                                            
CONECT  455  454                                                      
CONECT  456  458  453                                                 
CONECT  457  458  454                                                 
CONECT  458  459  456  457                                            
CONECT  459  458                                                      
CONECT  460  461  462  450                                            
CONECT  461  460                                                      
CONECT  462  465  460  463                                            
CONECT  463  462  464  472                                            
CONECT  464  463                                                      
CONECT  465  466  462                                                 
CONECT  466  467  465                                                 
CONECT  467  469  468  466                                            
CONECT  468  467                                                      
CONECT  469  470  471  467                                            
CONECT  470  469                                                      
CONECT  471  469                                                      
CONECT  472  463  478  473                                            
CONECT  473  472  474  476                                            
CONECT  474  475  479  473                                            
CONECT  475  474                                                      
CONECT  476  477  473                                                 
CONECT  477  478  476                                                 
CONECT  478  472  477                                                 
CONECT  479  474  481  480                                            
CONECT  480  479                                                      
CONECT  481  482  479  484                                            
CONECT  482  496  481  483                                            
CONECT  483  482                                                      
CONECT  484  481  485                                                 
CONECT  485  484  486                                                 
CONECT  486  485  487                                                 
CONECT  487  488  486  489                                            
CONECT  488  487                                                      
CONECT  489  487  490  493                                            
CONECT  490  491  489  492                                            
CONECT  491  490                                                      
CONECT  492  490                                                      
CONECT  493  489  494  495                                            
CONECT  494  493                                                      
CONECT  495  493                                                      
CONECT  496  497  498  482                                            
CONECT  497  496                                                      
CONECT  498  501  499  496                                            
CONECT  499  500  498  504                                            
CONECT  500  499                                                      
CONECT  501  502  503  498                                            
CONECT  502  501                                                      
CONECT  503  501                                                      
CONECT  504  499  506  505                                            
CONECT  505  504                                                      
CONECT  506  507  504  509                                            
CONECT  507  514  506  508                                            
CONECT  508  507                                                      
CONECT  509  506  510                                                 
CONECT  510  509  511                                                 
CONECT  511  510  512  513                                            
CONECT  512  511                                                      
CONECT  513  511                                                      
CONECT  514  515  516  507                                            
CONECT  515  514                                                      
CONECT  516  519  517  514                                            
CONECT  517  518  516  522                                            
CONECT  518  517                                                      
CONECT  519  521  520  516                                            
CONECT  520  519                                                      
CONECT  521  519                                                      
CONECT  522  517  523  524                                            
CONECT  523  522                                                      
CONECT  524  525  522                                                 
CONECT  525  526  527  524                                            
CONECT  526  525                                                      
CONECT  527  529  525  528                                            
CONECT  528  527                                                      
CONECT  529  530  527                                                 
CONECT  530  532  529  531                                            
CONECT  531  530                                                      
CONECT  532  533  534  530                                            
CONECT  533  532                                                      
CONECT  534  535  532  537                                            
CONECT  535  543  536  534                                            
CONECT  536  535                                                      
CONECT  537  534  538                                                 
CONECT  538  537  540  539                                            
CONECT  539  538                                                      
CONECT  540  538  542  541                                            
CONECT  541  540                                                      
CONECT  542  540                                                      
CONECT  543  545  544  535                                            
CONECT  544  543                                                      
CONECT  545  548  546  543                                            
CONECT  546  547  552  545                                            
CONECT  547  546                                                      
CONECT  548  549  545                                                 
CONECT  549  551  550  548                                            
CONECT  550  549                                                      
CONECT  551  549                                                      
CONECT  552  554  546  553                                            
CONECT  553  552                                                      
CONECT  554  555  557  552                                            
CONECT  555  556  561  554                                            
CONECT  556  555                                                      
CONECT  557  554  558                                                 
CONECT  558  557  559                                                 
CONECT  559  558  560                                                 
CONECT  560  559                                                      
CONECT  561  563  562  555                                            
CONECT  562  561                                                      
CONECT  563  566  564  561                                            
CONECT  564  565  563  578                                            
CONECT  565  564                                                      
CONECT  566  567  563                                                 
CONECT  567  566  568                                                 
CONECT  568  567  569                                                 
CONECT  569  570  571  568                                            
CONECT  570  569                                                      
CONECT  571  572  569  575                                            
CONECT  572  573  574  571                                            
CONECT  573  572                                                      
CONECT  574  572                                                      
CONECT  575  571  577  576                                            
CONECT  576  575                                                      
CONECT  577  575                                                      
CONECT  578  564  580  579                                            
CONECT  579  578                                                      
CONECT  580  578  581  583                                            
CONECT  581  587  580  582                                            
CONECT  582  581                                                      
CONECT  583  580  586  584                                            
CONECT  584  583  585                                                 
CONECT  585  584                                                      
CONECT  586  583                                                      
CONECT  587  588  589  581                                            
CONECT  588  587                                                      
CONECT  589  592  587  590                                            
CONECT  590  589  591  599                                            
CONECT  591  590                                                      
CONECT  592  593  589                                                 
CONECT  593  594  595  592                                            
CONECT  594  596  593                                                 
CONECT  595  597  593                                                 
CONECT  596  598  594                                                 
CONECT  597  598  595                                                 
CONECT  598  596  597                                                 
CONECT  599  590  600  601                                            
CONECT  600  599                                                      
CONECT  601  599  602  604                                            
CONECT  602  603  613  601                                            
CONECT  603  602                                                      
CONECT  604  601  605                                                 
CONECT  605  604  606  607                                            
CONECT  606  605  608                                                 
CONECT  607  605  609                                                 
CONECT  608  606  610                                                 
CONECT  609  607  610                                                 
CONECT  610  608  609  611                                            
CONECT  611  610  612                                                 
CONECT  612  611                                                      
CONECT  613  602  615  614                                            
CONECT  614  613                                                      
CONECT  615  618  613  616                                            
CONECT  616  615  622  617                                            
CONECT  617  616                                                      
CONECT  618  619  621  615                                            
CONECT  619  620  618                                                 
CONECT  620  619                                                      
CONECT  621  618                                                      
CONECT  622  623  616  624                                            
CONECT  623  622                                                      
CONECT  624  622  625  627                                            
CONECT  625  626  624  631                                            
CONECT  626  625                                                      
CONECT  627  624  628                                                 
CONECT  628  627  630  629                                            
CONECT  629  628                                                      
CONECT  630  628                                                      
CONECT  631  625  633  632                                            
CONECT  632  631                                                      
CONECT  633  636  631  634                                            
CONECT  634  633  639  635                                            
CONECT  635  634                                                      
CONECT  636  638  637  633                                            
CONECT  637  636                                                      
CONECT  638  636                                                      
CONECT  639  640  634  641                                            
CONECT  640  639                                                      
CONECT  641  639  642  644                                            
CONECT  642  643  641  648                                            
CONECT  643  642                                                      
CONECT  644  641  645                                                 
CONECT  645  644  646                                                 
CONECT  646  645  647                                                 
CONECT  647  646                                                      
CONECT  648  642  650  649                                            
CONECT  649  648                                                      
CONECT  650  653  648  651                                            
CONECT  651  650  656  652                                            
CONECT  652  651                                                      
CONECT  653  654  650  655                                            
CONECT  654  653                                                      
CONECT  655  653                                                      
CONECT  656  657  651  658                                            
CONECT  657  656                                                      
CONECT  658  656  659  661                                            
CONECT  659  660  658  665                                            
CONECT  660  659                                                      
CONECT  661  658  662                                                 
CONECT  662  661  664  663                                            
CONECT  663  662                                                      
CONECT  664  662                                                      
CONECT  665  659  666  671                                            
CONECT  666  665  667  669                                            
CONECT  667  666  668  672                                            
CONECT  668  667                                                      
CONECT  669  666  670                                                 
CONECT  670  669  671                                                 
CONECT  671  665  670                                                 
CONECT  672  667  673  674                                            
CONECT  673  672                                                      
CONECT  674  672  675  677                                            
CONECT  675  681  674  676                                            
CONECT  676  675                                                      
CONECT  677  674  678                                                 
CONECT  678  677  679  680                                            
CONECT  679  678                                                      
CONECT  680  678                                                      
CONECT  681  683  682  675                                            
CONECT  682  681                                                      
CONECT  683  686  684  681                                            
CONECT  684  685  687  683                                            
CONECT  685  684                                                      
CONECT  686  683                                                      
CONECT  687  693  684  688                                            
CONECT  688  687  691  689                                            
CONECT  689  688  694  690                                            
CONECT  690  689                                                      
CONECT  691  692  688                                                 
CONECT  692  693  691                                                 
CONECT  693  692  687                                                 
CONECT  694  695  689  696                                            
CONECT  695  694                                                      
CONECT  696  694  697  699                                            
CONECT  697  698  696  702                                            
CONECT  698  697                                                      
CONECT  699  696  700                                                 
CONECT  700  699  701                                                 
CONECT  701  700                                                      
CONECT  702  697  703  708                                            
CONECT  703  702  704  706                                            
CONECT  704  703  705  709                                            
CONECT  705  704                                                      
CONECT  706  703  707                                                 
CONECT  707  708  706                                                 
CONECT  708  702  707                                                 
CONECT  709  704  710  711                                            
CONECT  710  709                                                      
CONECT  711  712  709  714                                            
CONECT  712  717  713  711                                            
CONECT  713  712                                                      
CONECT  714  711  715                                                 
CONECT  715  714  716                                                 
CONECT  716  715                                                      
CONECT  717  719  718  712                                            
CONECT  718  717                                                      
CONECT  719  720  722  717                                            
CONECT  720  721  726  719                                            
CONECT  721  720                                                      
CONECT  722  723  719                                                 
CONECT  723  725  724  722                                            
CONECT  724  723                                                      
CONECT  725  723                                                      
CONECT  726  727  720  732                                            
CONECT  727  728  730  726                                            
CONECT  728  729  733  727                                            
CONECT  729  728                                                      
CONECT  730  727  731                                                 
CONECT  731  730  732                                                 
CONECT  732  726  731                                                 
CONECT  733  735  734  728                                            
CONECT  734  733                                                      
CONECT  735  736  738  733                                            
CONECT  736  737  744  735                                            
CONECT  737  736                                                      
CONECT  738  739  735                                                 
CONECT  739  740  738  741                                            
CONECT  740  739                                                      
CONECT  741  739  742  743                                            
CONECT  742  741                                                      
CONECT  743  741                                                      
CONECT  744  746  736  745                                            
CONECT  745  744                                                      
CONECT  746  749  747  744                                            
CONECT  747  748  746  753                                            
CONECT  748  747                                                      
CONECT  749  750  746                                                 
CONECT  750  752  749  751                                            
CONECT  751  750                                                      
CONECT  752  750                                                      
CONECT  753  747  755  754                                            
CONECT  754  753                                                      
CONECT  755  756  753  758                                            
CONECT  756  757  770  755                                            
CONECT  757  756                                                      
CONECT  758  755  759                                                 
CONECT  759  758  760                                                 
CONECT  760  759  761                                                 
CONECT  761  760  762  763                                            
CONECT  762  761                                                      
CONECT  763  761  764  767                                            
CONECT  764  765  763  766                                            
CONECT  765  764                                                      
CONECT  766  764                                                      
CONECT  767  763  768  769                                            
CONECT  768  767                                                      
CONECT  769  767                                                      
CONECT  770  771  756  772                                            
CONECT  771  770                                                      
CONECT  772  770  773  775                                            
CONECT  773  774  772  780                                            
CONECT  774  773                                                      
CONECT  775  772  776                                                 
CONECT  776  777  775                                                 
CONECT  777  778  779  776                                            
CONECT  778  777                                                      
CONECT  779  777                                                      
CONECT  780  773  782  781                                            
CONECT  781  780                                                      
CONECT  782  783  780  785                                            
CONECT  783  794  782  784                                            
CONECT  784  783                                                      
CONECT  785  782  786                                                 
CONECT  786  787  788  785                                            
CONECT  787  789  786                                                 
CONECT  788  790  786                                                 
CONECT  789  791  787                                                 
CONECT  790  791  788                                                 
CONECT  791  792  789  790                                            
CONECT  792  793  791                                                 
CONECT  793  792                                                      
CONECT  794  795  796  783                                            
CONECT  795  794                                                      
CONECT  796  799  794  797                                            
CONECT  797  798  796  803                                            
CONECT  798  797                                                      
CONECT  799  800  796                                                 
CONECT  800  802  799  801                                            
CONECT  801  800                                                      
CONECT  802  800                                                      
CONECT  803  797  805  804                                            
CONECT  804  803                                                      
CONECT  805  806  803  808                                            
CONECT  806  816  807  805                                            
CONECT  807  806                                                      
CONECT  808  805  809                                                 
CONECT  809  808  810  812                                            
CONECT  810  809  811  813                                            
CONECT  811  810                                                      
CONECT  812  809  814                                                 
CONECT  813  810  814                                                 
CONECT  814  812  813  815                                            
CONECT  815  814                                                      
CONECT  816  818  817  806                                            
CONECT  817  816                                                      
CONECT  818  819  816  821                                            
CONECT  819  832  820  818                                            
CONECT  820  819                                                      
CONECT  821  818  822                                                 
CONECT  822  823  821  824                                            
CONECT  823  825  822                                                 
CONECT  824  822  827  828                                            
CONECT  825  826  823  827                                            
CONECT  826  825                                                      
CONECT  827  825  829  824                                            
CONECT  828  824  830                                                 
CONECT  829  827  831                                                 
CONECT  830  831  828                                                 
CONECT  831  829  830                                                 
CONECT  832  834  833  819                                            
CONECT  833  832                                                      
CONECT  834  837  835  832                                            
CONECT  835  836  841  834                                            
CONECT  836  835                                                      
CONECT  837  838  834                                                 
CONECT  838  840  839  837                                            
CONECT  839  838                                                      
CONECT  840  838                                                      
CONECT  841  843  835  842                                            
CONECT  842  841                                                      
CONECT  843  844  841  846                                            
CONECT  844  849  843  845                                            
CONECT  845  844                                                      
CONECT  846  843  847  848                                            
CONECT  847  846                                                      
CONECT  848  846                                                      
CONECT  849  851  850  844                                            
CONECT  850  849                                                      
CONECT  851  854  852  849                                            
CONECT  852  858  853  851                                            
CONECT  853  852                                                      
CONECT  854  855  857  851                                            
CONECT  855  856  854                                                 
CONECT  856  855                                                      
CONECT  857  854                                                      
CONECT  858  860  859  852                                            
CONECT  859  858                                                      
CONECT  860  863  858  861                                            
CONECT  861  860  862  867                                            
CONECT  862  861                                                      
CONECT  863  864  860                                                 
CONECT  864  866  865  863                                            
CONECT  865  864                                                      
CONECT  866  864                                                      
CONECT  867  861  868  869                                            
CONECT  868  867                                                      
CONECT  869  867  870  872                                            
CONECT  870  869  876  871                                            
CONECT  871  870                                                      
CONECT  872  869  873  874                                            
CONECT  873  872  875                                                 
CONECT  874  872                                                      
CONECT  875  873                                                      
CONECT  876  882  877  870                                            
CONECT  877  880  876  878                                            
CONECT  878  877  883  879                                            
CONECT  879  878                                                      
CONECT  880  881  877                                                 
CONECT  881  882  880                                                 
CONECT  882  881  876                                                 
CONECT  883  884  878  885                                            
CONECT  884  883                                                      
CONECT  885  883  886                                                 
CONECT  886  885  887  888                                            
CONECT  887  886                                                      
CONECT  888  886  889  890                                            
CONECT  889  888                                                      
CONECT  890  893  888  891                                            
CONECT  891  897  890  892                                            
CONECT  892  891                                                      
CONECT  893  896  894  890                                            
CONECT  894  893  895                                                 
CONECT  895  894                                                      
CONECT  896  893                                                      
CONECT  897  898  899  891                                            
CONECT  898  897                                                      
CONECT  899  902  897  900                                            
CONECT  900  899  906  901                                            
CONECT  901  900                                                      
CONECT  902  903  905  899                                            
CONECT  903  904  902                                                 
CONECT  904  903                                                      
CONECT  905  902                                                      
CONECT  906  907  900  908                                            
CONECT  907  906                                                      
CONECT  908  909  906  911                                            
CONECT  909  910  912  908                                            
CONECT  910  909                                                      
CONECT  911  908                                                      
CONECT  912  914  909  913                                            
CONECT  913  912                                                      
CONECT  914  915  917  912                                            
CONECT  915  916  918  914                                            
CONECT  916  915                                                      
CONECT  917  914                                                      
CONECT  918  915  920  919                                            
CONECT  919  918                                                      
CONECT  920  921  918  923                                            
CONECT  921  922  926  920                                            
CONECT  922  921                                                      
CONECT  923  920  924                                                 
CONECT  924  923  925                                                 
CONECT  925  924                                                      
CONECT  926  928  921  927                                            
CONECT  927  926                                                      
CONECT  928  929  931  926                                            
CONECT  929  930  938  928                                            
CONECT  930  929                                                      
CONECT  931  928  932                                                 
CONECT  932  931  934  933                                            
CONECT  933  932  935                                                 
CONECT  934  932  936                                                 
CONECT  935  933  937                                                 
CONECT  936  934  937                                                 
CONECT  937  936  935                                                 
CONECT  938  940  929  939                                            
CONECT  939  938                                                      
CONECT  940  941  938                                                 
CONECT  941  943  942  940                                            
CONECT  942  941                                                      
CONECT  943  945  944  941                                            
CONECT  944  943                                                      
CONECT  945  948  946  943                                            
CONECT  946  945  947  955                                            
CONECT  947  946                                                      
CONECT  948  949  945                                                 
CONECT  949  950  948                                                 
CONECT  950  952  949  951                                            
CONECT  951  950                                                      
CONECT  952  953  954  950                                            
CONECT  953  952                                                      
CONECT  954  952                                                      
CONECT  955  946  956  957                                            
CONECT  956  955                                                      
CONECT  957  958  955  960                                            
CONECT  958  959  965  957                                            
CONECT  959  958                                                      
CONECT  960  957  961                                                 
CONECT  961  960  962                                                 
CONECT  962  964  961  963                                            
CONECT  963  962                                                      
CONECT  964  962                                                      
CONECT  965  967  958  966                                            
CONECT  966  965                                                      
CONECT  967  970  968  965                                            
CONECT  968  969  967  973                                            
CONECT  969  968                                                      
CONECT  970  972  971  967                                            
CONECT  971  970                                                      
CONECT  972  970                                                      
CONECT  973  968  975  974                                            
CONECT  974  973                                                      
CONECT  975  973  978  976                                            
CONECT  976  975  982  977                                            
CONECT  977  976                                                      
CONECT  978  979  975                                                 
CONECT  979  980  978                                                 
CONECT  980  981  979                                                 
CONECT  981  980                                                      
CONECT  982  983  976  984                                            
CONECT  983  982                                                      
CONECT  984  982  987  985                                            
CONECT  985  984  986  990                                            
CONECT  986  985                                                      
CONECT  987  988  984                                                 
CONECT  988  989  987                                                 
CONECT  989  988                                                      
CONECT  990  985  991  992                                            
CONECT  991  990                                                      
CONECT  992  990  993  995                                            
CONECT  993  992  994 1004                                            
CONECT  994  993                                                      
CONECT  995  992  996                                                 
CONECT  996  995  998  997                                            
CONECT  997  996  999                                                 
CONECT  998  996 1000                                                 
CONECT  999  997 1001                                                 
CONECT 1000  998 1001                                                 
CONECT 1001 1000  999 1002                                            
CONECT 1002 1001 1003                                                 
CONECT 1003 1002                                                      
CONECT 1004  993 1005 1006                                            
CONECT 1005 1004                                                      
CONECT 1006 1009 1004 1007                                            
CONECT 1007 1006 1008 1014                                            
CONECT 1008 1007                                                      
CONECT 1009 1010 1006                                                 
CONECT 1010 1011 1009                                                 
CONECT 1011 1012 1010 1013                                            
CONECT 1012 1011                                                      
CONECT 1013 1011                                                      
CONECT 1014 1007 1015 1016                                            
CONECT 1015 1014                                                      
CONECT 1016 1014 1019 1017                                            
CONECT 1017 1016 1018 1022                                            
CONECT 1018 1017                                                      
CONECT 1019 1020 1016                                                 
CONECT 1020 1021 1019                                                 
CONECT 1021 1020                                                      
CONECT 1022 1017 1028 1023                                            
CONECT 1023 1022 1024 1026                                            
CONECT 1024 1023 1029 1025                                            
CONECT 1025 1024                                                      
CONECT 1026 1023 1027                                                 
CONECT 1027 1028 1026                                                 
CONECT 1028 1022 1027                                                 
CONECT 1029 1030 1024 1031                                            
CONECT 1030 1029                                                      
CONECT 1031 1034 1029 1032                                            
CONECT 1032 1033 1031 1046                                            
CONECT 1033 1032                                                      
CONECT 1034 1035 1031                                                 
CONECT 1035 1036 1034                                                 
CONECT 1036 1037 1035                                                 
CONECT 1037 1038 1039 1036                                            
CONECT 1038 1037                                                      
CONECT 1039 1043 1037 1040                                            
CONECT 1040 1039 1042 1041                                            
CONECT 1041 1040                                                      
CONECT 1042 1040                                                      
CONECT 1043 1044 1045 1039                                            
CONECT 1044 1043                                                      
CONECT 1045 1043                                                      
CONECT 1046 1032 1047 1052                                            
CONECT 1047 1046 1048 1050                                            
CONECT 1048 1047 1053 1049                                            
CONECT 1049 1048                                                      
CONECT 1050 1047 1051                                                 
CONECT 1051 1052 1050                                                 
CONECT 1052 1046 1051                                                 
CONECT 1053 1054 1048 1055                                            
CONECT 1054 1053                                                      
CONECT 1055 1053 1058 1056                                            
CONECT 1056 1057 1055 1062                                            
CONECT 1057 1056                                                      
CONECT 1058 1059 1061 1055                                            
CONECT 1059 1060 1058                                                 
CONECT 1060 1059                                                      
CONECT 1061 1058                                                      
CONECT 1062 1056 1064 1063                                            
CONECT 1063 1062                                                      
CONECT 1064 1067 1062 1065                                            
CONECT 1065 1064 1066 1071                                            
CONECT 1066 1065                                                      
CONECT 1067 1068 1064                                                 
CONECT 1068 1069 1067                                                 
CONECT 1069 1070 1068                                                 
CONECT 1070 1069                                                      
CONECT 1071 1065 1072 1073                                            
CONECT 1072 1071                                                      
CONECT 1073 1071 1074                                                 
CONECT 1074 1075 1073 1076                                            
CONECT 1075 1074                                                      
CONECT 1076 1074 1078 1077                                            
CONECT 1077 1076                                                      
CONECT 1078 1079 1076 1081                                            
CONECT 1079 1085 1080 1078                                            
CONECT 1080 1079                                                      
CONECT 1081 1078 1083 1082                                            
CONECT 1082 1081 1084                                                 
CONECT 1083 1081                                                      
CONECT 1084 1082                                                      
CONECT 1085 1087 1086 1079                                            
CONECT 1086 1085                                                      
CONECT 1087 1090 1088 1085                                            
CONECT 1088 1098 1087 1089                                            
CONECT 1089 1088                                                      
CONECT 1090 1091 1087                                                 
CONECT 1091 1092 1090 1094                                            
CONECT 1092 1093 1095 1091                                            
CONECT 1093 1092                                                      
CONECT 1094 1096 1091                                                 
CONECT 1095 1092 1096                                                 
CONECT 1096 1095 1097 1094                                            
CONECT 1097 1096                                                      
CONECT 1098 1099 1100 1088                                            
CONECT 1099 1098                                                      
CONECT 1100 1101 1103 1098                                            
CONECT 1101 1102 1115 1100                                            
CONECT 1102 1101                                                      
CONECT 1103 1100 1104                                                 
CONECT 1104 1103 1105                                                 
CONECT 1105 1106 1104                                                 
CONECT 1106 1108 1107 1105                                            
CONECT 1107 1106                                                      
CONECT 1108 1112 1109 1106                                            
CONECT 1109 1111 1108 1110                                            
CONECT 1110 1109                                                      
CONECT 1111 1109                                                      
CONECT 1112 1114 1113 1108                                            
CONECT 1113 1112                                                      
CONECT 1114 1112                                                      
CONECT 1115 1117 1101 1116                                            
CONECT 1116 1115                                                      
CONECT 1117 1118 1120 1115                                            
CONECT 1118 1124 1117 1119                                            
CONECT 1119 1118                                                      
CONECT 1120 1121 1117                                                 
CONECT 1121 1122 1120 1123                                            
CONECT 1122 1121                                                      
CONECT 1123 1121                                                      
CONECT 1124 1125 1126 1118                                            
CONECT 1125 1124                                                      
CONECT 1126 1127 1129 1124                                            
CONECT 1127 1128 1132 1126                                            
CONECT 1128 1127                                                      
CONECT 1129 1130 1126 1131                                            
CONECT 1130 1129                                                      
CONECT 1131 1129                                                      
CONECT 1132 1134 1127 1133                                            
CONECT 1133 1132                                                      
CONECT 1134 1135 1137 1132                                            
CONECT 1135 1144 1134 1136                                            
CONECT 1136 1135                                                      
CONECT 1137 1134 1138                                                 
CONECT 1138 1140 1137 1139                                            
CONECT 1139 1138 1141                                                 
CONECT 1140 1142 1138                                                 
CONECT 1141 1143 1139                                                 
CONECT 1142 1140 1143                                                 
CONECT 1143 1142 1141                                                 
CONECT 1144 1145 1146 1135                                            
CONECT 1145 1144                                                      
CONECT 1146 1147 1149 1144                                            
CONECT 1147 1148 1152 1146                                            
CONECT 1148 1147                                                      
CONECT 1149 1150 1146 1151                                            
CONECT 1150 1149                                                      
CONECT 1151 1149                                                      
CONECT 1152 1154 1147 1153                                            
CONECT 1153 1152                                                      
CONECT 1154 1155 1157 1152                                            
CONECT 1155 1161 1156 1154                                            
CONECT 1156 1155                                                      
CONECT 1157 1154 1158                                                 
CONECT 1158 1159 1157 1160                                            
CONECT 1159 1158                                                      
CONECT 1160 1158                                                      
CONECT 1161 1163 1162 1155                                            
CONECT 1162 1161                                                      
CONECT 1163 1166 1164 1161                                            
CONECT 1164 1173 1165 1163                                            
CONECT 1165 1164                                                      
CONECT 1166 1167 1163                                                 
CONECT 1167 1166 1168 1169                                            
CONECT 1168 1167 1170                                                 
CONECT 1169 1167 1171                                                 
CONECT 1170 1168 1172                                                 
CONECT 1171 1169 1172                                                 
CONECT 1172 1170 1171                                                 
CONECT 1173 1175 1174 1164                                            
CONECT 1174 1173                                                      
CONECT 1175 1176 1178 1173                                            
CONECT 1176 1185 1177 1175                                            
CONECT 1177 1176                                                      
CONECT 1178 1179 1175                                                 
CONECT 1179 1180 1178                                                 
CONECT 1180 1182 1179 1181                                            
CONECT 1181 1180                                                      
CONECT 1182 1183 1184 1180                                            
CONECT 1183 1182                                                      
CONECT 1184 1182                                                      
CONECT 1185 1187 1186 1176                                            
CONECT 1186 1185                                                      
CONECT 1187 1190 1188 1185                                            
CONECT 1188 1197 1189 1187                                            
CONECT 1189 1188                                                      
CONECT 1190 1191 1187                                                 
CONECT 1191 1190 1192                                                 
CONECT 1192 1194 1191 1193                                            
CONECT 1193 1192                                                      
CONECT 1194 1196 1195 1192                                            
CONECT 1195 1194                                                      
CONECT 1196 1194                                                      
CONECT 1197 1199 1198 1188                                            
CONECT 1198 1197                                                      
CONECT 1199 1202 1200 1197                                            
CONECT 1200 1206 1201 1199                                            
CONECT 1201 1200                                                      
CONECT 1202 1203 1199                                                 
CONECT 1203 1204 1202 1205                                            
CONECT 1204 1203                                                      
CONECT 1205 1203                                                      
CONECT 1206 1208 1207 1200                                            
CONECT 1207 1206                                                      
CONECT 1208 1209 1206                                                 
CONECT 1209 1211 1208 1210                                            
CONECT 1210 1209                                                      
CONECT 1211 1212 1213 1209                                            
CONECT 1212 1211                                                      
CONECT 1213 1216 1214 1211                                            
CONECT 1214 1215 1228 1213                                            
CONECT 1215 1214                                                      
CONECT 1216 1217 1213                                                 
CONECT 1217 1218 1216                                                 
CONECT 1218 1219 1217                                                 
CONECT 1219 1220 1221 1218                                            
CONECT 1220 1219                                                      
CONECT 1221 1222 1219 1225                                            
CONECT 1222 1224 1223 1221                                            
CONECT 1223 1222                                                      
CONECT 1224 1222                                                      
CONECT 1225 1221 1226 1227                                            
CONECT 1226 1225                                                      
CONECT 1227 1225                                                      
CONECT 1228 1230 1214 1229                                            
CONECT 1229 1228                                                      
CONECT 1230 1231 1228 1233                                            
CONECT 1231 1240 1230 1232                                            
CONECT 1232 1231                                                      
CONECT 1233 1230 1234                                                 
CONECT 1234 1233 1235                                                 
CONECT 1235 1237 1234 1236                                            
CONECT 1236 1235                                                      
CONECT 1237 1238 1239 1235                                            
CONECT 1238 1237                                                      
CONECT 1239 1237                                                      
CONECT 1240 1241 1242 1231                                            
CONECT 1241 1240                                                      
CONECT 1242 1245 1240 1243                                            
CONECT 1243 1242 1244 1249                                            
CONECT 1244 1243                                                      
CONECT 1245 1246 1248 1242                                            
CONECT 1246 1247 1245                                                 
CONECT 1247 1246                                                      
CONECT 1248 1245                                                      
CONECT 1249 1243 1250 1251                                            
CONECT 1250 1249                                                      
CONECT 1251 1249 1252 1254                                            
CONECT 1252 1257 1253 1251                                            
CONECT 1253 1252                                                      
CONECT 1254 1251 1256 1255                                            
CONECT 1255 1254                                                      
CONECT 1256 1254                                                      
CONECT 1257 1259 1258 1252                                            
CONECT 1258 1257                                                      
CONECT 1259 1262 1257 1260                                            
CONECT 1260 1259 1271 1261                                            
CONECT 1261 1260                                                      
CONECT 1262 1263 1259                                                 
CONECT 1263 1265 1264 1262                                            
CONECT 1264 1266 1263                                                 
CONECT 1265 1267 1263                                                 
CONECT 1266 1268 1264                                                 
CONECT 1267 1268 1265                                                 
CONECT 1268 1269 1267 1266                                            
CONECT 1269 1270 1268                                                 
CONECT 1270 1269                                                      
CONECT 1271 1272 1260 1273                                            
CONECT 1272 1271                                                      
CONECT 1273 1271 1274 1276                                            
CONECT 1274 1275 1273 1277                                            
CONECT 1275 1274                                                      
CONECT 1276 1273                                                      
CONECT 1277 1274 1278 1283                                            
CONECT 1278 1279 1277 1281                                            
CONECT 1279 1284 1280 1278                                            
CONECT 1280 1279                                                      
CONECT 1281 1278 1282                                                 
CONECT 1282 1283 1281                                                 
CONECT 1283 1277 1282                                                 
CONECT 1284 1286 1285 1279                                            
CONECT 1285 1284                                                      
CONECT 1286 1284 1287                                                 
CONECT 1287 1286 1288 1289                                            
CONECT 1288 1287                                                      
CONECT 1289 1287 1290 1291                                            
CONECT 1290 1289                                                      
CONECT 1291 1289 1294 1292                                            
CONECT 1292 1291 1293 1305                                            
CONECT 1293 1292                                                      
CONECT 1294 1295 1291                                                 
CONECT 1295 1297 1294 1296                                            
CONECT 1296 1295 1298                                                 
CONECT 1297 1301 1300 1295                                            
CONECT 1298 1300 1299 1296                                            
CONECT 1299 1298                                                      
CONECT 1300 1302 1297 1298                                            
CONECT 1301 1303 1297                                                 
CONECT 1302 1304 1300                                                 
CONECT 1303 1304 1301                                                 
CONECT 1304 1303 1302                                                 
CONECT 1305 1292 1306 1307                                            
CONECT 1306 1305                                                      
CONECT 1307 1305 1308 1310                                            
CONECT 1308 1307 1322 1309                                            
CONECT 1309 1308                                                      
CONECT 1310 1307 1311                                                 
CONECT 1311 1310 1312                                                 
CONECT 1312 1311 1313                                                 
CONECT 1313 1314 1315 1312                                            
CONECT 1314 1313                                                      
CONECT 1315 1316 1313 1319                                            
CONECT 1316 1318 1317 1315                                            
CONECT 1317 1316                                                      
CONECT 1318 1316                                                      
CONECT 1319 1315 1320 1321                                            
CONECT 1320 1319                                                      
CONECT 1321 1319                                                      
CONECT 1322 1323 1308 1324                                            
CONECT 1323 1322                                                      
CONECT 1324 1322 1325 1327                                            
CONECT 1325 1326 1324 1334                                            
CONECT 1326 1325                                                      
CONECT 1327 1328 1324                                                 
CONECT 1328 1329 1327                                                 
CONECT 1329 1331 1330 1328                                            
CONECT 1330 1329                                                      
CONECT 1331 1332 1333 1329                                            
CONECT 1332 1331                                                      
CONECT 1333 1331                                                      
CONECT 1334 1325 1336 1335                                            
CONECT 1335 1334                                                      
CONECT 1336 1339 1337 1334                                            
CONECT 1337 1338 1345 1336                                            
CONECT 1338 1337                                                      
CONECT 1339 1340 1336                                                 
CONECT 1340 1339 1342 1341                                            
CONECT 1341 1340                                                      
CONECT 1342 1344 1340 1343                                            
CONECT 1343 1342                                                      
CONECT 1344 1342                                                      
CONECT 1345 1337 1347 1346                                            
CONECT 1346 1345                                                      
CONECT 1347 1345 1350 1348                                            
CONECT 1348 1357 1347 1349                                            
CONECT 1349 1348                                                      
CONECT 1350 1347 1351                                                 
CONECT 1351 1352 1350 1353                                            
CONECT 1352 1354 1351                                                 
CONECT 1353 1351 1355                                                 
CONECT 1354 1352 1356                                                 
CONECT 1355 1356 1353                                                 
CONECT 1356 1354 1355                                                 
CONECT 1357 1358 1359 1348                                            
CONECT 1358 1357                                                      
CONECT 1359 1362 1357 1360                                            
CONECT 1360 1361 1359 1368                                            
CONECT 1361 1360                                                      
CONECT 1362 1359 1363                                                 
CONECT 1363 1362 1364 1365                                            
CONECT 1364 1363                                                      
CONECT 1365 1363 1367 1366                                            
CONECT 1366 1365                                                      
CONECT 1367 1365                                                      
CONECT 1368 1360 1370 1369                                            
CONECT 1369 1368                                                      
CONECT 1370 1371 1368 1373                                            
CONECT 1371 1372 1377 1370                                            
CONECT 1372 1371                                                      
CONECT 1373 1370 1376 1374                                            
CONECT 1374 1373 1375                                                 
CONECT 1375 1374                                                      
CONECT 1376 1373                                                      
CONECT 1377 1379 1371 1378                                            
CONECT 1378 1377                                                      
CONECT 1379 1380 1382 1377                                            
CONECT 1380 1381 1390 1379                                            
CONECT 1381 1380                                                      
CONECT 1382 1379 1383                                                 
CONECT 1383 1382 1384                                                 
CONECT 1384 1383 1385                                                 
CONECT 1385 1384 1386                                                 
CONECT 1386 1388 1385 1389 1387                                       
CONECT 1386                                                           
CONECT 1387 1386                                                      
CONECT 1388 1386                                                      
CONECT 1389 1386                                                      
CONECT 1390 1392 1380 1391                                            
CONECT 1391 1390                                                      
CONECT 1392 1393 1395 1390                                            
CONECT 1393 1394 1392 1399                                            
CONECT 1394 1393                                                      
CONECT 1395 1396 1392                                                 
CONECT 1396 1395 1398 1397                                            
CONECT 1397 1396                                                      
CONECT 1398 1396                                                      
CONECT 1399 1393 1401 1400                                            
CONECT 1400 1399                                                      
CONECT 1401 1402 1399 1404                                            
CONECT 1402 1403 1401 1411                                            
CONECT 1403 1402                                                      
CONECT 1404 1401 1405                                                 
CONECT 1405 1406 1404 1407                                            
CONECT 1406 1408 1405                                                 
CONECT 1407 1405 1409                                                 
CONECT 1408 1406 1410                                                 
CONECT 1409 1410 1407                                                 
CONECT 1410 1408 1409                                                 
CONECT 1411 1402 1413 1412                                            
CONECT 1412 1411                                                      
CONECT 1413 1414 1411 1416                                            
CONECT 1414 1415 1417 1413                                            
CONECT 1415 1414                                                      
CONECT 1416 1413                                                      
CONECT 1417 1419 1414 1418                                            
CONECT 1418 1417                                                      
CONECT 1419 1420 1422 1417                                            
CONECT 1420 1421 1427 1419                                            
CONECT 1421 1420                                                      
CONECT 1422 1423 1419                                                 
CONECT 1423 1424 1422                                                 
CONECT 1424 1426 1423 1425                                            
CONECT 1425 1424                                                      
CONECT 1426 1424                                                      
CONECT 1427 1429 1420 1428                                            
CONECT 1428 1427                                                      
CONECT 1429 1430 1432 1427                                            
CONECT 1430 1431 1429 1436                                            
CONECT 1431 1430                                                      
CONECT 1432 1433 1429                                                 
CONECT 1433 1434 1435 1432                                            
CONECT 1434 1433                                                      
CONECT 1435 1433                                                      
CONECT 1436 1430 1438 1437                                            
CONECT 1437 1436                                                      
CONECT 1438 1436 1439 1441                                            
CONECT 1439 1438 1450 1440                                            
CONECT 1440 1439                                                      
CONECT 1441 1442 1438                                                 
CONECT 1442 1443 1441 1444                                            
CONECT 1443 1445 1442                                                 
CONECT 1444 1442 1446                                                 
CONECT 1445 1443 1447                                                 
CONECT 1446 1447 1444                                                 
CONECT 1447 1445 1448 1446                                            
CONECT 1448 1449 1447                                                 
CONECT 1449 1448                                                      
CONECT 1450 1439 1451 1452                                            
CONECT 1451 1450                                                      
CONECT 1452 1455 1450 1453                                            
CONECT 1453 1452 1454 1461                                            
CONECT 1454 1453                                                      
CONECT 1455 1456 1452                                                 
CONECT 1456 1458 1457 1455                                            
CONECT 1457 1456                                                      
CONECT 1458 1460 1459 1456                                            
CONECT 1459 1458                                                      
CONECT 1460 1458                                                      
CONECT 1461 1453 1462 1463                                            
CONECT 1462 1461                                                      
CONECT 1463 1461 1466 1464                                            
CONECT 1464 1463 1470 1465                                            
CONECT 1465 1464                                                      
CONECT 1466 1467 1463                                                 
CONECT 1467 1469 1468 1466                                            
CONECT 1468 1467                                                      
CONECT 1469 1467                                                      
CONECT 1470 1471 1464 1472                                            
CONECT 1471 1470                                                      
CONECT 1472 1470 1473                                                 
CONECT 1473 1472 1474 1475                                            
CONECT 1474 1473                                                      
CONECT 1475 1473 1476 1477                                            
CONECT 1476 1475                                                      
CONECT 1477 1475 1480 1478                                            
CONECT 1478 1477 1479 1483                                            
CONECT 1479 1478                                                      
CONECT 1480 1477 1481                                                 
CONECT 1481 1482 1480                                                 
CONECT 1482 1481                                                      
CONECT 1483 1478 1489 1484                                            
CONECT 1484 1483 1485 1487                                            
CONECT 1485 1484 1490 1486                                            
CONECT 1486 1485                                                      
CONECT 1487 1484 1488                                                 
CONECT 1488 1489 1487                                                 
CONECT 1489 1483 1488                                                 
CONECT 1490 1491 1485 1492                                            
CONECT 1491 1490                                                      
CONECT 1492 1495 1490 1493                                            
CONECT 1493 1492 1498 1494                                            
CONECT 1494 1493                                                      
CONECT 1495 1496 1497 1492                                            
CONECT 1496 1495                                                      
CONECT 1497 1495                                                      
CONECT 1498 1499 1493 1500                                            
CONECT 1499 1498                                                      
CONECT 1500 1498 1501 1503                                            
CONECT 1501 1502 1500 1504                                            
CONECT 1502 1501                                                      
CONECT 1503 1500                                                      
CONECT 1504 1501 1506 1505                                            
CONECT 1505 1504                                                      
CONECT 1506 1509 1504 1507                                            
CONECT 1507 1506 1510 1508                                            
CONECT 1508 1507                                                      
CONECT 1509 1506                                                      
CONECT 1510 1511 1507 1512                                            
CONECT 1511 1510                                                      
CONECT 1512 1510 1513 1515                                            
CONECT 1513 1514 1512 1518                                            
CONECT 1514 1513                                                      
CONECT 1515 1516 1512 1517                                            
CONECT 1516 1515                                                      
CONECT 1517 1515                                                      
CONECT 1518 1513 1520 1519                                            
CONECT 1519 1518                                                      
CONECT 1520 1523 1518 1521                                            
CONECT 1521 1520 1532 1522                                            
CONECT 1522 1521                                                      
CONECT 1523 1520 1524                                                 
CONECT 1524 1523 1526 1525                                            
CONECT 1525 1524 1527                                                 
CONECT 1526 1524 1528                                                 
CONECT 1527 1525 1529                                                 
CONECT 1528 1526 1529                                                 
CONECT 1529 1528 1527 1530                                            
CONECT 1530 1529 1531                                                 
CONECT 1531 1530                                                      
CONECT 1532 1533 1521 1534                                            
CONECT 1533 1532                                                      
CONECT 1534 1532 1535 1537                                            
CONECT 1535 1536 1534 1544                                            
CONECT 1536 1535                                                      
CONECT 1537 1538 1534                                                 
CONECT 1538 1539 1540 1537                                            
CONECT 1539 1541 1538                                                 
CONECT 1540 1542 1538                                                 
CONECT 1541 1543 1539                                                 
CONECT 1542 1543 1540                                                 
CONECT 1543 1541 1542                                                 
CONECT 1544 1535 1546 1545                                            
CONECT 1545 1544                                                      
CONECT 1546 1544 1547 1549                                            
CONECT 1547 1555 1546 1548                                            
CONECT 1548 1547                                                      
CONECT 1549 1546 1550                                                 
CONECT 1550 1552 1549 1551                                            
CONECT 1551 1550                                                      
CONECT 1552 1553 1554 1550                                            
CONECT 1553 1552                                                      
CONECT 1554 1552                                                      
CONECT 1555 1556 1557 1547                                            
CONECT 1556 1555                                                      
CONECT 1557 1560 1555 1558                                            
CONECT 1558 1559 1557 1563                                            
CONECT 1559 1558                                                      
CONECT 1560 1561 1557                                                 
CONECT 1561 1562 1560                                                 
CONECT 1562 1561                                                      
CONECT 1563 1558 1565 1564                                            
CONECT 1564 1563                                                      
CONECT 1565 1563 1566 1568                                            
CONECT 1566 1575 1565 1567                                            
CONECT 1567 1566                                                      
CONECT 1568 1565 1569                                                 
CONECT 1569 1568 1570                                                 
CONECT 1570 1569 1571 1572                                            
CONECT 1571 1570                                                      
CONECT 1572 1570 1573 1574                                            
CONECT 1573 1572                                                      
CONECT 1574 1572                                                      
CONECT 1575 1576 1577 1566                                            
CONECT 1576 1575                                                      
CONECT 1577 1575 1580 1578                                            
CONECT 1578 1577 1592 1579                                            
CONECT 1579 1578                                                      
CONECT 1580 1581 1577                                                 
CONECT 1581 1582 1580                                                 
CONECT 1582 1581 1583                                                 
CONECT 1583 1582 1584 1585                                            
CONECT 1584 1583                                                      
CONECT 1585 1583 1586 1589                                            
CONECT 1586 1588 1585 1587                                            
CONECT 1587 1586                                                      
CONECT 1588 1586                                                      
CONECT 1589 1585 1591 1590                                            
CONECT 1590 1589                                                      
CONECT 1591 1589                                                      
CONECT 1592 1593 1578 1594                                            
CONECT 1593 1592                                                      
CONECT 1594 1592 1597 1595                                            
CONECT 1595 1594 1596 1602                                            
CONECT 1596 1595                                                      
CONECT 1597 1598 1594                                                 
CONECT 1598 1599 1597                                                 
CONECT 1599 1601 1598 1600                                            
CONECT 1600 1599                                                      
CONECT 1601 1599                                                      
CONECT 1602 1595 1603 1604                                            
CONECT 1603 1602                                                      
CONECT 1604 1602 1605 1607                                            
CONECT 1605 1604 1608 1606                                            
CONECT 1606 1605                                                      
CONECT 1607 1604                                                      
CONECT 1608 1605                                                      
CONECT 1609 1612 1610 1614 1615                                       
CONECT 1609                                                           
CONECT 1610 1611 1609 1613                                            
CONECT 1611 1616 1612 1610                                            
CONECT 1612 1611 1609                                                 
CONECT 1613 1610 1617                                                 
CONECT 1614 1609                                                      
CONECT 1615 1609                                                      
CONECT 1616 1621 1618 1611                                            
CONECT 1617 1619 1613                                                 
CONECT 1618 1616 1620                                                 
CONECT 1619 1623 1622 1617                                            
CONECT 1620 1618 1622                                                 
CONECT 1621 1616                                                      
CONECT 1622 1620 1619                                                 
CONECT 1623 1619                                                      
MASTER        0    0    0    0    0    0    0    0 1623    0 1623    0
END
