# Supplementary material for: A hypothesis on the capacity of plant odorant-binding proteins to bind volatile isoprenoids based on in silico evidences
Source: eLife. 2021 Jun 23;10:e66741. doi: 10.7554/eLife.66741 (PMC8221805; doi:10.7554/eLife.66741)
Supplement: Source data 4. — Related to Figure 1—figure supplement 1. [file elife-66741-data4.zip › JMcomplete_betacaryophyllene.pdb]

REMARK   4 XXXX COMPLIES WITH FORMAT V. 2.0
COMPND    C:\Users\Deborah\Desktop\OBP\dockingOBP\RISULTATI\dockingOBPeseguiti\JM_receptor\COI_and_JAZ\betacario\run43.pdbqt 
AUTHOR    GENERATED BY OPEN BABEL 2.3.1
ATOM      1  N   SER B  12       0.914 -44.552   7.462  1.00  0.00           N  
ATOM      2  HN1 SER B  12       0.367 -45.217   8.009  1.00  0.00           H  
ATOM      3  HN2 SER B  12       1.286 -44.987   6.618  1.00  0.00           H  
ATOM      4  HN3 SER B  12       0.315 -43.848   7.031  1.00  0.00           H  
ATOM      5  CA  SER B  12       1.975 -43.932   8.249  1.00  0.00           C  
ATOM      6  C   SER B  12       2.792 -42.938   7.431  1.00  0.00           C  
ATOM      7  O   SER B  12       3.633 -43.310   6.614  1.00  0.00           O  
ATOM      8  CB  SER B  12       2.889 -44.986   8.882  1.00  0.00           C  
ATOM      9  OG  SER B  12       4.013 -45.260   8.067  1.00  0.00           O  
ATOM     10  HG  SER B  12       4.580 -45.914   8.460  1.00  0.00           H  
ATOM     11  N   CYS B  13       2.514 -41.662   7.659  1.00  0.00           N  
ATOM     12  HN  CYS B  13       1.728 -41.433   8.268  1.00  0.00           H  
ATOM     13  CA  CYS B  13       3.286 -40.575   7.075  1.00  0.00           C  
ATOM     14  C   CYS B  13       4.108 -39.959   8.208  1.00  0.00           C  
ATOM     15  O   CYS B  13       3.822 -40.203   9.383  1.00  0.00           O  
ATOM     16  CB  CYS B  13       2.344 -39.535   6.448  1.00  0.00           C  
ATOM     17  SG  CYS B  13       3.102 -38.369   5.289  1.00  0.00           S  
ATOM     18  N   VAL B  14       5.136 -39.184   7.867  1.00  0.00           N  
ATOM     19  HN  VAL B  14       5.346 -39.041   6.879  1.00  0.00           H  
ATOM     20  CA  VAL B  14       5.973 -38.531   8.878  1.00  0.00           C  
ATOM     21  C   VAL B  14       5.072 -37.818   9.875  1.00  0.00           C  
ATOM     22  O   VAL B  14       4.083 -37.199   9.474  1.00  0.00           O  
ATOM     23  CB  VAL B  14       6.919 -37.481   8.245  1.00  0.00           C  
ATOM     24  CG1 VAL B  14       8.143 -37.287   9.118  1.00  0.00           C  
ATOM     25  CG2 VAL B  14       7.321 -37.880   6.812  1.00  0.00           C  
ATOM     26  N   ALA B  15       5.396 -37.895  11.165  1.00  0.00           N  
ATOM     27  HN  ALA B  15       6.232 -38.406  11.449  1.00  0.00           H  
ATOM     28  CA  ALA B  15       4.553 -37.245  12.183  1.00  0.00           C  
ATOM     29  C   ALA B  15       4.914 -35.773  12.420  1.00  0.00           C  
ATOM     30  O   ALA B  15       6.063 -35.458  12.757  1.00  0.00           O  
ATOM     31  CB  ALA B  15       4.593 -38.007  13.486  1.00  0.00           C  
ATOM     32  N   THR B  16       3.921 -34.889  12.246  1.00  0.00           N  
ATOM     33  HN  THR B  16       2.992 -35.245  12.022  1.00  0.00           H  
ATOM     34  CA  THR B  16       4.099 -33.434  12.360  1.00  0.00           C  
ATOM     35  C   THR B  16       3.807 -33.014  13.791  1.00  0.00           C  
ATOM     36  O   THR B  16       3.319 -33.813  14.582  1.00  0.00           O  
ATOM     37  CB  THR B  16       3.103 -32.630  11.443  1.00  0.00           C  
ATOM     38  OG1 THR B  16       2.612 -33.449  10.363  1.00  0.00           O  
ATOM     39  HG1 THR B  16       2.223 -34.253  10.687  1.00  0.00           H  
ATOM     40  CG2 THR B  16       3.739 -31.314  10.913  1.00  0.00           C  
ATOM     41  N   VAL B  17       4.085 -31.754  14.113  1.00  0.00           N  
ATOM     42  HN  VAL B  17       4.626 -31.182  13.464  1.00  0.00           H  
ATOM     43  CA  VAL B  17       3.637 -31.172  15.367  1.00  0.00           C  
ATOM     44  C   VAL B  17       2.122 -31.175  15.408  1.00  0.00           C  
ATOM     45  O   VAL B  17       1.532 -31.436  16.442  1.00  0.00           O  
ATOM     46  CB  VAL B  17       4.028 -29.719  15.481  1.00  0.00           C  
ATOM     47  CG1 VAL B  17       4.230 -29.376  16.925  1.00  0.00           C  
ATOM     48  CG2 VAL B  17       5.259 -29.441  14.667  1.00  0.00           C  
ATOM     49  N   ASP B  18       1.499 -30.852  14.277  1.00  0.00           N  
ATOM     50  HN  ASP B  18       2.059 -30.655  13.447  1.00  0.00           H  
ATOM     51  CA  ASP B  18       0.050 -30.770  14.180  1.00  0.00           C  
ATOM     52  C   ASP B  18      -0.626 -32.053  14.631  1.00  0.00           C  
ATOM     53  O   ASP B  18      -1.842 -32.064  14.828  1.00  0.00           O  
ATOM     54  CB  ASP B  18      -0.380 -30.456  12.751  1.00  0.00           C  
ATOM     55  CG  ASP B  18      -1.796 -29.932  12.682  1.00  0.00           C  
ATOM     56  OD1 ASP B  18      -2.705 -30.686  12.268  1.00  0.00           O  
ATOM     57  OD2 ASP B  18      -2.003 -28.763  13.070  1.00  0.00           O  
ATOM     58  N   ASP B  19       0.154 -33.130  14.780  1.00  0.00           N  
ATOM     59  HN  ASP B  19       1.158 -33.040  14.623  1.00  0.00           H  
ATOM     60  CA  ASP B  19      -0.396 -34.443  15.164  1.00  0.00           C  
ATOM     61  C   ASP B  19      -0.332 -34.660  16.680  1.00  0.00           C  
ATOM     62  O   ASP B  19      -0.602 -35.736  17.190  1.00  0.00           O  
ATOM     63  CB  ASP B  19       0.329 -35.595  14.432  1.00  0.00           C  
ATOM     64  CG  ASP B  19       0.059 -35.602  12.946  1.00  0.00           C  
ATOM     65  OD1 ASP B  19      -1.127 -35.493  12.551  1.00  0.00           O  
ATOM     66  OD2 ASP B  19       1.034 -35.720  12.172  1.00  0.00           O  
ATOM     67  N   VAL B  20       0.011 -33.618  17.408  1.00  0.00           N  
ATOM     68  HN  VAL B  20      -0.044 -32.679  17.013  1.00  0.00           H  
ATOM     69  CA  VAL B  20       0.468 -33.806  18.773  1.00  0.00           C  
ATOM     70  C   VAL B  20       0.262 -32.541  19.620  1.00  0.00           C  
ATOM     71  O   VAL B  20       0.480 -32.539  20.816  1.00  0.00           O  
ATOM     72  CB  VAL B  20       1.967 -34.181  18.757  1.00  0.00           C  
ATOM     73  CG1 VAL B  20       2.816 -32.976  18.995  1.00  0.00           C  
ATOM     74  CG2 VAL B  20       2.264 -35.202  19.776  1.00  0.00           C  
ATOM     75  N   ILE B  21      -0.182 -31.468  18.983  1.00  0.00           N  
ATOM     76  HN  ILE B  21      -0.481 -31.559  18.012  1.00  0.00           H  
ATOM     77  CA  ILE B  21      -0.256 -30.167  19.623  1.00  0.00           C  
ATOM     78  C   ILE B  21      -1.425 -30.044  20.612  1.00  0.00           C  
ATOM     79  O   ILE B  21      -1.279 -29.438  21.676  1.00  0.00           O  
ATOM     80  CB  ILE B  21      -0.323 -29.044  18.560  1.00  0.00           C  
ATOM     81  CG1 ILE B  21      -0.314 -27.671  19.221  1.00  0.00           C  
ATOM     82  CG2 ILE B  21      -1.548 -29.213  17.678  1.00  0.00           C  
ATOM     83  CD1 ILE B  21       0.913 -27.409  20.004  1.00  0.00           C  
ATOM     84  N   GLU B  22      -2.580 -30.607  20.259  1.00  0.00           N  
ATOM     85  HN  GLU B  22      -2.656 -31.057  19.347  1.00  0.00           H  
ATOM     86  CA  GLU B  22      -3.732 -30.595  21.141  1.00  0.00           C  
ATOM     87  C   GLU B  22      -3.331 -31.122  22.528  1.00  0.00           C  
ATOM     88  O   GLU B  22      -3.901 -30.728  23.538  1.00  0.00           O  
ATOM     89  CB  GLU B  22      -4.839 -31.487  20.576  1.00  0.00           C  
ATOM     90  CG  GLU B  22      -5.254 -31.238  19.157  1.00  0.00           C  
ATOM     91  CD  GLU B  22      -6.697 -31.650  18.915  1.00  0.00           C  
ATOM     92  OE1 GLU B  22      -7.080 -31.822  17.740  1.00  0.00           O  
ATOM     93  OE2 GLU B  22      -7.458 -31.803  19.900  1.00  0.00           O  
ATOM     94  N   GLN B  23      -2.361 -32.039  22.550  1.00  0.00           N  
ATOM     95  HN  GLN B  23      -1.920 -32.287  21.664  1.00  0.00           H  
ATOM     96  CA  GLN B  23      -1.888 -32.714  23.764  1.00  0.00           C  
ATOM     97  C   GLN B  23      -0.880 -31.858  24.511  1.00  0.00           C  
ATOM     98  O   GLN B  23      -0.999 -31.636  25.702  1.00  0.00           O  
ATOM     99  CB  GLN B  23      -1.209 -34.033  23.379  1.00  0.00           C  
ATOM    100  CG  GLN B  23      -2.110 -35.248  23.313  1.00  0.00           C  
ATOM    101  CD  GLN B  23      -1.890 -36.203  24.491  1.00  0.00           C  
ATOM    102  OE1 GLN B  23      -0.778 -36.649  24.741  1.00  0.00           O  
ATOM    103  NE2 GLN B  23      -2.961 -36.531  25.201  1.00  0.00           N  
ATOM    104 1HE2 GLN B  23      -2.815 -37.167  25.985  1.00  0.00           H  
ATOM    105 2HE2 GLN B  23      -3.888 -36.159  24.993  1.00  0.00           H  
ATOM    106  N   VAL B  24       0.131 -31.395  23.786  1.00  0.00           N  
ATOM    107  HN  VAL B  24       0.140 -31.589  22.785  1.00  0.00           H  
ATOM    108  CA  VAL B  24       1.228 -30.623  24.352  1.00  0.00           C  
ATOM    109  C   VAL B  24       0.738 -29.342  24.970  1.00  0.00           C  
ATOM    110  O   VAL B  24       1.240 -28.934  25.993  1.00  0.00           O  
ATOM    111  CB  VAL B  24       2.245 -30.240  23.266  1.00  0.00           C  
ATOM    112  CG1 VAL B  24       3.380 -29.427  23.864  1.00  0.00           C  
ATOM    113  CG2 VAL B  24       2.760 -31.489  22.579  1.00  0.00           C  
ATOM    114  N   MET B  25      -0.238 -28.707  24.326  1.00  0.00           N  
ATOM    115  HN  MET B  25      -0.672 -29.160  23.522  1.00  0.00           H  
ATOM    116  CA  MET B  25      -0.711 -27.383  24.729  1.00  0.00           C  
ATOM    117  C   MET B  25      -1.104 -27.325  26.196  1.00  0.00           C  
ATOM    118  O   MET B  25      -0.853 -26.339  26.888  1.00  0.00           O  
ATOM    119  CB  MET B  25      -1.891 -26.947  23.868  1.00  0.00           C  
ATOM    120  CG  MET B  25      -2.342 -25.525  24.156  1.00  0.00           C  
ATOM    121  SD  MET B  25      -1.465 -24.267  23.238  1.00  0.00           S  
ATOM    122  CE  MET B  25      -2.238 -24.536  21.641  1.00  0.00           C  
ATOM    123  N   THR B  26      -1.719 -28.396  26.672  1.00  0.00           N  
ATOM    124  HN  THR B  26      -1.897 -29.187  26.053  1.00  0.00           H  
ATOM    125  CA  THR B  26      -2.145 -28.466  28.057  1.00  0.00           C  
ATOM    126  C   THR B  26      -0.990 -28.631  29.042  1.00  0.00           C  
ATOM    127  O   THR B  26      -1.232 -28.843  30.214  1.00  0.00           O  
ATOM    128  CB  THR B  26      -3.141 -29.588  28.251  1.00  0.00           C  
ATOM    129  OG1 THR B  26      -2.496 -30.855  28.042  1.00  0.00           O  
ATOM    130  HG1 THR B  26      -1.778 -30.967  28.654  1.00  0.00           H  
ATOM    131  CG2 THR B  26      -4.289 -29.409  27.273  1.00  0.00           C  
ATOM    132  N   TYR B  27       0.251 -28.533  28.572  1.00  0.00           N  
ATOM    133  HN  TYR B  27       0.390 -28.418  27.568  1.00  0.00           H  
ATOM    134  CA  TYR B  27       1.419 -28.584  29.445  1.00  0.00           C  
ATOM    135  C   TYR B  27       2.068 -27.214  29.511  1.00  0.00           C  
ATOM    136  O   TYR B  27       3.063 -27.025  30.211  1.00  0.00           O  
ATOM    137  CB  TYR B  27       2.438 -29.619  28.960  1.00  0.00           C  
ATOM    138  CG  TYR B  27       2.028 -31.029  29.204  1.00  0.00           C  
ATOM    139  CD1 TYR B  27       0.959 -31.567  28.545  1.00  0.00           C  
ATOM    140  CD2 TYR B  27       2.710 -31.824  30.082  1.00  0.00           C  
ATOM    141  CE1 TYR B  27       0.568 -32.864  28.768  1.00  0.00           C  
ATOM    142  CE2 TYR B  27       2.332 -33.120  30.307  1.00  0.00           C  
ATOM    143  CZ  TYR B  27       1.258 -33.634  29.647  1.00  0.00           C  
ATOM    144  OH  TYR B  27       0.855 -34.924  29.853  1.00  0.00           O  
ATOM    145  HH  TYR B  27       1.338 -35.463  30.468  1.00  0.00           H  
ATOM    146  N   ILE B  28       1.518 -26.269  28.757  1.00  0.00           N  
ATOM    147  HN  ILE B  28       0.731 -26.507  28.154  1.00  0.00           H  
ATOM    148  CA  ILE B  28       2.013 -24.906  28.773  1.00  0.00           C  
ATOM    149  C   ILE B  28       1.115 -24.192  29.723  1.00  0.00           C  
ATOM    150  O   ILE B  28      -0.086 -24.100  29.513  1.00  0.00           O  
ATOM    151  CB  ILE B  28       1.931 -24.212  27.411  1.00  0.00           C  
ATOM    152  CG1 ILE B  28       2.593 -25.066  26.334  1.00  0.00           C  
ATOM    153  CG2 ILE B  28       2.588 -22.857  27.469  1.00  0.00           C  
ATOM    154  CD1 ILE B  28       2.342 -24.567  24.953  1.00  0.00           C  
ATOM    155  N   THR B  29       1.713 -23.694  30.789  1.00  0.00           N  
ATOM    156  HN  THR B  29       2.732 -23.682  30.822  1.00  0.00           H  
ATOM    157  CA  THR B  29       0.969 -23.163  31.914  1.00  0.00           C  
ATOM    158  C   THR B  29       1.114 -21.642  31.969  1.00  0.00           C  
ATOM    159  O   THR B  29       0.175 -20.928  32.287  1.00  0.00           O  
ATOM    160  CB  THR B  29       1.456 -23.830  33.223  1.00  0.00           C  
ATOM    161  OG1 THR B  29       0.713 -23.322  34.325  1.00  0.00           O  
ATOM    162  HG1 THR B  29       1.012 -23.731  35.128  1.00  0.00           H  
ATOM    163  CG2 THR B  29       2.986 -23.627  33.448  1.00  0.00           C  
ATOM    164  N   ASP B  30       2.299 -21.156  31.624  1.00  0.00           N  
ATOM    165  HN  ASP B  30       3.030 -21.808  31.339  1.00  0.00           H  
ATOM    166  CA  ASP B  30       2.602 -19.728  31.634  1.00  0.00           C  
ATOM    167  C   ASP B  30       1.674 -18.929  30.717  1.00  0.00           C  
ATOM    168  O   ASP B  30       1.576 -19.195  29.503  1.00  0.00           O  
ATOM    169  CB  ASP B  30       4.065 -19.508  31.214  1.00  0.00           C  
ATOM    170  CG  ASP B  30       4.500 -18.051  31.319  1.00  0.00           C  
ATOM    171  OD1 ASP B  30       3.676 -17.206  31.751  1.00  0.00           O  
ATOM    172  OD2 ASP B  30       5.674 -17.757  30.970  1.00  0.00           O  
ATOM    173  N   PRO B  31       0.990 -17.934  31.291  1.00  0.00           N  
ATOM    174  CA  PRO B  31       0.057 -17.048  30.588  1.00  0.00           C  
ATOM    175  C   PRO B  31       0.696 -16.277  29.447  1.00  0.00           C  
ATOM    176  O   PRO B  31      -0.020 -15.849  28.552  1.00  0.00           O  
ATOM    177  CB  PRO B  31      -0.369 -16.080  31.673  1.00  0.00           C  
ATOM    178  CG  PRO B  31      -0.252 -16.857  32.897  1.00  0.00           C  
ATOM    179  CD  PRO B  31       0.981 -17.681  32.730  1.00  0.00           C  
ATOM    180  N   LYS B  32       2.015 -16.106  29.491  1.00  0.00           N  
ATOM    181  HN  LYS B  32       2.538 -16.504  30.271  1.00  0.00           H  
ATOM    182  CA  LYS B  32       2.732 -15.373  28.467  1.00  0.00           C  
ATOM    183  C   LYS B  32       3.152 -16.290  27.313  1.00  0.00           C  
ATOM    184  O   LYS B  32       3.567 -15.827  26.255  1.00  0.00           O  
ATOM    185  CB  LYS B  32       3.932 -14.645  29.075  1.00  0.00           C  
ATOM    186  CG  LYS B  32       4.276 -13.336  28.365  1.00  0.00           C  
ATOM    187  CD  LYS B  32       3.054 -12.407  28.297  1.00  0.00           C  
ATOM    188  CE  LYS B  32       3.369 -11.005  27.745  1.00  0.00           C  
ATOM    189  NZ  LYS B  32       3.913 -10.045  28.763  1.00  0.00           N  
ATOM    190  HZ1 LYS B  32       4.122  -9.116  28.397  1.00  0.00           H  
ATOM    191  HZ2 LYS B  32       4.735 -10.440  29.221  1.00  0.00           H  
ATOM    192  HZ3 LYS B  32       3.283  -9.979  29.562  1.00  0.00           H  
ATOM    193  N   ASP B  33       3.033 -17.591  27.516  1.00  0.00           N  
ATOM    194  HN  ASP B  33       2.647 -17.931  28.397  1.00  0.00           H  
ATOM    195  CA  ASP B  33       3.443 -18.534  26.505  1.00  0.00           C  
ATOM    196  C   ASP B  33       2.205 -18.960  25.754  1.00  0.00           C  
ATOM    197  O   ASP B  33       2.242 -19.182  24.533  1.00  0.00           O  
ATOM    198  CB  ASP B  33       4.182 -19.722  27.119  1.00  0.00           C  
ATOM    199  CG  ASP B  33       5.615 -19.380  27.513  1.00  0.00           C  
ATOM    200  OD1 ASP B  33       6.298 -18.638  26.758  1.00  0.00           O  
ATOM    201  OD2 ASP B  33       6.057 -19.856  28.584  1.00  0.00           O  
ATOM    202  N   ARG B  34       1.096 -19.046  26.481  1.00  0.00           N  
ATOM    203  HN  ARG B  34       1.152 -18.981  27.497  1.00  0.00           H  
ATOM    204  CA  ARG B  34      -0.196 -19.231  25.843  1.00  0.00           C  
ATOM    205  C   ARG B  34      -0.432 -18.058  24.911  1.00  0.00           C  
ATOM    206  O   ARG B  34      -0.910 -18.230  23.800  1.00  0.00           O  
ATOM    207  CB  ARG B  34      -1.305 -19.290  26.877  1.00  0.00           C  
ATOM    208  CG  ARG B  34      -1.302 -20.518  27.730  1.00  0.00           C  
ATOM    209  CD  ARG B  34      -1.204 -21.743  26.875  1.00  0.00           C  
ATOM    210  NE  ARG B  34      -1.976 -22.855  27.424  1.00  0.00           N  
ATOM    211  HE  ARG B  34      -1.540 -23.421  28.152  1.00  0.00           H  
ATOM    212  CZ  ARG B  34      -3.209 -23.181  27.041  1.00  0.00           C  
ATOM    213  NH1 ARG B  34      -3.840 -22.490  26.103  1.00  0.00           N  
ATOM    214 1HH1 ARG B  34      -3.370 -21.691  25.677  1.00  0.00           H  
ATOM    215 2HH1 ARG B  34      -4.784 -22.740  25.810  1.00  0.00           H  
ATOM    216  NH2 ARG B  34      -3.816 -24.213  27.592  1.00  0.00           N  
ATOM    217 1HH2 ARG B  34      -3.330 -24.745  28.314  1.00  0.00           H  
ATOM    218 2HH2 ARG B  34      -4.760 -24.463  27.299  1.00  0.00           H  
ATOM    219  N   ASP B  35      -0.082 -16.864  25.372  1.00  0.00           N  
ATOM    220  HN  ASP B  35       0.273 -16.791  26.325  1.00  0.00           H  
ATOM    221  CA  ASP B  35      -0.186 -15.649  24.567  1.00  0.00           C  
ATOM    222  C   ASP B  35       0.484 -15.861  23.216  1.00  0.00           C  
ATOM    223  O   ASP B  35      -0.139 -15.678  22.171  1.00  0.00           O  
ATOM    224  CB  ASP B  35       0.490 -14.479  25.291  1.00  0.00           C  
ATOM    225  CG  ASP B  35      -0.319 -13.188  25.234  1.00  0.00           C  
ATOM    226  OD1 ASP B  35      -1.268 -13.052  26.055  1.00  0.00           O  
ATOM    227  OD2 ASP B  35       0.016 -12.302  24.398  1.00  0.00           O  
ATOM    228  N   SER B  36       1.757 -16.255  23.244  1.00  0.00           N  
ATOM    229  HN  SER B  36       2.215 -16.399  24.144  1.00  0.00           H  
ATOM    230  CA  SER B  36       2.506 -16.484  22.021  1.00  0.00           C  
ATOM    231  C   SER B  36       1.857 -17.587  21.213  1.00  0.00           C  
ATOM    232  O   SER B  36       1.462 -17.385  20.057  1.00  0.00           O  
ATOM    233  CB  SER B  36       3.950 -16.853  22.327  1.00  0.00           C  
ATOM    234  OG  SER B  36       4.401 -16.162  23.468  1.00  0.00           O  
ATOM    235  HG  SER B  36       5.303 -16.392  23.659  1.00  0.00           H  
ATOM    236  N   ALA B  37       1.736 -18.751  21.842  1.00  0.00           N  
ATOM    237  HN  ALA B  37       2.024 -18.812  22.819  1.00  0.00           H  
ATOM    238  CA  ALA B  37       1.208 -19.944  21.191  1.00  0.00           C  
ATOM    239  C   ALA B  37      -0.096 -19.693  20.413  1.00  0.00           C  
ATOM    240  O   ALA B  37      -0.374 -20.328  19.395  1.00  0.00           O  
ATOM    241  CB  ALA B  37       1.020 -21.021  22.215  1.00  0.00           C  
ATOM    242  N   SER B  38      -0.887 -18.752  20.897  1.00  0.00           N  
ATOM    243  HN  SER B  38      -0.584 -18.220  21.713  1.00  0.00           H  
ATOM    244  CA  SER B  38      -2.167 -18.457  20.302  1.00  0.00           C  
ATOM    245  C   SER B  38      -1.988 -17.736  18.995  1.00  0.00           C  
ATOM    246  O   SER B  38      -2.954 -17.538  18.251  1.00  0.00           O  
ATOM    247  CB  SER B  38      -2.940 -17.543  21.226  1.00  0.00           C  
ATOM    248  OG  SER B  38      -2.217 -16.359  21.388  1.00  0.00           O  
ATOM    249  HG  SER B  38      -2.703 -15.785  21.968  1.00  0.00           H  
ATOM    250  N   LEU B  39      -0.748 -17.342  18.724  1.00  0.00           N  
ATOM    251  HN  LEU B  39       0.011 -17.664  19.325  1.00  0.00           H  
ATOM    252  CA  LEU B  39      -0.432 -16.474  17.609  1.00  0.00           C  
ATOM    253  C   LEU B  39       0.421 -17.110  16.520  1.00  0.00           C  
ATOM    254  O   LEU B  39       0.813 -16.441  15.573  1.00  0.00           O  
ATOM    255  CB  LEU B  39       0.265 -15.219  18.127  1.00  0.00           C  
ATOM    256  CG  LEU B  39      -0.675 -14.129  18.652  1.00  0.00           C  
ATOM    257  CD1 LEU B  39       0.087 -13.029  19.358  1.00  0.00           C  
ATOM    258  CD2 LEU B  39      -1.508 -13.558  17.519  1.00  0.00           C  
ATOM    259  N   VAL B  40       0.729 -18.391  16.637  1.00  0.00           N  
ATOM    260  HN  VAL B  40       0.393 -18.937  17.430  1.00  0.00           H  
ATOM    261  CA  VAL B  40       1.556 -19.004  15.612  1.00  0.00           C  
ATOM    262  C   VAL B  40       0.725 -19.375  14.391  1.00  0.00           C  
ATOM    263  O   VAL B  40       1.258 -19.449  13.295  1.00  0.00           O  
ATOM    264  CB  VAL B  40       2.338 -20.236  16.106  1.00  0.00           C  
ATOM    265  CG1 VAL B  40       2.485 -20.211  17.604  1.00  0.00           C  
ATOM    266  CG2 VAL B  40       1.669 -21.530  15.626  1.00  0.00           C  
ATOM    267  N   CYS B  41      -0.572 -19.600  14.569  1.00  0.00           N  
ATOM    268  HN  CYS B  41      -0.964 -19.565  15.510  1.00  0.00           H  
ATOM    269  CA  CYS B  41      -1.439 -19.895  13.444  1.00  0.00           C  
ATOM    270  C   CYS B  41      -2.866 -20.162  13.885  1.00  0.00           C  
ATOM    271  O   CYS B  41      -3.146 -20.326  15.063  1.00  0.00           O  
ATOM    272  CB  CYS B  41      -0.909 -21.092  12.651  1.00  0.00           C  
ATOM    273  SG  CYS B  41      -1.154 -22.685  13.428  1.00  0.00           S  
ATOM    274  N   ARG B  42      -3.768 -20.212  12.920  1.00  0.00           N  
ATOM    275  HN  ARG B  42      -3.472 -20.107  11.949  1.00  0.00           H  
ATOM    276  CA  ARG B  42      -5.162 -20.412  13.220  1.00  0.00           C  
ATOM    277  C   ARG B  42      -5.461 -21.685  14.019  1.00  0.00           C  
ATOM    278  O   ARG B  42      -6.376 -21.689  14.838  1.00  0.00           O  
ATOM    279  CB  ARG B  42      -5.962 -20.417  11.930  1.00  0.00           C  
ATOM    280  CG  ARG B  42      -6.322 -19.079  11.383  1.00  0.00           C  
ATOM    281  CD  ARG B  42      -7.292 -19.310  10.260  1.00  0.00           C  
ATOM    282  NE  ARG B  42      -7.399 -18.150   9.398  1.00  0.00           N  
ATOM    283  HE  ARG B  42      -7.288 -17.227   9.817  1.00  0.00           H  
ATOM    284  CZ  ARG B  42      -7.633 -18.222   8.097  1.00  0.00           C  
ATOM    285  NH1 ARG B  42      -7.766 -19.402   7.505  1.00  0.00           N  
ATOM    286 1HH1 ARG B  42      -7.946 -19.457   6.503  1.00  0.00           H  
ATOM    287 2HH1 ARG B  42      -7.695 -20.260   8.052  1.00  0.00           H  
ATOM    288  NH2 ARG B  42      -7.725 -17.111   7.388  1.00  0.00           N  
ATOM    289 1HH2 ARG B  42      -7.905 -17.166   6.386  1.00  0.00           H  
ATOM    290 2HH2 ARG B  42      -7.623 -16.204   7.843  1.00  0.00           H  
ATOM    291  N   ARG B  43      -4.733 -22.774  13.778  1.00  0.00           N  
ATOM    292  HN  ARG B  43      -3.963 -22.751  13.110  1.00  0.00           H  
ATOM    293  CA  ARG B  43      -5.066 -24.004  14.496  1.00  0.00           C  
ATOM    294  C   ARG B  43      -4.671 -23.923  15.957  1.00  0.00           C  
ATOM    295  O   ARG B  43      -5.470 -24.194  16.862  1.00  0.00           O  
ATOM    296  CB  ARG B  43      -4.431 -25.240  13.891  1.00  0.00           C  
ATOM    297  CG  ARG B  43      -5.335 -26.435  14.077  1.00  0.00           C  
ATOM    298  CD  ARG B  43      -4.570 -27.683  14.297  1.00  0.00           C  
ATOM    299  NE  ARG B  43      -5.412 -28.651  14.975  1.00  0.00           N  
ATOM    300  HE  ARG B  43      -6.321 -28.339  15.317  1.00  0.00           H  
ATOM    301  CZ  ARG B  43      -5.072 -29.913  15.176  1.00  0.00           C  
ATOM    302  NH1 ARG B  43      -3.907 -30.353  14.733  1.00  0.00           N  
ATOM    303 1HH1 ARG B  43      -3.271 -29.723  14.244  1.00  0.00           H  
ATOM    304 2HH1 ARG B  43      -3.645 -31.326  14.888  1.00  0.00           H  
ATOM    305  NH2 ARG B  43      -5.897 -30.731  15.810  1.00  0.00           N  
ATOM    306 1HH2 ARG B  43      -6.796 -30.391  16.152  1.00  0.00           H  
ATOM    307 2HH2 ARG B  43      -5.635 -31.704  15.965  1.00  0.00           H  
ATOM    308  N   TRP B  44      -3.424 -23.553  16.174  1.00  0.00           N  
ATOM    309  HN  TRP B  44      -2.796 -23.428  15.380  1.00  0.00           H  
ATOM    310  CA  TRP B  44      -2.927 -23.321  17.507  1.00  0.00           C  
ATOM    311  C   TRP B  44      -3.811 -22.349  18.274  1.00  0.00           C  
ATOM    312  O   TRP B  44      -4.089 -22.529  19.463  1.00  0.00           O  
ATOM    313  CB  TRP B  44      -1.527 -22.763  17.421  1.00  0.00           C  
ATOM    314  CG  TRP B  44      -0.526 -23.797  17.104  1.00  0.00           C  
ATOM    315  CD1 TRP B  44      -0.613 -24.761  16.143  1.00  0.00           C  
ATOM    316  CD2 TRP B  44       0.739 -23.984  17.744  1.00  0.00           C  
ATOM    317  NE1 TRP B  44       0.521 -25.545  16.149  1.00  0.00           N  
ATOM    318  HE1 TRP B  44       0.701 -26.336  15.531  1.00  0.00           H  
ATOM    319  CE2 TRP B  44       1.367 -25.084  17.124  1.00  0.00           C  
ATOM    320  CE3 TRP B  44       1.405 -23.326  18.782  1.00  0.00           C  
ATOM    321  CZ2 TRP B  44       2.627 -25.535  17.507  1.00  0.00           C  
ATOM    322  CZ3 TRP B  44       2.653 -23.772  19.151  1.00  0.00           C  
ATOM    323  CH2 TRP B  44       3.248 -24.867  18.519  1.00  0.00           C  
ATOM    324  N   PHE B  45      -4.252 -21.301  17.598  1.00  0.00           N  
ATOM    325  HN  PHE B  45      -3.973 -21.165  16.626  1.00  0.00           H  
ATOM    326  CA  PHE B  45      -5.135 -20.344  18.243  1.00  0.00           C  
ATOM    327  C   PHE B  45      -6.402 -21.015  18.741  1.00  0.00           C  
ATOM    328  O   PHE B  45      -6.821 -20.756  19.856  1.00  0.00           O  
ATOM    329  CB  PHE B  45      -5.482 -19.230  17.296  1.00  0.00           C  
ATOM    330  CG  PHE B  45      -6.632 -18.430  17.732  1.00  0.00           C  
ATOM    331  CD1 PHE B  45      -6.439 -17.283  18.449  1.00  0.00           C  
ATOM    332  CD2 PHE B  45      -7.914 -18.811  17.413  1.00  0.00           C  
ATOM    333  CE1 PHE B  45      -7.496 -16.526  18.852  1.00  0.00           C  
ATOM    334  CE2 PHE B  45      -8.978 -18.061  17.826  1.00  0.00           C  
ATOM    335  CZ  PHE B  45      -8.767 -16.911  18.553  1.00  0.00           C  
ATOM    336  N   LYS B  46      -7.004 -21.877  17.923  1.00  0.00           N  
ATOM    337  HN  LYS B  46      -6.585 -22.083  17.016  1.00  0.00           H  
ATOM    338  CA  LYS B  46      -8.244 -22.527  18.300  1.00  0.00           C  
ATOM    339  C   LYS B  46      -7.995 -23.487  19.445  1.00  0.00           C  
ATOM    340  O   LYS B  46      -8.820 -23.647  20.334  1.00  0.00           O  
ATOM    341  CB  LYS B  46      -8.907 -23.240  17.099  1.00  0.00           C  
ATOM    342  CG  LYS B  46     -10.469 -23.393  17.206  1.00  0.00           C  
ATOM    343  CD  LYS B  46     -11.122 -23.513  15.838  1.00  0.00           C  
ATOM    344  CE  LYS B  46     -10.437 -22.579  14.845  1.00  0.00           C  
ATOM    345  NZ  LYS B  46     -10.146 -23.205  13.515  1.00  0.00           N  
ATOM    346  HZ1 LYS B  46      -9.688 -22.581  12.851  1.00  0.00           H  
ATOM    347  HZ2 LYS B  46     -10.997 -23.595  13.110  1.00  0.00           H  
ATOM    348  HZ3 LYS B  46      -9.603 -24.060  13.634  1.00  0.00           H  
ATOM    349  N   ILE B  47      -6.843 -24.126  19.436  1.00  0.00           N  
ATOM    350  HN  ILE B  47      -6.156 -23.934  18.707  1.00  0.00           H  
ATOM    351  CA  ILE B  47      -6.557 -25.104  20.469  1.00  0.00           C  
ATOM    352  C   ILE B  47      -6.354 -24.412  21.790  1.00  0.00           C  
ATOM    353  O   ILE B  47      -6.855 -24.868  22.806  1.00  0.00           O  
ATOM    354  CB  ILE B  47      -5.351 -25.965  20.116  1.00  0.00           C  
ATOM    355  CG1 ILE B  47      -5.739 -26.919  18.995  1.00  0.00           C  
ATOM    356  CG2 ILE B  47      -4.876 -26.733  21.317  1.00  0.00           C  
ATOM    357  CD1 ILE B  47      -4.693 -27.938  18.683  1.00  0.00           C  
ATOM    358  N   ASP B  48      -5.636 -23.300  21.779  1.00  0.00           N  
ATOM    359  HN  ASP B  48      -5.228 -22.967  20.905  1.00  0.00           H  
ATOM    360  CA  ASP B  48      -5.427 -22.552  23.008  1.00  0.00           C  
ATOM    361  C   ASP B  48      -6.779 -22.111  23.524  1.00  0.00           C  
ATOM    362  O   ASP B  48      -7.070 -22.262  24.709  1.00  0.00           O  
ATOM    363  CB  ASP B  48      -4.506 -21.366  22.761  1.00  0.00           C  
ATOM    364  CG  ASP B  48      -4.793 -20.191  23.668  1.00  0.00           C  
ATOM    365  OD1 ASP B  48      -4.313 -20.201  24.823  1.00  0.00           O  
ATOM    366  OD2 ASP B  48      -5.467 -19.238  23.190  1.00  0.00           O  
ATOM    367  N   SER B  49      -7.613 -21.607  22.621  1.00  0.00           N  
ATOM    368  HN  SER B  49      -7.302 -21.548  21.651  1.00  0.00           H  
ATOM    369  CA  SER B  49      -8.955 -21.134  22.952  1.00  0.00           C  
ATOM    370  C   SER B  49      -9.803 -22.143  23.708  1.00  0.00           C  
ATOM    371  O   SER B  49     -10.522 -21.794  24.644  1.00  0.00           O  
ATOM    372  CB  SER B  49      -9.687 -20.721  21.680  1.00  0.00           C  
ATOM    373  OG  SER B  49     -11.085 -20.903  21.801  1.00  0.00           O  
ATOM    374  HG  SER B  49     -11.541 -20.646  21.008  1.00  0.00           H  
ATOM    375  N   GLU B  50      -9.713 -23.403  23.314  1.00  0.00           N  
ATOM    376  HN  GLU B  50      -9.031 -23.661  22.601  1.00  0.00           H  
ATOM    377  CA  GLU B  50     -10.576 -24.426  23.887  1.00  0.00           C  
ATOM    378  C   GLU B  50      -9.959 -25.134  25.063  1.00  0.00           C  
ATOM    379  O   GLU B  50     -10.611 -25.948  25.697  1.00  0.00           O  
ATOM    380  CB  GLU B  50     -10.963 -25.439  22.822  1.00  0.00           C  
ATOM    381  CG  GLU B  50     -11.894 -24.842  21.788  1.00  0.00           C  
ATOM    382  CD  GLU B  50     -12.241 -25.795  20.696  1.00  0.00           C  
ATOM    383  OE1 GLU B  50     -11.323 -26.474  20.197  1.00  0.00           O  
ATOM    384  OE2 GLU B  50     -13.434 -25.853  20.333  1.00  0.00           O  
ATOM    385  N   THR B  51      -8.708 -24.811  25.366  1.00  0.00           N  
ATOM    386  HN  THR B  51      -8.219 -24.120  24.797  1.00  0.00           H  
ATOM    387  CA  THR B  51      -8.019 -25.421  26.491  1.00  0.00           C  
ATOM    388  C   THR B  51      -7.619 -24.463  27.602  1.00  0.00           C  
ATOM    389  O   THR B  51      -7.239 -24.923  28.691  1.00  0.00           O  
ATOM    390  CB  THR B  51      -6.753 -26.121  26.048  1.00  0.00           C  
ATOM    391  OG1 THR B  51      -5.865 -25.142  25.509  1.00  0.00           O  
ATOM    392  HG1 THR B  51      -5.070 -25.582  25.231  1.00  0.00           H  
ATOM    393  CG2 THR B  51      -7.073 -27.164  25.014  1.00  0.00           C  
ATOM    394  N   ARG B  52      -7.682 -23.155  27.340  1.00  0.00           N  
ATOM    395  HN  ARG B  52      -7.989 -22.842  26.419  1.00  0.00           H  
ATOM    396  CA  ARG B  52      -7.316 -22.160  28.358  1.00  0.00           C  
ATOM    397  C   ARG B  52      -8.223 -22.308  29.560  1.00  0.00           C  
ATOM    398  O   ARG B  52      -9.449 -22.345  29.403  1.00  0.00           O  
ATOM    399  CB  ARG B  52      -7.429 -20.743  27.823  1.00  0.00           C  
ATOM    400  CG  ARG B  52      -6.634 -19.685  28.591  1.00  0.00           C  
ATOM    401  CD  ARG B  52      -5.234 -19.473  28.017  1.00  0.00           C  
ATOM    402  NE  ARG B  52      -4.804 -18.089  28.151  1.00  0.00           N  
ATOM    403  HE  ARG B  52      -4.737 -17.694  29.089  1.00  0.00           H  
ATOM    404  CZ  ARG B  52      -4.494 -17.313  27.119  1.00  0.00           C  
ATOM    405  NH1 ARG B  52      -4.542 -17.807  25.886  1.00  0.00           N  
ATOM    406 1HH1 ARG B  52      -4.835 -18.773  25.739  1.00  0.00           H  
ATOM    407 2HH1 ARG B  52      -4.304 -17.211  25.093  1.00  0.00           H  
ATOM    408  NH2 ARG B  52      -4.111 -16.052  27.311  1.00  0.00           N  
ATOM    409 1HH2 ARG B  52      -4.074 -15.673  28.257  1.00  0.00           H  
ATOM    410 2HH2 ARG B  52      -3.873 -15.456  26.518  1.00  0.00           H  
ATOM    411  N   GLU B  53      -7.624 -22.398  30.750  1.00  0.00           N  
ATOM    412  HN  GLU B  53      -6.614 -22.266  30.810  1.00  0.00           H  
ATOM    413  CA  GLU B  53      -8.382 -22.682  31.972  1.00  0.00           C  
ATOM    414  C   GLU B  53      -8.589 -21.438  32.833  1.00  0.00           C  
ATOM    415  O   GLU B  53      -9.655 -21.253  33.418  1.00  0.00           O  
ATOM    416  CB  GLU B  53      -7.738 -23.810  32.790  1.00  0.00           C  
ATOM    417  CG  GLU B  53      -7.673 -25.150  32.067  1.00  0.00           C  
ATOM    418  CD  GLU B  53      -7.296 -26.303  32.990  1.00  0.00           C  
ATOM    419  OE1 GLU B  53      -8.126 -27.233  33.132  1.00  0.00           O  
ATOM    420  OE2 GLU B  53      -6.185 -26.281  33.583  1.00  0.00           O  
ATOM    421  N   HIS B  54      -7.578 -20.578  32.898  1.00  0.00           N  
ATOM    422  HN  HIS B  54      -6.714 -20.777  32.394  1.00  0.00           H  
ATOM    423  CA  HIS B  54      -7.690 -19.356  33.680  1.00  0.00           C  
ATOM    424  C   HIS B  54      -7.369 -18.067  32.920  1.00  0.00           C  
ATOM    425  O   HIS B  54      -6.370 -17.960  32.228  1.00  0.00           O  
ATOM    426  CB  HIS B  54      -6.810 -19.441  34.924  1.00  0.00           C  
ATOM    427  CG  HIS B  54      -6.785 -18.174  35.726  1.00  0.00           C  
ATOM    428  ND1 HIS B  54      -6.177 -17.017  35.281  1.00  0.00           N  
ATOM    429  HD1 HIS B  54      -5.700 -16.908  34.386  1.00  0.00           H  
ATOM    430  CD2 HIS B  54      -7.299 -17.883  36.946  1.00  0.00           C  
ATOM    431  CE1 HIS B  54      -6.310 -16.072  36.196  1.00  0.00           C  
ATOM    432  NE2 HIS B  54      -6.990 -16.570  37.215  1.00  0.00           N  
ATOM    433  HE2 HIS B  54      -7.244 -16.063  38.063  1.00  0.00           H  
ATOM    434  N   VAL B  55      -8.219 -17.074  33.083  1.00  0.00           N  
ATOM    435  HN  VAL B  55      -9.071 -17.233  33.621  1.00  0.00           H  
ATOM    436  CA  VAL B  55      -7.976 -15.767  32.520  1.00  0.00           C  
ATOM    437  C   VAL B  55      -8.154 -14.673  33.573  1.00  0.00           C  
ATOM    438  O   VAL B  55      -8.947 -14.807  34.485  1.00  0.00           O  
ATOM    439  CB  VAL B  55      -8.958 -15.503  31.412  1.00  0.00           C  
ATOM    440  CG1 VAL B  55      -8.855 -14.073  30.959  1.00  0.00           C  
ATOM    441  CG2 VAL B  55      -8.712 -16.457  30.282  1.00  0.00           C  
ATOM    442  N   THR B  56      -7.432 -13.578  33.441  1.00  0.00           N  
ATOM    443  HN  THR B  56      -6.755 -13.508  32.681  1.00  0.00           H  
ATOM    444  CA  THR B  56      -7.590 -12.479  34.360  1.00  0.00           C  
ATOM    445  C   THR B  56      -7.736 -11.196  33.575  1.00  0.00           C  
ATOM    446  O   THR B  56      -6.904 -10.868  32.754  1.00  0.00           O  
ATOM    447  CB  THR B  56      -6.345 -12.320  35.238  1.00  0.00           C  
ATOM    448  OG1 THR B  56      -6.229 -13.419  36.145  1.00  0.00           O  
ATOM    449  HG1 THR B  56      -5.457 -13.320  36.690  1.00  0.00           H  
ATOM    450  CG2 THR B  56      -6.421 -11.044  36.024  1.00  0.00           C  
ATOM    451  N   MET B  57      -8.770 -10.434  33.826  1.00  0.00           N  
ATOM    452  HN  MET B  57      -9.510 -10.754  34.450  1.00  0.00           H  
ATOM    453  CA  MET B  57      -8.845  -9.135  33.205  1.00  0.00           C  
ATOM    454  C   MET B  57      -8.481  -8.085  34.231  1.00  0.00           C  
ATOM    455  O   MET B  57      -9.118  -7.987  35.264  1.00  0.00           O  
ATOM    456  CB  MET B  57     -10.241  -8.897  32.674  1.00  0.00           C  
ATOM    457  CG  MET B  57     -10.674  -9.962  31.736  1.00  0.00           C  
ATOM    458  SD  MET B  57     -12.257  -9.639  30.956  1.00  0.00           S  
ATOM    459  CE  MET B  57     -12.158  -7.880  30.568  1.00  0.00           C  
ATOM    460  N   ALA B  58      -7.449  -7.301  33.962  1.00  0.00           N  
ATOM    461  HN  ALA B  58      -6.942  -7.399  33.082  1.00  0.00           H  
ATOM    462  CA  ALA B  58      -7.046  -6.296  34.938  1.00  0.00           C  
ATOM    463  C   ALA B  58      -8.028  -5.140  34.991  1.00  0.00           C  
ATOM    464  O   ALA B  58      -8.014  -4.377  35.942  1.00  0.00           O  
ATOM    465  CB  ALA B  58      -5.646  -5.797  34.643  1.00  0.00           C  
ATOM    466  N   LEU B  59      -8.859  -5.007  33.957  1.00  0.00           N  
ATOM    467  HN  LEU B  59      -8.785  -5.661  33.178  1.00  0.00           H  
ATOM    468  CA  LEU B  59      -9.868  -3.961  33.903  1.00  0.00           C  
ATOM    469  C   LEU B  59     -11.010  -4.491  33.153  1.00  0.00           C  
ATOM    470  O   LEU B  59     -10.907  -4.695  31.963  1.00  0.00           O  
ATOM    471  CB  LEU B  59      -9.403  -2.750  33.134  1.00  0.00           C  
ATOM    472  CG  LEU B  59     -10.024  -1.420  33.523  1.00  0.00           C  
ATOM    473  CD1 LEU B  59      -9.904  -0.512  32.350  1.00  0.00           C  
ATOM    474  CD2 LEU B  59     -11.437  -1.560  33.940  1.00  0.00           C  
ATOM    475  N   CYS B  60     -12.116  -4.695  33.842  1.00  0.00           N  
ATOM    476  HN  CYS B  60     -12.152  -4.414  34.822  1.00  0.00           H  
ATOM    477  CA  CYS B  60     -13.283  -5.311  33.236  1.00  0.00           C  
ATOM    478  C   CYS B  60     -13.817  -4.528  32.047  1.00  0.00           C  
ATOM    479  O   CYS B  60     -14.435  -5.084  31.153  1.00  0.00           O  
ATOM    480  CB  CYS B  60     -14.379  -5.491  34.289  1.00  0.00           C  
ATOM    481  SG  CYS B  60     -15.035  -3.966  34.929  1.00  0.00           S  
ATOM    482  N   TYR B  61     -13.582  -3.233  32.036  1.00  0.00           N  
ATOM    483  HN  TYR B  61     -13.001  -2.813  32.761  1.00  0.00           H  
ATOM    484  CA  TYR B  61     -14.151  -2.406  30.991  1.00  0.00           C  
ATOM    485  C   TYR B  61     -13.355  -2.498  29.690  1.00  0.00           C  
ATOM    486  O   TYR B  61     -13.663  -1.817  28.705  1.00  0.00           O  
ATOM    487  CB  TYR B  61     -14.252  -0.966  31.473  1.00  0.00           C  
ATOM    488  CG  TYR B  61     -15.351  -0.775  32.478  1.00  0.00           C  
ATOM    489  CD1 TYR B  61     -15.077  -0.401  33.763  1.00  0.00           C  
ATOM    490  CD2 TYR B  61     -16.662  -0.970  32.123  1.00  0.00           C  
ATOM    491  CE1 TYR B  61     -16.080  -0.220  34.650  1.00  0.00           C  
ATOM    492  CE2 TYR B  61     -17.660  -0.783  32.995  1.00  0.00           C  
ATOM    493  CZ  TYR B  61     -17.380  -0.412  34.254  1.00  0.00           C  
ATOM    494  OH  TYR B  61     -18.421  -0.232  35.121  1.00  0.00           O  
ATOM    495  HH  TYR B  61     -18.223   0.031  36.012  1.00  0.00           H  
ATOM    496  N   THR B  62     -12.360  -3.377  29.695  1.00  0.00           N  
ATOM    497  HN  THR B  62     -12.257  -3.990  30.503  1.00  0.00           H  
ATOM    498  CA  THR B  62     -11.414  -3.505  28.605  1.00  0.00           C  
ATOM    499  C   THR B  62     -11.994  -4.336  27.455  1.00  0.00           C  
ATOM    500  O   THR B  62     -11.563  -4.237  26.319  1.00  0.00           O  
ATOM    501  CB  THR B  62     -10.082  -4.074  29.151  1.00  0.00           C  
ATOM    502  OG1 THR B  62      -8.984  -3.611  28.372  1.00  0.00           O  
ATOM    503  HG1 THR B  62      -8.978  -2.661  28.349  1.00  0.00           H  
ATOM    504  CG2 THR B  62     -10.092  -5.580  29.188  1.00  0.00           C  
ATOM    505  N   ALA B  63     -13.000  -5.145  27.753  1.00  0.00           N  
ATOM    506  HN  ALA B  63     -13.326  -5.192  28.718  1.00  0.00           H  
ATOM    507  CA  ALA B  63     -13.660  -5.975  26.740  1.00  0.00           C  
ATOM    508  C   ALA B  63     -15.072  -6.357  27.166  1.00  0.00           C  
ATOM    509  O   ALA B  63     -15.417  -6.301  28.342  1.00  0.00           O  
ATOM    510  CB  ALA B  63     -12.865  -7.203  26.484  1.00  0.00           C  
ATOM    511  N   THR B  64     -15.886  -6.753  26.201  1.00  0.00           N  
ATOM    512  HN  THR B  64     -15.558  -6.714  25.236  1.00  0.00           H  
ATOM    513  CA  THR B  64     -17.238  -7.245  26.463  1.00  0.00           C  
ATOM    514  C   THR B  64     -17.261  -8.659  27.028  1.00  0.00           C  
ATOM    515  O   THR B  64     -16.398  -9.487  26.719  1.00  0.00           O  
ATOM    516  CB  THR B  64     -18.014  -7.292  25.180  1.00  0.00           C  
ATOM    517  OG1 THR B  64     -17.126  -6.929  24.095  1.00  0.00           O  
ATOM    518  HG1 THR B  64     -16.392  -7.530  24.049  1.00  0.00           H  
ATOM    519  CG2 THR B  64     -19.181  -6.337  25.253  1.00  0.00           C  
ATOM    520  N   PRO B  65     -18.263  -8.960  27.855  1.00  0.00           N  
ATOM    521  CA  PRO B  65     -18.232 -10.324  28.367  1.00  0.00           C  
ATOM    522  C   PRO B  65     -18.504 -11.285  27.239  1.00  0.00           C  
ATOM    523  O   PRO B  65     -18.076 -12.440  27.291  1.00  0.00           O  
ATOM    524  CB  PRO B  65     -19.361 -10.330  29.398  1.00  0.00           C  
ATOM    525  CG  PRO B  65     -19.447  -8.916  29.836  1.00  0.00           C  
ATOM    526  CD  PRO B  65     -19.244  -8.139  28.571  1.00  0.00           C  
ATOM    527  N   ASP B  66     -19.189 -10.806  26.211  1.00  0.00           N  
ATOM    528  HN  ASP B  66     -19.604  -9.875  26.250  1.00  0.00           H  
ATOM    529  CA  ASP B  66     -19.336 -11.632  25.032  1.00  0.00           C  
ATOM    530  C   ASP B  66     -17.990 -12.042  24.445  1.00  0.00           C  
ATOM    531  O   ASP B  66     -17.734 -13.202  24.178  1.00  0.00           O  
ATOM    532  CB  ASP B  66     -20.110 -10.921  23.959  1.00  0.00           C  
ATOM    533  CG  ASP B  66     -20.339 -11.806  22.767  1.00  0.00           C  
ATOM    534  OD1 ASP B  66     -20.234 -11.300  21.632  1.00  0.00           O  
ATOM    535  OD2 ASP B  66     -20.598 -13.019  22.972  1.00  0.00           O  
ATOM    536  N   ARG B  67     -17.132 -11.066  24.229  1.00  0.00           N  
ATOM    537  HN  ARG B  67     -17.389 -10.114  24.489  1.00  0.00           H  
ATOM    538  CA  ARG B  67     -15.833 -11.306  23.633  1.00  0.00           C  
ATOM    539  C   ARG B  67     -15.023 -12.329  24.389  1.00  0.00           C  
ATOM    540  O   ARG B  67     -14.336 -13.139  23.773  1.00  0.00           O  
ATOM    541  CB  ARG B  67     -15.071  -9.999  23.604  1.00  0.00           C  
ATOM    542  CG  ARG B  67     -13.637 -10.074  23.180  1.00  0.00           C  
ATOM    543  CD  ARG B  67     -13.109  -8.626  23.043  1.00  0.00           C  
ATOM    544  NE  ARG B  67     -13.611  -7.938  21.855  1.00  0.00           N  
ATOM    545  HE  ARG B  67     -14.301  -7.197  21.977  1.00  0.00           H  
ATOM    546  CZ  ARG B  67     -13.207  -8.235  20.617  1.00  0.00           C  
ATOM    547  NH1 ARG B  67     -12.316  -9.191  20.438  1.00  0.00           N  
ATOM    548 1HH1 ARG B  67     -12.007  -9.418  19.493  1.00  0.00           H  
ATOM    549 2HH1 ARG B  67     -11.945  -9.675  21.256  1.00  0.00           H  
ATOM    550  NH2 ARG B  67     -13.690  -7.605  19.552  1.00  0.00           N  
ATOM    551 1HH2 ARG B  67     -13.381  -7.832  18.607  1.00  0.00           H  
ATOM    552 2HH2 ARG B  67     -14.379  -6.866  19.690  1.00  0.00           H  
ATOM    553  N   LEU B  68     -15.096 -12.271  25.719  1.00  0.00           N  
ATOM    554  HN  LEU B  68     -15.672 -11.547  26.148  1.00  0.00           H  
ATOM    555  CA  LEU B  68     -14.383 -13.203  26.582  1.00  0.00           C  
ATOM    556  C   LEU B  68     -14.883 -14.629  26.417  1.00  0.00           C  
ATOM    557  O   LEU B  68     -14.087 -15.546  26.240  1.00  0.00           O  
ATOM    558  CB  LEU B  68     -14.528 -12.807  28.038  1.00  0.00           C  
ATOM    559  CG  LEU B  68     -14.114 -13.899  29.020  1.00  0.00           C  
ATOM    560  CD1 LEU B  68     -12.609 -13.976  29.110  1.00  0.00           C  
ATOM    561  CD2 LEU B  68     -14.696 -13.653  30.381  1.00  0.00           C  
ATOM    562  N   SER B  69     -16.198 -14.823  26.482  1.00  0.00           N  
ATOM    563  HN  SER B  69     -16.821 -14.022  26.588  1.00  0.00           H  
ATOM    564  CA  SER B  69     -16.759 -16.168  26.403  1.00  0.00           C  
ATOM    565  C   SER B  69     -16.539 -16.789  25.024  1.00  0.00           C  
ATOM    566  O   SER B  69     -16.402 -18.006  24.886  1.00  0.00           O  
ATOM    567  CB  SER B  69     -18.241 -16.171  26.769  1.00  0.00           C  
ATOM    568  OG  SER B  69     -19.022 -15.781  25.678  1.00  0.00           O  
ATOM    569  HG  SER B  69     -19.944 -15.783  25.906  1.00  0.00           H  
ATOM    570  N   ARG B  70     -16.491 -15.934  24.008  1.00  0.00           N  
ATOM    571  HN  ARG B  70     -16.609 -14.940  24.202  1.00  0.00           H  
ATOM    572  CA  ARG B  70     -16.277 -16.354  22.628  1.00  0.00           C  
ATOM    573  C   ARG B  70     -14.860 -16.841  22.447  1.00  0.00           C  
ATOM    574  O   ARG B  70     -14.620 -17.852  21.800  1.00  0.00           O  
ATOM    575  CB  ARG B  70     -16.576 -15.197  21.698  1.00  0.00           C  
ATOM    576  CG  ARG B  70     -15.799 -15.159  20.406  1.00  0.00           C  
ATOM    577  CD  ARG B  70     -16.569 -14.362  19.343  1.00  0.00           C  
ATOM    578  NE  ARG B  70     -17.872 -14.987  19.076  1.00  0.00           N  
ATOM    579  HE  ARG B  70     -17.881 -15.848  18.529  1.00  0.00           H  
ATOM    580  CZ  ARG B  70     -19.045 -14.508  19.498  1.00  0.00           C  
ATOM    581  NH1 ARG B  70     -19.087 -13.373  20.191  1.00  0.00           N  
ATOM    582 1HH1 ARG B  70     -18.221 -12.880  20.407  1.00  0.00           H  
ATOM    583 2HH1 ARG B  70     -19.983 -13.007  20.513  1.00  0.00           H  
ATOM    584  NH2 ARG B  70     -20.179 -15.153  19.215  1.00  0.00           N  
ATOM    585 1HH2 ARG B  70     -20.147 -16.023  18.684  1.00  0.00           H  
ATOM    586 2HH2 ARG B  70     -21.075 -14.787  19.537  1.00  0.00           H  
ATOM    587  N   ARG B  71     -13.917 -16.136  23.053  1.00  0.00           N  
ATOM    588  HN  ARG B  71     -14.181 -15.306  23.584  1.00  0.00           H  
ATOM    589  CA  ARG B  71     -12.507 -16.516  22.981  1.00  0.00           C  
ATOM    590  C   ARG B  71     -12.143 -17.718  23.845  1.00  0.00           C  
ATOM    591  O   ARG B  71     -11.355 -18.551  23.433  1.00  0.00           O  
ATOM    592  CB  ARG B  71     -11.621 -15.335  23.381  1.00  0.00           C  
ATOM    593  CG  ARG B  71     -10.158 -15.663  23.527  1.00  0.00           C  
ATOM    594  CD  ARG B  71      -9.427 -15.676  22.203  1.00  0.00           C  
ATOM    595  NE  ARG B  71      -8.049 -16.151  22.359  1.00  0.00           N  
ATOM    596  HE  ARG B  71      -7.893 -17.159  22.358  1.00  0.00           H  
ATOM    597  CZ  ARG B  71      -6.989 -15.364  22.501  1.00  0.00           C  
ATOM    598  NH1 ARG B  71      -7.118 -14.044  22.502  1.00  0.00           N  
ATOM    599 1HH1 ARG B  71      -6.304 -13.439  22.611  1.00  0.00           H  
ATOM    600 2HH1 ARG B  71      -8.039 -13.619  22.395  1.00  0.00           H  
ATOM    601  NH2 ARG B  71      -5.798 -15.913  22.639  1.00  0.00           N  
ATOM    602 1HH2 ARG B  71      -4.984 -15.308  22.748  1.00  0.00           H  
ATOM    603 2HH2 ARG B  71      -5.699 -16.928  22.638  1.00  0.00           H  
ATOM    604  N   PHE B  72     -12.696 -17.799  25.052  1.00  0.00           N  
ATOM    605  HN  PHE B  72     -13.397 -17.112  25.329  1.00  0.00           H  
ATOM    606  CA  PHE B  72     -12.317 -18.856  25.990  1.00  0.00           C  
ATOM    607  C   PHE B  72     -13.512 -19.546  26.619  1.00  0.00           C  
ATOM    608  O   PHE B  72     -13.738 -19.396  27.803  1.00  0.00           O  
ATOM    609  CB  PHE B  72     -11.482 -18.284  27.120  1.00  0.00           C  
ATOM    610  CG  PHE B  72     -10.185 -17.695  26.682  1.00  0.00           C  
ATOM    611  CD1 PHE B  72      -9.953 -16.344  26.812  1.00  0.00           C  
ATOM    612  CD2 PHE B  72      -9.191 -18.483  26.161  1.00  0.00           C  
ATOM    613  CE1 PHE B  72      -8.753 -15.797  26.437  1.00  0.00           C  
ATOM    614  CE2 PHE B  72      -7.998 -17.934  25.783  1.00  0.00           C  
ATOM    615  CZ  PHE B  72      -7.780 -16.600  25.925  1.00  0.00           C  
ATOM    616  N   PRO B  73     -14.250 -20.342  25.833  1.00  0.00           N  
ATOM    617  CA  PRO B  73     -15.508 -20.999  26.201  1.00  0.00           C  
ATOM    618  C   PRO B  73     -15.370 -21.924  27.380  1.00  0.00           C  
ATOM    619  O   PRO B  73     -16.370 -22.201  28.053  1.00  0.00           O  
ATOM    620  CB  PRO B  73     -15.828 -21.842  24.982  1.00  0.00           C  
ATOM    621  CG  PRO B  73     -15.009 -21.283  23.876  1.00  0.00           C  
ATOM    622  CD  PRO B  73     -13.779 -20.771  24.509  1.00  0.00           C  
ATOM    623  N   ASN B  74     -14.162 -22.404  27.639  1.00  0.00           N  
ATOM    624  HN  ASN B  74     -13.349 -22.067  27.123  1.00  0.00           H  
ATOM    625  CA  ASN B  74     -14.013 -23.414  28.666  1.00  0.00           C  
ATOM    626  C   ASN B  74     -13.187 -23.023  29.855  1.00  0.00           C  
ATOM    627  O   ASN B  74     -12.545 -23.873  30.456  1.00  0.00           O  
ATOM    628  CB  ASN B  74     -13.457 -24.688  28.081  1.00  0.00           C  
ATOM    629  CG  ASN B  74     -14.274 -25.195  26.934  1.00  0.00           C  
ATOM    630  OD1 ASN B  74     -13.752 -25.373  25.843  1.00  0.00           O  
ATOM    631  ND2 ASN B  74     -15.563 -25.436  27.167  1.00  0.00           N  
ATOM    632 1HD2 ASN B  74     -15.999 -25.287  28.077  1.00  0.00           H  
ATOM    633 2HD2 ASN B  74     -16.120 -25.782  26.385  1.00  0.00           H  
ATOM    634  N   LEU B  75     -13.220 -21.743  30.192  1.00  0.00           N  
ATOM    635  HN  LEU B  75     -13.694 -21.079  29.579  1.00  0.00           H  
ATOM    636  CA  LEU B  75     -12.602 -21.263  31.406  1.00  0.00           C  
ATOM    637  C   LEU B  75     -13.058 -22.082  32.580  1.00  0.00           C  
ATOM    638  O   LEU B  75     -14.209 -22.486  32.654  1.00  0.00           O  
ATOM    639  CB  LEU B  75     -12.983 -19.826  31.656  1.00  0.00           C  
ATOM    640  CG  LEU B  75     -12.259 -18.795  30.820  1.00  0.00           C  
ATOM    641  CD1 LEU B  75     -12.711 -17.433  31.281  1.00  0.00           C  
ATOM    642  CD2 LEU B  75     -10.785 -18.975  30.991  1.00  0.00           C  
ATOM    643  N   ARG B  76     -12.137 -22.315  33.498  1.00  0.00           N  
ATOM    644  HN  ARG B  76     -11.181 -22.002  33.333  1.00  0.00           H  
ATOM    645  CA  ARG B  76     -12.446 -22.996  34.719  1.00  0.00           C  
ATOM    646  C   ARG B  76     -12.341 -21.946  35.819  1.00  0.00           C  
ATOM    647  O   ARG B  76     -13.081 -21.982  36.802  1.00  0.00           O  
ATOM    648  CB  ARG B  76     -11.459 -24.136  34.925  1.00  0.00           C  
ATOM    649  CG  ARG B  76     -11.405 -25.091  33.753  1.00  0.00           C  
ATOM    650  CD  ARG B  76     -12.642 -25.989  33.655  1.00  0.00           C  
ATOM    651  NE  ARG B  76     -12.640 -27.011  34.692  1.00  0.00           N  
ATOM    652  HE  ARG B  76     -13.330 -26.938  35.440  1.00  0.00           H  
ATOM    653  CZ  ARG B  76     -11.790 -28.034  34.720  1.00  0.00           C  
ATOM    654  NH1 ARG B  76     -10.883 -28.154  33.750  1.00  0.00           N  
ATOM    655 1HH1 ARG B  76     -10.843 -27.472  32.993  1.00  0.00           H  
ATOM    656 2HH1 ARG B  76     -10.231 -28.938  33.771  1.00  0.00           H  
ATOM    657  NH2 ARG B  76     -11.842 -28.930  35.714  1.00  0.00           N  
ATOM    658 1HH2 ARG B  76     -12.536 -28.838  36.456  1.00  0.00           H  
ATOM    659 2HH2 ARG B  76     -11.190 -29.714  35.735  1.00  0.00           H  
ATOM    660  N   SER B  77     -11.442 -20.985  35.621  1.00  0.00           N  
ATOM    661  HN  SER B  77     -10.884 -20.995  34.767  1.00  0.00           H  
ATOM    662  CA  SER B  77     -11.236 -19.926  36.587  1.00  0.00           C  
ATOM    663  C   SER B  77     -11.235 -18.564  35.906  1.00  0.00           C  
ATOM    664  O   SER B  77     -10.683 -18.400  34.841  1.00  0.00           O  
ATOM    665  CB  SER B  77      -9.920 -20.149  37.316  1.00  0.00           C  
ATOM    666  OG  SER B  77      -9.549 -18.991  38.038  1.00  0.00           O  
ATOM    667  HG  SER B  77      -8.727 -19.130  38.493  1.00  0.00           H  
ATOM    668  N   LEU B  78     -11.861 -17.584  36.536  1.00  0.00           N  
ATOM    669  HN  LEU B  78     -12.350 -17.796  37.406  1.00  0.00           H  
ATOM    670  CA  LEU B  78     -11.881 -16.212  36.039  1.00  0.00           C  
ATOM    671  C   LEU B  78     -11.524 -15.222  37.157  1.00  0.00           C  
ATOM    672  O   LEU B  78     -11.744 -15.492  38.335  1.00  0.00           O  
ATOM    673  CB  LEU B  78     -13.264 -15.885  35.473  1.00  0.00           C  
ATOM    674  CG  LEU B  78     -13.464 -14.437  35.013  1.00  0.00           C  
ATOM    675  CD1 LEU B  78     -12.422 -14.071  33.994  1.00  0.00           C  
ATOM    676  CD2 LEU B  78     -14.843 -14.178  34.483  1.00  0.00           C  
ATOM    677  N   LYS B  79     -10.988 -14.070  36.780  1.00  0.00           N  
ATOM    678  HN  LYS B  79     -10.789 -13.914  35.792  1.00  0.00           H  
ATOM    679  CA  LYS B  79     -10.678 -13.026  37.737  1.00  0.00           C  
ATOM    680  C   LYS B  79     -10.864 -11.677  37.076  1.00  0.00           C  
ATOM    681  O   LYS B  79     -10.221 -11.381  36.094  1.00  0.00           O  
ATOM    682  CB  LYS B  79      -9.229 -13.186  38.218  1.00  0.00           C  
ATOM    683  CG  LYS B  79      -8.721 -12.136  39.201  1.00  0.00           C  
ATOM    684  CD  LYS B  79      -7.281 -12.433  39.536  1.00  0.00           C  
ATOM    685  CE  LYS B  79      -6.728 -11.429  40.520  1.00  0.00           C  
ATOM    686  NZ  LYS B  79      -5.373 -11.825  40.993  1.00  0.00           N  
ATOM    687  HZ1 LYS B  79      -5.000 -11.147  41.657  1.00  0.00           H  
ATOM    688  HZ2 LYS B  79      -4.733 -11.976  40.213  1.00  0.00           H  
ATOM    689  HZ3 LYS B  79      -5.373 -12.768  41.381  1.00  0.00           H  
ATOM    690  N   LEU B  80     -11.732 -10.850  37.622  1.00  0.00           N  
ATOM    691  HN  LEU B  80     -12.260 -11.138  38.446  1.00  0.00           H  
ATOM    692  CA  LEU B  80     -11.936  -9.545  37.060  1.00  0.00           C  
ATOM    693  C   LEU B  80     -11.619  -8.495  38.080  1.00  0.00           C  
ATOM    694  O   LEU B  80     -11.954  -8.635  39.244  1.00  0.00           O  
ATOM    695  CB  LEU B  80     -13.393  -9.372  36.677  1.00  0.00           C  
ATOM    696  CG  LEU B  80     -14.182 -10.436  35.922  1.00  0.00           C  
ATOM    697  CD1 LEU B  80     -15.595  -9.922  35.719  1.00  0.00           C  
ATOM    698  CD2 LEU B  80     -13.515 -10.694  34.601  1.00  0.00           C  
ATOM    699  N   LYS B  81     -10.984  -7.427  37.635  1.00  0.00           N  
ATOM    700  HN  LYS B  81     -10.664  -7.412  36.667  1.00  0.00           H  
ATOM    701  CA  LYS B  81     -10.725  -6.268  38.482  1.00  0.00           C  
ATOM    702  C   LYS B  81     -11.554  -5.104  37.933  1.00  0.00           C  
ATOM    703  O   LYS B  81     -11.816  -5.015  36.729  1.00  0.00           O  
ATOM    704  CB  LYS B  81      -9.217  -5.914  38.511  1.00  0.00           C  
ATOM    705  CG  LYS B  81      -8.268  -7.079  38.887  1.00  0.00           C  
ATOM    706  CD  LYS B  81      -6.811  -6.657  38.830  1.00  0.00           C  
ATOM    707  CE  LYS B  81      -5.894  -7.818  39.157  1.00  0.00           C  
ATOM    708  NZ  LYS B  81      -4.483  -7.511  38.809  1.00  0.00           N  
ATOM    709  HZ1 LYS B  81      -3.866  -8.293  39.029  1.00  0.00           H  
ATOM    710  HZ2 LYS B  81      -4.168  -6.649  39.254  1.00  0.00           H  
ATOM    711  HZ3 LYS B  81      -4.392  -7.227  37.834  1.00  0.00           H  
ATOM    712  N   GLY B  82     -11.991  -4.220  38.816  1.00  0.00           N  
ATOM    713  HN  GLY B  82     -11.764  -4.340  39.803  1.00  0.00           H  
ATOM    714  CA  GLY B  82     -12.789  -3.082  38.399  1.00  0.00           C  
ATOM    715  C   GLY B  82     -12.149  -1.745  38.716  1.00  0.00           C  
ATOM    716  O   GLY B  82     -11.264  -1.273  37.985  1.00  0.00           O  
ATOM    717  N   LYS B  83     -12.599  -1.146  39.820  1.00  0.00           N  
ATOM    718  HN  LYS B  83     -13.284  -1.632  40.399  1.00  0.00           H  
ATOM    719  CA  LYS B  83     -12.149   0.175  40.228  1.00  0.00           C  
ATOM    720  C   LYS B  83     -10.649   0.216  40.226  1.00  0.00           C  
ATOM    721  O   LYS B  83     -10.010  -0.747  40.642  1.00  0.00           O  
ATOM    722  CB  LYS B  83     -12.673   0.528  41.623  1.00  0.00           C  
ATOM    723  CG  LYS B  83     -14.168   0.740  41.705  1.00  0.00           C  
ATOM    724  CD  LYS B  83     -14.603   1.241  43.056  1.00  0.00           C  
ATOM    725  CE  LYS B  83     -16.099   1.169  43.226  1.00  0.00           C  
ATOM    726  NZ  LYS B  83     -16.402   0.407  44.471  1.00  0.00           N  
ATOM    727  HZ1 LYS B  83     -17.414   0.358  44.586  1.00  0.00           H  
ATOM    728  HZ2 LYS B  83     -15.934   0.795  45.290  1.00  0.00           H  
ATOM    729  HZ3 LYS B  83     -15.963  -0.514  44.482  1.00  0.00           H  
ATOM    730  N   PRO B  84     -10.084   1.345  39.777  1.00  0.00           N  
ATOM    731  CA  PRO B  84      -8.661   1.695  39.818  1.00  0.00           C  
ATOM    732  C   PRO B  84      -8.075   1.429  41.197  1.00  0.00           C  
ATOM    733  O   PRO B  84      -8.780   1.284  42.178  1.00  0.00           O  
ATOM    734  CB  PRO B  84      -8.665   3.196  39.580  1.00  0.00           C  
ATOM    735  CG  PRO B  84      -9.897   3.460  38.860  1.00  0.00           C  
ATOM    736  CD  PRO B  84     -10.909   2.474  39.332  1.00  0.00           C  
ATOM    737  N   ARG B  85      -6.760   1.364  41.272  1.00  0.00           N  
ATOM    738  HN  ARG B  85      -6.195   1.572  40.449  1.00  0.00           H  
ATOM    739  CA  ARG B  85      -6.113   1.000  42.515  1.00  0.00           C  
ATOM    740  C   ARG B  85      -6.346   2.097  43.495  1.00  0.00           C  
ATOM    741  O   ARG B  85      -6.382   1.853  44.671  1.00  0.00           O  
ATOM    742  CB  ARG B  85      -4.621   0.823  42.282  1.00  0.00           C  
ATOM    743  CG  ARG B  85      -4.110  -0.548  42.582  1.00  0.00           C  
ATOM    744  CD  ARG B  85      -2.653  -0.644  42.271  1.00  0.00           C  
ATOM    745  NE  ARG B  85      -1.969   0.530  42.780  1.00  0.00           N  
ATOM    746  HE  ARG B  85      -1.880   1.337  42.162  1.00  0.00           H  
ATOM    747  CZ  ARG B  85      -1.453   0.619  43.997  1.00  0.00           C  
ATOM    748  NH1 ARG B  85      -1.520  -0.418  44.837  1.00  0.00           N  
ATOM    749 1HH1 ARG B  85      -1.123  -0.349  45.774  1.00  0.00           H  
ATOM    750 2HH1 ARG B  85      -1.967  -1.288  44.549  1.00  0.00           H  
ATOM    751  NH2 ARG B  85      -0.872   1.751  44.372  1.00  0.00           N  
ATOM    752 1HH2 ARG B  85      -0.475   1.820  45.309  1.00  0.00           H  
ATOM    753 2HH2 ARG B  85      -0.821   2.543  43.731  1.00  0.00           H  
ATOM    754  N   ALA B  86      -6.508   3.317  43.003  1.00  0.00           N  
ATOM    755  HN  ALA B  86      -6.502   3.451  41.992  1.00  0.00           H  
ATOM    756  CA  ALA B  86      -6.695   4.475  43.876  1.00  0.00           C  
ATOM    757  C   ALA B  86      -7.905   4.330  44.766  1.00  0.00           C  
ATOM    758  O   ALA B  86      -8.022   5.002  45.773  1.00  0.00           O  
ATOM    759  CB  ALA B  86      -6.811   5.741  43.067  1.00  0.00           C  
ATOM    760  N   ALA B  87      -8.812   3.455  44.376  1.00  0.00           N  
ATOM    761  HN  ALA B  87      -8.660   2.926  43.517  1.00  0.00           H  
ATOM    762  CA  ALA B  87     -10.023   3.231  45.146  1.00  0.00           C  
ATOM    763  C   ALA B  87      -9.712   2.681  46.529  1.00  0.00           C  
ATOM    764  O   ALA B  87     -10.470   2.918  47.459  1.00  0.00           O  
ATOM    765  CB  ALA B  87     -10.978   2.297  44.400  1.00  0.00           C  
ATOM    766  N   MET B  88      -8.597   1.963  46.659  1.00  0.00           N  
ATOM    767  HN  MET B  88      -8.016   1.796  45.837  1.00  0.00           H  
ATOM    768  CA  MET B  88      -8.185   1.410  47.941  1.00  0.00           C  
ATOM    769  C   MET B  88      -7.709   2.490  48.879  1.00  0.00           C  
ATOM    770  O   MET B  88      -7.281   2.189  49.983  1.00  0.00           O  
ATOM    771  CB  MET B  88      -7.086   0.371  47.784  1.00  0.00           C  
ATOM    772  CG  MET B  88      -7.512  -0.828  46.963  1.00  0.00           C  
ATOM    773  SD  MET B  88      -6.219  -2.043  46.599  1.00  0.00           S  
ATOM    774  CE  MET B  88      -4.789  -1.035  46.263  1.00  0.00           C  
ATOM    775  N   PHE B  89      -7.802   3.741  48.442  1.00  0.00           N  
ATOM    776  HN  PHE B  89      -8.206   3.913  47.521  1.00  0.00           H  
ATOM    777  CA  PHE B  89      -7.348   4.872  49.232  1.00  0.00           C  
ATOM    778  C   PHE B  89      -8.392   5.954  49.362  1.00  0.00           C  
ATOM    779  O   PHE B  89      -8.068   7.110  49.630  1.00  0.00           O  
ATOM    780  CB  PHE B  89      -6.051   5.430  48.641  1.00  0.00           C  
ATOM    781  CG  PHE B  89      -4.947   4.426  48.618  1.00  0.00           C  
ATOM    782  CD1 PHE B  89      -4.063   4.316  49.680  1.00  0.00           C  
ATOM    783  CD2 PHE B  89      -4.841   3.539  47.582  1.00  0.00           C  
ATOM    784  CE1 PHE B  89      -3.078   3.361  49.681  1.00  0.00           C  
ATOM    785  CE2 PHE B  89      -3.848   2.580  47.581  1.00  0.00           C  
ATOM    786  CZ  PHE B  89      -2.970   2.492  48.630  1.00  0.00           C  
ATOM    787  N   ASN B  90      -9.650   5.562  49.179  1.00  0.00           N  
ATOM    788  HN  ASN B  90      -9.838   4.574  49.006  1.00  0.00           H  
ATOM    789  CA  ASN B  90     -10.764   6.491  49.217  1.00  0.00           C  
ATOM    790  C   ASN B  90     -10.486   7.687  48.341  1.00  0.00           C  
ATOM    791  O   ASN B  90     -10.569   8.833  48.785  1.00  0.00           O  
ATOM    792  CB  ASN B  90     -11.017   6.939  50.643  1.00  0.00           C  
ATOM    793  CG  ASN B  90     -11.274   5.782  51.568  1.00  0.00           C  
ATOM    794  OD1 ASN B  90     -12.228   5.025  51.380  1.00  0.00           O  
ATOM    795  ND2 ASN B  90     -10.421   5.630  52.576  1.00  0.00           N  
ATOM    796 1HD2 ASN B  90     -10.595   4.845  53.204  1.00  0.00           H  
ATOM    797 2HD2 ASN B  90      -9.631   6.257  52.732  1.00  0.00           H  
ATOM    798  N   LEU B  91     -10.131   7.405  47.096  1.00  0.00           N  
ATOM    799  HN  LEU B  91     -10.052   6.430  46.805  1.00  0.00           H  
ATOM    800  CA  LEU B  91      -9.856   8.449  46.149  1.00  0.00           C  
ATOM    801  C   LEU B  91     -10.844   8.331  45.008  1.00  0.00           C  
ATOM    802  O   LEU B  91     -11.095   9.291  44.284  1.00  0.00           O  
ATOM    803  CB  LEU B  91      -8.415   8.366  45.659  1.00  0.00           C  
ATOM    804  CG  LEU B  91      -7.385   8.800  46.688  1.00  0.00           C  
ATOM    805  CD1 LEU B  91      -6.120   9.176  46.010  1.00  0.00           C  
ATOM    806  CD2 LEU B  91      -7.888   9.975  47.478  1.00  0.00           C  
ATOM    807  N   ILE B  92     -11.433   7.151  44.876  1.00  0.00           N  
ATOM    808  HN  ILE B  92     -11.218   6.407  45.539  1.00  0.00           H  
ATOM    809  CA  ILE B  92     -12.384   6.898  43.799  1.00  0.00           C  
ATOM    810  C   ILE B  92     -13.825   6.865  44.295  1.00  0.00           C  
ATOM    811  O   ILE B  92     -14.121   6.211  45.301  1.00  0.00           O  
ATOM    812  CB  ILE B  92     -12.093   5.574  43.103  1.00  0.00           C  
ATOM    813  CG1 ILE B  92     -10.791   5.672  42.305  1.00  0.00           C  
ATOM    814  CG2 ILE B  92     -13.252   5.196  42.245  1.00  0.00           C  
ATOM    815  CD1 ILE B  92     -10.798   6.691  41.180  1.00  0.00           C  
ATOM    816  N   PRO B  93     -14.719   7.582  43.582  1.00  0.00           N  
ATOM    817  CA  PRO B  93     -16.141   7.677  43.885  1.00  0.00           C  
ATOM    818  C   PRO B  93     -16.721   6.316  44.000  1.00  0.00           C  
ATOM    819  O   PRO B  93     -16.266   5.407  43.335  1.00  0.00           O  
ATOM    820  CB  PRO B  93     -16.715   8.374  42.664  1.00  0.00           C  
ATOM    821  CG  PRO B  93     -15.629   9.220  42.213  1.00  0.00           C  
ATOM    822  CD  PRO B  93     -14.364   8.448  42.451  1.00  0.00           C  
ATOM    823  N   GLU B  94     -17.720   6.172  44.850  1.00  0.00           N  
ATOM    824  HN  GLU B  94     -18.128   6.991  45.301  1.00  0.00           H  
ATOM    825  CA  GLU B  94     -18.236   4.856  45.142  1.00  0.00           C  
ATOM    826  C   GLU B  94     -18.968   4.310  43.944  1.00  0.00           C  
ATOM    827  O   GLU B  94     -18.848   3.140  43.621  1.00  0.00           O  
ATOM    828  CB  GLU B  94     -19.143   4.899  46.365  1.00  0.00           C  
ATOM    829  CG  GLU B  94     -19.803   3.571  46.672  1.00  0.00           C  
ATOM    830  CD  GLU B  94     -18.812   2.457  46.878  1.00  0.00           C  
ATOM    831  OE1 GLU B  94     -17.633   2.757  47.187  1.00  0.00           O  
ATOM    832  OE2 GLU B  94     -19.222   1.281  46.733  1.00  0.00           O  
ATOM    833  N   ASN B  95     -19.699   5.186  43.266  1.00  0.00           N  
ATOM    834  HN  ASN B  95     -19.684   6.164  43.556  1.00  0.00           H  
ATOM    835  CA  ASN B  95     -20.531   4.806  42.113  1.00  0.00           C  
ATOM    836  C   ASN B  95     -19.759   4.666  40.775  1.00  0.00           C  
ATOM    837  O   ASN B  95     -20.362   4.469  39.725  1.00  0.00           O  
ATOM    838  CB  ASN B  95     -21.703   5.794  41.969  1.00  0.00           C  
ATOM    839  CG  ASN B  95     -21.237   7.247  41.774  1.00  0.00           C  
ATOM    840  OD1 ASN B  95     -20.031   7.559  41.809  1.00  0.00           O  
ATOM    841  ND2 ASN B  95     -22.203   8.143  41.556  1.00  0.00           N  
ATOM    842 1HD2 ASN B  95     -21.894   9.106  41.427  1.00  0.00           H  
ATOM    843 2HD2 ASN B  95     -23.190   7.888  41.527  1.00  0.00           H  
ATOM    844  N   TRP B  96     -18.432   4.742  40.832  1.00  0.00           N  
ATOM    845  HN  TRP B  96     -17.975   4.758  41.744  1.00  0.00           H  
ATOM    846  CA  TRP B  96     -17.618   4.802  39.637  1.00  0.00           C  
ATOM    847  C   TRP B  96     -17.936   3.717  38.627  1.00  0.00           C  
ATOM    848  O   TRP B  96     -17.941   3.959  37.434  1.00  0.00           O  
ATOM    849  CB  TRP B  96     -16.131   4.763  39.962  1.00  0.00           C  
ATOM    850  CG  TRP B  96     -15.269   4.696  38.717  1.00  0.00           C  
ATOM    851  CD1 TRP B  96     -14.848   5.749  37.933  1.00  0.00           C  
ATOM    852  CD2 TRP B  96     -14.735   3.523  38.107  1.00  0.00           C  
ATOM    853  NE1 TRP B  96     -14.085   5.292  36.882  1.00  0.00           N  
ATOM    854  HE1 TRP B  96     -13.659   5.869  36.157  1.00  0.00           H  
ATOM    855  CE2 TRP B  96     -13.996   3.929  36.978  1.00  0.00           C  
ATOM    856  CE3 TRP B  96     -14.805   2.166  38.410  1.00  0.00           C  
ATOM    857  CZ2 TRP B  96     -13.332   3.023  36.163  1.00  0.00           C  
ATOM    858  CZ3 TRP B  96     -14.147   1.272  37.593  1.00  0.00           C  
ATOM    859  CH2 TRP B  96     -13.427   1.701  36.479  1.00  0.00           C  
ATOM    860  N   GLY B  97     -18.188   2.513  39.099  1.00  0.00           N  
ATOM    861  HN  GLY B  97     -18.162   2.354  40.106  1.00  0.00           H  
ATOM    862  CA  GLY B  97     -18.500   1.414  38.216  1.00  0.00           C  
ATOM    863  C   GLY B  97     -17.696   0.206  38.591  1.00  0.00           C  
ATOM    864  O   GLY B  97     -16.911   0.262  39.498  1.00  0.00           O  
ATOM    865  N   GLY B  98     -17.881  -0.884  37.879  1.00  0.00           N  
ATOM    866  HN  GLY B  98     -18.542  -0.868  37.103  1.00  0.00           H  
ATOM    867  CA  GLY B  98     -17.169  -2.098  38.174  1.00  0.00           C  
ATOM    868  C   GLY B  98     -18.234  -3.132  38.385  1.00  0.00           C  
ATOM    869  O   GLY B  98     -17.998  -4.189  38.945  1.00  0.00           O  
ATOM    870  N   TYR B  99     -19.436  -2.817  37.926  1.00  0.00           N  
ATOM    871  HN  TYR B  99     -19.562  -1.949  37.405  1.00  0.00           H  
ATOM    872  CA  TYR B  99     -20.583  -3.690  38.153  1.00  0.00           C  
ATOM    873  C   TYR B  99     -20.324  -5.032  37.531  1.00  0.00           C  
ATOM    874  O   TYR B  99     -19.787  -5.136  36.466  1.00  0.00           O  
ATOM    875  CB  TYR B  99     -21.863  -3.081  37.609  1.00  0.00           C  
ATOM    876  CG  TYR B  99     -22.170  -1.686  38.104  1.00  0.00           C  
ATOM    877  CD1 TYR B  99     -21.749  -0.580  37.408  1.00  0.00           C  
ATOM    878  CD2 TYR B  99     -22.887  -1.487  39.244  1.00  0.00           C  
ATOM    879  CE1 TYR B  99     -22.027   0.679  37.841  1.00  0.00           C  
ATOM    880  CE2 TYR B  99     -23.170  -0.241  39.685  1.00  0.00           C  
ATOM    881  CZ  TYR B  99     -22.744   0.850  38.985  1.00  0.00           C  
ATOM    882  OH  TYR B  99     -23.014   2.144  39.413  1.00  0.00           O  
ATOM    883  HH  TYR B  99     -23.515   2.263  40.212  1.00  0.00           H  
ATOM    884  N   VAL B 100     -20.742  -6.062  38.221  1.00  0.00           N  
ATOM    885  HN  VAL B 100     -21.418  -5.915  38.971  1.00  0.00           H  
ATOM    886  CA  VAL B 100     -20.275  -7.398  37.952  1.00  0.00           C  
ATOM    887  C   VAL B 100     -21.388  -8.173  37.227  1.00  0.00           C  
ATOM    888  O   VAL B 100     -21.176  -9.277  36.757  1.00  0.00           O  
ATOM    889  CB  VAL B 100     -19.896  -8.072  39.310  1.00  0.00           C  
ATOM    890  CG1 VAL B 100     -21.008  -8.947  39.832  1.00  0.00           C  
ATOM    891  CG2 VAL B 100     -18.632  -8.845  39.221  1.00  0.00           C  
ATOM    892  N   THR B 101     -22.575  -7.588  37.114  1.00  0.00           N  
ATOM    893  HN  THR B 101     -22.681  -6.602  37.353  1.00  0.00           H  
ATOM    894  CA  THR B 101     -23.735  -8.356  36.647  1.00  0.00           C  
ATOM    895  C   THR B 101     -23.625  -8.896  35.190  1.00  0.00           C  
ATOM    896  O   THR B 101     -23.904 -10.071  34.921  1.00  0.00           O  
ATOM    897  CB  THR B 101     -25.070  -7.586  36.872  1.00  0.00           C  
ATOM    898  OG1 THR B 101     -25.194  -6.568  35.880  1.00  0.00           O  
ATOM    899  HG1 THR B 101     -26.008  -6.098  36.017  1.00  0.00           H  
ATOM    900  CG2 THR B 101     -25.078  -6.901  38.212  1.00  0.00           C  
ATOM    901  N   PRO B 102     -23.211  -8.043  34.239  1.00  0.00           N  
ATOM    902  CA  PRO B 102     -23.087  -8.463  32.855  1.00  0.00           C  
ATOM    903  C   PRO B 102     -22.218  -9.687  32.811  1.00  0.00           C  
ATOM    904  O   PRO B 102     -22.467 -10.604  32.017  1.00  0.00           O  
ATOM    905  CB  PRO B 102     -22.332  -7.292  32.222  1.00  0.00           C  
ATOM    906  CG  PRO B 102     -22.673  -6.163  33.010  1.00  0.00           C  
ATOM    907  CD  PRO B 102     -22.705  -6.676  34.408  1.00  0.00           C  
ATOM    908  N   TRP B 103     -21.199  -9.688  33.663  1.00  0.00           N  
ATOM    909  HN  TRP B 103     -21.060  -8.885  34.277  1.00  0.00           H  
ATOM    910  CA  TRP B 103     -20.283 -10.804  33.738  1.00  0.00           C  
ATOM    911  C   TRP B 103     -20.934 -12.055  34.289  1.00  0.00           C  
ATOM    912  O   TRP B 103     -20.664 -13.149  33.805  1.00  0.00           O  
ATOM    913  CB  TRP B 103     -19.036 -10.413  34.503  1.00  0.00           C  
ATOM    914  CG  TRP B 103     -18.327  -9.379  33.784  1.00  0.00           C  
ATOM    915  CD1 TRP B 103     -18.433  -8.055  33.967  1.00  0.00           C  
ATOM    916  CD2 TRP B 103     -17.430  -9.570  32.700  1.00  0.00           C  
ATOM    917  NE1 TRP B 103     -17.632  -7.382  33.079  1.00  0.00           N  
ATOM    918  HE1 TRP B 103     -17.522  -6.370  33.023  1.00  0.00           H  
ATOM    919  CE2 TRP B 103     -17.008  -8.300  32.283  1.00  0.00           C  
ATOM    920  CE3 TRP B 103     -16.926 -10.693  32.047  1.00  0.00           C  
ATOM    921  CZ2 TRP B 103     -16.111  -8.120  31.237  1.00  0.00           C  
ATOM    922  CZ3 TRP B 103     -16.039 -10.520  31.024  1.00  0.00           C  
ATOM    923  CH2 TRP B 103     -15.642  -9.241  30.619  1.00  0.00           C  
ATOM    924  N   VAL B 104     -21.811 -11.921  35.279  1.00  0.00           N  
ATOM    925  HN  VAL B 104     -22.021 -11.008  35.681  1.00  0.00           H  
ATOM    926  CA  VAL B 104     -22.462 -13.136  35.768  1.00  0.00           C  
ATOM    927  C   VAL B 104     -23.592 -13.605  34.840  1.00  0.00           C  
ATOM    928  O   VAL B 104     -23.883 -14.809  34.758  1.00  0.00           O  
ATOM    929  CB  VAL B 104     -22.925 -13.102  37.251  1.00  0.00           C  
ATOM    930  CG1 VAL B 104     -22.147 -12.067  38.046  1.00  0.00           C  
ATOM    931  CG2 VAL B 104     -24.408 -12.868  37.326  1.00  0.00           C  
ATOM    932  N   THR B 105     -24.220 -12.707  34.095  1.00  0.00           N  
ATOM    933  HN  THR B 105     -24.035 -11.706  34.166  1.00  0.00           H  
ATOM    934  CA  THR B 105     -25.193 -13.261  33.169  1.00  0.00           C  
ATOM    935  C   THR B 105     -24.442 -13.933  32.053  1.00  0.00           C  
ATOM    936  O   THR B 105     -24.925 -14.880  31.481  1.00  0.00           O  
ATOM    937  CB  THR B 105     -26.285 -12.287  32.704  1.00  0.00           C  
ATOM    938  OG1 THR B 105     -25.676 -11.111  32.187  1.00  0.00           O  
ATOM    939  HG1 THR B 105     -25.108 -11.337  31.460  1.00  0.00           H  
ATOM    940  CG2 THR B 105     -27.212 -11.918  33.891  1.00  0.00           C  
ATOM    941  N   GLU B 106     -23.221 -13.508  31.785  1.00  0.00           N  
ATOM    942  HN  GLU B 106     -22.842 -12.690  32.263  1.00  0.00           H  
ATOM    943  CA  GLU B 106     -22.423 -14.221  30.800  1.00  0.00           C  
ATOM    944  C   GLU B 106     -21.909 -15.570  31.304  1.00  0.00           C  
ATOM    945  O   GLU B 106     -21.929 -16.561  30.591  1.00  0.00           O  
ATOM    946  CB  GLU B 106     -21.287 -13.352  30.287  1.00  0.00           C  
ATOM    947  CG  GLU B 106     -20.550 -13.930  29.095  1.00  0.00           C  
ATOM    948  CD  GLU B 106     -21.360 -13.916  27.809  1.00  0.00           C  
ATOM    949  OE1 GLU B 106     -22.369 -13.190  27.727  1.00  0.00           O  
ATOM    950  OE2 GLU B 106     -20.977 -14.636  26.866  1.00  0.00           O  
ATOM    951  N   ILE B 107     -21.450 -15.607  32.540  1.00  0.00           N  
ATOM    952  HN  ILE B 107     -21.350 -14.734  33.058  1.00  0.00           H  
ATOM    953  CA  ILE B 107     -21.082 -16.862  33.187  1.00  0.00           C  
ATOM    954  C   ILE B 107     -22.234 -17.848  33.255  1.00  0.00           C  
ATOM    955  O   ILE B 107     -22.063 -19.048  33.030  1.00  0.00           O  
ATOM    956  CB  ILE B 107     -20.648 -16.589  34.607  1.00  0.00           C  
ATOM    957  CG1 ILE B 107     -19.387 -15.722  34.581  1.00  0.00           C  
ATOM    958  CG2 ILE B 107     -20.453 -17.895  35.352  1.00  0.00           C  
ATOM    959  CD1 ILE B 107     -18.856 -15.393  35.941  1.00  0.00           C  
ATOM    960  N   SER B 108     -23.407 -17.316  33.581  1.00  0.00           N  
ATOM    961  HN  SER B 108     -23.455 -16.313  33.762  1.00  0.00           H  
ATOM    962  CA  SER B 108     -24.620 -18.098  33.691  1.00  0.00           C  
ATOM    963  C   SER B 108     -24.915 -18.810  32.398  1.00  0.00           C  
ATOM    964  O   SER B 108     -25.418 -19.933  32.404  1.00  0.00           O  
ATOM    965  CB  SER B 108     -25.787 -17.190  34.028  1.00  0.00           C  
ATOM    966  OG  SER B 108     -27.002 -17.920  34.014  1.00  0.00           O  
ATOM    967  HG  SER B 108     -27.733 -17.351  34.225  1.00  0.00           H  
ATOM    968  N   ASN B 109     -24.588 -18.152  31.288  1.00  0.00           N  
ATOM    969  HN  ASN B 109     -24.031 -17.301  31.362  1.00  0.00           H  
ATOM    970  CA  ASN B 109     -25.005 -18.615  29.966  1.00  0.00           C  
ATOM    971  C   ASN B 109     -23.961 -19.314  29.121  1.00  0.00           C  
ATOM    972  O   ASN B 109     -24.297 -20.186  28.342  1.00  0.00           O  
ATOM    973  CB  ASN B 109     -25.523 -17.438  29.156  1.00  0.00           C  
ATOM    974  CG  ASN B 109     -26.867 -16.988  29.599  1.00  0.00           C  
ATOM    975  OD1 ASN B 109     -27.334 -15.944  29.175  1.00  0.00           O  
ATOM    976  ND2 ASN B 109     -27.507 -17.767  30.466  1.00  0.00           N  
ATOM    977 1HD2 ASN B 109     -28.430 -17.458  30.770  1.00  0.00           H  
ATOM    978 2HD2 ASN B 109     -27.116 -18.640  30.821  1.00  0.00           H  
ATOM    979  N   ASN B 110     -22.708 -18.895  29.238  1.00  0.00           N  
ATOM    980  HN  ASN B 110     -22.455 -18.269  30.003  1.00  0.00           H  
ATOM    981  CA  ASN B 110     -21.684 -19.320  28.283  1.00  0.00           C  
ATOM    982  C   ASN B 110     -20.393 -19.871  28.892  1.00  0.00           C  
ATOM    983  O   ASN B 110     -19.609 -20.521  28.207  1.00  0.00           O  
ATOM    984  CB  ASN B 110     -21.373 -18.193  27.286  1.00  0.00           C  
ATOM    985  CG  ASN B 110     -22.598 -17.777  26.479  1.00  0.00           C  
ATOM    986  OD1 ASN B 110     -23.439 -18.610  26.134  1.00  0.00           O  
ATOM    987  ND2 ASN B 110     -22.711 -16.486  26.188  1.00  0.00           N  
ATOM    988 1HD2 ASN B 110     -22.015 -15.797  26.473  1.00  0.00           H  
ATOM    989 2HD2 ASN B 110     -23.530 -16.208  25.648  1.00  0.00           H  
ATOM    990  N   LEU B 111     -20.171 -19.638  30.176  1.00  0.00           N  
ATOM    991  HN  LEU B 111     -20.829 -19.076  30.716  1.00  0.00           H  
ATOM    992  CA  LEU B 111     -18.992 -20.184  30.809  1.00  0.00           C  
ATOM    993  C   LEU B 111     -19.412 -21.332  31.696  1.00  0.00           C  
ATOM    994  O   LEU B 111     -19.200 -21.324  32.888  1.00  0.00           O  
ATOM    995  CB  LEU B 111     -18.304 -19.095  31.615  1.00  0.00           C  
ATOM    996  CG  LEU B 111     -17.865 -17.928  30.743  1.00  0.00           C  
ATOM    997  CD1 LEU B 111     -17.140 -16.917  31.590  1.00  0.00           C  
ATOM    998  CD2 LEU B 111     -16.987 -18.467  29.658  1.00  0.00           C  
ATOM    999  N   ARG B 112     -20.024 -22.331  31.095  1.00  0.00           N  
ATOM   1000  HN  ARG B 112     -20.067 -22.347  30.076  1.00  0.00           H  
ATOM   1001  CA  ARG B 112     -20.641 -23.413  31.847  1.00  0.00           C  
ATOM   1002  C   ARG B 112     -19.621 -24.332  32.495  1.00  0.00           C  
ATOM   1003  O   ARG B 112     -19.981 -25.416  32.950  1.00  0.00           O  
ATOM   1004  CB  ARG B 112     -21.530 -24.240  30.929  1.00  0.00           C  
ATOM   1005  CG  ARG B 112     -23.028 -24.020  31.098  1.00  0.00           C  
ATOM   1006  CD  ARG B 112     -23.555 -22.820  30.324  1.00  0.00           C  
ATOM   1007  NE  ARG B 112     -25.016 -22.794  30.263  1.00  0.00           N  
ATOM   1008  HE  ARG B 112     -25.523 -22.534  31.109  1.00  0.00           H  
ATOM   1009  CZ  ARG B 112     -25.729 -23.087  29.177  1.00  0.00           C  
ATOM   1010  NH1 ARG B 112     -25.130 -23.432  28.028  1.00  0.00           N  
ATOM   1011 1HH1 ARG B 112     -24.112 -23.478  27.980  1.00  0.00           H  
ATOM   1012 2HH1 ARG B 112     -25.676 -23.656  27.196  1.00  0.00           H  
ATOM   1013  NH2 ARG B 112     -27.051 -23.027  29.239  1.00  0.00           N  
ATOM   1014 1HH2 ARG B 112     -27.507 -22.765  30.113  1.00  0.00           H  
ATOM   1015 2HH2 ARG B 112     -27.597 -23.251  28.407  1.00  0.00           H  
ATOM   1016  N   GLN B 113     -18.354 -23.916  32.535  1.00  0.00           N  
ATOM   1017  HN  GLN B 113     -18.120 -22.976  32.215  1.00  0.00           H  
ATOM   1018  CA  GLN B 113     -17.300 -24.794  33.032  1.00  0.00           C  
ATOM   1019  C   GLN B 113     -16.647 -24.191  34.238  1.00  0.00           C  
ATOM   1020  O   GLN B 113     -15.795 -24.798  34.862  1.00  0.00           O  
ATOM   1021  CB  GLN B 113     -16.241 -24.973  31.963  1.00  0.00           C  
ATOM   1022  CG  GLN B 113     -15.628 -26.359  31.915  1.00  0.00           C  
ATOM   1023  CD  GLN B 113     -16.358 -27.241  30.951  1.00  0.00           C  
ATOM   1024  OE1 GLN B 113     -17.561 -27.112  30.783  1.00  0.00           O  
ATOM   1025  NE2 GLN B 113     -15.635 -28.136  30.296  1.00  0.00           N  
ATOM   1026 1HE2 GLN B 113     -14.630 -28.244  30.436  1.00  0.00           H  
ATOM   1027 2HE2 GLN B 113     -16.132 -28.737  29.639  1.00  0.00           H  
ATOM   1028  N   LEU B 114     -17.059 -22.974  34.544  1.00  0.00           N  
ATOM   1029  HN  LEU B 114     -17.849 -22.587  34.028  1.00  0.00           H  
ATOM   1030  CA  LEU B 114     -16.447 -22.158  35.576  1.00  0.00           C  
ATOM   1031  C   LEU B 114     -16.595 -22.788  36.921  1.00  0.00           C  
ATOM   1032  O   LEU B 114     -17.701 -23.097  37.327  1.00  0.00           O  
ATOM   1033  CB  LEU B 114     -17.130 -20.795  35.620  1.00  0.00           C  
ATOM   1034  CG  LEU B 114     -16.203 -19.671  36.046  1.00  0.00           C  
ATOM   1035  CD1 LEU B 114     -14.847 -19.767  35.329  1.00  0.00           C  
ATOM   1036  CD2 LEU B 114     -16.866 -18.356  35.759  1.00  0.00           C  
ATOM   1037  N   LYS B 115     -15.477 -22.970  37.617  1.00  0.00           N  
ATOM   1038  HN  LYS B 115     -14.580 -22.736  37.192  1.00  0.00           H  
ATOM   1039  CA  LYS B 115     -15.509 -23.499  38.978  1.00  0.00           C  
ATOM   1040  C   LYS B 115     -14.976 -22.475  40.011  1.00  0.00           C  
ATOM   1041  O   LYS B 115     -15.111 -22.672  41.209  1.00  0.00           O  
ATOM   1042  CB  LYS B 115     -14.781 -24.856  39.058  1.00  0.00           C  
ATOM   1043  CG  LYS B 115     -13.275 -24.743  38.956  1.00  0.00           C  
ATOM   1044  CD  LYS B 115     -12.576 -26.086  39.060  1.00  0.00           C  
ATOM   1045  CE  LYS B 115     -11.046 -25.912  38.988  1.00  0.00           C  
ATOM   1046  NZ  LYS B 115     -10.321 -27.173  38.616  1.00  0.00           N  
ATOM   1047  HZ1 LYS B 115      -9.309 -27.058  38.568  1.00  0.00           H  
ATOM   1048  HZ2 LYS B 115     -10.684 -27.555  37.742  1.00  0.00           H  
ATOM   1049  HZ3 LYS B 115     -10.570 -27.934  39.248  1.00  0.00           H  
ATOM   1050  N   SER B 116     -14.415 -21.362  39.548  1.00  0.00           N  
ATOM   1051  HN  SER B 116     -14.384 -21.195  38.542  1.00  0.00           H  
ATOM   1052  CA  SER B 116     -13.846 -20.381  40.454  1.00  0.00           C  
ATOM   1053  C   SER B 116     -13.913 -18.955  39.927  1.00  0.00           C  
ATOM   1054  O   SER B 116     -13.498 -18.678  38.818  1.00  0.00           O  
ATOM   1055  CB  SER B 116     -12.395 -20.740  40.762  1.00  0.00           C  
ATOM   1056  OG  SER B 116     -11.674 -19.586  41.156  1.00  0.00           O  
ATOM   1057  HG  SER B 116     -10.771 -19.809  41.348  1.00  0.00           H  
ATOM   1058  N   VAL B 117     -14.404 -18.045  40.757  1.00  0.00           N  
ATOM   1059  HN  VAL B 117     -14.684 -18.336  41.694  1.00  0.00           H  
ATOM   1060  CA  VAL B 117     -14.559 -16.646  40.382  1.00  0.00           C  
ATOM   1061  C   VAL B 117     -13.980 -15.722  41.426  1.00  0.00           C  
ATOM   1062  O   VAL B 117     -14.269 -15.854  42.601  1.00  0.00           O  
ATOM   1063  CB  VAL B 117     -16.034 -16.273  40.299  1.00  0.00           C  
ATOM   1064  CG1 VAL B 117     -16.165 -14.827  39.893  1.00  0.00           C  
ATOM   1065  CG2 VAL B 117     -16.732 -17.165  39.320  1.00  0.00           C  
ATOM   1066  N   HIS B 118     -13.201 -14.754  40.983  1.00  0.00           N  
ATOM   1067  HN  HIS B 118     -13.042 -14.664  39.979  1.00  0.00           H  
ATOM   1068  CA  HIS B 118     -12.568 -13.820  41.881  1.00  0.00           C  
ATOM   1069  C   HIS B 118     -12.912 -12.453  41.349  1.00  0.00           C  
ATOM   1070  O   HIS B 118     -12.487 -12.086  40.250  1.00  0.00           O  
ATOM   1071  CB  HIS B 118     -11.060 -14.040  41.844  1.00  0.00           C  
ATOM   1072  CG  HIS B 118     -10.280 -13.094  42.693  1.00  0.00           C  
ATOM   1073  ND1 HIS B 118      -8.994 -13.365  43.109  1.00  0.00           N  
ATOM   1074  HD1 HIS B 118      -8.469 -14.212  42.890  1.00  0.00           H  
ATOM   1075  CD2 HIS B 118     -10.594 -11.887  43.215  1.00  0.00           C  
ATOM   1076  CE1 HIS B 118      -8.548 -12.354  43.837  1.00  0.00           C  
ATOM   1077  NE2 HIS B 118      -9.501 -11.447  43.920  1.00  0.00           N  
ATOM   1078  HE2 HIS B 118      -9.437 -10.563  44.425  1.00  0.00           H  
ATOM   1079  N   PHE B 119     -13.704 -11.698  42.104  1.00  0.00           N  
ATOM   1080  HN  PHE B 119     -14.147 -12.107  42.927  1.00  0.00           H  
ATOM   1081  CA  PHE B 119     -13.953 -10.297  41.781  1.00  0.00           C  
ATOM   1082  C   PHE B 119     -13.067  -9.411  42.626  1.00  0.00           C  
ATOM   1083  O   PHE B 119     -12.941  -9.648  43.809  1.00  0.00           O  
ATOM   1084  CB  PHE B 119     -15.399  -9.956  42.045  1.00  0.00           C  
ATOM   1085  CG  PHE B 119     -16.364 -10.752  41.234  1.00  0.00           C  
ATOM   1086  CD1 PHE B 119     -16.157 -10.965  39.889  1.00  0.00           C  
ATOM   1087  CD2 PHE B 119     -17.491 -11.284  41.813  1.00  0.00           C  
ATOM   1088  CE1 PHE B 119     -17.060 -11.699  39.128  1.00  0.00           C  
ATOM   1089  CE2 PHE B 119     -18.392 -12.016  41.064  1.00  0.00           C  
ATOM   1090  CZ  PHE B 119     -18.183 -12.217  39.713  1.00  0.00           C  
ATOM   1091  N   ARG B 120     -12.447  -8.404  42.027  1.00  0.00           N  
ATOM   1092  HN  ARG B 120     -12.589  -8.248  41.029  1.00  0.00           H  
ATOM   1093  CA  ARG B 120     -11.567  -7.519  42.774  1.00  0.00           C  
ATOM   1094  C   ARG B 120     -11.908  -6.068  42.535  1.00  0.00           C  
ATOM   1095  O   ARG B 120     -11.910  -5.622  41.407  1.00  0.00           O  
ATOM   1096  CB  ARG B 120     -10.123  -7.767  42.402  1.00  0.00           C  
ATOM   1097  CG  ARG B 120      -9.082  -6.946  43.139  1.00  0.00           C  
ATOM   1098  CD  ARG B 120      -7.814  -7.756  43.174  1.00  0.00           C  
ATOM   1099  NE  ARG B 120      -6.633  -6.936  43.311  1.00  0.00           N  
ATOM   1100  HE  ARG B 120      -6.174  -6.606  42.462  1.00  0.00           H  
ATOM   1101  CZ  ARG B 120      -6.110  -6.587  44.485  1.00  0.00           C  
ATOM   1102  NH1 ARG B 120      -6.673  -6.987  45.632  1.00  0.00           N  
ATOM   1103 1HH1 ARG B 120      -7.512  -7.566  45.606  1.00  0.00           H  
ATOM   1104 2HH1 ARG B 120      -6.272  -6.720  46.531  1.00  0.00           H  
ATOM   1105  NH2 ARG B 120      -5.015  -5.831  44.519  1.00  0.00           N  
ATOM   1106 1HH2 ARG B 120      -4.586  -5.526  43.645  1.00  0.00           H  
ATOM   1107 2HH2 ARG B 120      -4.614  -5.564  45.418  1.00  0.00           H  
ATOM   1108  N   ARG B 121     -12.185  -5.340  43.611  1.00  0.00           N  
ATOM   1109  HN  ARG B 121     -12.094  -5.775  44.529  1.00  0.00           H  
ATOM   1110  CA  ARG B 121     -12.612  -3.950  43.541  1.00  0.00           C  
ATOM   1111  C   ARG B 121     -13.816  -3.774  42.645  1.00  0.00           C  
ATOM   1112  O   ARG B 121     -13.845  -2.841  41.828  1.00  0.00           O  
ATOM   1113  CB  ARG B 121     -11.497  -3.054  43.039  1.00  0.00           C  
ATOM   1114  CG  ARG B 121     -10.383  -2.876  44.007  1.00  0.00           C  
ATOM   1115  CD  ARG B 121      -9.403  -1.847  43.526  1.00  0.00           C  
ATOM   1116  NE  ARG B 121      -8.093  -2.414  43.677  1.00  0.00           N  
ATOM   1117  HE  ARG B 121      -7.755  -2.607  44.620  1.00  0.00           H  
ATOM   1118  CZ  ARG B 121      -7.306  -2.698  42.663  1.00  0.00           C  
ATOM   1119  NH1 ARG B 121      -7.697  -2.403  41.436  1.00  0.00           N  
ATOM   1120 1HH1 ARG B 121      -7.086  -2.623  40.649  1.00  0.00           H  
ATOM   1121 2HH1 ARG B 121      -8.606  -1.971  41.270  1.00  0.00           H  
ATOM   1122  NH2 ARG B 121      -6.129  -3.257  42.878  1.00  0.00           N  
ATOM   1123 1HH2 ARG B 121      -5.518  -3.477  42.091  1.00  0.00           H  
ATOM   1124 2HH2 ARG B 121      -5.827  -3.485  43.825  1.00  0.00           H  
ATOM   1125  N   MET B 122     -14.810  -4.648  42.804  1.00  0.00           N  
ATOM   1126  HN  MET B 122     -14.718  -5.396  43.492  1.00  0.00           H  
ATOM   1127  CA  MET B 122     -16.020  -4.548  42.011  1.00  0.00           C  
ATOM   1128  C   MET B 122     -17.325  -4.293  42.789  1.00  0.00           C  
ATOM   1129  O   MET B 122     -17.339  -4.308  44.011  1.00  0.00           O  
ATOM   1130  CB  MET B 122     -16.099  -5.763  41.109  1.00  0.00           C  
ATOM   1131  CG  MET B 122     -14.986  -5.745  40.087  1.00  0.00           C  
ATOM   1132  SD  MET B 122     -15.479  -6.493  38.544  1.00  0.00           S  
ATOM   1133  CE  MET B 122     -15.120  -8.174  38.957  1.00  0.00           C  
ATOM   1134  N   ILE B 123     -18.404  -3.999  42.065  1.00  0.00           N  
ATOM   1135  HN  ILE B 123     -18.303  -3.902  41.055  1.00  0.00           H  
ATOM   1136  CA  ILE B 123     -19.729  -3.810  42.660  1.00  0.00           C  
ATOM   1137  C   ILE B 123     -20.506  -5.108  42.500  1.00  0.00           C  
ATOM   1138  O   ILE B 123     -20.837  -5.488  41.399  1.00  0.00           O  
ATOM   1139  CB  ILE B 123     -20.551  -2.681  41.966  1.00  0.00           C  
ATOM   1140  CG1 ILE B 123     -19.686  -1.485  41.569  1.00  0.00           C  
ATOM   1141  CG2 ILE B 123     -21.621  -2.196  42.836  1.00  0.00           C  
ATOM   1142  CD1 ILE B 123     -19.534  -0.467  42.596  1.00  0.00           C  
ATOM   1143  N   VAL B 124     -20.801  -5.786  43.597  1.00  0.00           N  
ATOM   1144  HN  VAL B 124     -20.500  -5.427  44.503  1.00  0.00           H  
ATOM   1145  CA  VAL B 124     -21.544  -7.030  43.537  1.00  0.00           C  
ATOM   1146  C   VAL B 124     -22.891  -6.928  44.281  1.00  0.00           C  
ATOM   1147  O   VAL B 124     -22.928  -6.685  45.482  1.00  0.00           O  
ATOM   1148  CB  VAL B 124     -20.717  -8.194  44.116  1.00  0.00           C  
ATOM   1149  CG1 VAL B 124     -21.439  -9.528  43.932  1.00  0.00           C  
ATOM   1150  CG2 VAL B 124     -19.338  -8.230  43.496  1.00  0.00           C  
ATOM   1151  N   SER B 125     -23.996  -7.115  43.562  1.00  0.00           N  
ATOM   1152  HN  SER B 125     -23.898  -7.327  42.569  1.00  0.00           H  
ATOM   1153  CA  SER B 125     -25.336  -7.032  44.122  1.00  0.00           C  
ATOM   1154  C   SER B 125     -25.887  -8.376  44.570  1.00  0.00           C  
ATOM   1155  O   SER B 125     -25.430  -9.439  44.120  1.00  0.00           O  
ATOM   1156  CB  SER B 125     -26.290  -6.414  43.104  1.00  0.00           C  
ATOM   1157  OG  SER B 125     -26.734  -7.342  42.118  1.00  0.00           O  
ATOM   1158  HG  SER B 125     -27.328  -6.957  41.484  1.00  0.00           H  
ATOM   1159  N   ASP B 126     -26.888  -8.330  45.462  1.00  0.00           N  
ATOM   1160  HN  ASP B 126     -27.243  -7.423  45.764  1.00  0.00           H  
ATOM   1161  CA  ASP B 126     -27.489  -9.558  46.018  1.00  0.00           C  
ATOM   1162  C   ASP B 126     -28.049 -10.370  44.890  1.00  0.00           C  
ATOM   1163  O   ASP B 126     -27.942 -11.576  44.873  1.00  0.00           O  
ATOM   1164  CB  ASP B 126     -28.604  -9.236  46.992  1.00  0.00           C  
ATOM   1165  CG  ASP B 126     -28.137  -9.207  48.447  1.00  0.00           C  
ATOM   1166  OD1 ASP B 126     -26.958  -9.510  48.686  1.00  0.00           O  
ATOM   1167  OD2 ASP B 126     -28.957  -8.890  49.352  1.00  0.00           O  
ATOM   1168  N   LEU B 127     -28.659  -9.685  43.932  1.00  0.00           N  
ATOM   1169  HN  LEU B 127     -28.686  -8.667  43.984  1.00  0.00           H  
ATOM   1170  CA  LEU B 127     -29.290 -10.358  42.809  1.00  0.00           C  
ATOM   1171  C   LEU B 127     -28.241 -11.045  42.008  1.00  0.00           C  
ATOM   1172  O   LEU B 127     -28.323 -12.238  41.770  1.00  0.00           O  
ATOM   1173  CB  LEU B 127     -29.981  -9.353  41.917  1.00  0.00           C  
ATOM   1174  CG  LEU B 127     -30.512  -9.919  40.617  1.00  0.00           C  
ATOM   1175  CD1 LEU B 127     -31.576 -10.917  40.901  1.00  0.00           C  
ATOM   1176  CD2 LEU B 127     -31.052  -8.785  39.824  1.00  0.00           C  
ATOM   1177  N   ASP B 128     -27.236 -10.286  41.589  1.00  0.00           N  
ATOM   1178  HN  ASP B 128     -27.170  -9.308  41.870  1.00  0.00           H  
ATOM   1179  CA  ASP B 128     -26.234 -10.878  40.723  1.00  0.00           C  
ATOM   1180  C   ASP B 128     -25.463 -12.002  41.445  1.00  0.00           C  
ATOM   1181  O   ASP B 128     -25.019 -12.945  40.799  1.00  0.00           O  
ATOM   1182  CB  ASP B 128     -25.385  -9.840  39.932  1.00  0.00           C  
ATOM   1183  CG  ASP B 128     -24.598  -8.909  40.828  1.00  0.00           C  
ATOM   1184  OD1 ASP B 128     -24.222  -7.768  40.407  1.00  0.00           O  
ATOM   1185  OD2 ASP B 128     -24.349  -9.335  41.976  1.00  0.00           O  
ATOM   1186  N   LEU B 129     -25.373 -12.000  42.772  1.00  0.00           N  
ATOM   1187  HN  LEU B 129     -25.667 -11.214  43.352  1.00  0.00           H  
ATOM   1188  CA  LEU B 129     -24.812 -13.234  43.317  1.00  0.00           C  
ATOM   1189  C   LEU B 129     -25.775 -14.353  43.613  1.00  0.00           C  
ATOM   1190  O   LEU B 129     -25.385 -15.497  43.580  1.00  0.00           O  
ATOM   1191  CB  LEU B 129     -23.706 -13.048  44.362  1.00  0.00           C  
ATOM   1192  CG  LEU B 129     -23.754 -12.708  45.835  1.00  0.00           C  
ATOM   1193  CD1 LEU B 129     -22.346 -12.518  46.245  1.00  0.00           C  
ATOM   1194  CD2 LEU B 129     -24.443 -11.418  45.984  1.00  0.00           C  
ATOM   1195  N   ASP B 130     -27.049 -14.038  43.815  1.00  0.00           N  
ATOM   1196  HN  ASP B 130     -27.313 -13.064  43.963  1.00  0.00           H  
ATOM   1197  CA  ASP B 130     -28.073 -15.078  43.827  1.00  0.00           C  
ATOM   1198  C   ASP B 130     -28.007 -15.770  42.493  1.00  0.00           C  
ATOM   1199  O   ASP B 130     -28.018 -16.984  42.424  1.00  0.00           O  
ATOM   1200  CB  ASP B 130     -29.461 -14.500  44.051  1.00  0.00           C  
ATOM   1201  CG  ASP B 130     -30.563 -15.560  43.971  1.00  0.00           C  
ATOM   1202  OD1 ASP B 130     -30.802 -16.285  44.966  1.00  0.00           O  
ATOM   1203  OD2 ASP B 130     -31.212 -15.663  42.902  1.00  0.00           O  
ATOM   1204  N   ARG B 131     -27.894 -14.984  41.426  1.00  0.00           N  
ATOM   1205  HN  ARG B 131     -27.837 -13.975  41.563  1.00  0.00           H  
ATOM   1206  CA  ARG B 131     -27.848 -15.520  40.049  1.00  0.00           C  
ATOM   1207  C   ARG B 131     -26.661 -16.437  39.847  1.00  0.00           C  
ATOM   1208  O   ARG B 131     -26.789 -17.487  39.250  1.00  0.00           O  
ATOM   1209  CB  ARG B 131     -27.750 -14.405  39.019  1.00  0.00           C  
ATOM   1210  CG  ARG B 131     -29.020 -13.735  38.619  1.00  0.00           C  
ATOM   1211  CD  ARG B 131     -28.655 -12.742  37.545  1.00  0.00           C  
ATOM   1212  NE  ARG B 131     -29.787 -11.934  37.113  1.00  0.00           N  
ATOM   1213  HE  ARG B 131     -30.699 -12.383  37.024  1.00  0.00           H  
ATOM   1214  CZ  ARG B 131     -29.689 -10.643  36.830  1.00  0.00           C  
ATOM   1215  NH1 ARG B 131     -28.512 -10.022  36.969  1.00  0.00           N  
ATOM   1216 1HH1 ARG B 131     -27.684 -10.530  37.281  1.00  0.00           H  
ATOM   1217 2HH1 ARG B 131     -28.437  -9.028  36.751  1.00  0.00           H  
ATOM   1218  NH2 ARG B 131     -30.765  -9.983  36.424  1.00  0.00           N  
ATOM   1219 1HH2 ARG B 131     -31.662 -10.456  36.318  1.00  0.00           H  
ATOM   1220 2HH2 ARG B 131     -30.690  -8.989  36.206  1.00  0.00           H  
ATOM   1221  N   LEU B 132     -25.504 -16.000  40.333  1.00  0.00           N  
ATOM   1222  HN  LEU B 132     -25.478 -15.087  40.787  1.00  0.00           H  
ATOM   1223  CA  LEU B 132     -24.288 -16.762  40.245  1.00  0.00           C  
ATOM   1224  C   LEU B 132     -24.507 -18.071  40.932  1.00  0.00           C  
ATOM   1225  O   LEU B 132     -24.298 -19.125  40.339  1.00  0.00           O  
ATOM   1226  CB  LEU B 132     -23.162 -16.044  40.956  1.00  0.00           C  
ATOM   1227  CG  LEU B 132     -21.741 -16.293  40.457  1.00  0.00           C  
ATOM   1228  CD1 LEU B 132     -20.810 -16.353  41.640  1.00  0.00           C  
ATOM   1229  CD2 LEU B 132     -21.639 -17.557  39.670  1.00  0.00           C  
ATOM   1230  N   ALA B 133     -24.921 -18.008  42.196  1.00  0.00           N  
ATOM   1231  HN  ALA B 133     -25.117 -17.095  42.605  1.00  0.00           H  
ATOM   1232  CA  ALA B 133     -25.106 -19.216  43.025  1.00  0.00           C  
ATOM   1233  C   ALA B 133     -25.966 -20.295  42.363  1.00  0.00           C  
ATOM   1234  O   ALA B 133     -25.553 -21.441  42.265  1.00  0.00           O  
ATOM   1235  CB  ALA B 133     -25.666 -18.850  44.356  1.00  0.00           C  
ATOM   1236  N   LYS B 134     -27.159 -19.916  41.914  1.00  0.00           N  
ATOM   1237  HN  LYS B 134     -27.474 -18.962  42.089  1.00  0.00           H  
ATOM   1238  CA  LYS B 134     -28.033 -20.828  41.176  1.00  0.00           C  
ATOM   1239  C   LYS B 134     -27.443 -21.323  39.824  1.00  0.00           C  
ATOM   1240  O   LYS B 134     -27.494 -22.506  39.493  1.00  0.00           O  
ATOM   1241  CB  LYS B 134     -29.396 -20.177  40.941  1.00  0.00           C  
ATOM   1242  CG  LYS B 134     -30.180 -19.896  42.193  1.00  0.00           C  
ATOM   1243  CD  LYS B 134     -31.381 -19.021  41.881  1.00  0.00           C  
ATOM   1244  CE  LYS B 134     -32.227 -18.714  43.117  1.00  0.00           C  
ATOM   1245  NZ  LYS B 134     -33.559 -18.219  42.711  1.00  0.00           N  
ATOM   1246  HZ1 LYS B 134     -34.123 -18.014  43.536  1.00  0.00           H  
ATOM   1247  HZ2 LYS B 134     -34.029 -18.865  42.077  1.00  0.00           H  
ATOM   1248  HZ3 LYS B 134     -33.493 -17.417  42.085  1.00  0.00           H  
ATOM   1249  N   ALA B 135     -26.894 -20.409  39.042  1.00  0.00           N  
ATOM   1250  HN  ALA B 135     -26.886 -19.434  39.342  1.00  0.00           H  
ATOM   1251  CA  ALA B 135     -26.302 -20.765  37.764  1.00  0.00           C  
ATOM   1252  C   ALA B 135     -25.160 -21.784  37.886  1.00  0.00           C  
ATOM   1253  O   ALA B 135     -25.032 -22.685  37.063  1.00  0.00           O  
ATOM   1254  CB  ALA B 135     -25.814 -19.499  37.032  1.00  0.00           C  
ATOM   1255  N   ARG B 136     -24.332 -21.646  38.912  1.00  0.00           N  
ATOM   1256  HN  ARG B 136     -24.565 -21.000  39.667  1.00  0.00           H  
ATOM   1257  CA  ARG B 136     -23.099 -22.405  38.970  1.00  0.00           C  
ATOM   1258  C   ARG B 136     -23.144 -23.451  40.073  1.00  0.00           C  
ATOM   1259  O   ARG B 136     -22.437 -24.451  40.014  1.00  0.00           O  
ATOM   1260  CB  ARG B 136     -21.925 -21.455  39.149  1.00  0.00           C  
ATOM   1261  CG  ARG B 136     -20.774 -21.723  38.223  1.00  0.00           C  
ATOM   1262  CD  ARG B 136     -21.091 -21.428  36.792  1.00  0.00           C  
ATOM   1263  NE  ARG B 136     -21.635 -22.572  36.053  1.00  0.00           N  
ATOM   1264  HE  ARG B 136     -22.570 -22.472  35.659  1.00  0.00           H  
ATOM   1265  CZ  ARG B 136     -21.007 -23.737  35.852  1.00  0.00           C  
ATOM   1266  NH1 ARG B 136     -19.814 -23.969  36.372  1.00  0.00           N  
ATOM   1267 1HH1 ARG B 136     -19.335 -24.857  36.219  1.00  0.00           H  
ATOM   1268 2HH1 ARG B 136     -19.368 -23.230  36.915  1.00  0.00           H  
ATOM   1269  NH2 ARG B 136     -21.588 -24.700  35.145  1.00  0.00           N  
ATOM   1270 1HH2 ARG B 136     -21.109 -25.588  34.992  1.00  0.00           H  
ATOM   1271 2HH2 ARG B 136     -22.509 -24.521  34.744  1.00  0.00           H  
ATOM   1272  N   ALA B 137     -23.991 -23.206  41.072  1.00  0.00           N  
ATOM   1273  HN  ALA B 137     -24.465 -22.303  41.088  1.00  0.00           H  
ATOM   1274  CA  ALA B 137     -24.284 -24.163  42.156  1.00  0.00           C  
ATOM   1275  C   ALA B 137     -23.125 -25.020  42.630  1.00  0.00           C  
ATOM   1276  O   ALA B 137     -22.054 -24.516  42.976  1.00  0.00           O  
ATOM   1277  CB  ALA B 137     -25.455 -25.063  41.784  1.00  0.00           C  
ATOM   1278  N   ASP B 138     -23.360 -26.327  42.658  1.00  0.00           N  
ATOM   1279  HN  ASP B 138     -24.223 -26.688  42.252  1.00  0.00           H  
ATOM   1280  CA  ASP B 138     -22.410 -27.256  43.257  1.00  0.00           C  
ATOM   1281  C   ASP B 138     -21.027 -27.157  42.646  1.00  0.00           C  
ATOM   1282  O   ASP B 138     -20.039 -27.384  43.304  1.00  0.00           O  
ATOM   1283  CB  ASP B 138     -22.937 -28.687  43.202  1.00  0.00           C  
ATOM   1284  CG  ASP B 138     -23.670 -29.094  44.479  1.00  0.00           C  
ATOM   1285  OD1 ASP B 138     -24.138 -30.255  44.555  1.00  0.00           O  
ATOM   1286  OD2 ASP B 138     -23.768 -28.260  45.409  1.00  0.00           O  
ATOM   1287  N   ASP B 139     -20.964 -26.773  41.387  1.00  0.00           N  
ATOM   1288  HN  ASP B 139     -21.829 -26.550  40.894  1.00  0.00           H  
ATOM   1289  CA  ASP B 139     -19.690 -26.657  40.673  1.00  0.00           C  
ATOM   1290  C   ASP B 139     -18.769 -25.542  41.161  1.00  0.00           C  
ATOM   1291  O   ASP B 139     -17.578 -25.595  40.963  1.00  0.00           O  
ATOM   1292  CB  ASP B 139     -19.947 -26.463  39.167  1.00  0.00           C  
ATOM   1293  CG  ASP B 139     -20.165 -27.788  38.417  1.00  0.00           C  
ATOM   1294  OD1 ASP B 139     -20.263 -28.874  39.043  1.00  0.00           O  
ATOM   1295  OD2 ASP B 139     -20.239 -27.735  37.175  1.00  0.00           O  
ATOM   1296  N   LEU B 140     -19.330 -24.514  41.766  1.00  0.00           N  
ATOM   1297  HN  LEU B 140     -20.340 -24.506  41.911  1.00  0.00           H  
ATOM   1298  CA  LEU B 140     -18.535 -23.399  42.227  1.00  0.00           C  
ATOM   1299  C   LEU B 140     -17.693 -23.810  43.430  1.00  0.00           C  
ATOM   1300  O   LEU B 140     -18.200 -23.924  44.548  1.00  0.00           O  
ATOM   1301  CB  LEU B 140     -19.439 -22.242  42.610  1.00  0.00           C  
ATOM   1302  CG  LEU B 140     -18.688 -20.959  42.883  1.00  0.00           C  
ATOM   1303  CD1 LEU B 140     -18.360 -20.268  41.608  1.00  0.00           C  
ATOM   1304  CD2 LEU B 140     -19.531 -20.073  43.681  1.00  0.00           C  
ATOM   1305  N   GLU B 141     -16.408 -24.043  43.189  1.00  0.00           N  
ATOM   1306  HN  GLU B 141     -16.047 -23.888  42.248  1.00  0.00           H  
ATOM   1307  CA  GLU B 141     -15.499 -24.511  44.219  1.00  0.00           C  
ATOM   1308  C   GLU B 141     -14.927 -23.332  44.991  1.00  0.00           C  
ATOM   1309  O   GLU B 141     -14.643 -23.446  46.183  1.00  0.00           O  
ATOM   1310  CB  GLU B 141     -14.365 -25.339  43.602  1.00  0.00           C  
ATOM   1311  CG  GLU B 141     -14.738 -26.782  43.262  1.00  0.00           C  
ATOM   1312  CD  GLU B 141     -13.521 -27.645  42.890  1.00  0.00           C  
ATOM   1313  OE1 GLU B 141     -12.367 -27.209  43.141  1.00  0.00           O  
ATOM   1314  OE2 GLU B 141     -13.726 -28.762  42.356  1.00  0.00           O  
ATOM   1315  N   THR B 142     -14.739 -22.204  44.313  1.00  0.00           N  
ATOM   1316  HN  THR B 142     -14.999 -22.153  43.328  1.00  0.00           H  
ATOM   1317  CA  THR B 142     -14.161 -21.037  44.975  1.00  0.00           C  
ATOM   1318  C   THR B 142     -14.802 -19.711  44.549  1.00  0.00           C  
ATOM   1319  O   THR B 142     -15.151 -19.526  43.404  1.00  0.00           O  
ATOM   1320  CB  THR B 142     -12.573 -21.012  44.951  1.00  0.00           C  
ATOM   1321  OG1 THR B 142     -12.107 -19.675  44.748  1.00  0.00           O  
ATOM   1322  HG1 THR B 142     -11.157 -19.660  44.734  1.00  0.00           H  
ATOM   1323  CG2 THR B 142     -11.988 -21.918  43.880  1.00  0.00           C  
ATOM   1324  N   LEU B 143     -14.981 -18.812  45.508  1.00  0.00           N  
ATOM   1325  HN  LEU B 143     -14.711 -19.056  46.461  1.00  0.00           H  
ATOM   1326  CA  LEU B 143     -15.544 -17.496  45.262  1.00  0.00           C  
ATOM   1327  C   LEU B 143     -14.810 -16.431  46.066  1.00  0.00           C  
ATOM   1328  O   LEU B 143     -14.771 -16.467  47.278  1.00  0.00           O  
ATOM   1329  CB  LEU B 143     -17.023 -17.460  45.641  1.00  0.00           C  
ATOM   1330  CG  LEU B 143     -17.566 -16.023  45.723  1.00  0.00           C  
ATOM   1331  CD1 LEU B 143     -17.387 -15.300  44.429  1.00  0.00           C  
ATOM   1332  CD2 LEU B 143     -19.022 -15.963  46.100  1.00  0.00           C  
ATOM   1333  N   LYS B 144     -14.236 -15.459  45.398  1.00  0.00           N  
ATOM   1334  HN  LYS B 144     -14.309 -15.419  44.381  1.00  0.00           H  
ATOM   1335  CA  LYS B 144     -13.498 -14.444  46.120  1.00  0.00           C  
ATOM   1336  C   LYS B 144     -14.123 -13.058  45.907  1.00  0.00           C  
ATOM   1337  O   LYS B 144     -13.957 -12.457  44.844  1.00  0.00           O  
ATOM   1338  CB  LYS B 144     -12.022 -14.434  45.683  1.00  0.00           C  
ATOM   1339  CG  LYS B 144     -11.268 -15.738  45.870  1.00  0.00           C  
ATOM   1340  CD  LYS B 144      -9.783 -15.497  45.715  1.00  0.00           C  
ATOM   1341  CE  LYS B 144      -8.955 -16.748  45.924  1.00  0.00           C  
ATOM   1342  NZ  LYS B 144      -7.571 -16.428  46.376  1.00  0.00           N  
ATOM   1343  HZ1 LYS B 144      -7.013 -17.270  46.517  1.00  0.00           H  
ATOM   1344  HZ2 LYS B 144      -7.579 -15.845  47.213  1.00  0.00           H  
ATOM   1345  HZ3 LYS B 144      -7.111 -15.782  45.735  1.00  0.00           H  
ATOM   1346  N   LEU B 145     -14.843 -12.549  46.899  1.00  0.00           N  
ATOM   1347  HN  LEU B 145     -15.076 -13.130  47.704  1.00  0.00           H  
ATOM   1348  CA  LEU B 145     -15.302 -11.173  46.849  1.00  0.00           C  
ATOM   1349  C   LEU B 145     -14.258 -10.248  47.459  1.00  0.00           C  
ATOM   1350  O   LEU B 145     -14.349  -9.871  48.613  1.00  0.00           O  
ATOM   1351  CB  LEU B 145     -16.625 -11.032  47.578  1.00  0.00           C  
ATOM   1352  CG  LEU B 145     -17.749 -11.891  47.004  1.00  0.00           C  
ATOM   1353  CD1 LEU B 145     -19.027 -11.646  47.732  1.00  0.00           C  
ATOM   1354  CD2 LEU B 145     -17.903 -11.585  45.535  1.00  0.00           C  
ATOM   1355  N   ASP B 146     -13.272  -9.878  46.655  1.00  0.00           N  
ATOM   1356  HN  ASP B 146     -13.355 -10.095  45.662  1.00  0.00           H  
ATOM   1357  CA  ASP B 146     -12.082  -9.182  47.105  1.00  0.00           C  
ATOM   1358  C   ASP B 146     -12.252  -7.643  47.055  1.00  0.00           C  
ATOM   1359  O   ASP B 146     -12.273  -7.038  45.994  1.00  0.00           O  
ATOM   1360  CB  ASP B 146     -10.933  -9.653  46.213  1.00  0.00           C  
ATOM   1361  CG  ASP B 146      -9.602  -9.084  46.612  1.00  0.00           C  
ATOM   1362  OD1 ASP B 146      -9.527  -8.427  47.667  1.00  0.00           O  
ATOM   1363  OD2 ASP B 146      -8.626  -9.304  45.861  1.00  0.00           O  
ATOM   1364  N   LYS B 147     -12.386  -7.010  48.209  1.00  0.00           N  
ATOM   1365  HN  LYS B 147     -12.353  -7.540  49.080  1.00  0.00           H  
ATOM   1366  CA  LYS B 147     -12.578  -5.577  48.252  1.00  0.00           C  
ATOM   1367  C   LYS B 147     -13.765  -5.138  47.393  1.00  0.00           C  
ATOM   1368  O   LYS B 147     -13.691  -4.125  46.707  1.00  0.00           O  
ATOM   1369  CB  LYS B 147     -11.313  -4.865  47.789  1.00  0.00           C  
ATOM   1370  CG  LYS B 147     -10.045  -5.285  48.480  1.00  0.00           C  
ATOM   1371  CD  LYS B 147      -8.819  -4.637  47.859  1.00  0.00           C  
ATOM   1372  CE  LYS B 147      -7.556  -5.085  48.552  1.00  0.00           C  
ATOM   1373  NZ  LYS B 147      -7.498  -6.569  48.753  1.00  0.00           N  
ATOM   1374  HZ1 LYS B 147      -6.644  -6.872  49.222  1.00  0.00           H  
ATOM   1375  HZ2 LYS B 147      -7.624  -7.062  47.869  1.00  0.00           H  
ATOM   1376  HZ3 LYS B 147      -8.325  -6.903  49.249  1.00  0.00           H  
ATOM   1377  N   CYS B 148     -14.868  -5.878  47.427  1.00  0.00           N  
ATOM   1378  HN  CYS B 148     -14.884  -6.741  47.971  1.00  0.00           H  
ATOM   1379  CA  CYS B 148     -16.058  -5.462  46.689  1.00  0.00           C  
ATOM   1380  C   CYS B 148     -17.114  -4.860  47.587  1.00  0.00           C  
ATOM   1381  O   CYS B 148     -16.987  -4.907  48.810  1.00  0.00           O  
ATOM   1382  CB  CYS B 148     -16.679  -6.629  45.951  1.00  0.00           C  
ATOM   1383  SG  CYS B 148     -15.486  -7.663  45.177  1.00  0.00           S  
ATOM   1384  N   SER B 149     -18.164  -4.317  46.973  1.00  0.00           N  
ATOM   1385  HN  SER B 149     -18.229  -4.383  45.957  1.00  0.00           H  
ATOM   1386  CA  SER B 149     -19.218  -3.635  47.698  1.00  0.00           C  
ATOM   1387  C   SER B 149     -20.561  -3.885  47.044  1.00  0.00           C  
ATOM   1388  O   SER B 149     -20.632  -4.405  45.943  1.00  0.00           O  
ATOM   1389  CB  SER B 149     -18.949  -2.137  47.706  1.00  0.00           C  
ATOM   1390  OG  SER B 149     -18.982  -1.596  46.395  1.00  0.00           O  
ATOM   1391  HG  SER B 149     -18.814  -0.661  46.400  1.00  0.00           H  
ATOM   1392  N   GLY B 150     -21.637  -3.521  47.728  1.00  0.00           N  
ATOM   1393  HN  GLY B 150     -21.535  -3.219  48.697  1.00  0.00           H  
ATOM   1394  CA  GLY B 150     -22.960  -3.544  47.124  1.00  0.00           C  
ATOM   1395  C   GLY B 150     -23.889  -4.741  47.298  1.00  0.00           C  
ATOM   1396  O   GLY B 150     -24.944  -4.814  46.680  1.00  0.00           O  
ATOM   1397  N   PHE B 151     -23.506  -5.683  48.144  1.00  0.00           N  
ATOM   1398  HN  PHE B 151     -22.597  -5.596  48.598  1.00  0.00           H  
ATOM   1399  CA  PHE B 151     -24.337  -6.842  48.451  1.00  0.00           C  
ATOM   1400  C   PHE B 151     -24.688  -6.888  49.931  1.00  0.00           C  
ATOM   1401  O   PHE B 151     -24.406  -5.944  50.693  1.00  0.00           O  
ATOM   1402  CB  PHE B 151     -23.621  -8.134  48.050  1.00  0.00           C  
ATOM   1403  CG  PHE B 151     -22.262  -8.333  48.702  1.00  0.00           C  
ATOM   1404  CD1 PHE B 151     -22.112  -9.192  49.770  1.00  0.00           C  
ATOM   1405  CD2 PHE B 151     -21.137  -7.675  48.227  1.00  0.00           C  
ATOM   1406  CE1 PHE B 151     -20.881  -9.375  50.349  1.00  0.00           C  
ATOM   1407  CE2 PHE B 151     -19.914  -7.861  48.799  1.00  0.00           C  
ATOM   1408  CZ  PHE B 151     -19.785  -8.703  49.857  1.00  0.00           C  
ATOM   1409  N   THR B 152     -25.305  -7.987  50.343  1.00  0.00           N  
ATOM   1410  HN  THR B 152     -25.548  -8.710  49.666  1.00  0.00           H  
ATOM   1411  CA  THR B 152     -25.643  -8.178  51.753  1.00  0.00           C  
ATOM   1412  C   THR B 152     -25.585  -9.643  52.133  1.00  0.00           C  
ATOM   1413  O   THR B 152     -25.301 -10.503  51.283  1.00  0.00           O  
ATOM   1414  CB  THR B 152     -27.050  -7.696  52.052  1.00  0.00           C  
ATOM   1415  OG1 THR B 152     -27.983  -8.725  51.713  1.00  0.00           O  
ATOM   1416  HG1 THR B 152     -27.798  -9.507  52.220  1.00  0.00           H  
ATOM   1417  CG2 THR B 152     -27.344  -6.456  51.247  1.00  0.00           C  
ATOM   1418  N   THR B 153     -25.866  -9.924  53.405  1.00  0.00           N  
ATOM   1419  HN  THR B 153     -26.081  -9.163  54.050  1.00  0.00           H  
ATOM   1420  CA  THR B 153     -25.872 -11.299  53.893  1.00  0.00           C  
ATOM   1421  C   THR B 153     -26.842 -12.196  53.089  1.00  0.00           C  
ATOM   1422  O   THR B 153     -26.624 -13.398  52.973  1.00  0.00           O  
ATOM   1423  CB  THR B 153     -26.129 -11.390  55.420  1.00  0.00           C  
ATOM   1424  OG1 THR B 153     -27.476 -11.001  55.722  1.00  0.00           O  
ATOM   1425  HG1 THR B 153     -27.633 -11.057  56.657  1.00  0.00           H  
ATOM   1426  CG2 THR B 153     -25.200 -10.482  56.125  1.00  0.00           C  
ATOM   1427  N   ASP B 154     -27.894 -11.621  52.520  1.00  0.00           N  
ATOM   1428  HN  ASP B 154     -28.071 -10.627  52.664  1.00  0.00           H  
ATOM   1429  CA  ASP B 154     -28.792 -12.404  51.694  1.00  0.00           C  
ATOM   1430  C   ASP B 154     -28.022 -13.062  50.549  1.00  0.00           C  
ATOM   1431  O   ASP B 154     -28.164 -14.266  50.292  1.00  0.00           O  
ATOM   1432  CB  ASP B 154     -29.926 -11.535  51.150  1.00  0.00           C  
ATOM   1433  CG  ASP B 154     -30.871 -11.031  52.257  1.00  0.00           C  
ATOM   1434  OD1 ASP B 154     -30.624 -11.368  53.440  1.00  0.00           O  
ATOM   1435  OD2 ASP B 154     -31.850 -10.298  51.954  1.00  0.00           O  
ATOM   1436  N   GLY B 155     -27.196 -12.264  49.873  1.00  0.00           N  
ATOM   1437  HN  GLY B 155     -27.209 -11.263  50.069  1.00  0.00           H  
ATOM   1438  CA  GLY B 155     -26.281 -12.768  48.870  1.00  0.00           C  
ATOM   1439  C   GLY B 155     -25.478 -13.910  49.423  1.00  0.00           C  
ATOM   1440  O   GLY B 155     -25.542 -15.017  48.913  1.00  0.00           O  
ATOM   1441  N   LEU B 156     -24.732 -13.648  50.489  1.00  0.00           N  
ATOM   1442  HN  LEU B 156     -24.729 -12.707  50.883  1.00  0.00           H  
ATOM   1443  CA  LEU B 156     -23.915 -14.691  51.106  1.00  0.00           C  
ATOM   1444  C   LEU B 156     -24.743 -15.950  51.311  1.00  0.00           C  
ATOM   1445  O   LEU B 156     -24.369 -17.035  50.867  1.00  0.00           O  
ATOM   1446  CB  LEU B 156     -23.339 -14.233  52.432  1.00  0.00           C  
ATOM   1447  CG  LEU B 156     -22.343 -13.102  52.402  1.00  0.00           C  
ATOM   1448  CD1 LEU B 156     -21.707 -12.970  53.748  1.00  0.00           C  
ATOM   1449  CD2 LEU B 156     -21.316 -13.407  51.376  1.00  0.00           C  
ATOM   1450  N   LEU B 157     -25.888 -15.798  51.964  1.00  0.00           N  
ATOM   1451  HN  LEU B 157     -26.171 -14.866  52.267  1.00  0.00           H  
ATOM   1452  CA  LEU B 157     -26.748 -16.935  52.256  1.00  0.00           C  
ATOM   1453  C   LEU B 157     -27.114 -17.716  51.016  1.00  0.00           C  
ATOM   1454  O   LEU B 157     -27.184 -18.948  51.032  1.00  0.00           O  
ATOM   1455  CB  LEU B 157     -28.021 -16.477  52.918  1.00  0.00           C  
ATOM   1456  CG  LEU B 157     -28.832 -17.649  53.463  1.00  0.00           C  
ATOM   1457  CD1 LEU B 157     -27.969 -18.670  54.212  1.00  0.00           C  
ATOM   1458  CD2 LEU B 157     -29.930 -17.096  54.354  1.00  0.00           C  
ATOM   1459  N   SER B 158     -27.367 -16.982  49.942  1.00  0.00           N  
ATOM   1460  HN  SER B 158     -27.352 -15.965  50.018  1.00  0.00           H  
ATOM   1461  CA  SER B 158     -27.666 -17.596  48.658  1.00  0.00           C  
ATOM   1462  C   SER B 158     -26.521 -18.448  48.131  1.00  0.00           C  
ATOM   1463  O   SER B 158     -26.775 -19.531  47.602  1.00  0.00           O  
ATOM   1464  CB  SER B 158     -28.091 -16.560  47.612  1.00  0.00           C  
ATOM   1465  OG  SER B 158     -28.585 -17.194  46.446  1.00  0.00           O  
ATOM   1466  HG  SER B 158     -28.848 -16.552  45.798  1.00  0.00           H  
ATOM   1467  N   ILE B 159     -25.272 -17.997  48.266  1.00  0.00           N  
ATOM   1468  HN  ILE B 159     -25.071 -17.117  48.742  1.00  0.00           H  
ATOM   1469  CA  ILE B 159     -24.208 -18.820  47.702  1.00  0.00           C  
ATOM   1470  C   ILE B 159     -23.815 -19.975  48.624  1.00  0.00           C  
ATOM   1471  O   ILE B 159     -23.320 -20.999  48.147  1.00  0.00           O  
ATOM   1472  CB  ILE B 159     -22.890 -18.084  47.229  1.00  0.00           C  
ATOM   1473  CG1 ILE B 159     -22.039 -17.738  48.427  1.00  0.00           C  
ATOM   1474  CG2 ILE B 159     -23.091 -16.904  46.276  1.00  0.00           C  
ATOM   1475  CD1 ILE B 159     -20.612 -18.109  48.204  1.00  0.00           C  
ATOM   1476  N   VAL B 160     -24.023 -19.841  49.929  1.00  0.00           N  
ATOM   1477  HN  VAL B 160     -24.415 -18.979  50.308  1.00  0.00           H  
ATOM   1478  CA  VAL B 160     -23.678 -20.959  50.815  1.00  0.00           C  
ATOM   1479  C   VAL B 160     -24.717 -22.081  50.831  1.00  0.00           C  
ATOM   1480  O   VAL B 160     -24.409 -23.215  51.209  1.00  0.00           O  
ATOM   1481  CB  VAL B 160     -23.399 -20.526  52.254  1.00  0.00           C  
ATOM   1482  CG1 VAL B 160     -22.026 -19.924  52.358  1.00  0.00           C  
ATOM   1483  CG2 VAL B 160     -24.437 -19.560  52.685  1.00  0.00           C  
ATOM   1484  N   THR B 161     -25.943 -21.769  50.433  1.00  0.00           N  
ATOM   1485  HN  THR B 161     -26.158 -20.810  50.160  1.00  0.00           H  
ATOM   1486  CA  THR B 161     -26.985 -22.785  50.382  1.00  0.00           C  
ATOM   1487  C   THR B 161     -27.003 -23.533  49.035  1.00  0.00           C  
ATOM   1488  O   THR B 161     -27.275 -24.732  49.006  1.00  0.00           O  
ATOM   1489  CB  THR B 161     -28.369 -22.179  50.616  1.00  0.00           C  
ATOM   1490  OG1 THR B 161     -28.617 -21.223  49.589  1.00  0.00           O  
ATOM   1491  HG1 THR B 161     -29.477 -20.846  49.734  1.00  0.00           H  
ATOM   1492  CG2 THR B 161     -28.441 -21.462  51.937  1.00  0.00           C  
ATOM   1493  N   HIS B 162     -26.724 -22.828  47.930  1.00  0.00           N  
ATOM   1494  HN  HIS B 162     -26.442 -21.853  48.028  1.00  0.00           H  
ATOM   1495  CA  HIS B 162     -26.808 -23.403  46.595  1.00  0.00           C  
ATOM   1496  C   HIS B 162     -25.502 -23.980  46.142  1.00  0.00           C  
ATOM   1497  O   HIS B 162     -25.495 -24.893  45.328  1.00  0.00           O  
ATOM   1498  CB  HIS B 162     -27.199 -22.351  45.603  1.00  0.00           C  
ATOM   1499  CG  HIS B 162     -28.648 -21.984  45.647  1.00  0.00           C  
ATOM   1500  ND1 HIS B 162     -29.100 -20.804  46.199  1.00  0.00           N  
ATOM   1501  HD1 HIS B 162     -28.512 -20.094  46.636  1.00  0.00           H  
ATOM   1502  CD2 HIS B 162     -29.744 -22.629  45.184  1.00  0.00           C  
ATOM   1503  CE1 HIS B 162     -30.412 -20.736  46.073  1.00  0.00           C  
ATOM   1504  NE2 HIS B 162     -30.827 -21.834  45.469  1.00  0.00           N  
ATOM   1505  HE2 HIS B 162     -31.798 -22.057  45.249  1.00  0.00           H  
ATOM   1506  N   CYS B 163     -24.393 -23.432  46.635  1.00  0.00           N  
ATOM   1507  HN  CYS B 163     -24.474 -22.621  47.249  1.00  0.00           H  
ATOM   1508  CA  CYS B 163     -23.063 -23.955  46.325  1.00  0.00           C  
ATOM   1509  C   CYS B 163     -22.561 -24.785  47.487  1.00  0.00           C  
ATOM   1510  O   CYS B 163     -21.838 -24.299  48.345  1.00  0.00           O  
ATOM   1511  CB  CYS B 163     -22.092 -22.823  46.037  1.00  0.00           C  
ATOM   1512  SG  CYS B 163     -22.688 -21.691  44.808  1.00  0.00           S  
ATOM   1513  N   ARG B 164     -22.949 -26.051  47.496  1.00  0.00           N  
ATOM   1514  HN  ARG B 164     -23.355 -26.455  46.652  1.00  0.00           H  
ATOM   1515  CA  ARG B 164     -22.810 -26.872  48.676  1.00  0.00           C  
ATOM   1516  C   ARG B 164     -21.397 -27.409  48.813  1.00  0.00           C  
ATOM   1517  O   ARG B 164     -21.023 -27.960  49.861  1.00  0.00           O  
ATOM   1518  CB  ARG B 164     -23.842 -27.992  48.632  1.00  0.00           C  
ATOM   1519  CG  ARG B 164     -25.147 -27.516  48.052  1.00  0.00           C  
ATOM   1520  CD  ARG B 164     -26.340 -28.337  48.482  1.00  0.00           C  
ATOM   1521  NE  ARG B 164     -26.474 -29.599  47.747  1.00  0.00           N  
ATOM   1522  HE  ARG B 164     -26.339 -30.466  48.267  1.00  0.00           H  
ATOM   1523  CZ  ARG B 164     -26.758 -29.693  46.453  1.00  0.00           C  
ATOM   1524  NH1 ARG B 164     -26.913 -28.600  45.705  1.00  0.00           N  
ATOM   1525 1HH1 ARG B 164     -27.131 -28.672  44.711  1.00  0.00           H  
ATOM   1526 2HH1 ARG B 164     -26.829 -27.676  46.128  1.00  0.00           H  
ATOM   1527  NH2 ARG B 164     -26.867 -30.886  45.907  1.00  0.00           N  
ATOM   1528 1HH2 ARG B 164     -27.085 -30.958  44.913  1.00  0.00           H  
ATOM   1529 2HH2 ARG B 164     -26.748 -31.722  46.479  1.00  0.00           H  
ATOM   1530  N   LYS B 165     -20.603 -27.212  47.770  1.00  0.00           N  
ATOM   1531  HN  LYS B 165     -20.928 -26.668  46.971  1.00  0.00           H  
ATOM   1532  CA  LYS B 165     -19.285 -27.771  47.776  1.00  0.00           C  
ATOM   1533  C   LYS B 165     -18.139 -26.756  47.827  1.00  0.00           C  
ATOM   1534  O   LYS B 165     -16.978 -27.125  47.623  1.00  0.00           O  
ATOM   1535  CB  LYS B 165     -19.140 -28.734  46.616  1.00  0.00           C  
ATOM   1536  CG  LYS B 165     -19.713 -30.090  46.894  1.00  0.00           C  
ATOM   1537  CD  LYS B 165     -19.536 -31.004  45.708  1.00  0.00           C  
ATOM   1538  CE  LYS B 165     -20.151 -32.360  45.954  1.00  0.00           C  
ATOM   1539  NZ  LYS B 165     -20.881 -32.833  44.744  1.00  0.00           N  
ATOM   1540  HZ1 LYS B 165     -21.297 -33.750  44.910  1.00  0.00           H  
ATOM   1541  HZ2 LYS B 165     -20.283 -32.833  43.917  1.00  0.00           H  
ATOM   1542  HZ3 LYS B 165     -21.575 -32.154  44.431  1.00  0.00           H  
ATOM   1543  N   ILE B 166     -18.446 -25.501  48.147  1.00  0.00           N  
ATOM   1544  HN  ILE B 166     -19.414 -25.253  48.352  1.00  0.00           H  
ATOM   1545  CA  ILE B 166     -17.405 -24.476  48.207  1.00  0.00           C  
ATOM   1546  C   ILE B 166     -16.172 -24.895  48.978  1.00  0.00           C  
ATOM   1547  O   ILE B 166     -16.276 -25.242  50.139  1.00  0.00           O  
ATOM   1548  CB  ILE B 166     -17.877 -23.214  48.885  1.00  0.00           C  
ATOM   1549  CG1 ILE B 166     -19.046 -22.626  48.150  1.00  0.00           C  
ATOM   1550  CG2 ILE B 166     -16.801 -22.158  48.816  1.00  0.00           C  
ATOM   1551  CD1 ILE B 166     -19.090 -21.137  48.314  1.00  0.00           C  
ATOM   1552  N   LYS B 167     -15.006 -24.813  48.335  1.00  0.00           N  
ATOM   1553  HN  LYS B 167     -15.006 -24.545  47.351  1.00  0.00           H  
ATOM   1554  CA  LYS B 167     -13.733 -25.092  48.986  1.00  0.00           C  
ATOM   1555  C   LYS B 167     -13.099 -23.809  49.556  1.00  0.00           C  
ATOM   1556  O   LYS B 167     -12.522 -23.806  50.643  1.00  0.00           O  
ATOM   1557  CB  LYS B 167     -12.774 -25.793  48.019  1.00  0.00           C  
ATOM   1558  CG  LYS B 167     -13.025 -27.288  47.789  1.00  0.00           C  
ATOM   1559  CD  LYS B 167     -12.041 -27.864  46.751  1.00  0.00           C  
ATOM   1560  CE  LYS B 167     -11.790 -29.337  46.964  1.00  0.00           C  
ATOM   1561  NZ  LYS B 167     -10.505 -29.750  46.320  1.00  0.00           N  
ATOM   1562  HZ1 LYS B 167     -10.335 -30.745  46.464  1.00  0.00           H  
ATOM   1563  HZ2 LYS B 167      -9.721 -29.182  46.641  1.00  0.00           H  
ATOM   1564  HZ3 LYS B 167     -10.480 -29.501  45.331  1.00  0.00           H  
ATOM   1565  N   THR B 168     -13.194 -22.714  48.825  1.00  0.00           N  
ATOM   1566  HN  THR B 168     -13.641 -22.740  47.909  1.00  0.00           H  
ATOM   1567  CA  THR B 168     -12.651 -21.472  49.347  1.00  0.00           C  
ATOM   1568  C   THR B 168     -13.630 -20.314  49.145  1.00  0.00           C  
ATOM   1569  O   THR B 168     -14.151 -20.130  48.063  1.00  0.00           O  
ATOM   1570  CB  THR B 168     -11.167 -21.175  48.863  1.00  0.00           C  
ATOM   1571  OG1 THR B 168     -11.035 -19.799  48.488  1.00  0.00           O  
ATOM   1572  HG1 THR B 168     -10.148 -19.621  48.199  1.00  0.00           H  
ATOM   1573  CG2 THR B 168     -10.682 -22.109  47.695  1.00  0.00           C  
ATOM   1574  N   LEU B 169     -13.918 -19.583  50.224  1.00  0.00           N  
ATOM   1575  HN  LEU B 169     -13.440 -19.804  51.097  1.00  0.00           H  
ATOM   1576  CA  LEU B 169     -14.882 -18.481  50.224  1.00  0.00           C  
ATOM   1577  C   LEU B 169     -14.298 -17.248  50.895  1.00  0.00           C  
ATOM   1578  O   LEU B 169     -13.941 -17.316  52.049  1.00  0.00           O  
ATOM   1579  CB  LEU B 169     -16.152 -18.876  50.962  1.00  0.00           C  
ATOM   1580  CG  LEU B 169     -17.171 -17.771  51.302  1.00  0.00           C  
ATOM   1581  CD1 LEU B 169     -17.883 -17.257  50.079  1.00  0.00           C  
ATOM   1582  CD2 LEU B 169     -18.212 -18.262  52.274  1.00  0.00           C  
ATOM   1583  N   LEU B 170     -14.240 -16.117  50.198  1.00  0.00           N  
ATOM   1584  HN  LEU B 170     -14.727 -16.050  49.304  1.00  0.00           H  
ATOM   1585  CA  LEU B 170     -13.494 -14.982  50.693  1.00  0.00           C  
ATOM   1586  C   LEU B 170     -14.213 -13.664  50.538  1.00  0.00           C  
ATOM   1587  O   LEU B 170     -14.751 -13.402  49.506  1.00  0.00           O  
ATOM   1588  CB  LEU B 170     -12.160 -14.915  49.964  1.00  0.00           C  
ATOM   1589  CG  LEU B 170     -11.263 -13.711  50.202  1.00  0.00           C  
ATOM   1590  CD1 LEU B 170      -9.873 -14.093  49.855  1.00  0.00           C  
ATOM   1591  CD2 LEU B 170     -11.684 -12.561  49.368  1.00  0.00           C  
ATOM   1592  N   MET B 171     -14.157 -12.812  51.553  1.00  0.00           N  
ATOM   1593  HN  MET B 171     -13.628 -13.079  52.383  1.00  0.00           H  
ATOM   1594  CA  MET B 171     -14.819 -11.507  51.537  1.00  0.00           C  
ATOM   1595  C   MET B 171     -13.922 -10.366  51.934  1.00  0.00           C  
ATOM   1596  O   MET B 171     -14.412  -9.240  52.114  1.00  0.00           O  
ATOM   1597  CB  MET B 171     -15.930 -11.476  52.553  1.00  0.00           C  
ATOM   1598  CG  MET B 171     -17.242 -12.018  52.078  1.00  0.00           C  
ATOM   1599  SD  MET B 171     -18.003 -13.029  53.367  1.00  0.00           S  
ATOM   1600  CE  MET B 171     -17.497 -14.641  52.762  1.00  0.00           C  
ATOM   1601  N   GLU B 172     -12.635 -10.663  52.108  1.00  0.00           N  
ATOM   1602  HN  GLU B 172     -12.289 -11.568  51.789  1.00  0.00           H  
ATOM   1603  CA  GLU B 172     -11.709  -9.739  52.737  1.00  0.00           C  
ATOM   1604  C   GLU B 172     -11.880  -8.304  52.273  1.00  0.00           C  
ATOM   1605  O   GLU B 172     -11.821  -8.024  51.092  1.00  0.00           O  
ATOM   1606  CB  GLU B 172     -10.275 -10.197  52.517  1.00  0.00           C  
ATOM   1607  CG  GLU B 172      -9.254  -9.291  53.181  1.00  0.00           C  
ATOM   1608  CD  GLU B 172      -7.825  -9.576  52.760  1.00  0.00           C  
ATOM   1609  OE1 GLU B 172      -7.388 -10.759  52.830  1.00  0.00           O  
ATOM   1610  OE2 GLU B 172      -7.145  -8.596  52.371  1.00  0.00           O  
ATOM   1611  N   GLU B 173     -12.113  -7.411  53.229  1.00  0.00           N  
ATOM   1612  HN  GLU B 173     -12.267  -7.756  54.176  1.00  0.00           H  
ATOM   1613  CA  GLU B 173     -12.163  -5.971  53.013  1.00  0.00           C  
ATOM   1614  C   GLU B 173     -13.364  -5.559  52.184  1.00  0.00           C  
ATOM   1615  O   GLU B 173     -13.473  -4.410  51.768  1.00  0.00           O  
ATOM   1616  CB  GLU B 173     -10.863  -5.497  52.371  1.00  0.00           C  
ATOM   1617  CG  GLU B 173     -10.403  -4.082  52.742  1.00  0.00           C  
ATOM   1618  CD  GLU B 173      -8.970  -3.837  52.309  1.00  0.00           C  
ATOM   1619  OE1 GLU B 173      -8.212  -4.846  52.191  1.00  0.00           O  
ATOM   1620  OE2 GLU B 173      -8.621  -2.649  52.079  1.00  0.00           O  
ATOM   1621  N   SER B 174     -14.279  -6.496  51.948  1.00  0.00           N  
ATOM   1622  HN  SER B 174     -14.118  -7.453  52.264  1.00  0.00           H  
ATOM   1623  CA  SER B 174     -15.513  -6.162  51.239  1.00  0.00           C  
ATOM   1624  C   SER B 174     -16.469  -5.473  52.163  1.00  0.00           C  
ATOM   1625  O   SER B 174     -16.423  -5.690  53.366  1.00  0.00           O  
ATOM   1626  CB  SER B 174     -16.176  -7.400  50.667  1.00  0.00           C  
ATOM   1627  OG  SER B 174     -15.774  -7.605  49.318  1.00  0.00           O  
ATOM   1628  HG  SER B 174     -16.189  -8.381  48.960  1.00  0.00           H  
ATOM   1629  N   SER B 175     -17.336  -4.635  51.613  1.00  0.00           N  
ATOM   1630  HN  SER B 175     -17.312  -4.465  50.608  1.00  0.00           H  
ATOM   1631  CA  SER B 175     -18.323  -3.957  52.443  1.00  0.00           C  
ATOM   1632  C   SER B 175     -19.731  -4.239  51.990  1.00  0.00           C  
ATOM   1633  O   SER B 175     -20.067  -4.123  50.838  1.00  0.00           O  
ATOM   1634  CB  SER B 175     -18.076  -2.455  52.494  1.00  0.00           C  
ATOM   1635  OG  SER B 175     -18.277  -1.854  51.240  1.00  0.00           O  
ATOM   1636  HG  SER B 175     -18.123  -0.917  51.272  1.00  0.00           H  
ATOM   1637  N   PHE B 176     -20.568  -4.605  52.929  1.00  0.00           N  
ATOM   1638  HN  PHE B 176     -20.279  -4.544  53.905  1.00  0.00           H  
ATOM   1639  CA  PHE B 176     -21.894  -5.094  52.612  1.00  0.00           C  
ATOM   1640  C   PHE B 176     -22.777  -4.707  53.776  1.00  0.00           C  
ATOM   1641  O   PHE B 176     -22.299  -4.136  54.761  1.00  0.00           O  
ATOM   1642  CB  PHE B 176     -21.850  -6.596  52.550  1.00  0.00           C  
ATOM   1643  CG  PHE B 176     -21.032  -7.181  53.643  1.00  0.00           C  
ATOM   1644  CD1 PHE B 176     -19.713  -7.541  53.425  1.00  0.00           C  
ATOM   1645  CD2 PHE B 176     -21.555  -7.284  54.919  1.00  0.00           C  
ATOM   1646  CE1 PHE B 176     -18.961  -8.037  54.444  1.00  0.00           C  
ATOM   1647  CE2 PHE B 176     -20.799  -7.773  55.956  1.00  0.00           C  
ATOM   1648  CZ  PHE B 176     -19.500  -8.152  55.720  1.00  0.00           C  
ATOM   1649  N   SER B 177     -24.063  -5.025  53.664  1.00  0.00           N  
ATOM   1650  HN  SER B 177     -24.382  -5.493  52.815  1.00  0.00           H  
ATOM   1651  CA  SER B 177     -25.038  -4.728  54.715  1.00  0.00           C  
ATOM   1652  C   SER B 177     -25.309  -5.981  55.529  1.00  0.00           C  
ATOM   1653  O   SER B 177     -25.709  -6.996  54.972  1.00  0.00           O  
ATOM   1654  CB  SER B 177     -26.340  -4.239  54.091  1.00  0.00           C  
ATOM   1655  OG  SER B 177     -26.291  -2.853  53.815  1.00  0.00           O  
ATOM   1656  HG  SER B 177     -27.102  -2.548  53.426  1.00  0.00           H  
ATOM   1657  N   GLU B 178     -25.080  -5.946  56.836  1.00  0.00           N  
ATOM   1658  HN  GLU B 178     -24.803  -5.079  57.297  1.00  0.00           H  
ATOM   1659  CA  GLU B 178     -25.236  -7.182  57.595  1.00  0.00           C  
ATOM   1660  C   GLU B 178     -26.588  -7.231  58.236  1.00  0.00           C  
ATOM   1661  O   GLU B 178     -26.862  -6.516  59.179  1.00  0.00           O  
ATOM   1662  CB  GLU B 178     -24.153  -7.358  58.656  1.00  0.00           C  
ATOM   1663  CG  GLU B 178     -24.180  -8.743  59.259  1.00  0.00           C  
ATOM   1664  CD  GLU B 178     -23.333  -8.877  60.494  1.00  0.00           C  
ATOM   1665  OE1 GLU B 178     -22.841  -9.991  60.745  1.00  0.00           O  
ATOM   1666  OE2 GLU B 178     -23.165  -7.877  61.206  1.00  0.00           O  
ATOM   1667  N   LYS B 179     -27.439  -8.091  57.719  1.00  0.00           N  
ATOM   1668  HN  LYS B 179     -27.139  -8.698  56.956  1.00  0.00           H  
ATOM   1669  CA  LYS B 179     -28.800  -8.189  58.220  1.00  0.00           C  
ATOM   1670  C   LYS B 179     -28.939  -9.337  59.239  1.00  0.00           C  
ATOM   1671  O   LYS B 179     -29.852  -9.335  60.068  1.00  0.00           O  
ATOM   1672  CB  LYS B 179     -29.765  -8.386  57.046  1.00  0.00           C  
ATOM   1673  CG  LYS B 179     -29.737  -7.266  55.991  1.00  0.00           C  
ATOM   1674  CD  LYS B 179     -30.558  -7.636  54.748  1.00  0.00           C  
ATOM   1675  CE  LYS B 179     -31.882  -8.220  55.205  1.00  0.00           C  
ATOM   1676  NZ  LYS B 179     -32.720  -8.691  54.076  1.00  0.00           N  
ATOM   1677  HZ1 LYS B 179     -33.610  -9.084  54.383  1.00  0.00           H  
ATOM   1678  HZ2 LYS B 179     -32.209  -9.354  53.493  1.00  0.00           H  
ATOM   1679  HZ3 LYS B 179     -32.864  -7.948  53.393  1.00  0.00           H  
ATOM   1680  N   ASP B 180     -28.024 -10.309  59.169  1.00  0.00           N  
ATOM   1681  HN  ASP B 180     -27.302 -10.249  58.451  1.00  0.00           H  
ATOM   1682  CA  ASP B 180     -28.015 -11.454  60.077  1.00  0.00           C  
ATOM   1683  C   ASP B 180     -26.789 -12.363  59.989  1.00  0.00           C  
ATOM   1684  O   ASP B 180     -25.763 -12.008  59.400  1.00  0.00           O  
ATOM   1685  CB  ASP B 180     -29.260 -12.286  59.878  1.00  0.00           C  
ATOM   1686  CG  ASP B 180     -29.357 -12.877  58.501  1.00  0.00           C  
ATOM   1687  OD1 ASP B 180     -28.353 -13.441  58.002  1.00  0.00           O  
ATOM   1688  OD2 ASP B 180     -30.461 -12.794  57.922  1.00  0.00           O  
ATOM   1689  N   GLY B 181     -26.901 -13.542  60.587  1.00  0.00           N  
ATOM   1690  HN  GLY B 181     -27.785 -13.790  61.031  1.00  0.00           H  
ATOM   1691  CA  GLY B 181     -25.803 -14.488  60.627  1.00  0.00           C  
ATOM   1692  C   GLY B 181     -26.095 -15.841  60.009  1.00  0.00           C  
ATOM   1693  O   GLY B 181     -25.268 -16.745  60.069  1.00  0.00           O  
ATOM   1694  N   LYS B 182     -27.266 -15.993  59.393  1.00  0.00           N  
ATOM   1695  HN  LYS B 182     -27.891 -15.195  59.277  1.00  0.00           H  
ATOM   1696  CA  LYS B 182     -27.653 -17.308  58.883  1.00  0.00           C  
ATOM   1697  C   LYS B 182     -26.659 -17.847  57.859  1.00  0.00           C  
ATOM   1698  O   LYS B 182     -26.418 -19.050  57.818  1.00  0.00           O  
ATOM   1699  CB  LYS B 182     -29.112 -17.373  58.407  1.00  0.00           C  
ATOM   1700  CG  LYS B 182     -29.803 -16.044  58.369  1.00  0.00           C  
ATOM   1701  CD  LYS B 182     -31.308 -16.149  58.128  1.00  0.00           C  
ATOM   1702  CE  LYS B 182     -32.072 -16.585  59.371  1.00  0.00           C  
ATOM   1703  NZ  LYS B 182     -33.506 -16.905  59.063  1.00  0.00           N  
ATOM   1704  HZ1 LYS B 182     -34.018 -17.197  59.896  1.00  0.00           H  
ATOM   1705  HZ2 LYS B 182     -33.580 -17.600  58.320  1.00  0.00           H  
ATOM   1706  HZ3 LYS B 182     -33.969 -16.124  58.598  1.00  0.00           H  
ATOM   1707  N   TRP B 183     -26.046 -16.979  57.063  1.00  0.00           N  
ATOM   1708  HN  TRP B 183     -26.277 -15.986  57.097  1.00  0.00           H  
ATOM   1709  CA  TRP B 183     -25.041 -17.476  56.144  1.00  0.00           C  
ATOM   1710  C   TRP B 183     -23.967 -18.332  56.808  1.00  0.00           C  
ATOM   1711  O   TRP B 183     -23.702 -19.437  56.350  1.00  0.00           O  
ATOM   1712  CB  TRP B 183     -24.412 -16.348  55.348  1.00  0.00           C  
ATOM   1713  CG  TRP B 183     -23.456 -15.519  56.105  1.00  0.00           C  
ATOM   1714  CD1 TRP B 183     -23.738 -14.414  56.841  1.00  0.00           C  
ATOM   1715  CD2 TRP B 183     -22.039 -15.692  56.163  1.00  0.00           C  
ATOM   1716  NE1 TRP B 183     -22.585 -13.897  57.375  1.00  0.00           N  
ATOM   1717  HE1 TRP B 183     -22.525 -13.072  57.972  1.00  0.00           H  
ATOM   1718  CE2 TRP B 183     -21.528 -14.669  56.976  1.00  0.00           C  
ATOM   1719  CE3 TRP B 183     -21.151 -16.624  55.614  1.00  0.00           C  
ATOM   1720  CZ2 TRP B 183     -20.178 -14.554  57.258  1.00  0.00           C  
ATOM   1721  CZ3 TRP B 183     -19.806 -16.501  55.902  1.00  0.00           C  
ATOM   1722  CH2 TRP B 183     -19.336 -15.477  56.711  1.00  0.00           C  
ATOM   1723  N   LEU B 184     -23.359 -17.853  57.890  1.00  0.00           N  
ATOM   1724  HN  LEU B 184     -23.609 -16.928  58.239  1.00  0.00           H  
ATOM   1725  CA  LEU B 184     -22.326 -18.644  58.594  1.00  0.00           C  
ATOM   1726  C   LEU B 184     -22.906 -19.938  59.123  1.00  0.00           C  
ATOM   1727  O   LEU B 184     -22.281 -20.993  59.032  1.00  0.00           O  
ATOM   1728  CB  LEU B 184     -21.727 -17.886  59.780  1.00  0.00           C  
ATOM   1729  CG  LEU B 184     -20.214 -17.927  59.940  1.00  0.00           C  
ATOM   1730  CD1 LEU B 184     -19.815 -17.657  61.351  1.00  0.00           C  
ATOM   1731  CD2 LEU B 184     -19.635 -19.225  59.491  1.00  0.00           C  
ATOM   1732  N   HIS B 185     -24.106 -19.847  59.688  1.00  0.00           N  
ATOM   1733  HN  HIS B 185     -24.600 -18.955  59.675  1.00  0.00           H  
ATOM   1734  CA  HIS B 185     -24.721 -20.987  60.318  1.00  0.00           C  
ATOM   1735  C   HIS B 185     -25.049 -22.051  59.293  1.00  0.00           C  
ATOM   1736  O   HIS B 185     -24.887 -23.242  59.546  1.00  0.00           O  
ATOM   1737  CB  HIS B 185     -25.967 -20.543  61.041  1.00  0.00           C  
ATOM   1738  CG  HIS B 185     -26.612 -21.628  61.841  1.00  0.00           C  
ATOM   1739  ND1 HIS B 185     -26.496 -21.714  63.212  1.00  0.00           N  
ATOM   1740  HD1 HIS B 185     -25.974 -21.067  63.803  1.00  0.00           H  
ATOM   1741  CD2 HIS B 185     -27.373 -22.676  61.459  1.00  0.00           C  
ATOM   1742  CE1 HIS B 185     -27.169 -22.769  63.639  1.00  0.00           C  
ATOM   1743  NE2 HIS B 185     -27.708 -23.370  62.593  1.00  0.00           N  
ATOM   1744  HE2 HIS B 185     -28.281 -24.214  62.624  1.00  0.00           H  
ATOM   1745  N   GLU B 186     -25.504 -21.612  58.127  1.00  0.00           N  
ATOM   1746  HN  GLU B 186     -25.657 -20.612  57.998  1.00  0.00           H  
ATOM   1747  CA  GLU B 186     -25.791 -22.520  57.028  1.00  0.00           C  
ATOM   1748  C   GLU B 186     -24.523 -23.217  56.550  1.00  0.00           C  
ATOM   1749  O   GLU B 186     -24.576 -24.331  56.032  1.00  0.00           O  
ATOM   1750  CB  GLU B 186     -26.453 -21.783  55.860  1.00  0.00           C  
ATOM   1751  CG  GLU B 186     -26.665 -22.655  54.611  1.00  0.00           C  
ATOM   1752  CD  GLU B 186     -27.820 -23.638  54.757  1.00  0.00           C  
ATOM   1753  OE1 GLU B 186     -28.668 -23.435  55.662  1.00  0.00           O  
ATOM   1754  OE2 GLU B 186     -27.875 -24.617  53.967  1.00  0.00           O  
ATOM   1755  N   LEU B 187     -23.379 -22.564  56.712  1.00  0.00           N  
ATOM   1756  HN  LEU B 187     -23.386 -21.609  57.071  1.00  0.00           H  
ATOM   1757  CA  LEU B 187     -22.114 -23.205  56.380  1.00  0.00           C  
ATOM   1758  C   LEU B 187     -21.827 -24.296  57.396  1.00  0.00           C  
ATOM   1759  O   LEU B 187     -21.540 -25.436  57.045  1.00  0.00           O  
ATOM   1760  CB  LEU B 187     -20.984 -22.180  56.351  1.00  0.00           C  
ATOM   1761  CG  LEU B 187     -20.629 -21.650  54.967  1.00  0.00           C  
ATOM   1762  CD1 LEU B 187     -19.457 -20.726  55.047  1.00  0.00           C  
ATOM   1763  CD2 LEU B 187     -20.312 -22.807  54.073  1.00  0.00           C  
ATOM   1764  N   ALA B 188     -21.916 -23.921  58.664  1.00  0.00           N  
ATOM   1765  HN  ALA B 188     -22.129 -22.944  58.865  1.00  0.00           H  
ATOM   1766  CA  ALA B 188     -21.727 -24.823  59.777  1.00  0.00           C  
ATOM   1767  C   ALA B 188     -22.573 -26.073  59.657  1.00  0.00           C  
ATOM   1768  O   ALA B 188     -22.109 -27.195  59.818  1.00  0.00           O  
ATOM   1769  CB  ALA B 188     -22.063 -24.112  61.041  1.00  0.00           C  
ATOM   1770  N   GLN B 189     -23.832 -25.890  59.353  1.00  0.00           N  
ATOM   1771  HN  GLN B 189     -24.179 -24.961  59.113  1.00  0.00           H  
ATOM   1772  CA  GLN B 189     -24.723 -27.028  59.363  1.00  0.00           C  
ATOM   1773  C   GLN B 189     -24.591 -28.015  58.211  1.00  0.00           C  
ATOM   1774  O   GLN B 189     -24.985 -29.158  58.362  1.00  0.00           O  
ATOM   1775  CB  GLN B 189     -26.169 -26.572  59.495  1.00  0.00           C  
ATOM   1776  CG  GLN B 189     -26.642 -26.495  60.933  1.00  0.00           C  
ATOM   1777  CD  GLN B 189     -28.088 -26.123  61.009  1.00  0.00           C  
ATOM   1778  OE1 GLN B 189     -28.664 -25.682  60.016  1.00  0.00           O  
ATOM   1779  NE2 GLN B 189     -28.698 -26.300  62.177  1.00  0.00           N  
ATOM   1780 1HE2 GLN B 189     -29.685 -26.046  62.229  1.00  0.00           H  
ATOM   1781 2HE2 GLN B 189     -28.220 -26.666  63.001  1.00  0.00           H  
ATOM   1782  N   HIS B 190     -24.039 -27.601  57.078  1.00  0.00           N  
ATOM   1783  HN  HIS B 190     -23.634 -26.666  57.022  1.00  0.00           H  
ATOM   1784  CA  HIS B 190     -24.008 -28.476  55.912  1.00  0.00           C  
ATOM   1785  C   HIS B 190     -22.685 -28.587  55.149  1.00  0.00           C  
ATOM   1786  O   HIS B 190     -22.545 -29.493  54.344  1.00  0.00           O  
ATOM   1787  CB  HIS B 190     -25.090 -28.049  54.929  1.00  0.00           C  
ATOM   1788  CG  HIS B 190     -26.486 -28.226  55.440  1.00  0.00           C  
ATOM   1789  ND1 HIS B 190     -27.176 -29.414  55.322  1.00  0.00           N  
ATOM   1790  HD1 HIS B 190     -26.813 -30.267  54.896  1.00  0.00           H  
ATOM   1791  CD2 HIS B 190     -27.332 -27.361  56.045  1.00  0.00           C  
ATOM   1792  CE1 HIS B 190     -28.381 -29.275  55.848  1.00  0.00           C  
ATOM   1793  NE2 HIS B 190     -28.502 -28.037  56.288  1.00  0.00           N  
ATOM   1794  HE2 HIS B 190     -29.331 -27.646  56.736  1.00  0.00           H  
ATOM   1795  N   ASN B 191     -21.737 -27.675  55.370  1.00  0.00           N  
ATOM   1796  HN  ASN B 191     -21.873 -26.975  56.099  1.00  0.00           H  
ATOM   1797  CA  ASN B 191     -20.502 -27.664  54.580  1.00  0.00           C  
ATOM   1798  C   ASN B 191     -19.390 -28.477  55.204  1.00  0.00           C  
ATOM   1799  O   ASN B 191     -19.249 -28.508  56.422  1.00  0.00           O  
ATOM   1800  CB  ASN B 191     -20.007 -26.246  54.284  1.00  0.00           C  
ATOM   1801  CG  ASN B 191     -18.864 -26.226  53.293  1.00  0.00           C  
ATOM   1802  OD1 ASN B 191     -19.085 -25.971  52.115  1.00  0.00           O  
ATOM   1803  ND2 ASN B 191     -17.642 -26.510  53.754  1.00  0.00           N  
ATOM   1804 1HD2 ASN B 191     -16.871 -26.497  53.086  1.00  0.00           H  
ATOM   1805 2HD2 ASN B 191     -17.458 -26.722  54.735  1.00  0.00           H  
ATOM   1806  N   THR B 192     -18.591 -29.091  54.333  1.00  0.00           N  
ATOM   1807  HN  THR B 192     -18.682 -28.846  53.347  1.00  0.00           H  
ATOM   1808  CA  THR B 192     -17.599 -30.086  54.696  1.00  0.00           C  
ATOM   1809  C   THR B 192     -16.275 -29.808  54.006  1.00  0.00           C  
ATOM   1810  O   THR B 192     -15.192 -30.068  54.566  1.00  0.00           O  
ATOM   1811  CB  THR B 192     -18.086 -31.443  54.231  1.00  0.00           C  
ATOM   1812  OG1 THR B 192     -18.833 -32.028  55.299  1.00  0.00           O  
ATOM   1813  HG1 THR B 192     -19.559 -31.470  55.554  1.00  0.00           H  
ATOM   1814  CG2 THR B 192     -16.898 -32.356  53.813  1.00  0.00           C  
ATOM   1815  N   SER B 193     -16.400 -29.250  52.800  1.00  0.00           N  
ATOM   1816  HN  SER B 193     -17.317 -28.886  52.540  1.00  0.00           H  
ATOM   1817  CA  SER B 193     -15.323 -29.123  51.830  1.00  0.00           C  
ATOM   1818  C   SER B 193     -14.442 -27.908  52.058  1.00  0.00           C  
ATOM   1819  O   SER B 193     -13.329 -27.840  51.517  1.00  0.00           O  
ATOM   1820  CB  SER B 193     -15.940 -29.023  50.451  1.00  0.00           C  
ATOM   1821  OG  SER B 193     -17.226 -28.445  50.568  1.00  0.00           O  
ATOM   1822  HG  SER B 193     -17.613 -28.382  49.703  1.00  0.00           H  
ATOM   1823  N   LEU B 194     -14.939 -26.953  52.844  1.00  0.00           N  
ATOM   1824  HN  LEU B 194     -15.870 -27.078  53.241  1.00  0.00           H  
ATOM   1825  CA  LEU B 194     -14.196 -25.732  53.157  1.00  0.00           C  
ATOM   1826  C   LEU B 194     -12.699 -25.944  53.436  1.00  0.00           C  
ATOM   1827  O   LEU B 194     -12.313 -26.703  54.318  1.00  0.00           O  
ATOM   1828  CB  LEU B 194     -14.831 -25.052  54.343  1.00  0.00           C  
ATOM   1829  CG  LEU B 194     -15.068 -23.586  54.114  1.00  0.00           C  
ATOM   1830  CD1 LEU B 194     -15.741 -23.470  52.794  1.00  0.00           C  
ATOM   1831  CD2 LEU B 194     -15.937 -23.060  55.219  1.00  0.00           C  
ATOM   1832  N   GLU B 195     -11.865 -25.267  52.666  1.00  0.00           N  
ATOM   1833  HN  GLU B 195     -12.250 -24.661  51.942  1.00  0.00           H  
ATOM   1834  CA  GLU B 195     -10.434 -25.350  52.808  1.00  0.00           C  
ATOM   1835  C   GLU B 195      -9.906 -23.996  53.256  1.00  0.00           C  
ATOM   1836  O   GLU B 195      -9.032 -23.919  54.111  1.00  0.00           O  
ATOM   1837  CB  GLU B 195      -9.802 -25.752  51.479  1.00  0.00           C  
ATOM   1838  CG  GLU B 195      -9.782 -27.242  51.206  1.00  0.00           C  
ATOM   1839  CD  GLU B 195      -9.211 -27.566  49.840  1.00  0.00           C  
ATOM   1840  OE1 GLU B 195      -9.076 -28.766  49.526  1.00  0.00           O  
ATOM   1841  OE2 GLU B 195      -8.905 -26.621  49.076  1.00  0.00           O  
ATOM   1842  N   VAL B 196     -10.435 -22.920  52.683  1.00  0.00           N  
ATOM   1843  HN  VAL B 196     -11.095 -23.028  51.913  1.00  0.00           H  
ATOM   1844  CA  VAL B 196     -10.074 -21.579  53.152  1.00  0.00           C  
ATOM   1845  C   VAL B 196     -11.253 -20.631  53.258  1.00  0.00           C  
ATOM   1846  O   VAL B 196     -12.019 -20.469  52.325  1.00  0.00           O  
ATOM   1847  CB  VAL B 196      -8.926 -20.934  52.336  1.00  0.00           C  
ATOM   1848  CG1 VAL B 196      -8.816 -21.571  50.969  1.00  0.00           C  
ATOM   1849  CG2 VAL B 196      -9.111 -19.433  52.271  1.00  0.00           C  
ATOM   1850  N   LEU B 197     -11.367 -20.015  54.423  1.00  0.00           N  
ATOM   1851  HN  LEU B 197     -10.651 -20.182  55.130  1.00  0.00           H  
ATOM   1852  CA  LEU B 197     -12.457 -19.114  54.747  1.00  0.00           C  
ATOM   1853  C   LEU B 197     -11.895 -17.783  55.182  1.00  0.00           C  
ATOM   1854  O   LEU B 197     -11.031 -17.734  56.043  1.00  0.00           O  
ATOM   1855  CB  LEU B 197     -13.263 -19.703  55.884  1.00  0.00           C  
ATOM   1856  CG  LEU B 197     -14.463 -18.929  56.392  1.00  0.00           C  
ATOM   1857  CD1 LEU B 197     -15.357 -18.584  55.241  1.00  0.00           C  
ATOM   1858  CD2 LEU B 197     -15.193 -19.792  57.388  1.00  0.00           C  
ATOM   1859  N   ASN B 198     -12.367 -16.696  54.592  1.00  0.00           N  
ATOM   1860  HN  ASN B 198     -13.202 -16.747  54.008  1.00  0.00           H  
ATOM   1861  CA  ASN B 198     -11.685 -15.436  54.785  1.00  0.00           C  
ATOM   1862  C   ASN B 198     -12.592 -14.237  54.813  1.00  0.00           C  
ATOM   1863  O   ASN B 198     -13.010 -13.789  53.767  1.00  0.00           O  
ATOM   1864  CB  ASN B 198     -10.641 -15.226  53.698  1.00  0.00           C  
ATOM   1865  CG  ASN B 198      -9.909 -13.918  53.849  1.00  0.00           C  
ATOM   1866  OD1 ASN B 198     -10.245 -13.099  54.699  1.00  0.00           O  
ATOM   1867  ND2 ASN B 198      -8.893 -13.711  53.028  1.00  0.00           N  
ATOM   1868 1HD2 ASN B 198      -8.397 -12.825  53.130  1.00  0.00           H  
ATOM   1869 2HD2 ASN B 198      -8.614 -14.392  52.322  1.00  0.00           H  
ATOM   1870  N   PHE B 199     -12.877 -13.701  56.001  1.00  0.00           N  
ATOM   1871  HN  PHE B 199     -12.657 -14.212  56.856  1.00  0.00           H  
ATOM   1872  CA  PHE B 199     -13.499 -12.393  56.081  1.00  0.00           C  
ATOM   1873  C   PHE B 199     -12.677 -11.424  56.899  1.00  0.00           C  
ATOM   1874  O   PHE B 199     -13.175 -10.861  57.842  1.00  0.00           O  
ATOM   1875  CB  PHE B 199     -14.950 -12.441  56.568  1.00  0.00           C  
ATOM   1876  CG  PHE B 199     -15.214 -13.405  57.686  1.00  0.00           C  
ATOM   1877  CD1 PHE B 199     -15.194 -12.981  59.002  1.00  0.00           C  
ATOM   1878  CD2 PHE B 199     -15.554 -14.725  57.427  1.00  0.00           C  
ATOM   1879  CE1 PHE B 199     -15.468 -13.860  60.048  1.00  0.00           C  
ATOM   1880  CE2 PHE B 199     -15.836 -15.610  58.465  1.00  0.00           C  
ATOM   1881  CZ  PHE B 199     -15.792 -15.176  59.769  1.00  0.00           C  
ATOM   1882  N   TYR B 200     -11.439 -11.189  56.481  1.00  0.00           N  
ATOM   1883  HN  TYR B 200     -11.185 -11.451  55.529  1.00  0.00           H  
ATOM   1884  CA  TYR B 200     -10.429 -10.571  57.331  1.00  0.00           C  
ATOM   1885  C   TYR B 200     -10.646  -9.088  57.718  1.00  0.00           C  
ATOM   1886  O   TYR B 200     -10.338  -8.667  58.845  1.00  0.00           O  
ATOM   1887  CB  TYR B 200      -9.040 -10.781  56.720  1.00  0.00           C  
ATOM   1888  CG  TYR B 200      -7.874 -10.280  57.562  1.00  0.00           C  
ATOM   1889  CD1 TYR B 200      -7.848 -10.468  58.925  1.00  0.00           C  
ATOM   1890  CD2 TYR B 200      -6.793  -9.640  56.982  1.00  0.00           C  
ATOM   1891  CE1 TYR B 200      -6.789 -10.021  59.682  1.00  0.00           C  
ATOM   1892  CE2 TYR B 200      -5.737  -9.203  57.733  1.00  0.00           C  
ATOM   1893  CZ  TYR B 200      -5.735  -9.391  59.073  1.00  0.00           C  
ATOM   1894  OH  TYR B 200      -4.670  -8.936  59.801  1.00  0.00           O  
ATOM   1895  HH  TYR B 200      -3.939  -8.499  59.379  1.00  0.00           H  
ATOM   1896  N   MET B 201     -11.157  -8.275  56.816  1.00  0.00           N  
ATOM   1897  HN  MET B 201     -11.449  -8.610  55.898  1.00  0.00           H  
ATOM   1898  CA  MET B 201     -11.284  -6.887  57.191  1.00  0.00           C  
ATOM   1899  C   MET B 201     -12.729  -6.508  57.175  1.00  0.00           C  
ATOM   1900  O   MET B 201     -13.142  -5.675  56.379  1.00  0.00           O  
ATOM   1901  CB  MET B 201     -10.521  -5.998  56.224  1.00  0.00           C  
ATOM   1902  CG  MET B 201      -9.597  -5.035  56.922  1.00  0.00           C  
ATOM   1903  SD  MET B 201      -8.010  -5.831  57.153  1.00  0.00           S  
ATOM   1904  CE  MET B 201      -7.534  -6.141  55.448  1.00  0.00           C  
ATOM   1905  N   THR B 202     -13.510  -7.117  58.048  1.00  0.00           N  
ATOM   1906  HN  THR B 202     -13.108  -7.662  58.811  1.00  0.00           H  
ATOM   1907  CA  THR B 202     -14.949  -7.000  57.906  1.00  0.00           C  
ATOM   1908  C   THR B 202     -15.701  -6.830  59.216  1.00  0.00           C  
ATOM   1909  O   THR B 202     -15.417  -7.497  60.210  1.00  0.00           O  
ATOM   1910  CB  THR B 202     -15.502  -8.206  57.153  1.00  0.00           C  
ATOM   1911  OG1 THR B 202     -15.345  -9.380  57.942  1.00  0.00           O  
ATOM   1912  HG1 THR B 202     -15.839  -9.249  58.743  1.00  0.00           H  
ATOM   1913  CG2 THR B 202     -14.738  -8.408  55.914  1.00  0.00           C  
ATOM   1914  N   GLU B 203     -16.674  -5.928  59.200  1.00  0.00           N  
ATOM   1915  HN  GLU B 203     -16.828  -5.378  58.355  1.00  0.00           H  
ATOM   1916  CA  GLU B 203     -17.528  -5.703  60.358  1.00  0.00           C  
ATOM   1917  C   GLU B 203     -18.677  -6.691  60.324  1.00  0.00           C  
ATOM   1918  O   GLU B 203     -19.694  -6.440  59.677  1.00  0.00           O  
ATOM   1919  CB  GLU B 203     -18.115  -4.287  60.345  1.00  0.00           C  
ATOM   1920  CG  GLU B 203     -17.347  -3.273  59.507  1.00  0.00           C  
ATOM   1921  CD  GLU B 203     -16.134  -2.710  60.221  1.00  0.00           C  
ATOM   1922  OE1 GLU B 203     -15.242  -2.143  59.541  1.00  0.00           O  
ATOM   1923  OE2 GLU B 203     -16.073  -2.835  61.463  1.00  0.00           O  
ATOM   1924  N   PHE B 204     -18.512  -7.823  60.995  1.00  0.00           N  
ATOM   1925  HN  PHE B 204     -17.589  -8.056  61.363  1.00  0.00           H  
ATOM   1926  CA  PHE B 204     -19.622  -8.742  61.218  1.00  0.00           C  
ATOM   1927  C   PHE B 204     -19.898  -8.710  62.701  1.00  0.00           C  
ATOM   1928  O   PHE B 204     -19.001  -8.944  63.514  1.00  0.00           O  
ATOM   1929  CB  PHE B 204     -19.254 -10.171  60.821  1.00  0.00           C  
ATOM   1930  CG  PHE B 204     -19.351 -10.448  59.349  1.00  0.00           C  
ATOM   1931  CD1 PHE B 204     -20.579 -10.658  58.757  1.00  0.00           C  
ATOM   1932  CD2 PHE B 204     -18.201 -10.528  58.557  1.00  0.00           C  
ATOM   1933  CE1 PHE B 204     -20.671 -10.927  57.402  1.00  0.00           C  
ATOM   1934  CE2 PHE B 204     -18.279 -10.796  57.201  1.00  0.00           C  
ATOM   1935  CZ  PHE B 204     -19.515 -11.000  56.622  1.00  0.00           C  
ATOM   1936  N   ALA B 205     -21.133  -8.420  63.070  1.00  0.00           N  
ATOM   1937  HN  ALA B 205     -21.843  -8.226  62.364  1.00  0.00           H  
ATOM   1938  CA  ALA B 205     -21.479  -8.378  64.477  1.00  0.00           C  
ATOM   1939  C   ALA B 205     -22.570  -9.365  64.817  1.00  0.00           C  
ATOM   1940  O   ALA B 205     -22.974  -9.461  65.967  1.00  0.00           O  
ATOM   1941  CB  ALA B 205     -21.896  -6.996  64.863  1.00  0.00           C  
ATOM   1942  N   LYS B 206     -23.046 -10.099  63.817  1.00  0.00           N  
ATOM   1943  HN  LYS B 206     -22.625 -10.018  62.891  1.00  0.00           H  
ATOM   1944  CA  LYS B 206     -24.158 -11.018  64.019  1.00  0.00           C  
ATOM   1945  C   LYS B 206     -23.828 -12.496  63.756  1.00  0.00           C  
ATOM   1946  O   LYS B 206     -24.739 -13.320  63.644  1.00  0.00           O  
ATOM   1947  CB  LYS B 206     -25.362 -10.610  63.187  1.00  0.00           C  
ATOM   1948  CG  LYS B 206     -25.656  -9.147  63.185  1.00  0.00           C  
ATOM   1949  CD  LYS B 206     -26.992  -8.861  62.488  1.00  0.00           C  
ATOM   1950  CE  LYS B 206     -27.424  -7.393  62.535  1.00  0.00           C  
ATOM   1951  NZ  LYS B 206     -27.657  -6.898  63.919  1.00  0.00           N  
ATOM   1952  HZ1 LYS B 206     -27.945  -5.920  63.950  1.00  0.00           H  
ATOM   1953  HZ2 LYS B 206     -26.836  -7.055  64.504  1.00  0.00           H  
ATOM   1954  HZ3 LYS B 206     -28.327  -7.490  64.409  1.00  0.00           H  
ATOM   1955  N   ILE B 207     -22.550 -12.851  63.670  1.00  0.00           N  
ATOM   1956  HN  ILE B 207     -21.809 -12.153  63.730  1.00  0.00           H  
ATOM   1957  CA  ILE B 207     -22.236 -14.248  63.489  1.00  0.00           C  
ATOM   1958  C   ILE B 207     -21.695 -14.862  64.766  1.00  0.00           C  
ATOM   1959  O   ILE B 207     -21.007 -14.200  65.553  1.00  0.00           O  
ATOM   1960  CB  ILE B 207     -21.233 -14.444  62.384  1.00  0.00           C  
ATOM   1961  CG1 ILE B 207     -19.970 -13.619  62.653  1.00  0.00           C  
ATOM   1962  CG2 ILE B 207     -21.832 -14.046  61.086  1.00  0.00           C  
ATOM   1963  CD1 ILE B 207     -18.933 -13.715  61.550  1.00  0.00           C  
ATOM   1964  N   SER B 208     -21.998 -16.139  64.953  1.00  0.00           N  
ATOM   1965  HN  SER B 208     -22.449 -16.657  64.199  1.00  0.00           H  
ATOM   1966  CA  SER B 208     -21.705 -16.819  66.200  1.00  0.00           C  
ATOM   1967  C   SER B 208     -20.378 -17.533  66.127  1.00  0.00           C  
ATOM   1968  O   SER B 208     -20.177 -18.349  65.236  1.00  0.00           O  
ATOM   1969  CB  SER B 208     -22.811 -17.844  66.490  1.00  0.00           C  
ATOM   1970  OG  SER B 208     -22.521 -18.630  67.630  1.00  0.00           O  
ATOM   1971  HG  SER B 208     -23.205 -19.264  67.809  1.00  0.00           H  
ATOM   1972  N   PRO B 209     -19.465 -17.256  67.071  1.00  0.00           N  
ATOM   1973  CA  PRO B 209     -18.236 -18.046  67.091  1.00  0.00           C  
ATOM   1974  C   PRO B 209     -18.541 -19.544  67.146  1.00  0.00           C  
ATOM   1975  O   PRO B 209     -17.778 -20.305  66.588  1.00  0.00           O  
ATOM   1976  CB  PRO B 209     -17.552 -17.584  68.373  1.00  0.00           C  
ATOM   1977  CG  PRO B 209     -18.663 -17.016  69.192  1.00  0.00           C  
ATOM   1978  CD  PRO B 209     -19.485 -16.301  68.179  1.00  0.00           C  
ATOM   1979  N   LYS B 210     -19.638 -19.958  67.768  1.00  0.00           N  
ATOM   1980  HN  LYS B 210     -20.242 -19.274  68.225  1.00  0.00           H  
ATOM   1981  CA  LYS B 210     -19.998 -21.371  67.812  1.00  0.00           C  
ATOM   1982  C   LYS B 210     -19.997 -21.987  66.415  1.00  0.00           C  
ATOM   1983  O   LYS B 210     -19.425 -23.059  66.197  1.00  0.00           O  
ATOM   1984  CB  LYS B 210     -21.363 -21.584  68.475  1.00  0.00           C  
ATOM   1985  CG  LYS B 210     -21.548 -20.938  69.859  1.00  0.00           C  
ATOM   1986  CD  LYS B 210     -21.062 -21.824  70.999  1.00  0.00           C  
ATOM   1987  CE  LYS B 210     -21.524 -21.296  72.357  1.00  0.00           C  
ATOM   1988  NZ  LYS B 210     -21.116 -22.183  73.500  1.00  0.00           N  
ATOM   1989  HZ1 LYS B 210     -21.424 -21.831  74.406  1.00  0.00           H  
ATOM   1990  HZ2 LYS B 210     -20.109 -22.344  73.495  1.00  0.00           H  
ATOM   1991  HZ3 LYS B 210     -21.438 -23.139  73.352  1.00  0.00           H  
ATOM   1992  N   ASP B 211     -20.636 -21.302  65.470  1.00  0.00           N  
ATOM   1993  HN  ASP B 211     -21.069 -20.413  65.720  1.00  0.00           H  
ATOM   1994  CA  ASP B 211     -20.745 -21.772  64.078  1.00  0.00           C  
ATOM   1995  C   ASP B 211     -19.383 -21.946  63.475  1.00  0.00           C  
ATOM   1996  O   ASP B 211     -19.145 -22.899  62.759  1.00  0.00           O  
ATOM   1997  CB  ASP B 211     -21.549 -20.806  63.210  1.00  0.00           C  
ATOM   1998  CG  ASP B 211     -23.047 -20.847  63.502  1.00  0.00           C  
ATOM   1999  OD1 ASP B 211     -23.587 -21.960  63.612  1.00  0.00           O  
ATOM   2000  OD2 ASP B 211     -23.685 -19.769  63.624  1.00  0.00           O  
ATOM   2001  N   LEU B 212     -18.490 -21.014  63.776  1.00  0.00           N  
ATOM   2002  HN  LEU B 212     -18.775 -20.241  64.377  1.00  0.00           H  
ATOM   2003  CA  LEU B 212     -17.118 -21.047  63.284  1.00  0.00           C  
ATOM   2004  C   LEU B 212     -16.408 -22.268  63.806  1.00  0.00           C  
ATOM   2005  O   LEU B 212     -15.621 -22.902  63.118  1.00  0.00           O  
ATOM   2006  CB  LEU B 212     -16.359 -19.816  63.748  1.00  0.00           C  
ATOM   2007  CG  LEU B 212     -14.975 -19.635  63.146  1.00  0.00           C  
ATOM   2008  CD1 LEU B 212     -15.035 -19.881  61.655  1.00  0.00           C  
ATOM   2009  CD2 LEU B 212     -14.490 -18.240  63.398  1.00  0.00           C  
ATOM   2010  N   GLU B 213     -16.698 -22.592  65.048  1.00  0.00           N  
ATOM   2011  HN  GLU B 213     -17.341 -22.005  65.579  1.00  0.00           H  
ATOM   2012  CA  GLU B 213     -16.130 -23.753  65.674  1.00  0.00           C  
ATOM   2013  C   GLU B 213     -16.743 -24.997  65.073  1.00  0.00           C  
ATOM   2014  O   GLU B 213     -16.043 -25.953  64.753  1.00  0.00           O  
ATOM   2015  CB  GLU B 213     -16.359 -23.691  67.175  1.00  0.00           C  
ATOM   2016  CG  GLU B 213     -16.058 -24.963  67.870  1.00  0.00           C  
ATOM   2017  CD  GLU B 213     -16.452 -24.911  69.307  1.00  0.00           C  
ATOM   2018  OE1 GLU B 213     -16.717 -23.789  69.807  1.00  0.00           O  
ATOM   2019  OE2 GLU B 213     -16.497 -26.002  69.914  1.00  0.00           O  
ATOM   2020  N   THR B 214     -18.055 -25.003  64.895  1.00  0.00           N  
ATOM   2021  HN  THR B 214     -18.627 -24.196  65.145  1.00  0.00           H  
ATOM   2022  CA  THR B 214     -18.652 -26.208  64.328  1.00  0.00           C  
ATOM   2023  C   THR B 214     -18.211 -26.488  62.870  1.00  0.00           C  
ATOM   2024  O   THR B 214     -18.282 -27.624  62.390  1.00  0.00           O  
ATOM   2025  CB  THR B 214     -20.183 -26.298  64.517  1.00  0.00           C  
ATOM   2026  OG1 THR B 214     -20.757 -26.758  63.297  1.00  0.00           O  
ATOM   2027  HG1 THR B 214     -21.698 -26.813  63.413  1.00  0.00           H  
ATOM   2028  CG2 THR B 214     -20.773 -24.984  64.856  1.00  0.00           C  
ATOM   2029  N   ILE B 215     -17.746 -25.447  62.190  1.00  0.00           N  
ATOM   2030  HN  ILE B 215     -17.761 -24.526  62.628  1.00  0.00           H  
ATOM   2031  CA  ILE B 215     -17.218 -25.574  60.847  1.00  0.00           C  
ATOM   2032  C   ILE B 215     -15.836 -26.198  60.890  1.00  0.00           C  
ATOM   2033  O   ILE B 215     -15.482 -27.025  60.051  1.00  0.00           O  
ATOM   2034  CB  ILE B 215     -17.034 -24.209  60.205  1.00  0.00           C  
ATOM   2035  CG1 ILE B 215     -18.372 -23.607  59.824  1.00  0.00           C  
ATOM   2036  CG2 ILE B 215     -16.114 -24.316  58.980  1.00  0.00           C  
ATOM   2037  CD1 ILE B 215     -18.222 -22.360  59.032  1.00  0.00           C  
ATOM   2038  N   ALA B 216     -15.046 -25.765  61.865  1.00  0.00           N  
ATOM   2039  HN  ALA B 216     -15.398 -25.051  62.502  1.00  0.00           H  
ATOM   2040  CA  ALA B 216     -13.695 -26.273  62.058  1.00  0.00           C  
ATOM   2041  C   ALA B 216     -13.750 -27.744  62.384  1.00  0.00           C  
ATOM   2042  O   ALA B 216     -12.853 -28.497  62.061  1.00  0.00           O  
ATOM   2043  CB  ALA B 216     -13.012 -25.528  63.172  1.00  0.00           C  
ATOM   2044  N   ARG B 217     -14.826 -28.134  63.043  1.00  0.00           N  
ATOM   2045  HN  ARG B 217     -15.538 -27.442  63.275  1.00  0.00           H  
ATOM   2046  CA  ARG B 217     -15.030 -29.500  63.445  1.00  0.00           C  
ATOM   2047  C   ARG B 217     -15.322 -30.347  62.217  1.00  0.00           C  
ATOM   2048  O   ARG B 217     -14.801 -31.441  62.095  1.00  0.00           O  
ATOM   2049  CB  ARG B 217     -16.168 -29.555  64.464  1.00  0.00           C  
ATOM   2050  CG  ARG B 217     -16.103 -30.711  65.468  1.00  0.00           C  
ATOM   2051  CD  ARG B 217     -16.296 -30.266  66.953  1.00  0.00           C  
ATOM   2052  NE  ARG B 217     -17.216 -29.133  67.181  1.00  0.00           N  
ATOM   2053  HE  ARG B 217     -16.822 -28.283  67.583  1.00  0.00           H  
ATOM   2054  CZ  ARG B 217     -18.524 -29.132  66.903  1.00  0.00           C  
ATOM   2055  NH1 ARG B 217     -19.097 -30.202  66.351  1.00  0.00           N  
ATOM   2056 1HH1 ARG B 217     -18.534 -31.031  66.159  1.00  0.00           H  
ATOM   2057 2HH1 ARG B 217     -20.095 -30.201  66.139  1.00  0.00           H  
ATOM   2058  NH2 ARG B 217     -19.260 -28.049  67.154  1.00  0.00           N  
ATOM   2059 1HH2 ARG B 217     -18.822 -27.230  67.576  1.00  0.00           H  
ATOM   2060 2HH2 ARG B 217     -20.258 -28.048  66.942  1.00  0.00           H  
ATOM   2061  N   ASN B 218     -16.122 -29.821  61.295  1.00  0.00           N  
ATOM   2062  HN  ASN B 218     -16.406 -28.847  61.402  1.00  0.00           H  
ATOM   2063  CA  ASN B 218     -16.622 -30.568  60.125  1.00  0.00           C  
ATOM   2064  C   ASN B 218     -15.785 -30.530  58.829  1.00  0.00           C  
ATOM   2065  O   ASN B 218     -15.999 -31.345  57.909  1.00  0.00           O  
ATOM   2066  CB  ASN B 218     -18.005 -30.050  59.740  1.00  0.00           C  
ATOM   2067  CG  ASN B 218     -19.081 -30.453  60.701  1.00  0.00           C  
ATOM   2068  OD1 ASN B 218     -18.814 -31.040  61.728  1.00  0.00           O  
ATOM   2069  ND2 ASN B 218     -20.322 -30.138  60.359  1.00  0.00           N  
ATOM   2070 1HD2 ASN B 218     -21.055 -30.412  61.013  1.00  0.00           H  
ATOM   2071 2HD2 ASN B 218     -20.547 -29.644  59.495  1.00  0.00           H  
ATOM   2072  N   CYS B 219     -14.878 -29.559  58.721  1.00  0.00           N  
ATOM   2073  HN  CYS B 219     -14.733 -28.915  59.498  1.00  0.00           H  
ATOM   2074  CA  CYS B 219     -14.089 -29.408  57.501  1.00  0.00           C  
ATOM   2075  C   CYS B 219     -12.679 -29.859  57.788  1.00  0.00           C  
ATOM   2076  O   CYS B 219     -11.873 -29.122  58.347  1.00  0.00           O  
ATOM   2077  CB  CYS B 219     -14.129 -27.963  57.020  1.00  0.00           C  
ATOM   2078  SG  CYS B 219     -15.825 -27.331  56.771  1.00  0.00           S  
ATOM   2079  N   ARG B 220     -12.410 -31.110  57.452  1.00  0.00           N  
ATOM   2080  HN  ARG B 220     -13.117 -31.662  56.965  1.00  0.00           H  
ATOM   2081  CA  ARG B 220     -11.131 -31.708  57.763  1.00  0.00           C  
ATOM   2082  C   ARG B 220      -9.994 -31.006  56.997  1.00  0.00           C  
ATOM   2083  O   ARG B 220      -8.851 -31.037  57.420  1.00  0.00           O  
ATOM   2084  CB  ARG B 220     -11.162 -33.199  57.420  1.00  0.00           C  
ATOM   2085  CG  ARG B 220     -11.304 -34.145  58.609  1.00  0.00           C  
ATOM   2086  CD  ARG B 220     -12.298 -33.624  59.619  1.00  0.00           C  
ATOM   2087  NE  ARG B 220     -12.355 -34.426  60.846  1.00  0.00           N  
ATOM   2088  HE  ARG B 220     -11.723 -34.176  61.606  1.00  0.00           H  
ATOM   2089  CZ  ARG B 220     -13.178 -35.462  61.037  1.00  0.00           C  
ATOM   2090  NH1 ARG B 220     -14.010 -35.839  60.067  1.00  0.00           N  
ATOM   2091 1HH1 ARG B 220     -14.016 -35.331  59.182  1.00  0.00           H  
ATOM   2092 2HH1 ARG B 220     -14.638 -36.629  60.213  1.00  0.00           H  
ATOM   2093  NH2 ARG B 220     -13.170 -36.128  62.197  1.00  0.00           N  
ATOM   2094 1HH2 ARG B 220     -12.533 -35.839  62.940  1.00  0.00           H  
ATOM   2095 2HH2 ARG B 220     -13.798 -36.918  62.343  1.00  0.00           H  
ATOM   2096  N   SER B 221     -10.296 -30.371  55.872  1.00  0.00           N  
ATOM   2097  HN  SER B 221     -11.267 -30.262  55.578  1.00  0.00           H  
ATOM   2098  CA  SER B 221      -9.224 -29.841  55.078  1.00  0.00           C  
ATOM   2099  C   SER B 221      -9.042 -28.355  55.286  1.00  0.00           C  
ATOM   2100  O   SER B 221      -8.460 -27.669  54.443  1.00  0.00           O  
ATOM   2101  CB  SER B 221      -9.442 -30.160  53.601  1.00  0.00           C  
ATOM   2102  OG  SER B 221      -9.368 -31.554  53.376  1.00  0.00           O  
ATOM   2103  HG  SER B 221      -9.504 -31.752  52.457  1.00  0.00           H  
ATOM   2104  N   LEU B 222      -9.522 -27.860  56.416  1.00  0.00           N  
ATOM   2105  HN  LEU B 222      -9.919 -28.495  57.108  1.00  0.00           H  
ATOM   2106  CA  LEU B 222      -9.497 -26.428  56.696  1.00  0.00           C  
ATOM   2107  C   LEU B 222      -8.087 -25.950  57.039  1.00  0.00           C  
ATOM   2108  O   LEU B 222      -7.527 -26.325  58.075  1.00  0.00           O  
ATOM   2109  CB  LEU B 222     -10.473 -26.084  57.822  1.00  0.00           C  
ATOM   2110  CG  LEU B 222     -10.752 -24.597  57.954  1.00  0.00           C  
ATOM   2111  CD1 LEU B 222     -11.222 -24.078  56.612  1.00  0.00           C  
ATOM   2112  CD2 LEU B 222     -11.744 -24.296  59.056  1.00  0.00           C  
ATOM   2113  N   VAL B 223      -7.527 -25.112  56.171  1.00  0.00           N  
ATOM   2114  HN  VAL B 223      -8.098 -24.716  55.424  1.00  0.00           H  
ATOM   2115  CA  VAL B 223      -6.132 -24.747  56.257  1.00  0.00           C  
ATOM   2116  C   VAL B 223      -5.971 -23.299  56.692  1.00  0.00           C  
ATOM   2117  O   VAL B 223      -5.139 -22.984  57.538  1.00  0.00           O  
ATOM   2118  CB  VAL B 223      -5.437 -24.983  54.909  1.00  0.00           C  
ATOM   2119  CG1 VAL B 223      -3.986 -24.572  54.985  1.00  0.00           C  
ATOM   2120  CG2 VAL B 223      -5.548 -26.433  54.514  1.00  0.00           C  
ATOM   2121  N   SER B 224      -6.759 -22.409  56.112  1.00  0.00           N  
ATOM   2122  HN  SER B 224      -7.458 -22.713  55.434  1.00  0.00           H  
ATOM   2123  CA  SER B 224      -6.632 -21.000  56.438  1.00  0.00           C  
ATOM   2124  C   SER B 224      -7.970 -20.419  56.820  1.00  0.00           C  
ATOM   2125  O   SER B 224      -8.988 -20.721  56.202  1.00  0.00           O  
ATOM   2126  CB  SER B 224      -6.037 -20.211  55.272  1.00  0.00           C  
ATOM   2127  OG  SER B 224      -6.183 -18.819  55.480  1.00  0.00           O  
ATOM   2128  HG  SER B 224      -5.813 -18.329  54.755  1.00  0.00           H  
ATOM   2129  N   VAL B 225      -7.975 -19.615  57.873  1.00  0.00           N  
ATOM   2130  HN  VAL B 225      -7.161 -19.584  58.486  1.00  0.00           H  
ATOM   2131  CA  VAL B 225      -9.123 -18.779  58.165  1.00  0.00           C  
ATOM   2132  C   VAL B 225      -8.718 -17.452  58.785  1.00  0.00           C  
ATOM   2133  O   VAL B 225      -7.957 -17.396  59.740  1.00  0.00           O  
ATOM   2134  CB  VAL B 225     -10.230 -19.494  58.970  1.00  0.00           C  
ATOM   2135  CG1 VAL B 225      -9.793 -20.849  59.440  1.00  0.00           C  
ATOM   2136  CG2 VAL B 225     -10.692 -18.623  60.115  1.00  0.00           C  
ATOM   2137  N   LYS B 226      -9.213 -16.383  58.184  1.00  0.00           N  
ATOM   2138  HN  LYS B 226      -9.785 -16.513  57.349  1.00  0.00           H  
ATOM   2139  CA  LYS B 226      -8.979 -15.037  58.659  1.00  0.00           C  
ATOM   2140  C   LYS B 226     -10.357 -14.502  59.009  1.00  0.00           C  
ATOM   2141  O   LYS B 226     -11.351 -14.905  58.425  1.00  0.00           O  
ATOM   2142  CB  LYS B 226      -8.321 -14.160  57.581  1.00  0.00           C  
ATOM   2143  CG  LYS B 226      -7.148 -14.807  56.865  1.00  0.00           C  
ATOM   2144  CD  LYS B 226      -6.366 -13.786  56.079  1.00  0.00           C  
ATOM   2145  CE  LYS B 226      -5.230 -14.444  55.326  1.00  0.00           C  
ATOM   2146  NZ  LYS B 226      -4.542 -13.517  54.390  1.00  0.00           N  
ATOM   2147  HZ1 LYS B 226      -3.776 -13.960  53.883  1.00  0.00           H  
ATOM   2148  HZ2 LYS B 226      -4.220 -12.680  54.876  1.00  0.00           H  
ATOM   2149  HZ3 LYS B 226      -5.207 -13.090  53.746  1.00  0.00           H  
ATOM   2150  N   VAL B 227     -10.417 -13.574  59.949  1.00  0.00           N  
ATOM   2151  HN  VAL B 227      -9.579 -13.048  60.198  1.00  0.00           H  
ATOM   2152  CA  VAL B 227     -11.658 -13.304  60.620  1.00  0.00           C  
ATOM   2153  C   VAL B 227     -11.791 -11.870  61.138  1.00  0.00           C  
ATOM   2154  O   VAL B 227     -10.832 -11.104  61.097  1.00  0.00           O  
ATOM   2155  CB  VAL B 227     -11.763 -14.299  61.720  1.00  0.00           C  
ATOM   2156  CG1 VAL B 227     -12.179 -13.645  62.999  1.00  0.00           C  
ATOM   2157  CG2 VAL B 227     -12.675 -15.418  61.302  1.00  0.00           C  
ATOM   2158  N   GLY B 228     -12.993 -11.495  61.590  1.00  0.00           N  
ATOM   2159  HN  GLY B 228     -13.751 -12.177  61.588  1.00  0.00           H  
ATOM   2160  CA  GLY B 228     -13.263 -10.145  62.087  1.00  0.00           C  
ATOM   2161  C   GLY B 228     -12.846  -9.873  63.528  1.00  0.00           C  
ATOM   2162  O   GLY B 228     -11.877 -10.441  64.021  1.00  0.00           O  
ATOM   2163  N   ASP B 229     -13.585  -9.010  64.217  1.00  0.00           N  
ATOM   2164  HN  ASP B 229     -14.389  -8.569  63.771  1.00  0.00           H  
ATOM   2165  CA  ASP B 229     -13.261  -8.684  65.606  1.00  0.00           C  
ATOM   2166  C   ASP B 229     -13.870  -9.635  66.650  1.00  0.00           C  
ATOM   2167  O   ASP B 229     -14.377  -9.190  67.661  1.00  0.00           O  
ATOM   2168  CB  ASP B 229     -13.617  -7.225  65.931  1.00  0.00           C  
ATOM   2169  CG  ASP B 229     -12.609  -6.219  65.353  1.00  0.00           C  
ATOM   2170  OD1 ASP B 229     -11.499  -6.640  64.944  1.00  0.00           O  
ATOM   2171  OD2 ASP B 229     -12.921  -5.002  65.316  1.00  0.00           O  
ATOM   2172  N   PHE B 230     -13.799 -10.941  66.406  1.00  0.00           N  
ATOM   2173  HN  PHE B 230     -13.478 -11.250  65.488  1.00  0.00           H  
ATOM   2174  CA  PHE B 230     -14.161 -11.949  67.396  1.00  0.00           C  
ATOM   2175  C   PHE B 230     -13.258 -11.852  68.602  1.00  0.00           C  
ATOM   2176  O   PHE B 230     -12.091 -11.562  68.460  1.00  0.00           O  
ATOM   2177  CB  PHE B 230     -13.965 -13.341  66.817  1.00  0.00           C  
ATOM   2178  CG  PHE B 230     -15.201 -13.928  66.192  1.00  0.00           C  
ATOM   2179  CD1 PHE B 230     -15.114 -14.676  65.037  1.00  0.00           C  
ATOM   2180  CD2 PHE B 230     -16.446 -13.751  66.771  1.00  0.00           C  
ATOM   2181  CE1 PHE B 230     -16.221 -15.230  64.472  1.00  0.00           C  
ATOM   2182  CE2 PHE B 230     -17.573 -14.307  66.206  1.00  0.00           C  
ATOM   2183  CZ  PHE B 230     -17.455 -15.046  65.051  1.00  0.00           C  
ATOM   2184  N   GLU B 231     -13.773 -12.115  69.794  1.00  0.00           N  
ATOM   2185  HN  GLU B 231     -14.777 -12.267  69.889  1.00  0.00           H  
ATOM   2186  CA  GLU B 231     -12.916 -12.189  70.973  1.00  0.00           C  
ATOM   2187  C   GLU B 231     -12.179 -13.510  70.933  1.00  0.00           C  
ATOM   2188  O   GLU B 231     -12.804 -14.559  70.969  1.00  0.00           O  
ATOM   2189  CB  GLU B 231     -13.737 -12.107  72.254  1.00  0.00           C  
ATOM   2190  CG  GLU B 231     -13.149 -11.195  73.330  1.00  0.00           C  
ATOM   2191  CD  GLU B 231     -11.865 -11.723  73.944  1.00  0.00           C  
ATOM   2192  OE1 GLU B 231     -11.488 -12.889  73.690  1.00  0.00           O  
ATOM   2193  OE2 GLU B 231     -11.231 -10.963  74.696  1.00  0.00           O  
ATOM   2194  N   ILE B 232     -10.855 -13.463  70.858  1.00  0.00           N  
ATOM   2195  HN  ILE B 232     -10.382 -12.559  70.854  1.00  0.00           H  
ATOM   2196  CA  ILE B 232     -10.071 -14.682  70.781  1.00  0.00           C  
ATOM   2197  C   ILE B 232     -10.539 -15.759  71.753  1.00  0.00           C  
ATOM   2198  O   ILE B 232     -10.692 -16.921  71.370  1.00  0.00           O  
ATOM   2199  CB  ILE B 232      -8.588 -14.432  70.985  1.00  0.00           C  
ATOM   2200  CG1 ILE B 232      -7.885 -14.377  69.653  1.00  0.00           C  
ATOM   2201  CG2 ILE B 232      -7.974 -15.573  71.724  1.00  0.00           C  
ATOM   2202  CD1 ILE B 232      -8.245 -13.192  68.869  1.00  0.00           C  
ATOM   2203  N   LEU B 233     -10.773 -15.384  73.007  1.00  0.00           N  
ATOM   2204  HN  LEU B 233     -10.654 -14.407  73.275  1.00  0.00           H  
ATOM   2205  CA  LEU B 233     -11.200 -16.365  74.004  1.00  0.00           C  
ATOM   2206  C   LEU B 233     -12.416 -17.186  73.538  1.00  0.00           C  
ATOM   2207  O   LEU B 233     -12.523 -18.374  73.849  1.00  0.00           O  
ATOM   2208  CB  LEU B 233     -11.455 -15.701  75.353  1.00  0.00           C  
ATOM   2209  CG  LEU B 233     -10.210 -15.605  76.226  1.00  0.00           C  
ATOM   2210  CD1 LEU B 233     -10.530 -14.970  77.564  1.00  0.00           C  
ATOM   2211  CD2 LEU B 233      -9.618 -16.968  76.436  1.00  0.00           C  
ATOM   2212  N   GLU B 234     -13.311 -16.553  72.778  1.00  0.00           N  
ATOM   2213  HN  GLU B 234     -13.155 -15.571  72.548  1.00  0.00           H  
ATOM   2214  CA  GLU B 234     -14.502 -17.214  72.265  1.00  0.00           C  
ATOM   2215  C   GLU B 234     -14.146 -18.214  71.187  1.00  0.00           C  
ATOM   2216  O   GLU B 234     -15.008 -18.941  70.692  1.00  0.00           O  
ATOM   2217  CB  GLU B 234     -15.475 -16.196  71.685  1.00  0.00           C  
ATOM   2218  CG  GLU B 234     -16.251 -15.392  72.698  1.00  0.00           C  
ATOM   2219  CD  GLU B 234     -17.295 -14.520  72.037  1.00  0.00           C  
ATOM   2220  OE1 GLU B 234     -16.918 -13.616  71.258  1.00  0.00           O  
ATOM   2221  OE2 GLU B 234     -18.497 -14.745  72.296  1.00  0.00           O  
ATOM   2222  N   LEU B 235     -12.875 -18.248  70.816  1.00  0.00           N  
ATOM   2223  HN  LEU B 235     -12.190 -17.668  71.301  1.00  0.00           H  
ATOM   2224  CA  LEU B 235     -12.451 -19.103  69.727  1.00  0.00           C  
ATOM   2225  C   LEU B 235     -11.653 -20.298  70.187  1.00  0.00           C  
ATOM   2226  O   LEU B 235     -11.132 -21.038  69.366  1.00  0.00           O  
ATOM   2227  CB  LEU B 235     -11.632 -18.318  68.703  1.00  0.00           C  
ATOM   2228  CG  LEU B 235     -12.385 -17.355  67.785  1.00  0.00           C  
ATOM   2229  CD1 LEU B 235     -11.417 -16.537  66.992  1.00  0.00           C  
ATOM   2230  CD2 LEU B 235     -13.284 -18.110  66.868  1.00  0.00           C  
ATOM   2231  N   VAL B 236     -11.546 -20.507  71.490  1.00  0.00           N  
ATOM   2232  HN  VAL B 236     -12.023 -19.901  72.158  1.00  0.00           H  
ATOM   2233  CA  VAL B 236     -10.730 -21.623  71.945  1.00  0.00           C  
ATOM   2234  C   VAL B 236     -11.318 -22.921  71.459  1.00  0.00           C  
ATOM   2235  O   VAL B 236     -10.581 -23.841  71.128  1.00  0.00           O  
ATOM   2236  CB  VAL B 236     -10.552 -21.683  73.455  1.00  0.00           C  
ATOM   2237  CG1 VAL B 236      -9.449 -22.675  73.773  1.00  0.00           C  
ATOM   2238  CG2 VAL B 236     -10.220 -20.312  73.987  1.00  0.00           C  
ATOM   2239  N   GLY B 237     -12.648 -22.981  71.414  1.00  0.00           N  
ATOM   2240  HN  GLY B 237     -13.192 -22.177  71.728  1.00  0.00           H  
ATOM   2241  CA  GLY B 237     -13.343 -24.156  70.931  1.00  0.00           C  
ATOM   2242  C   GLY B 237     -12.872 -24.419  69.528  1.00  0.00           C  
ATOM   2243  O   GLY B 237     -12.415 -25.512  69.188  1.00  0.00           O  
ATOM   2244  N   PHE B 238     -12.986 -23.374  68.718  1.00  0.00           N  
ATOM   2245  HN  PHE B 238     -13.460 -22.542  69.070  1.00  0.00           H  
ATOM   2246  CA  PHE B 238     -12.472 -23.347  67.354  1.00  0.00           C  
ATOM   2247  C   PHE B 238     -11.050 -23.899  67.211  1.00  0.00           C  
ATOM   2248  O   PHE B 238     -10.846 -24.898  66.539  1.00  0.00           O  
ATOM   2249  CB  PHE B 238     -12.534 -21.919  66.824  1.00  0.00           C  
ATOM   2250  CG  PHE B 238     -11.861 -21.740  65.500  1.00  0.00           C  
ATOM   2251  CD1 PHE B 238     -12.465 -22.169  64.337  1.00  0.00           C  
ATOM   2252  CD2 PHE B 238     -10.619 -21.149  65.417  1.00  0.00           C  
ATOM   2253  CE1 PHE B 238     -11.845 -22.020  63.130  1.00  0.00           C  
ATOM   2254  CE2 PHE B 238      -9.993 -20.998  64.199  1.00  0.00           C  
ATOM   2255  CZ  PHE B 238     -10.610 -21.436  63.058  1.00  0.00           C  
ATOM   2256  N   PHE B 239     -10.075 -23.249  67.844  1.00  0.00           N  
ATOM   2257  HN  PHE B 239     -10.315 -22.459  68.443  1.00  0.00           H  
ATOM   2258  CA  PHE B 239      -8.672 -23.634  67.705  1.00  0.00           C  
ATOM   2259  C   PHE B 239      -8.402 -25.103  67.999  1.00  0.00           C  
ATOM   2260  O   PHE B 239      -7.630 -25.734  67.309  1.00  0.00           O  
ATOM   2261  CB  PHE B 239      -7.774 -22.796  68.600  1.00  0.00           C  
ATOM   2262  CG  PHE B 239      -7.586 -21.382  68.137  1.00  0.00           C  
ATOM   2263  CD1 PHE B 239      -7.923 -20.314  68.970  1.00  0.00           C  
ATOM   2264  CD2 PHE B 239      -7.068 -21.109  66.885  1.00  0.00           C  
ATOM   2265  CE1 PHE B 239      -7.763 -19.003  68.563  1.00  0.00           C  
ATOM   2266  CE2 PHE B 239      -6.905 -19.795  66.471  1.00  0.00           C  
ATOM   2267  CZ  PHE B 239      -7.253 -18.738  67.321  1.00  0.00           C  
ATOM   2268  N   LYS B 240      -9.006 -25.649  69.041  1.00  0.00           N  
ATOM   2269  HN  LYS B 240      -9.582 -25.072  69.653  1.00  0.00           H  
ATOM   2270  CA  LYS B 240      -8.853 -27.069  69.319  1.00  0.00           C  
ATOM   2271  C   LYS B 240      -9.361 -27.922  68.164  1.00  0.00           C  
ATOM   2272  O   LYS B 240      -8.745 -28.925  67.787  1.00  0.00           O  
ATOM   2273  CB  LYS B 240      -9.583 -27.463  70.602  1.00  0.00           C  
ATOM   2274  CG  LYS B 240      -8.817 -27.121  71.866  1.00  0.00           C  
ATOM   2275  CD  LYS B 240      -9.549 -27.541  73.137  1.00  0.00           C  
ATOM   2276  CE  LYS B 240      -8.951 -26.833  74.357  1.00  0.00           C  
ATOM   2277  NZ  LYS B 240      -9.875 -26.835  75.514  1.00  0.00           N  
ATOM   2278  HZ1 LYS B 240      -9.477 -26.364  76.326  1.00  0.00           H  
ATOM   2279  HZ2 LYS B 240     -10.173 -27.782  75.747  1.00  0.00           H  
ATOM   2280  HZ3 LYS B 240     -10.780 -26.437  75.264  1.00  0.00           H  
ATOM   2281  N   ALA B 241     -10.495 -27.519  67.603  1.00  0.00           N  
ATOM   2282  HN  ALA B 241     -10.925 -26.652  67.924  1.00  0.00           H  
ATOM   2283  CA  ALA B 241     -11.144 -28.281  66.540  1.00  0.00           C  
ATOM   2284  C   ALA B 241     -10.444 -28.152  65.176  1.00  0.00           C  
ATOM   2285  O   ALA B 241     -10.493 -29.054  64.350  1.00  0.00           O  
ATOM   2286  CB  ALA B 241     -12.606 -27.878  66.436  1.00  0.00           C  
ATOM   2287  N   ALA B 242      -9.783 -27.028  64.951  1.00  0.00           N  
ATOM   2288  HN  ALA B 242      -9.717 -26.335  65.697  1.00  0.00           H  
ATOM   2289  CA  ALA B 242      -9.146 -26.750  63.667  1.00  0.00           C  
ATOM   2290  C   ALA B 242      -7.758 -27.368  63.537  1.00  0.00           C  
ATOM   2291  O   ALA B 242      -6.773 -26.659  63.421  1.00  0.00           O  
ATOM   2292  CB  ALA B 242      -9.067 -25.253  63.457  1.00  0.00           C  
ATOM   2293  N   ALA B 243      -7.696 -28.690  63.535  1.00  0.00           N  
ATOM   2294  HN  ALA B 243      -8.565 -29.223  63.498  1.00  0.00           H  
ATOM   2295  CA  ALA B 243      -6.434 -29.411  63.583  1.00  0.00           C  
ATOM   2296  C   ALA B 243      -5.434 -28.995  62.518  1.00  0.00           C  
ATOM   2297  O   ALA B 243      -4.269 -28.774  62.816  1.00  0.00           O  
ATOM   2298  CB  ALA B 243      -6.691 -30.895  63.482  1.00  0.00           C  
ATOM   2299  N   ASN B 244      -5.876 -28.903  61.272  1.00  0.00           N  
ATOM   2300  HN  ASN B 244      -6.877 -28.945  61.079  1.00  0.00           H  
ATOM   2301  CA  ASN B 244      -4.934 -28.743  60.190  1.00  0.00           C  
ATOM   2302  C   ASN B 244      -4.680 -27.321  59.852  1.00  0.00           C  
ATOM   2303  O   ASN B 244      -4.048 -27.036  58.848  1.00  0.00           O  
ATOM   2304  CB  ASN B 244      -5.394 -29.485  58.960  1.00  0.00           C  
ATOM   2305  CG  ASN B 244      -5.317 -30.963  59.146  1.00  0.00           C  
ATOM   2306  OD1 ASN B 244      -4.590 -31.450  60.016  1.00  0.00           O  
ATOM   2307  ND2 ASN B 244      -6.065 -31.699  58.344  1.00  0.00           N  
ATOM   2308 1HD2 ASN B 244      -6.012 -32.710  58.471  1.00  0.00           H  
ATOM   2309 2HD2 ASN B 244      -6.666 -31.296  57.625  1.00  0.00           H  
ATOM   2310  N   LEU B 245      -5.153 -26.428  60.704  1.00  0.00           N  
ATOM   2311  HN  LEU B 245      -5.624 -26.746  61.551  1.00  0.00           H  
ATOM   2312  CA  LEU B 245      -5.016 -25.009  60.459  1.00  0.00           C  
ATOM   2313  C   LEU B 245      -3.570 -24.609  60.333  1.00  0.00           C  
ATOM   2314  O   LEU B 245      -2.770 -24.958  61.200  1.00  0.00           O  
ATOM   2315  CB  LEU B 245      -5.659 -24.202  61.571  1.00  0.00           C  
ATOM   2316  CG  LEU B 245      -6.081 -22.842  61.051  1.00  0.00           C  
ATOM   2317  CD1 LEU B 245      -7.108 -23.053  59.980  1.00  0.00           C  
ATOM   2318  CD2 LEU B 245      -6.659 -22.001  62.136  1.00  0.00           C  
ATOM   2319  N   GLU B 246      -3.248 -23.875  59.259  1.00  0.00           N  
ATOM   2320  HN  GLU B 246      -3.981 -23.654  58.585  1.00  0.00           H  
ATOM   2321  CA  GLU B 246      -1.901 -23.377  59.008  1.00  0.00           C  
ATOM   2322  C   GLU B 246      -1.845 -21.866  59.073  1.00  0.00           C  
ATOM   2323  O   GLU B 246      -0.794 -21.286  59.358  1.00  0.00           O  
ATOM   2324  CB  GLU B 246      -1.395 -23.835  57.652  1.00  0.00           C  
ATOM   2325  CG  GLU B 246      -1.308 -25.334  57.456  1.00  0.00           C  
ATOM   2326  CD  GLU B 246      -0.826 -25.715  56.066  1.00  0.00           C  
ATOM   2327  OE1 GLU B 246      -0.961 -26.899  55.713  1.00  0.00           O  
ATOM   2328  OE2 GLU B 246      -0.317 -24.843  55.323  1.00  0.00           O  
ATOM   2329  N   GLU B 247      -2.972 -21.222  58.802  1.00  0.00           N  
ATOM   2330  HN  GLU B 247      -3.821 -21.751  58.601  1.00  0.00           H  
ATOM   2331  CA  GLU B 247      -3.008 -19.764  58.789  1.00  0.00           C  
ATOM   2332  C   GLU B 247      -4.184 -19.295  59.619  1.00  0.00           C  
ATOM   2333  O   GLU B 247      -5.259 -19.868  59.552  1.00  0.00           O  
ATOM   2334  CB  GLU B 247      -3.108 -19.244  57.341  1.00  0.00           C  
ATOM   2335  CG  GLU B 247      -2.971 -17.737  57.164  1.00  0.00           C  
ATOM   2336  CD  GLU B 247      -2.851 -17.310  55.695  1.00  0.00           C  
ATOM   2337  OE1 GLU B 247      -3.401 -18.016  54.830  1.00  0.00           O  
ATOM   2338  OE2 GLU B 247      -2.206 -16.271  55.405  1.00  0.00           O  
ATOM   2339  N   PHE B 248      -3.971 -18.267  60.422  1.00  0.00           N  
ATOM   2340  HN  PHE B 248      -3.015 -17.953  60.589  1.00  0.00           H  
ATOM   2341  CA  PHE B 248      -5.067 -17.579  61.069  1.00  0.00           C  
ATOM   2342  C   PHE B 248      -4.680 -16.126  61.224  1.00  0.00           C  
ATOM   2343  O   PHE B 248      -3.611 -15.815  61.728  1.00  0.00           O  
ATOM   2344  CB  PHE B 248      -5.379 -18.157  62.442  1.00  0.00           C  
ATOM   2345  CG  PHE B 248      -6.404 -17.362  63.194  1.00  0.00           C  
ATOM   2346  CD1 PHE B 248      -7.718 -17.777  63.247  1.00  0.00           C  
ATOM   2347  CD2 PHE B 248      -6.065 -16.165  63.799  1.00  0.00           C  
ATOM   2348  CE1 PHE B 248      -8.659 -17.033  63.909  1.00  0.00           C  
ATOM   2349  CE2 PHE B 248      -7.010 -15.413  64.460  1.00  0.00           C  
ATOM   2350  CZ  PHE B 248      -8.307 -15.856  64.519  1.00  0.00           C  
ATOM   2351  N   CYS B 249      -5.546 -15.228  60.781  1.00  0.00           N  
ATOM   2352  HN  CYS B 249      -6.353 -15.540  60.241  1.00  0.00           H  
ATOM   2353  CA  CYS B 249      -5.376 -13.805  61.045  1.00  0.00           C  
ATOM   2354  C   CYS B 249      -6.712 -13.334  61.536  1.00  0.00           C  
ATOM   2355  O   CYS B 249      -7.731 -13.924  61.206  1.00  0.00           O  
ATOM   2356  CB  CYS B 249      -5.035 -13.032  59.773  1.00  0.00           C  
ATOM   2357  SG  CYS B 249      -3.584 -13.576  58.859  1.00  0.00           S  
ATOM   2358  N   GLY B 250      -6.715 -12.270  62.315  1.00  0.00           N  
ATOM   2359  HN  GLY B 250      -5.831 -11.871  62.631  1.00  0.00           H  
ATOM   2360  CA  GLY B 250      -7.954 -11.668  62.722  1.00  0.00           C  
ATOM   2361  C   GLY B 250      -8.182 -11.836  64.192  1.00  0.00           C  
ATOM   2362  O   GLY B 250      -7.253 -12.073  64.951  1.00  0.00           O  
ATOM   2363  N   GLY B 251      -9.438 -11.711  64.592  1.00  0.00           N  
ATOM   2364  HN  GLY B 251     -10.165 -11.529  63.900  1.00  0.00           H  
ATOM   2365  CA  GLY B 251      -9.801 -11.826  65.982  1.00  0.00           C  
ATOM   2366  C   GLY B 251      -9.466 -10.554  66.709  1.00  0.00           C  
ATOM   2367  O   GLY B 251      -9.039  -9.583  66.089  1.00  0.00           O  
ATOM   2368  N   SER B 252      -9.660 -10.581  68.022  1.00  0.00           N  
ATOM   2369  HN  SER B 252      -9.907 -11.469  68.458  1.00  0.00           H  
ATOM   2370  CA  SER B 252      -9.538  -9.415  68.860  1.00  0.00           C  
ATOM   2371  C   SER B 252      -9.000  -9.847  70.215  1.00  0.00           C  
ATOM   2372  O   SER B 252      -9.611 -10.660  70.893  1.00  0.00           O  
ATOM   2373  CB  SER B 252     -10.900  -8.748  69.002  1.00  0.00           C  
ATOM   2374  OG  SER B 252     -10.798  -7.511  69.661  1.00  0.00           O  
ATOM   2375  HG  SER B 252     -11.647  -7.095  69.750  1.00  0.00           H  
ATOM   2376  N   LEU B 253      -7.827  -9.328  70.574  1.00  0.00           N  
ATOM   2377  HN  LEU B 253      -7.310  -8.774  69.891  1.00  0.00           H  
ATOM   2378  CA  LEU B 253      -7.252  -9.516  71.894  1.00  0.00           C  
ATOM   2379  C   LEU B 253      -7.642  -8.324  72.727  1.00  0.00           C  
ATOM   2380  O   LEU B 253      -7.155  -7.227  72.497  1.00  0.00           O  
ATOM   2381  CB  LEU B 253      -5.732  -9.623  71.818  1.00  0.00           C  
ATOM   2382  CG  LEU B 253      -5.228 -10.898  71.149  1.00  0.00           C  
ATOM   2383  CD1 LEU B 253      -3.746 -10.858  70.948  1.00  0.00           C  
ATOM   2384  CD2 LEU B 253      -5.606 -12.147  71.934  1.00  0.00           C  
ATOM   2385  N   ASN B 254      -8.546  -8.543  73.675  1.00  0.00           N  
ATOM   2386  HN  ASN B 254      -8.923  -9.484  73.786  1.00  0.00           H  
ATOM   2387  CA  ASN B 254      -9.017  -7.492  74.560  1.00  0.00           C  
ATOM   2388  C   ASN B 254      -8.543  -7.759  75.976  1.00  0.00           C  
ATOM   2389  O   ASN B 254      -8.982  -8.714  76.610  1.00  0.00           O  
ATOM   2390  CB  ASN B 254     -10.543  -7.417  74.533  1.00  0.00           C  
ATOM   2391  CG  ASN B 254     -11.090  -7.373  73.139  1.00  0.00           C  
ATOM   2392  OD1 ASN B 254     -10.840  -6.430  72.389  1.00  0.00           O  
ATOM   2393  ND2 ASN B 254     -11.849  -8.394  72.777  1.00  0.00           N  
ATOM   2394 1HD2 ASN B 254     -12.056  -9.176  73.399  1.00  0.00           H  
ATOM   2395 2HD2 ASN B 254     -12.221  -8.364  71.828  1.00  0.00           H  
ATOM   2396  N   GLU B 255      -7.644  -6.925  76.476  1.00  0.00           N  
ATOM   2397  HN  GLU B 255      -7.301  -6.145  75.915  1.00  0.00           H  
ATOM   2398  CA  GLU B 255      -7.150  -7.124  77.820  1.00  0.00           C  
ATOM   2399  C   GLU B 255      -7.946  -6.262  78.759  1.00  0.00           C  
ATOM   2400  O   GLU B 255      -8.144  -5.074  78.490  1.00  0.00           O  
ATOM   2401  CB  GLU B 255      -5.689  -6.733  77.907  1.00  0.00           C  
ATOM   2402  CG  GLU B 255      -5.456  -5.291  77.539  1.00  0.00           C  
ATOM   2403  CD  GLU B 255      -4.149  -4.764  78.070  1.00  0.00           C  
ATOM   2404  OE1 GLU B 255      -3.242  -5.585  78.343  1.00  0.00           O  
ATOM   2405  OE2 GLU B 255      -4.036  -3.527  78.214  1.00  0.00           O  
ATOM   2406  N   ASP B 256      -8.438  -6.871  79.837  1.00  0.00           N  
ATOM   2407  HN  ASP B 256      -8.487  -7.890  79.853  1.00  0.00           H  
ATOM   2408  CA  ASP B 256      -8.909  -6.117  80.996  1.00  0.00           C  
ATOM   2409  C   ASP B 256      -7.846  -6.312  82.064  1.00  0.00           C  
ATOM   2410  O   ASP B 256      -7.007  -7.214  81.942  1.00  0.00           O  
ATOM   2411  CB  ASP B 256     -10.321  -6.535  81.464  1.00  0.00           C  
ATOM   2412  CG  ASP B 256     -10.375  -7.936  82.036  1.00  0.00           C  
ATOM   2413  OD1 ASP B 256      -9.994  -8.890  81.340  1.00  0.00           O  
ATOM   2414  OD2 ASP B 256     -10.835  -8.087  83.184  1.00  0.00           O  
ATOM   2415  N   ILE B 257      -7.843  -5.450  83.076  1.00  0.00           N  
ATOM   2416  HN  ILE B 257      -8.562  -4.728  83.126  1.00  0.00           H  
ATOM   2417  CA  ILE B 257      -6.823  -5.527  84.114  1.00  0.00           C  
ATOM   2418  C   ILE B 257      -7.178  -6.629  85.109  1.00  0.00           C  
ATOM   2419  O   ILE B 257      -6.300  -7.258  85.702  1.00  0.00           O  
ATOM   2420  CB  ILE B 257      -6.644  -4.187  84.839  1.00  0.00           C  
ATOM   2421  CG1 ILE B 257      -6.727  -3.026  83.842  1.00  0.00           C  
ATOM   2422  CG2 ILE B 257      -5.322  -4.173  85.594  1.00  0.00           C  
ATOM   2423  CD1 ILE B 257      -5.758  -3.143  82.674  1.00  0.00           C  
ATOM   2424  N   GLY B 258      -8.479  -6.867  85.259  1.00  0.00           N  
ATOM   2425  HN  GLY B 258      -9.143  -6.286  84.748  1.00  0.00           H  
ATOM   2426  CA  GLY B 258      -8.994  -7.918  86.118  1.00  0.00           C  
ATOM   2427  C   GLY B 258      -8.440  -9.301  85.835  1.00  0.00           C  
ATOM   2428  O   GLY B 258      -8.542 -10.191  86.674  1.00  0.00           O  
ATOM   2429  N   MET B 259      -7.869  -9.487  84.649  1.00  0.00           N  
ATOM   2430  HN  MET B 259      -7.904  -8.736  83.960  1.00  0.00           H  
ATOM   2431  CA  MET B 259      -7.194 -10.734  84.303  1.00  0.00           C  
ATOM   2432  C   MET B 259      -5.843 -10.421  83.697  1.00  0.00           C  
ATOM   2433  O   MET B 259      -5.756  -9.984  82.556  1.00  0.00           O  
ATOM   2434  CB  MET B 259      -8.013 -11.547  83.303  1.00  0.00           C  
ATOM   2435  CG  MET B 259      -9.458 -11.767  83.685  1.00  0.00           C  
ATOM   2436  SD  MET B 259     -10.193 -13.068  82.682  1.00  0.00           S  
ATOM   2437  CE  MET B 259      -9.194 -14.490  83.160  1.00  0.00           C  
ATOM   2438  N   PRO B 260      -4.779 -10.633  84.464  1.00  0.00           N  
ATOM   2439  CA  PRO B 260      -3.430 -10.365  83.983  1.00  0.00           C  
ATOM   2440  C   PRO B 260      -3.018 -11.516  83.098  1.00  0.00           C  
ATOM   2441  O   PRO B 260      -2.256 -11.350  82.155  1.00  0.00           O  
ATOM   2442  CB  PRO B 260      -2.592 -10.370  85.264  1.00  0.00           C  
ATOM   2443  CG  PRO B 260      -3.576 -10.503  86.405  1.00  0.00           C  
ATOM   2444  CD  PRO B 260      -4.773 -11.164  85.827  1.00  0.00           C  
ATOM   2445  N   GLU B 261      -3.529 -12.693  83.411  1.00  0.00           N  
ATOM   2446  HN  GLU B 261      -4.101 -12.790  84.250  1.00  0.00           H  
ATOM   2447  CA  GLU B 261      -3.282 -13.845  82.572  1.00  0.00           C  
ATOM   2448  C   GLU B 261      -4.567 -14.276  81.888  1.00  0.00           C  
ATOM   2449  O   GLU B 261      -4.989 -15.421  82.011  1.00  0.00           O  
ATOM   2450  CB  GLU B 261      -2.705 -14.993  83.389  1.00  0.00           C  
ATOM   2451  CG  GLU B 261      -1.192 -14.971  83.513  1.00  0.00           C  
ATOM   2452  CD  GLU B 261      -0.642 -16.259  84.108  1.00  0.00           C  
ATOM   2453  OE1 GLU B 261      -1.016 -16.596  85.252  1.00  0.00           O  
ATOM   2454  OE2 GLU B 261       0.165 -16.941  83.435  1.00  0.00           O  
ATOM   2455  N   LYS B 262      -5.190 -13.347  81.169  1.00  0.00           N  
ATOM   2456  HN  LYS B 262      -4.800 -12.405  81.135  1.00  0.00           H  
ATOM   2457  CA  LYS B 262      -6.417 -13.632  80.425  1.00  0.00           C  
ATOM   2458  C   LYS B 262      -6.160 -14.669  79.351  1.00  0.00           C  
ATOM   2459  O   LYS B 262      -6.968 -15.571  79.146  1.00  0.00           O  
ATOM   2460  CB  LYS B 262      -6.981 -12.355  79.790  1.00  0.00           C  
ATOM   2461  CG  LYS B 262      -8.303 -12.537  79.062  1.00  0.00           C  
ATOM   2462  CD  LYS B 262      -8.903 -11.193  78.656  1.00  0.00           C  
ATOM   2463  CE  LYS B 262     -10.262 -11.351  77.970  1.00  0.00           C  
ATOM   2464  NZ  LYS B 262     -11.045 -10.070  77.821  1.00  0.00           N  
ATOM   2465  HZ1 LYS B 262     -11.951 -10.175  77.364  1.00  0.00           H  
ATOM   2466  HZ2 LYS B 262     -10.485  -9.367  77.339  1.00  0.00           H  
ATOM   2467  HZ3 LYS B 262     -11.157  -9.616  78.727  1.00  0.00           H  
ATOM   2468  N   TYR B 263      -5.029 -14.529  78.667  1.00  0.00           N  
ATOM   2469  HN  TYR B 263      -4.374 -13.796  78.940  1.00  0.00           H  
ATOM   2470  CA  TYR B 263      -4.695 -15.388  77.540  1.00  0.00           C  
ATOM   2471  C   TYR B 263      -3.370 -16.080  77.739  1.00  0.00           C  
ATOM   2472  O   TYR B 263      -2.434 -15.765  77.027  1.00  0.00           O  
ATOM   2473  CB  TYR B 263      -4.512 -14.573  76.246  1.00  0.00           C  
ATOM   2474  CG  TYR B 263      -5.610 -13.618  75.875  1.00  0.00           C  
ATOM   2475  CD1 TYR B 263      -5.509 -12.276  76.174  1.00  0.00           C  
ATOM   2476  CD2 TYR B 263      -6.735 -14.053  75.201  1.00  0.00           C  
ATOM   2477  CE1 TYR B 263      -6.512 -11.396  75.833  1.00  0.00           C  
ATOM   2478  CE2 TYR B 263      -7.744 -13.185  74.860  1.00  0.00           C  
ATOM   2479  CZ  TYR B 263      -7.625 -11.860  75.176  1.00  0.00           C  
ATOM   2480  OH  TYR B 263      -8.623 -10.993  74.839  1.00  0.00           O  
ATOM   2481  HH  TYR B 263      -8.540 -10.072  75.059  1.00  0.00           H  
ATOM   2482  N   MET B 264      -3.232 -17.007  78.668  1.00  0.00           N  
ATOM   2483  HN  MET B 264      -3.992 -17.237  79.309  1.00  0.00           H  
ATOM   2484  CA  MET B 264      -1.943 -17.688  78.737  1.00  0.00           C  
ATOM   2485  C   MET B 264      -2.165 -19.163  78.516  1.00  0.00           C  
ATOM   2486  O   MET B 264      -1.230 -19.955  78.441  1.00  0.00           O  
ATOM   2487  CB  MET B 264      -1.204 -17.374  80.038  1.00  0.00           C  
ATOM   2488  CG  MET B 264      -0.773 -15.906  80.144  1.00  0.00           C  
ATOM   2489  SD  MET B 264       0.439 -15.365  78.906  1.00  0.00           S  
ATOM   2490  CE  MET B 264       0.068 -13.611  78.799  1.00  0.00           C  
ATOM   2491  N   ASN B 265      -3.438 -19.499  78.368  1.00  0.00           N  
ATOM   2492  HN  ASN B 265      -4.145 -18.765  78.406  1.00  0.00           H  
ATOM   2493  CA  ASN B 265      -3.867 -20.863  78.155  1.00  0.00           C  
ATOM   2494  C   ASN B 265      -4.523 -21.000  76.786  1.00  0.00           C  
ATOM   2495  O   ASN B 265      -5.674 -21.439  76.661  1.00  0.00           O  
ATOM   2496  CB  ASN B 265      -4.805 -21.304  79.284  1.00  0.00           C  
ATOM   2497  CG  ASN B 265      -4.074 -21.485  80.611  1.00  0.00           C  
ATOM   2498  OD1 ASN B 265      -2.881 -21.193  80.716  1.00  0.00           O  
ATOM   2499  ND2 ASN B 265      -4.785 -21.973  81.626  1.00  0.00           N  
ATOM   2500 1HD2 ASN B 265      -4.296 -22.094  82.513  1.00  0.00           H  
ATOM   2501 2HD2 ASN B 265      -5.772 -22.215  81.539  1.00  0.00           H  
ATOM   2502  N   LEU B 266      -3.774 -20.611  75.761  1.00  0.00           N  
ATOM   2503  HN  LEU B 266      -2.842 -20.236  75.935  1.00  0.00           H  
ATOM   2504  CA  LEU B 266      -4.260 -20.711  74.399  1.00  0.00           C  
ATOM   2505  C   LEU B 266      -3.686 -21.912  73.669  1.00  0.00           C  
ATOM   2506  O   LEU B 266      -2.484 -22.018  73.453  1.00  0.00           O  
ATOM   2507  CB  LEU B 266      -3.950 -19.443  73.611  1.00  0.00           C  
ATOM   2508  CG  LEU B 266      -4.995 -18.340  73.626  1.00  0.00           C  
ATOM   2509  CD1 LEU B 266      -6.350 -18.899  73.267  1.00  0.00           C  
ATOM   2510  CD2 LEU B 266      -5.000 -17.737  75.000  1.00  0.00           C  
ATOM   2511  N   VAL B 267      -4.563 -22.824  73.288  1.00  0.00           N  
ATOM   2512  HN  VAL B 267      -5.521 -22.775  73.636  1.00  0.00           H  
ATOM   2513  CA  VAL B 267      -4.187 -23.892  72.385  1.00  0.00           C  
ATOM   2514  C   VAL B 267      -4.168 -23.298  70.995  1.00  0.00           C  
ATOM   2515  O   VAL B 267      -5.226 -23.023  70.447  1.00  0.00           O  
ATOM   2516  CB  VAL B 267      -5.267 -25.006  72.377  1.00  0.00           C  
ATOM   2517  CG1 VAL B 267      -5.005 -26.026  73.481  1.00  0.00           C  
ATOM   2518  CG2 VAL B 267      -6.711 -24.401  72.470  1.00  0.00           C  
ATOM   2519  N   PHE B 268      -3.005 -23.073  70.403  1.00  0.00           N  
ATOM   2520  HN  PHE B 268      -2.131 -23.107  70.928  1.00  0.00           H  
ATOM   2521  CA  PHE B 268      -3.014 -22.773  68.966  1.00  0.00           C  
ATOM   2522  C   PHE B 268      -2.766 -24.046  68.179  1.00  0.00           C  
ATOM   2523  O   PHE B 268      -1.944 -24.880  68.561  1.00  0.00           O  
ATOM   2524  CB  PHE B 268      -1.980 -21.739  68.570  1.00  0.00           C  
ATOM   2525  CG  PHE B 268      -2.373 -20.339  68.862  1.00  0.00           C  
ATOM   2526  CD1 PHE B 268      -1.666 -19.577  69.778  1.00  0.00           C  
ATOM   2527  CD2 PHE B 268      -3.421 -19.772  68.214  1.00  0.00           C  
ATOM   2528  CE1 PHE B 268      -2.018 -18.271  70.044  1.00  0.00           C  
ATOM   2529  CE2 PHE B 268      -3.778 -18.457  68.469  1.00  0.00           C  
ATOM   2530  CZ  PHE B 268      -3.071 -17.709  69.386  1.00  0.00           C  
ATOM   2531  N   PRO B 269      -3.476 -24.205  67.068  1.00  0.00           N  
ATOM   2532  CA  PRO B 269      -3.306 -25.434  66.299  1.00  0.00           C  
ATOM   2533  C   PRO B 269      -1.825 -25.706  66.079  1.00  0.00           C  
ATOM   2534  O   PRO B 269      -1.043 -24.781  65.997  1.00  0.00           O  
ATOM   2535  CB  PRO B 269      -4.014 -25.114  64.995  1.00  0.00           C  
ATOM   2536  CG  PRO B 269      -5.073 -24.151  65.405  1.00  0.00           C  
ATOM   2537  CD  PRO B 269      -4.462 -23.303  66.467  1.00  0.00           C  
ATOM   2538  N   ARG B 270      -1.442 -26.967  66.019  1.00  0.00           N  
ATOM   2539  HN  ARG B 270      -2.140 -27.710  66.005  1.00  0.00           H  
ATOM   2540  CA  ARG B 270      -0.042 -27.297  65.973  1.00  0.00           C  
ATOM   2541  C   ARG B 270       0.674 -26.795  64.714  1.00  0.00           C  
ATOM   2542  O   ARG B 270       1.814 -26.336  64.790  1.00  0.00           O  
ATOM   2543  CB  ARG B 270       0.127 -28.799  66.159  1.00  0.00           C  
ATOM   2544  CG  ARG B 270      -0.644 -29.318  67.341  1.00  0.00           C  
ATOM   2545  CD  ARG B 270       0.131 -30.370  68.112  1.00  0.00           C  
ATOM   2546  NE  ARG B 270      -0.368 -30.512  69.481  1.00  0.00           N  
ATOM   2547  HE  ARG B 270      -1.212 -29.999  69.736  1.00  0.00           H  
ATOM   2548  CZ  ARG B 270       0.207 -31.266  70.416  1.00  0.00           C  
ATOM   2549  NH1 ARG B 270       1.309 -31.960  70.143  1.00  0.00           N  
ATOM   2550 1HH1 ARG B 270       1.717 -31.909  69.209  1.00  0.00           H  
ATOM   2551 2HH1 ARG B 270       1.749 -32.538  70.859  1.00  0.00           H  
ATOM   2552  NH2 ARG B 270      -0.323 -31.332  71.630  1.00  0.00           N  
ATOM   2553 1HH2 ARG B 270      -1.168 -30.800  71.839  1.00  0.00           H  
ATOM   2554 2HH2 ARG B 270       0.117 -31.910  72.346  1.00  0.00           H  
ATOM   2555  N   LYS B 271       0.010 -26.855  63.564  1.00  0.00           N  
ATOM   2556  HN  LYS B 271      -0.967 -27.149  63.553  1.00  0.00           H  
ATOM   2557  CA  LYS B 271       0.683 -26.498  62.313  1.00  0.00           C  
ATOM   2558  C   LYS B 271       0.741 -24.993  62.011  1.00  0.00           C  
ATOM   2559  O   LYS B 271       1.422 -24.582  61.071  1.00  0.00           O  
ATOM   2560  CB  LYS B 271       0.058 -27.231  61.132  1.00  0.00           C  
ATOM   2561  CG  LYS B 271       0.248 -28.727  61.117  1.00  0.00           C  
ATOM   2562  CD  LYS B 271      -0.780 -29.354  60.212  1.00  0.00           C  
ATOM   2563  CE  LYS B 271      -0.328 -30.681  59.679  1.00  0.00           C  
ATOM   2564  NZ  LYS B 271      -1.282 -31.180  58.672  1.00  0.00           N  
ATOM   2565  HZ1 LYS B 271      -0.975 -32.082  58.310  1.00  0.00           H  
ATOM   2566  HZ2 LYS B 271      -1.436 -30.503  57.925  1.00  0.00           H  
ATOM   2567  HZ3 LYS B 271      -2.234 -31.221  59.037  1.00  0.00           H  
ATOM   2568  N   LEU B 272       0.031 -24.190  62.806  1.00  0.00           N  
ATOM   2569  HN  LEU B 272      -0.463 -24.607  63.595  1.00  0.00           H  
ATOM   2570  CA  LEU B 272      -0.078 -22.740  62.607  1.00  0.00           C  
ATOM   2571  C   LEU B 272       1.281 -22.088  62.397  1.00  0.00           C  
ATOM   2572  O   LEU B 272       2.128 -22.129  63.276  1.00  0.00           O  
ATOM   2573  CB  LEU B 272      -0.776 -22.101  63.805  1.00  0.00           C  
ATOM   2574  CG  LEU B 272      -1.715 -20.924  63.611  1.00  0.00           C  
ATOM   2575  CD1 LEU B 272      -1.534 -19.947  64.735  1.00  0.00           C  
ATOM   2576  CD2 LEU B 272      -1.406 -20.277  62.323  1.00  0.00           C  
ATOM   2577  N   CYS B 273       1.483 -21.480  61.233  1.00  0.00           N  
ATOM   2578  HN  CYS B 273       0.714 -21.406  60.567  1.00  0.00           H  
ATOM   2579  CA  CYS B 273       2.785 -20.915  60.889  1.00  0.00           C  
ATOM   2580  C   CYS B 273       2.686 -19.604  60.106  1.00  0.00           C  
ATOM   2581  O   CYS B 273       3.686 -18.966  59.782  1.00  0.00           O  
ATOM   2582  CB  CYS B 273       3.607 -21.934  60.118  1.00  0.00           C  
ATOM   2583  SG  CYS B 273       2.838 -22.466  58.599  1.00  0.00           S  
ATOM   2584  N   ARG B 274       1.458 -19.210  59.815  1.00  0.00           N  
ATOM   2585  HN  ARG B 274       0.676 -19.805  60.090  1.00  0.00           H  
ATOM   2586  CA  ARG B 274       1.175 -17.966  59.120  1.00  0.00           C  
ATOM   2587  C   ARG B 274       0.074 -17.259  59.912  1.00  0.00           C  
ATOM   2588  O   ARG B 274      -1.043 -17.750  59.977  1.00  0.00           O  
ATOM   2589  CB  ARG B 274       0.709 -18.274  57.684  1.00  0.00           C  
ATOM   2590  CG  ARG B 274       1.807 -18.229  56.611  1.00  0.00           C  
ATOM   2591  CD  ARG B 274       1.803 -19.417  55.661  1.00  0.00           C  
ATOM   2592  NE  ARG B 274       0.474 -19.737  55.170  1.00  0.00           N  
ATOM   2593  HE  ARG B 274      -0.195 -18.974  55.067  1.00  0.00           H  
ATOM   2594  CZ  ARG B 274       0.075 -20.966  54.846  1.00  0.00           C  
ATOM   2595  NH1 ARG B 274       0.926 -21.987  54.973  1.00  0.00           N  
ATOM   2596 1HH1 ARG B 274       1.877 -21.827  55.306  1.00  0.00           H  
ATOM   2597 2HH1 ARG B 274       0.620 -22.928  54.725  1.00  0.00           H  
ATOM   2598  NH2 ARG B 274      -1.176 -21.177  54.408  1.00  0.00           N  
ATOM   2599 1HH2 ARG B 274      -1.826 -20.397  54.311  1.00  0.00           H  
ATOM   2600 2HH2 ARG B 274      -1.482 -22.118  54.160  1.00  0.00           H  
ATOM   2601  N   LEU B 275       0.371 -16.124  60.528  1.00  0.00           N  
ATOM   2602  HN  LEU B 275       1.273 -15.670  60.381  1.00  0.00           H  
ATOM   2603  CA  LEU B 275      -0.618 -15.543  61.416  1.00  0.00           C  
ATOM   2604  C   LEU B 275      -0.478 -14.060  61.739  1.00  0.00           C  
ATOM   2605  O   LEU B 275       0.526 -13.424  61.436  1.00  0.00           O  
ATOM   2606  CB  LEU B 275      -0.660 -16.325  62.723  1.00  0.00           C  
ATOM   2607  CG  LEU B 275       0.255 -15.782  63.818  1.00  0.00           C  
ATOM   2608  CD1 LEU B 275      -0.053 -16.422  65.133  1.00  0.00           C  
ATOM   2609  CD2 LEU B 275       1.658 -16.037  63.475  1.00  0.00           C  
ATOM   2610  N   GLY B 276      -1.528 -13.530  62.356  1.00  0.00           N  
ATOM   2611  HN  GLY B 276      -2.341 -14.124  62.515  1.00  0.00           H  
ATOM   2612  CA  GLY B 276      -1.586 -12.158  62.816  1.00  0.00           C  
ATOM   2613  C   GLY B 276      -2.797 -11.919  63.704  1.00  0.00           C  
ATOM   2614  O   GLY B 276      -3.919 -11.894  63.216  1.00  0.00           O  
ATOM   2615  N   LEU B 277      -2.575 -11.753  65.003  1.00  0.00           N  
ATOM   2616  HN  LEU B 277      -1.619 -11.800  65.356  1.00  0.00           H  
ATOM   2617  CA  LEU B 277      -3.661 -11.507  65.930  1.00  0.00           C  
ATOM   2618  C   LEU B 277      -3.912 -10.013  66.051  1.00  0.00           C  
ATOM   2619  O   LEU B 277      -2.983  -9.245  66.283  1.00  0.00           O  
ATOM   2620  CB  LEU B 277      -3.343 -12.118  67.299  1.00  0.00           C  
ATOM   2621  CG  LEU B 277      -3.011 -13.605  67.256  1.00  0.00           C  
ATOM   2622  CD1 LEU B 277      -2.854 -14.139  68.642  1.00  0.00           C  
ATOM   2623  CD2 LEU B 277      -4.097 -14.348  66.543  1.00  0.00           C  
ATOM   2624  N   SER B 278      -5.162  -9.595  65.896  1.00  0.00           N  
ATOM   2625  HN  SER B 278      -5.913 -10.273  65.766  1.00  0.00           H  
ATOM   2626  CA  SER B 278      -5.463  -8.176  65.911  1.00  0.00           C  
ATOM   2627  C   SER B 278      -5.436  -7.572  67.316  1.00  0.00           C  
ATOM   2628  O   SER B 278      -5.862  -8.181  68.283  1.00  0.00           O  
ATOM   2629  CB  SER B 278      -6.789  -7.918  65.222  1.00  0.00           C  
ATOM   2630  OG  SER B 278      -6.707  -8.340  63.887  1.00  0.00           O  
ATOM   2631  HG  SER B 278      -7.538  -8.178  63.455  1.00  0.00           H  
ATOM   2632  N   TYR B 279      -4.892  -6.372  67.407  1.00  0.00           N  
ATOM   2633  HN  TYR B 279      -4.469  -5.970  66.570  1.00  0.00           H  
ATOM   2634  CA  TYR B 279      -4.862  -5.590  68.636  1.00  0.00           C  
ATOM   2635  C   TYR B 279      -3.874  -6.119  69.633  1.00  0.00           C  
ATOM   2636  O   TYR B 279      -3.786  -5.601  70.737  1.00  0.00           O  
ATOM   2637  CB  TYR B 279      -6.264  -5.411  69.240  1.00  0.00           C  
ATOM   2638  CG  TYR B 279      -7.223  -4.814  68.250  1.00  0.00           C  
ATOM   2639  CD1 TYR B 279      -7.038  -3.523  67.778  1.00  0.00           C  
ATOM   2640  CD2 TYR B 279      -8.275  -5.553  67.744  1.00  0.00           C  
ATOM   2641  CE1 TYR B 279      -7.880  -2.978  66.834  1.00  0.00           C  
ATOM   2642  CE2 TYR B 279      -9.131  -5.017  66.803  1.00  0.00           C  
ATOM   2643  CZ  TYR B 279      -8.929  -3.725  66.349  1.00  0.00           C  
ATOM   2644  OH  TYR B 279      -9.781  -3.180  65.413  1.00  0.00           O  
ATOM   2645  HH  TYR B 279      -9.642  -2.293  65.101  1.00  0.00           H  
ATOM   2646  N   MET B 280      -3.106  -7.122  69.223  1.00  0.00           N  
ATOM   2647  HN  MET B 280      -3.193  -7.447  68.260  1.00  0.00           H  
ATOM   2648  CA  MET B 280      -2.139  -7.777  70.104  1.00  0.00           C  
ATOM   2649  C   MET B 280      -1.125  -6.837  70.756  1.00  0.00           C  
ATOM   2650  O   MET B 280      -0.314  -6.207  70.076  1.00  0.00           O  
ATOM   2651  CB  MET B 280      -1.427  -8.902  69.373  1.00  0.00           C  
ATOM   2652  CG  MET B 280      -0.058  -9.189  69.903  1.00  0.00           C  
ATOM   2653  SD  MET B 280       0.885 -10.348  68.875  1.00  0.00           S  
ATOM   2654  CE  MET B 280      -0.060 -11.804  69.165  1.00  0.00           C  
ATOM   2655  N   GLY B 281      -1.184  -6.767  72.087  1.00  0.00           N  
ATOM   2656  HN  GLY B 281      -1.875  -7.337  72.575  1.00  0.00           H  
ATOM   2657  CA  GLY B 281      -0.309  -5.916  72.870  1.00  0.00           C  
ATOM   2658  C   GLY B 281       0.917  -6.641  73.388  1.00  0.00           C  
ATOM   2659  O   GLY B 281       1.105  -7.814  73.108  1.00  0.00           O  
ATOM   2660  N   PRO B 282       1.763  -5.941  74.150  1.00  0.00           N  
ATOM   2661  CA  PRO B 282       2.983  -6.590  74.600  1.00  0.00           C  
ATOM   2662  C   PRO B 282       2.641  -7.659  75.631  1.00  0.00           C  
ATOM   2663  O   PRO B 282       3.331  -8.670  75.710  1.00  0.00           O  
ATOM   2664  CB  PRO B 282       3.770  -5.438  75.215  1.00  0.00           C  
ATOM   2665  CG  PRO B 282       3.061  -4.169  74.752  1.00  0.00           C  
ATOM   2666  CD  PRO B 282       1.659  -4.565  74.651  1.00  0.00           C  
ATOM   2667  N   ASN B 283       1.563  -7.447  76.381  1.00  0.00           N  
ATOM   2668  HN  ASN B 283       1.018  -6.597  76.233  1.00  0.00           H  
ATOM   2669  CA  ASN B 283       1.134  -8.390  77.409  1.00  0.00           C  
ATOM   2670  C   ASN B 283       0.731  -9.756  76.861  1.00  0.00           C  
ATOM   2671  O   ASN B 283       0.980 -10.773  77.493  1.00  0.00           O  
ATOM   2672  CB  ASN B 283      -0.036  -7.804  78.211  1.00  0.00           C  
ATOM   2673  CG  ASN B 283       0.383  -6.650  79.114  1.00  0.00           C  
ATOM   2674  OD1 ASN B 283       1.572  -6.484  79.426  1.00  0.00           O  
ATOM   2675  ND2 ASN B 283      -0.599  -5.852  79.549  1.00  0.00           N  
ATOM   2676 1HD2 ASN B 283      -0.319  -5.080  80.153  1.00  0.00           H  
ATOM   2677 2HD2 ASN B 283      -1.577  -5.989  79.292  1.00  0.00           H  
ATOM   2678  N   GLU B 284       0.086  -9.768  75.698  1.00  0.00           N  
ATOM   2679  HN  GLU B 284      -0.062  -8.885  75.209  1.00  0.00           H  
ATOM   2680  CA  GLU B 284      -0.420 -11.004  75.094  1.00  0.00           C  
ATOM   2681  C   GLU B 284       0.532 -11.575  74.051  1.00  0.00           C  
ATOM   2682  O   GLU B 284       0.443 -12.738  73.674  1.00  0.00           O  
ATOM   2683  CB  GLU B 284      -1.818 -10.801  74.486  1.00  0.00           C  
ATOM   2684  CG  GLU B 284      -2.120  -9.406  74.008  1.00  0.00           C  
ATOM   2685  CD  GLU B 284      -2.498  -8.465  75.138  1.00  0.00           C  
ATOM   2686  OE1 GLU B 284      -2.048  -7.292  75.106  1.00  0.00           O  
ATOM   2687  OE2 GLU B 284      -3.238  -8.897  76.059  1.00  0.00           O  
ATOM   2688  N   MET B 285       1.456 -10.739  73.603  1.00  0.00           N  
ATOM   2689  HN  MET B 285       1.447  -9.778  73.944  1.00  0.00           H  
ATOM   2690  CA  MET B 285       2.492 -11.127  72.640  1.00  0.00           C  
ATOM   2691  C   MET B 285       3.220 -12.443  72.936  1.00  0.00           C  
ATOM   2692  O   MET B 285       3.604 -13.153  72.011  1.00  0.00           O  
ATOM   2693  CB  MET B 285       3.520 -10.000  72.501  1.00  0.00           C  
ATOM   2694  CG  MET B 285       4.853 -10.443  71.937  1.00  0.00           C  
ATOM   2695  SD  MET B 285       6.005  -9.072  71.869  1.00  0.00           S  
ATOM   2696  CE  MET B 285       6.060  -8.534  73.589  1.00  0.00           C  
ATOM   2697  N   PRO B 286       3.461 -12.736  74.222  1.00  0.00           N  
ATOM   2698  CA  PRO B 286       4.171 -13.947  74.627  1.00  0.00           C  
ATOM   2699  C   PRO B 286       3.520 -15.271  74.255  1.00  0.00           C  
ATOM   2700  O   PRO B 286       4.220 -16.279  74.243  1.00  0.00           O  
ATOM   2701  CB  PRO B 286       4.242 -13.801  76.133  1.00  0.00           C  
ATOM   2702  CG  PRO B 286       4.351 -12.350  76.325  1.00  0.00           C  
ATOM   2703  CD  PRO B 286       3.438 -11.749  75.313  1.00  0.00           C  
ATOM   2704  N   ILE B 287       2.224 -15.287  73.955  1.00  0.00           N  
ATOM   2705  HN  ILE B 287       1.699 -14.413  73.934  1.00  0.00           H  
ATOM   2706  CA  ILE B 287       1.545 -16.551  73.654  1.00  0.00           C  
ATOM   2707  C   ILE B 287       2.053 -17.167  72.358  1.00  0.00           C  
ATOM   2708  O   ILE B 287       1.705 -18.290  72.013  1.00  0.00           O  
ATOM   2709  CB  ILE B 287       0.038 -16.378  73.575  1.00  0.00           C  
ATOM   2710  CG1 ILE B 287      -0.328 -15.589  72.337  1.00  0.00           C  
ATOM   2711  CG2 ILE B 287      -0.452 -15.656  74.793  1.00  0.00           C  
ATOM   2712  CD1 ILE B 287      -1.769 -15.200  72.282  1.00  0.00           C  
ATOM   2713  N   LEU B 288       2.894 -16.413  71.660  1.00  0.00           N  
ATOM   2714  HN  LEU B 288       3.153 -15.501  72.037  1.00  0.00           H  
ATOM   2715  CA  LEU B 288       3.468 -16.822  70.379  1.00  0.00           C  
ATOM   2716  C   LEU B 288       4.834 -17.483  70.539  1.00  0.00           C  
ATOM   2717  O   LEU B 288       5.264 -18.250  69.682  1.00  0.00           O  
ATOM   2718  CB  LEU B 288       3.616 -15.617  69.438  1.00  0.00           C  
ATOM   2719  CG  LEU B 288       2.362 -14.977  68.835  1.00  0.00           C  
ATOM   2720  CD1 LEU B 288       2.697 -13.742  68.046  1.00  0.00           C  
ATOM   2721  CD2 LEU B 288       1.638 -15.945  67.970  1.00  0.00           C  
ATOM   2722  N   PHE B 289       5.520 -17.166  71.631  1.00  0.00           N  
ATOM   2723  HN  PHE B 289       5.089 -16.564  72.332  1.00  0.00           H  
ATOM   2724  CA  PHE B 289       6.868 -17.656  71.850  1.00  0.00           C  
ATOM   2725  C   PHE B 289       6.962 -19.185  71.779  1.00  0.00           C  
ATOM   2726  O   PHE B 289       7.891 -19.714  71.175  1.00  0.00           O  
ATOM   2727  CB  PHE B 289       7.433 -17.141  73.174  1.00  0.00           C  
ATOM   2728  CG  PHE B 289       7.485 -15.645  73.284  1.00  0.00           C  
ATOM   2729  CD1 PHE B 289       7.939 -14.888  72.253  1.00  0.00           C  
ATOM   2730  CD2 PHE B 289       7.110 -15.012  74.447  1.00  0.00           C  
ATOM   2731  CE1 PHE B 289       7.997 -13.533  72.361  1.00  0.00           C  
ATOM   2732  CE2 PHE B 289       7.175 -13.655  74.557  1.00  0.00           C  
ATOM   2733  CZ  PHE B 289       7.613 -12.915  73.510  1.00  0.00           C  
ATOM   2734  N   PRO B 290       6.004 -19.905  72.389  1.00  0.00           N  
ATOM   2735  CA  PRO B 290       6.003 -21.376  72.422  1.00  0.00           C  
ATOM   2736  C   PRO B 290       6.285 -22.048  71.087  1.00  0.00           C  
ATOM   2737  O   PRO B 290       6.637 -23.224  71.092  1.00  0.00           O  
ATOM   2738  CB  PRO B 290       4.577 -21.710  72.853  1.00  0.00           C  
ATOM   2739  CG  PRO B 290       4.176 -20.569  73.687  1.00  0.00           C  
ATOM   2740  CD  PRO B 290       4.874 -19.344  73.148  1.00  0.00           C  
ATOM   2741  N   PHE B 291       6.125 -21.319  69.981  1.00  0.00           N  
ATOM   2742  HN  PHE B 291       5.871 -20.336  70.074  1.00  0.00           H  
ATOM   2743  CA  PHE B 291       6.300 -21.876  68.642  1.00  0.00           C  
ATOM   2744  C   PHE B 291       6.753 -20.835  67.612  1.00  0.00           C  
ATOM   2745  O   PHE B 291       6.531 -21.005  66.423  1.00  0.00           O  
ATOM   2746  CB  PHE B 291       5.011 -22.565  68.165  1.00  0.00           C  
ATOM   2747  CG  PHE B 291       3.850 -21.631  67.994  1.00  0.00           C  
ATOM   2748  CD1 PHE B 291       3.493 -21.158  66.748  1.00  0.00           C  
ATOM   2749  CD2 PHE B 291       3.119 -21.224  69.081  1.00  0.00           C  
ATOM   2750  CE1 PHE B 291       2.431 -20.295  66.592  1.00  0.00           C  
ATOM   2751  CE2 PHE B 291       2.057 -20.363  68.927  1.00  0.00           C  
ATOM   2752  CZ  PHE B 291       1.717 -19.899  67.667  1.00  0.00           C  
ATOM   2753  N   ALA B 292       7.400 -19.774  68.068  1.00  0.00           N  
ATOM   2754  HN  ALA B 292       7.557 -19.676  69.071  1.00  0.00           H  
ATOM   2755  CA  ALA B 292       7.891 -18.746  67.164  1.00  0.00           C  
ATOM   2756  C   ALA B 292       8.874 -19.276  66.127  1.00  0.00           C  
ATOM   2757  O   ALA B 292       9.032 -18.700  65.050  1.00  0.00           O  
ATOM   2758  CB  ALA B 292       8.515 -17.613  67.944  1.00  0.00           C  
ATOM   2759  N   ALA B 293       9.542 -20.374  66.450  1.00  0.00           N  
ATOM   2760  HN  ALA B 293       9.358 -20.823  67.347  1.00  0.00           H  
ATOM   2761  CA  ALA B 293      10.536 -20.956  65.550  1.00  0.00           C  
ATOM   2762  C   ALA B 293       9.896 -21.337  64.222  1.00  0.00           C  
ATOM   2763  O   ALA B 293      10.538 -21.385  63.197  1.00  0.00           O  
ATOM   2764  CB  ALA B 293      11.177 -22.173  66.195  1.00  0.00           C  
ATOM   2765  N   GLN B 294       8.601 -21.567  64.266  1.00  0.00           N  
ATOM   2766  HN  GLN B 294       8.090 -21.283  65.102  1.00  0.00           H  
ATOM   2767  CA  GLN B 294       7.862 -22.199  63.196  1.00  0.00           C  
ATOM   2768  C   GLN B 294       7.153 -21.185  62.298  1.00  0.00           C  
ATOM   2769  O   GLN B 294       6.768 -21.497  61.178  1.00  0.00           O  
ATOM   2770  CB  GLN B 294       6.822 -23.079  63.860  1.00  0.00           C  
ATOM   2771  CG  GLN B 294       6.115 -24.055  62.996  1.00  0.00           C  
ATOM   2772  CD  GLN B 294       4.991 -24.685  63.759  1.00  0.00           C  
ATOM   2773  OE1 GLN B 294       4.470 -24.095  64.695  1.00  0.00           O  
ATOM   2774  NE2 GLN B 294       4.612 -25.882  63.378  1.00  0.00           N  
ATOM   2775 1HE2 GLN B 294       3.846 -26.311  63.898  1.00  0.00           H  
ATOM   2776 2HE2 GLN B 294       5.047 -26.374  62.597  1.00  0.00           H  
ATOM   2777  N   ILE B 295       6.974 -19.975  62.818  1.00  0.00           N  
ATOM   2778  HN  ILE B 295       7.340 -19.797  63.753  1.00  0.00           H  
ATOM   2779  CA  ILE B 295       6.288 -18.888  62.135  1.00  0.00           C  
ATOM   2780  C   ILE B 295       7.034 -18.408  60.902  1.00  0.00           C  
ATOM   2781  O   ILE B 295       8.208 -18.091  60.972  1.00  0.00           O  
ATOM   2782  CB  ILE B 295       6.116 -17.689  63.080  1.00  0.00           C  
ATOM   2783  CG1 ILE B 295       5.161 -18.038  64.219  1.00  0.00           C  
ATOM   2784  CG2 ILE B 295       5.657 -16.458  62.303  1.00  0.00           C  
ATOM   2785  CD1 ILE B 295       5.017 -16.953  65.246  1.00  0.00           C  
ATOM   2786  N   ARG B 296       6.324 -18.331  59.784  1.00  0.00           N  
ATOM   2787  HN  ARG B 296       5.325 -18.531  59.823  1.00  0.00           H  
ATOM   2788  CA  ARG B 296       6.915 -17.973  58.509  1.00  0.00           C  
ATOM   2789  C   ARG B 296       6.276 -16.729  57.911  1.00  0.00           C  
ATOM   2790  O   ARG B 296       6.871 -16.069  57.072  1.00  0.00           O  
ATOM   2791  CB  ARG B 296       6.820 -19.148  57.560  1.00  0.00           C  
ATOM   2792  CG  ARG B 296       7.351 -20.407  58.199  1.00  0.00           C  
ATOM   2793  CD  ARG B 296       7.435 -21.567  57.251  1.00  0.00           C  
ATOM   2794  NE  ARG B 296       8.425 -21.331  56.214  1.00  0.00           N  
ATOM   2795  HE  ARG B 296       9.134 -20.615  56.375  1.00  0.00           H  
ATOM   2796  CZ  ARG B 296       8.454 -21.999  55.068  1.00  0.00           C  
ATOM   2797  NH1 ARG B 296       7.547 -22.937  54.833  1.00  0.00           N  
ATOM   2798 1HH1 ARG B 296       6.834 -23.143  55.533  1.00  0.00           H  
ATOM   2799 2HH1 ARG B 296       7.569 -23.451  53.952  1.00  0.00           H  
ATOM   2800  NH2 ARG B 296       9.381 -21.731  54.158  1.00  0.00           N  
ATOM   2801 1HH2 ARG B 296      10.079 -21.009  54.339  1.00  0.00           H  
ATOM   2802 2HH2 ARG B 296       9.403 -22.245  53.277  1.00  0.00           H  
ATOM   2803  N   LYS B 297       5.076 -16.393  58.373  1.00  0.00           N  
ATOM   2804  HN  LYS B 297       4.605 -17.019  59.026  1.00  0.00           H  
ATOM   2805  CA  LYS B 297       4.408 -15.151  57.974  1.00  0.00           C  
ATOM   2806  C   LYS B 297       3.841 -14.437  59.202  1.00  0.00           C  
ATOM   2807  O   LYS B 297       3.265 -15.060  60.073  1.00  0.00           O  
ATOM   2808  CB  LYS B 297       3.295 -15.441  56.963  1.00  0.00           C  
ATOM   2809  CG  LYS B 297       2.740 -14.244  56.159  1.00  0.00           C  
ATOM   2810  CD  LYS B 297       2.171 -14.736  54.821  1.00  0.00           C  
ATOM   2811  CE  LYS B 297       3.188 -15.671  54.097  1.00  0.00           C  
ATOM   2812  NZ  LYS B 297       2.673 -16.565  52.990  1.00  0.00           N  
ATOM   2813  HZ1 LYS B 297       3.338 -17.176  52.517  1.00  0.00           H  
ATOM   2814  HZ2 LYS B 297       2.193 -15.993  52.295  1.00  0.00           H  
ATOM   2815  HZ3 LYS B 297       1.900 -17.126  53.347  1.00  0.00           H  
ATOM   2816  N   LEU B 298       3.995 -13.126  59.249  1.00  0.00           N  
ATOM   2817  HN  LEU B 298       4.401 -12.642  58.448  1.00  0.00           H  
ATOM   2818  CA  LEU B 298       3.602 -12.367  60.407  1.00  0.00           C  
ATOM   2819  C   LEU B 298       2.845 -11.117  59.961  1.00  0.00           C  
ATOM   2820  O   LEU B 298       3.316 -10.366  59.114  1.00  0.00           O  
ATOM   2821  CB  LEU B 298       4.848 -12.008  61.249  1.00  0.00           C  
ATOM   2822  CG  LEU B 298       4.606 -11.879  62.750  1.00  0.00           C  
ATOM   2823  CD1 LEU B 298       3.697 -12.982  63.199  1.00  0.00           C  
ATOM   2824  CD2 LEU B 298       5.878 -11.973  63.507  1.00  0.00           C  
ATOM   2825  N   ASP B 299       1.671 -10.890  60.534  1.00  0.00           N  
ATOM   2826  HN  ASP B 299       1.320 -11.546  61.232  1.00  0.00           H  
ATOM   2827  CA  ASP B 299       0.878  -9.728  60.187  1.00  0.00           C  
ATOM   2828  C   ASP B 299       0.598  -8.782  61.368  1.00  0.00           C  
ATOM   2829  O   ASP B 299      -0.487  -8.767  61.941  1.00  0.00           O  
ATOM   2830  CB  ASP B 299      -0.405 -10.208  59.551  1.00  0.00           C  
ATOM   2831  CG  ASP B 299      -1.119  -9.114  58.848  1.00  0.00           C  
ATOM   2832  OD1 ASP B 299      -2.145  -9.397  58.202  1.00  0.00           O  
ATOM   2833  OD2 ASP B 299      -0.637  -7.966  58.957  1.00  0.00           O  
ATOM   2834  N   LEU B 300       1.592  -7.990  61.730  1.00  0.00           N  
ATOM   2835  HN  LEU B 300       2.453  -7.993  61.184  1.00  0.00           H  
ATOM   2836  CA  LEU B 300       1.491  -7.113  62.887  1.00  0.00           C  
ATOM   2837  C   LEU B 300       0.969  -5.815  62.395  1.00  0.00           C  
ATOM   2838  O   LEU B 300       1.271  -4.763  62.936  1.00  0.00           O  
ATOM   2839  CB  LEU B 300       2.855  -6.886  63.510  1.00  0.00           C  
ATOM   2840  CG  LEU B 300       3.700  -8.150  63.647  1.00  0.00           C  
ATOM   2841  CD1 LEU B 300       5.155  -7.784  63.731  1.00  0.00           C  
ATOM   2842  CD2 LEU B 300       3.265  -8.909  64.865  1.00  0.00           C  
ATOM   2843  N   LEU B 301       0.206  -5.901  61.324  1.00  0.00           N  
ATOM   2844  HN  LEU B 301      -0.003  -6.816  60.924  1.00  0.00           H  
ATOM   2845  CA  LEU B 301      -0.336  -4.714  60.712  1.00  0.00           C  
ATOM   2846  C   LEU B 301      -1.292  -4.016  61.683  1.00  0.00           C  
ATOM   2847  O   LEU B 301      -1.255  -2.797  61.827  1.00  0.00           O  
ATOM   2848  CB  LEU B 301      -1.066  -5.104  59.436  1.00  0.00           C  
ATOM   2849  CG  LEU B 301      -0.852  -4.207  58.235  1.00  0.00           C  
ATOM   2850  CD1 LEU B 301      -0.777  -2.780  58.694  1.00  0.00           C  
ATOM   2851  CD2 LEU B 301       0.388  -4.602  57.501  1.00  0.00           C  
ATOM   2852  N   TYR B 302      -2.132  -4.800  62.352  1.00  0.00           N  
ATOM   2853  HN  TYR B 302      -2.046  -5.813  62.266  1.00  0.00           H  
ATOM   2854  CA  TYR B 302      -3.165  -4.246  63.199  1.00  0.00           C  
ATOM   2855  C   TYR B 302      -2.864  -4.557  64.644  1.00  0.00           C  
ATOM   2856  O   TYR B 302      -3.764  -4.732  65.451  1.00  0.00           O  
ATOM   2857  CB  TYR B 302      -4.527  -4.772  62.776  1.00  0.00           C  
ATOM   2858  CG  TYR B 302      -4.752  -4.579  61.303  1.00  0.00           C  
ATOM   2859  CD1 TYR B 302      -4.695  -5.644  60.430  1.00  0.00           C  
ATOM   2860  CD2 TYR B 302      -4.977  -3.331  60.787  1.00  0.00           C  
ATOM   2861  CE1 TYR B 302      -4.885  -5.472  59.089  1.00  0.00           C  
ATOM   2862  CE2 TYR B 302      -5.172  -3.141  59.448  1.00  0.00           C  
ATOM   2863  CZ  TYR B 302      -5.129  -4.212  58.595  1.00  0.00           C  
ATOM   2864  OH  TYR B 302      -5.332  -4.015  57.245  1.00  0.00           O  
ATOM   2865  HH  TYR B 302      -5.501  -3.145  56.904  1.00  0.00           H  
ATOM   2866  N   ALA B 303      -1.577  -4.605  64.952  1.00  0.00           N  
ATOM   2867  HN  ALA B 303      -0.888  -4.390  64.231  1.00  0.00           H  
ATOM   2868  CA  ALA B 303      -1.119  -4.951  66.272  1.00  0.00           C  
ATOM   2869  C   ALA B 303      -0.788  -3.712  67.098  1.00  0.00           C  
ATOM   2870  O   ALA B 303      -0.360  -2.693  66.571  1.00  0.00           O  
ATOM   2871  CB  ALA B 303       0.063  -5.859  66.165  1.00  0.00           C  
ATOM   2872  N   LEU B 304      -0.984  -3.825  68.406  1.00  0.00           N  
ATOM   2873  HN  LEU B 304      -1.268  -4.730  68.783  1.00  0.00           H  
ATOM   2874  CA  LEU B 304      -0.811  -2.715  69.319  1.00  0.00           C  
ATOM   2875  C   LEU B 304       0.484  -2.807  70.086  1.00  0.00           C  
ATOM   2876  O   LEU B 304       0.509  -2.525  71.274  1.00  0.00           O  
ATOM   2877  CB  LEU B 304      -1.943  -2.708  70.318  1.00  0.00           C  
ATOM   2878  CG  LEU B 304      -3.092  -1.764  70.064  1.00  0.00           C  
ATOM   2879  CD1 LEU B 304      -2.979  -1.083  68.720  1.00  0.00           C  
ATOM   2880  CD2 LEU B 304      -4.358  -2.585  70.210  1.00  0.00           C  
ATOM   2881  N   LEU B 305       1.562  -3.194  69.428  1.00  0.00           N  
ATOM   2882  HN  LEU B 305       1.509  -3.459  68.445  1.00  0.00           H  
ATOM   2883  CA  LEU B 305       2.818  -3.231  70.139  1.00  0.00           C  
ATOM   2884  C   LEU B 305       3.836  -2.250  69.575  1.00  0.00           C  
ATOM   2885  O   LEU B 305       3.737  -1.878  68.414  1.00  0.00           O  
ATOM   2886  CB  LEU B 305       3.344  -4.668  70.294  1.00  0.00           C  
ATOM   2887  CG  LEU B 305       3.838  -5.516  69.137  1.00  0.00           C  
ATOM   2888  CD1 LEU B 305       3.375  -6.930  69.343  1.00  0.00           C  
ATOM   2889  CD2 LEU B 305       3.289  -4.969  67.892  1.00  0.00           C  
ATOM   2890  N   GLU B 306       4.780  -1.825  70.425  1.00  0.00           N  
ATOM   2891  HN  GLU B 306       4.881  -2.307  71.318  1.00  0.00           H  
ATOM   2892  CA  GLU B 306       5.675  -0.702  70.134  1.00  0.00           C  
ATOM   2893  C   GLU B 306       7.040  -1.163  69.692  1.00  0.00           C  
ATOM   2894  O   GLU B 306       7.357  -2.350  69.691  1.00  0.00           O  
ATOM   2895  CB  GLU B 306       5.829   0.223  71.347  1.00  0.00           C  
ATOM   2896  CG  GLU B 306       4.635   0.228  72.296  1.00  0.00           C  
ATOM   2897  CD  GLU B 306       4.675   1.360  73.299  1.00  0.00           C  
ATOM   2898  OE1 GLU B 306       4.898   2.515  72.870  1.00  0.00           O  
ATOM   2899  OE2 GLU B 306       4.470   1.088  74.505  1.00  0.00           O  
ATOM   2900  N   THR B 307       7.863  -0.203  69.333  1.00  0.00           N  
ATOM   2901  HN  THR B 307       7.628   0.769  69.535  1.00  0.00           H  
ATOM   2902  CA  THR B 307       9.101  -0.517  68.652  1.00  0.00           C  
ATOM   2903  C   THR B 307       9.950  -1.542  69.397  1.00  0.00           C  
ATOM   2904  O   THR B 307      10.496  -2.444  68.789  1.00  0.00           O  
ATOM   2905  CB  THR B 307       9.896   0.746  68.336  1.00  0.00           C  
ATOM   2906  OG1 THR B 307      11.139   0.373  67.754  1.00  0.00           O  
ATOM   2907  HG1 THR B 307      11.634   1.160  67.557  1.00  0.00           H  
ATOM   2908  CG2 THR B 307      10.149   1.549  69.599  1.00  0.00           C  
ATOM   2909  N   GLU B 308      10.041  -1.410  70.718  1.00  0.00           N  
ATOM   2910  HN  GLU B 308       9.548  -0.641  71.172  1.00  0.00           H  
ATOM   2911  CA  GLU B 308      10.823  -2.330  71.540  1.00  0.00           C  
ATOM   2912  C   GLU B 308      10.247  -3.741  71.467  1.00  0.00           C  
ATOM   2913  O   GLU B 308      10.967  -4.713  71.248  1.00  0.00           O  
ATOM   2914  CB  GLU B 308      10.848  -1.836  72.979  1.00  0.00           C  
ATOM   2915  CG  GLU B 308      11.828  -2.563  73.858  1.00  0.00           C  
ATOM   2916  CD  GLU B 308      11.693  -2.161  75.316  1.00  0.00           C  
ATOM   2917  OE1 GLU B 308      10.542  -2.040  75.804  1.00  0.00           O  
ATOM   2918  OE2 GLU B 308      12.743  -1.962  75.970  1.00  0.00           O  
ATOM   2919  N   ASP B 309       8.930  -3.826  71.647  1.00  0.00           N  
ATOM   2920  HN  ASP B 309       8.415  -2.967  71.840  1.00  0.00           H  
ATOM   2921  CA  ASP B 309       8.181  -5.078  71.584  1.00  0.00           C  
ATOM   2922  C   ASP B 309       8.355  -5.767  70.235  1.00  0.00           C  
ATOM   2923  O   ASP B 309       8.339  -6.994  70.159  1.00  0.00           O  
ATOM   2924  CB  ASP B 309       6.689  -4.844  71.860  1.00  0.00           C  
ATOM   2925  CG  ASP B 309       6.425  -4.277  73.238  1.00  0.00           C  
ATOM   2926  OD1 ASP B 309       6.957  -4.825  74.231  1.00  0.00           O  
ATOM   2927  OD2 ASP B 309       5.673  -3.285  73.322  1.00  0.00           O  
ATOM   2928  N   HIS B 310       8.518  -4.990  69.168  1.00  0.00           N  
ATOM   2929  HN  HIS B 310       8.468  -3.976  69.262  1.00  0.00           H  
ATOM   2930  CA  HIS B 310       8.769  -5.594  67.860  1.00  0.00           C  
ATOM   2931  C   HIS B 310      10.051  -6.369  67.881  1.00  0.00           C  
ATOM   2932  O   HIS B 310      10.098  -7.529  67.519  1.00  0.00           O  
ATOM   2933  CB  HIS B 310       8.875  -4.556  66.766  1.00  0.00           C  
ATOM   2934  CG  HIS B 310       7.555  -4.115  66.220  1.00  0.00           C  
ATOM   2935  ND1 HIS B 310       7.080  -4.539  65.003  1.00  0.00           N  
ATOM   2936  HD1 HIS B 310       7.563  -5.176  64.370  1.00  0.00           H  
ATOM   2937  CD2 HIS B 310       6.610  -3.287  66.726  1.00  0.00           C  
ATOM   2938  CE1 HIS B 310       5.899  -3.992  64.782  1.00  0.00           C  
ATOM   2939  NE2 HIS B 310       5.591  -3.226  65.810  1.00  0.00           N  
ATOM   2940  HE2 HIS B 310       4.736  -2.678  65.908  1.00  0.00           H  
ATOM   2941  N   CYS B 311      11.108  -5.714  68.318  1.00  0.00           N  
ATOM   2942  HN  CYS B 311      11.005  -4.767  68.681  1.00  0.00           H  
ATOM   2943  CA  CYS B 311      12.410  -6.333  68.284  1.00  0.00           C  
ATOM   2944  C   CYS B 311      12.389  -7.640  69.025  1.00  0.00           C  
ATOM   2945  O   CYS B 311      12.981  -8.595  68.567  1.00  0.00           O  
ATOM   2946  CB  CYS B 311      13.446  -5.413  68.896  1.00  0.00           C  
ATOM   2947  SG  CYS B 311      13.322  -3.789  68.275  1.00  0.00           S  
ATOM   2948  N   THR B 312      11.715  -7.681  70.174  1.00  0.00           N  
ATOM   2949  HN  THR B 312      11.156  -6.878  70.462  1.00  0.00           H  
ATOM   2950  CA  THR B 312      11.771  -8.872  71.026  1.00  0.00           C  
ATOM   2951  C   THR B 312      11.084 -10.069  70.364  1.00  0.00           C  
ATOM   2952  O   THR B 312      11.504 -11.213  70.554  1.00  0.00           O  
ATOM   2953  CB  THR B 312      11.234  -8.625  72.466  1.00  0.00           C  
ATOM   2954  OG1 THR B 312       9.896  -9.114  72.584  1.00  0.00           O  
ATOM   2955  HG1 THR B 312       9.568  -8.963  73.463  1.00  0.00           H  
ATOM   2956  CG2 THR B 312      11.299  -7.147  72.821  1.00  0.00           C  
ATOM   2957  N   LEU B 313      10.059  -9.795  69.558  1.00  0.00           N  
ATOM   2958  HN  LEU B 313       9.759  -8.826  69.450  1.00  0.00           H  
ATOM   2959  CA  LEU B 313       9.351 -10.845  68.822  1.00  0.00           C  
ATOM   2960  C   LEU B 313      10.078 -11.264  67.543  1.00  0.00           C  
ATOM   2961  O   LEU B 313      10.323 -12.438  67.318  1.00  0.00           O  
ATOM   2962  CB  LEU B 313       7.933 -10.401  68.472  1.00  0.00           C  
ATOM   2963  CG  LEU B 313       6.866 -11.487  68.328  1.00  0.00           C  
ATOM   2964  CD1 LEU B 313       5.634 -10.910  67.735  1.00  0.00           C  
ATOM   2965  CD2 LEU B 313       7.317 -12.640  67.501  1.00  0.00           C  
ATOM   2966  N   ILE B 314      10.406 -10.298  66.694  1.00  0.00           N  
ATOM   2967  HN  ILE B 314      10.142  -9.337  66.913  1.00  0.00           H  
ATOM   2968  CA  ILE B 314      11.135 -10.568  65.452  1.00  0.00           C  
ATOM   2969  C   ILE B 314      12.357 -11.429  65.721  1.00  0.00           C  
ATOM   2970  O   ILE B 314      12.675 -12.347  64.994  1.00  0.00           O  
ATOM   2971  CB  ILE B 314      11.668  -9.271  64.820  1.00  0.00           C  
ATOM   2972  CG1 ILE B 314      10.607  -8.179  64.806  1.00  0.00           C  
ATOM   2973  CG2 ILE B 314      12.158  -9.540  63.436  1.00  0.00           C  
ATOM   2974  CD1 ILE B 314       9.623  -8.318  63.681  1.00  0.00           C  
ATOM   2975  N   GLN B 315      13.057 -11.080  66.781  1.00  0.00           N  
ATOM   2976  HN  GLN B 315      12.721 -10.297  67.342  1.00  0.00           H  
ATOM   2977  CA  GLN B 315      14.271 -11.740  67.195  1.00  0.00           C  
ATOM   2978  C   GLN B 315      14.027 -13.228  67.421  1.00  0.00           C  
ATOM   2979  O   GLN B 315      14.953 -14.019  67.397  1.00  0.00           O  
ATOM   2980  CB  GLN B 315      14.759 -11.061  68.479  1.00  0.00           C  
ATOM   2981  CG  GLN B 315      16.216 -11.255  68.824  1.00  0.00           C  
ATOM   2982  CD  GLN B 315      16.414 -12.352  69.860  1.00  0.00           C  
ATOM   2983  OE1 GLN B 315      15.754 -12.363  70.900  1.00  0.00           O  
ATOM   2984  NE2 GLN B 315      17.323 -13.280  69.580  1.00  0.00           N  
ATOM   2985 1HE2 GLN B 315      17.456 -14.015  70.274  1.00  0.00           H  
ATOM   2986 2HE2 GLN B 315      17.870 -13.271  68.719  1.00  0.00           H  
ATOM   2987  N   LYS B 316      12.771 -13.615  67.625  1.00  0.00           N  
ATOM   2988  HN  LYS B 316      12.020 -12.928  67.558  1.00  0.00           H  
ATOM   2989  CA  LYS B 316      12.441 -15.011  67.945  1.00  0.00           C  
ATOM   2990  C   LYS B 316      11.996 -15.846  66.763  1.00  0.00           C  
ATOM   2991  O   LYS B 316      11.680 -17.013  66.939  1.00  0.00           O  
ATOM   2992  CB  LYS B 316      11.353 -15.092  69.019  1.00  0.00           C  
ATOM   2993  CG  LYS B 316      11.667 -14.351  70.303  1.00  0.00           C  
ATOM   2994  CD  LYS B 316      11.097 -15.086  71.489  1.00  0.00           C  
ATOM   2995  CE  LYS B 316      11.576 -14.508  72.786  1.00  0.00           C  
ATOM   2996  NZ  LYS B 316      11.215 -15.423  73.894  1.00  0.00           N  
ATOM   2997  HZ1 LYS B 316      11.541 -15.030  74.777  1.00  0.00           H  
ATOM   2998  HZ2 LYS B 316      11.562 -16.370  73.742  1.00  0.00           H  
ATOM   2999  HZ3 LYS B 316      10.217 -15.635  73.911  1.00  0.00           H  
ATOM   3000  N   CYS B 317      11.961 -15.251  65.574  1.00  0.00           N  
ATOM   3001  HN  CYS B 317      12.317 -14.299  65.489  1.00  0.00           H  
ATOM   3002  CA  CYS B 317      11.430 -15.914  64.386  1.00  0.00           C  
ATOM   3003  C   CYS B 317      12.436 -15.938  63.258  1.00  0.00           C  
ATOM   3004  O   CYS B 317      12.356 -15.137  62.348  1.00  0.00           O  
ATOM   3005  CB  CYS B 317      10.194 -15.176  63.910  1.00  0.00           C  
ATOM   3006  SG  CYS B 317       8.997 -14.825  65.208  1.00  0.00           S  
ATOM   3007  N   PRO B 318      13.401 -16.850  63.324  1.00  0.00           N  
ATOM   3008  CA  PRO B 318      14.502 -16.929  62.368  1.00  0.00           C  
ATOM   3009  C   PRO B 318      14.031 -17.397  61.002  1.00  0.00           C  
ATOM   3010  O   PRO B 318      14.719 -17.171  60.007  1.00  0.00           O  
ATOM   3011  CB  PRO B 318      15.414 -17.977  63.002  1.00  0.00           C  
ATOM   3012  CG  PRO B 318      14.505 -18.764  63.880  1.00  0.00           C  
ATOM   3013  CD  PRO B 318      13.632 -17.735  64.468  1.00  0.00           C  
ATOM   3014  N   ASN B 319      12.865 -18.027  60.947  1.00  0.00           N  
ATOM   3015  HN  ASN B 319      12.281 -18.094  61.781  1.00  0.00           H  
ATOM   3016  CA  ASN B 319      12.422 -18.619  59.702  1.00  0.00           C  
ATOM   3017  C   ASN B 319      11.345 -17.816  58.989  1.00  0.00           C  
ATOM   3018  O   ASN B 319      10.840 -18.222  57.941  1.00  0.00           O  
ATOM   3019  CB  ASN B 319      12.006 -20.061  59.935  1.00  0.00           C  
ATOM   3020  CG  ASN B 319      13.171 -20.935  60.340  1.00  0.00           C  
ATOM   3021  OD1 ASN B 319      14.098 -21.134  59.581  1.00  0.00           O  
ATOM   3022  ND2 ASN B 319      13.129 -21.453  61.540  1.00  0.00           N  
ATOM   3023 1HD2 ASN B 319      13.915 -22.043  61.813  1.00  0.00           H  
ATOM   3024 2HD2 ASN B 319      12.350 -21.286  62.177  1.00  0.00           H  
ATOM   3025  N   LEU B 320      11.025 -16.670  59.575  1.00  0.00           N  
ATOM   3026  HN  LEU B 320      11.432 -16.474  60.490  1.00  0.00           H  
ATOM   3027  CA  LEU B 320      10.131 -15.670  59.002  1.00  0.00           C  
ATOM   3028  C   LEU B 320      10.541 -15.349  57.578  1.00  0.00           C  
ATOM   3029  O   LEU B 320      11.682 -14.995  57.347  1.00  0.00           O  
ATOM   3030  CB  LEU B 320      10.205 -14.392  59.847  1.00  0.00           C  
ATOM   3031  CG  LEU B 320       9.182 -13.319  59.615  1.00  0.00           C  
ATOM   3032  CD1 LEU B 320       7.849 -13.803  60.110  1.00  0.00           C  
ATOM   3033  CD2 LEU B 320       9.611 -12.101  60.341  1.00  0.00           C  
ATOM   3034  N   GLU B 321       9.627 -15.479  56.621  1.00  0.00           N  
ATOM   3035  HN  GLU B 321       8.727 -15.911  56.831  1.00  0.00           H  
ATOM   3036  CA  GLU B 321       9.909 -15.006  55.274  1.00  0.00           C  
ATOM   3037  C   GLU B 321       9.000 -13.886  54.817  1.00  0.00           C  
ATOM   3038  O   GLU B 321       9.332 -13.163  53.887  1.00  0.00           O  
ATOM   3039  CB  GLU B 321       9.934 -16.127  54.256  1.00  0.00           C  
ATOM   3040  CG  GLU B 321       9.030 -17.286  54.524  1.00  0.00           C  
ATOM   3041  CD  GLU B 321       9.360 -18.473  53.630  1.00  0.00           C  
ATOM   3042  OE1 GLU B 321       8.458 -19.296  53.352  1.00  0.00           O  
ATOM   3043  OE2 GLU B 321      10.532 -18.578  53.195  1.00  0.00           O  
ATOM   3044  N   VAL B 322       7.858 -13.722  55.473  1.00  0.00           N  
ATOM   3045  HN  VAL B 322       7.573 -14.400  56.180  1.00  0.00           H  
ATOM   3046  CA  VAL B 322       7.010 -12.569  55.180  1.00  0.00           C  
ATOM   3047  C   VAL B 322       6.650 -11.830  56.433  1.00  0.00           C  
ATOM   3048  O   VAL B 322       6.251 -12.452  57.413  1.00  0.00           O  
ATOM   3049  CB  VAL B 322       5.711 -12.955  54.519  1.00  0.00           C  
ATOM   3050  CG1 VAL B 322       4.935 -11.702  54.194  1.00  0.00           C  
ATOM   3051  CG2 VAL B 322       5.991 -13.746  53.284  1.00  0.00           C  
ATOM   3052  N   LEU B 323       6.793 -10.509  56.397  1.00  0.00           N  
ATOM   3053  HN  LEU B 323       7.152 -10.070  55.549  1.00  0.00           H  
ATOM   3054  CA  LEU B 323       6.452  -9.679  57.531  1.00  0.00           C  
ATOM   3055  C   LEU B 323       5.736  -8.455  57.050  1.00  0.00           C  
ATOM   3056  O   LEU B 323       6.201  -7.791  56.141  1.00  0.00           O  
ATOM   3057  CB  LEU B 323       7.694  -9.268  58.321  1.00  0.00           C  
ATOM   3058  CG  LEU B 323       7.453  -8.154  59.337  1.00  0.00           C  
ATOM   3059  CD1 LEU B 323       6.462  -8.584  60.402  1.00  0.00           C  
ATOM   3060  CD2 LEU B 323       8.741  -7.701  59.981  1.00  0.00           C  
ATOM   3061  N   GLU B 324       4.593  -8.165  57.659  1.00  0.00           N  
ATOM   3062  HN  GLU B 324       4.222  -8.810  58.356  1.00  0.00           H  
ATOM   3063  CA  GLU B 324       3.861  -6.954  57.356  1.00  0.00           C  
ATOM   3064  C   GLU B 324       3.680  -6.241  58.649  1.00  0.00           C  
ATOM   3065  O   GLU B 324       3.165  -6.820  59.582  1.00  0.00           O  
ATOM   3066  CB  GLU B 324       2.489  -7.273  56.757  1.00  0.00           C  
ATOM   3067  CG  GLU B 324       2.510  -7.790  55.325  1.00  0.00           C  
ATOM   3068  CD  GLU B 324       1.137  -8.066  54.768  1.00  0.00           C  
ATOM   3069  OE1 GLU B 324       0.499  -9.049  55.173  1.00  0.00           O  
ATOM   3070  OE2 GLU B 324       0.699  -7.307  53.887  1.00  0.00           O  
ATOM   3071  N   THR B 325       4.090  -4.982  58.706  1.00  0.00           N  
ATOM   3072  HN  THR B 325       4.526  -4.558  57.888  1.00  0.00           H  
ATOM   3073  CA  THR B 325       3.926  -4.195  59.922  1.00  0.00           C  
ATOM   3074  C   THR B 325       3.759  -2.694  59.655  1.00  0.00           C  
ATOM   3075  O   THR B 325       3.799  -2.268  58.518  1.00  0.00           O  
ATOM   3076  CB  THR B 325       5.093  -4.435  60.890  1.00  0.00           C  
ATOM   3077  OG1 THR B 325       4.787  -3.839  62.153  1.00  0.00           O  
ATOM   3078  HG1 THR B 325       5.509  -3.988  62.752  1.00  0.00           H  
ATOM   3079  CG2 THR B 325       6.349  -3.828  60.351  1.00  0.00           C  
ATOM   3080  N   ARG B 326       3.538  -1.908  60.705  1.00  0.00           N  
ATOM   3081  HN  ARG B 326       3.418  -2.332  61.625  1.00  0.00           H  
ATOM   3082  CA  ARG B 326       3.463  -0.458  60.577  1.00  0.00           C  
ATOM   3083  C   ARG B 326       4.853   0.117  60.793  1.00  0.00           C  
ATOM   3084  O   ARG B 326       5.765  -0.613  61.133  1.00  0.00           O  
ATOM   3085  CB  ARG B 326       2.422   0.140  61.531  1.00  0.00           C  
ATOM   3086  CG  ARG B 326       1.069  -0.515  61.395  1.00  0.00           C  
ATOM   3087  CD  ARG B 326       0.000   0.342  61.921  1.00  0.00           C  
ATOM   3088  NE  ARG B 326       0.252   0.652  63.320  1.00  0.00           N  
ATOM   3089  HE  ARG B 326       0.698   1.541  63.544  1.00  0.00           H  
ATOM   3090  CZ  ARG B 326      -0.065  -0.154  64.315  1.00  0.00           C  
ATOM   3091  NH1 ARG B 326      -0.635  -1.307  64.045  1.00  0.00           N  
ATOM   3092 1HH1 ARG B 326      -0.880  -1.930  64.814  1.00  0.00           H  
ATOM   3093 2HH1 ARG B 326      -0.825  -1.573  63.079  1.00  0.00           H  
ATOM   3094  NH2 ARG B 326       0.180   0.190  65.564  1.00  0.00           N  
ATOM   3095 1HH2 ARG B 326      -0.065  -0.433  66.333  1.00  0.00           H  
ATOM   3096 2HH2 ARG B 326       0.622   1.085  65.774  1.00  0.00           H  
ATOM   3097  N   ASN B 327       5.027   1.412  60.552  1.00  0.00           N  
ATOM   3098  HN  ASN B 327       4.224   1.990  60.304  1.00  0.00           H  
ATOM   3099  CA  ASN B 327       6.346   2.015  60.637  1.00  0.00           C  
ATOM   3100  C   ASN B 327       6.909   2.020  62.059  1.00  0.00           C  
ATOM   3101  O   ASN B 327       8.086   2.252  62.269  1.00  0.00           O  
ATOM   3102  CB  ASN B 327       6.377   3.403  59.981  1.00  0.00           C  
ATOM   3103  CG  ASN B 327       5.367   4.351  60.564  1.00  0.00           C  
ATOM   3104  OD1 ASN B 327       5.144   5.432  60.035  1.00  0.00           O  
ATOM   3105  ND2 ASN B 327       4.759   3.964  61.671  1.00  0.00           N  
ATOM   3106 1HD2 ASN B 327       4.945   3.063  62.112  1.00  0.00           H  
ATOM   3107 2HD2 ASN B 327       4.074   4.607  62.067  1.00  0.00           H  
ATOM   3108  N   VAL B 328       6.059   1.732  63.033  1.00  0.00           N  
ATOM   3109  HN  VAL B 328       5.074   1.603  62.801  1.00  0.00           H  
ATOM   3110  CA  VAL B 328       6.474   1.592  64.423  1.00  0.00           C  
ATOM   3111  C   VAL B 328       7.638   0.630  64.590  1.00  0.00           C  
ATOM   3112  O   VAL B 328       8.458   0.788  65.481  1.00  0.00           O  
ATOM   3113  CB  VAL B 328       5.316   1.088  65.258  1.00  0.00           C  
ATOM   3114  CG1 VAL B 328       5.776   0.734  66.640  1.00  0.00           C  
ATOM   3115  CG2 VAL B 328       4.237   2.139  65.304  1.00  0.00           C  
ATOM   3116  N   ILE B 329       7.700  -0.369  63.729  1.00  0.00           N  
ATOM   3117  HN  ILE B 329       6.943  -0.481  63.055  1.00  0.00           H  
ATOM   3118  CA  ILE B 329       8.802  -1.315  63.702  1.00  0.00           C  
ATOM   3119  C   ILE B 329      10.116  -0.610  63.945  1.00  0.00           C  
ATOM   3120  O   ILE B 329      10.990  -1.153  64.597  1.00  0.00           O  
ATOM   3121  CB  ILE B 329       8.872  -2.046  62.334  1.00  0.00           C  
ATOM   3122  CG1 ILE B 329       9.943  -3.127  62.321  1.00  0.00           C  
ATOM   3123  CG2 ILE B 329       9.133  -1.080  61.226  1.00  0.00           C  
ATOM   3124  CD1 ILE B 329       9.516  -4.361  63.037  1.00  0.00           C  
ATOM   3125  N   GLY B 330      10.249   0.598  63.403  1.00  0.00           N  
ATOM   3126  HN  GLY B 330       9.500   0.946  62.805  1.00  0.00           H  
ATOM   3127  CA  GLY B 330      11.410   1.448  63.621  1.00  0.00           C  
ATOM   3128  C   GLY B 330      12.708   0.998  62.986  1.00  0.00           C  
ATOM   3129  O   GLY B 330      12.850  -0.129  62.544  1.00  0.00           O  
ATOM   3130  N   ASP B 331      13.677   1.896  62.932  1.00  0.00           N  
ATOM   3131  HN  ASP B 331      13.499   2.853  63.238  1.00  0.00           H  
ATOM   3132  CA  ASP B 331      14.990   1.528  62.441  1.00  0.00           C  
ATOM   3133  C   ASP B 331      15.508   0.406  63.305  1.00  0.00           C  
ATOM   3134  O   ASP B 331      16.045  -0.568  62.794  1.00  0.00           O  
ATOM   3135  CB  ASP B 331      15.937   2.709  62.525  1.00  0.00           C  
ATOM   3136  CG  ASP B 331      15.674   3.716  61.470  1.00  0.00           C  
ATOM   3137  OD1 ASP B 331      15.700   3.309  60.297  1.00  0.00           O  
ATOM   3138  OD2 ASP B 331      15.438   4.897  61.816  1.00  0.00           O  
ATOM   3139  N   ARG B 332      15.335   0.549  64.620  1.00  0.00           N  
ATOM   3140  HN  ARG B 332      14.854   1.377  64.972  1.00  0.00           H  
ATOM   3141  CA  ARG B 332      15.815  -0.446  65.561  1.00  0.00           C  
ATOM   3142  C   ARG B 332      15.236  -1.800  65.226  1.00  0.00           C  
ATOM   3143  O   ARG B 332      15.944  -2.782  65.158  1.00  0.00           O  
ATOM   3144  CB  ARG B 332      15.481  -0.060  66.996  1.00  0.00           C  
ATOM   3145  CG  ARG B 332      16.033  -1.052  68.027  1.00  0.00           C  
ATOM   3146  CD  ARG B 332      16.370  -0.406  69.384  1.00  0.00           C  
ATOM   3147  NE  ARG B 332      15.254  -0.336  70.332  1.00  0.00           N  
ATOM   3148  HE  ARG B 332      14.648   0.483  70.293  1.00  0.00           H  
ATOM   3149  CZ  ARG B 332      14.978  -1.271  71.241  1.00  0.00           C  
ATOM   3150  NH1 ARG B 332      15.721  -2.365  71.314  1.00  0.00           N  
ATOM   3151 1HH1 ARG B 332      15.510  -3.080  72.010  1.00  0.00           H  
ATOM   3152 2HH1 ARG B 332      16.508  -2.479  70.675  1.00  0.00           H  
ATOM   3153  NH2 ARG B 332      13.952  -1.122  72.074  1.00  0.00           N  
ATOM   3154 1HH2 ARG B 332      13.741  -1.837  72.770  1.00  0.00           H  
ATOM   3155 2HH2 ARG B 332      13.380  -0.279  72.018  1.00  0.00           H  
ATOM   3156  N   GLY B 333      13.933  -1.847  65.006  1.00  0.00           N  
ATOM   3157  HN  GLY B 333      13.379  -0.999  65.131  1.00  0.00           H  
ATOM   3158  CA  GLY B 333      13.265  -3.072  64.591  1.00  0.00           C  
ATOM   3159  C   GLY B 333      13.822  -3.660  63.306  1.00  0.00           C  
ATOM   3160  O   GLY B 333      14.038  -4.865  63.201  1.00  0.00           O  
ATOM   3161  N   LEU B 334      14.057  -2.801  62.321  1.00  0.00           N  
ATOM   3162  HN  LEU B 334      13.842  -1.813  62.457  1.00  0.00           H  
ATOM   3163  CA  LEU B 334      14.614  -3.239  61.055  1.00  0.00           C  
ATOM   3164  C   LEU B 334      15.978  -3.861  61.239  1.00  0.00           C  
ATOM   3165  O   LEU B 334      16.292  -4.846  60.590  1.00  0.00           O  
ATOM   3166  CB  LEU B 334      14.688  -2.073  60.090  1.00  0.00           C  
ATOM   3167  CG  LEU B 334      13.327  -1.786  59.450  1.00  0.00           C  
ATOM   3168  CD1 LEU B 334      13.173  -0.342  58.952  1.00  0.00           C  
ATOM   3169  CD2 LEU B 334      13.083  -2.775  58.339  1.00  0.00           C  
ATOM   3170  N   GLU B 335      16.790  -3.291  62.131  1.00  0.00           N  
ATOM   3171  HN  GLU B 335      16.479  -2.449  62.616  1.00  0.00           H  
ATOM   3172  CA  GLU B 335      18.123  -3.842  62.436  1.00  0.00           C  
ATOM   3173  C   GLU B 335      18.046  -5.244  63.041  1.00  0.00           C  
ATOM   3174  O   GLU B 335      18.840  -6.103  62.693  1.00  0.00           O  
ATOM   3175  CB  GLU B 335      18.933  -2.901  63.339  1.00  0.00           C  
ATOM   3176  CG  GLU B 335      19.847  -1.942  62.590  1.00  0.00           C  
ATOM   3177  CD  GLU B 335      20.137  -0.646  63.336  1.00  0.00           C  
ATOM   3178  OE1 GLU B 335      20.782   0.251  62.742  1.00  0.00           O  
ATOM   3179  OE2 GLU B 335      19.721  -0.515  64.505  1.00  0.00           O  
ATOM   3180  N   VAL B 336      17.088  -5.470  63.937  1.00  0.00           N  
ATOM   3181  HN  VAL B 336      16.499  -4.693  64.237  1.00  0.00           H  
ATOM   3182  CA  VAL B 336      16.854  -6.788  64.502  1.00  0.00           C  
ATOM   3183  C   VAL B 336      16.501  -7.785  63.405  1.00  0.00           C  
ATOM   3184  O   VAL B 336      17.096  -8.858  63.307  1.00  0.00           O  
ATOM   3185  CB  VAL B 336      15.714  -6.768  65.501  1.00  0.00           C  
ATOM   3186  CG1 VAL B 336      15.557  -8.126  66.144  1.00  0.00           C  
ATOM   3187  CG2 VAL B 336      15.959  -5.710  66.561  1.00  0.00           C  
ATOM   3188  N   LEU B 337      15.527  -7.421  62.573  1.00  0.00           N  
ATOM   3189  HN  LEU B 337      15.033  -6.548  62.755  1.00  0.00           H  
ATOM   3190  CA  LEU B 337      15.131  -8.221  61.403  1.00  0.00           C  
ATOM   3191  C   LEU B 337      16.320  -8.589  60.542  1.00  0.00           C  
ATOM   3192  O   LEU B 337      16.413  -9.705  60.058  1.00  0.00           O  
ATOM   3193  CB  LEU B 337      14.152  -7.435  60.541  1.00  0.00           C  
ATOM   3194  CG  LEU B 337      13.344  -8.153  59.460  1.00  0.00           C  
ATOM   3195  CD1 LEU B 337      12.443  -9.182  60.042  1.00  0.00           C  
ATOM   3196  CD2 LEU B 337      12.503  -7.154  58.713  1.00  0.00           C  
ATOM   3197  N   ALA B 338      17.224  -7.626  60.374  1.00  0.00           N  
ATOM   3198  HN  ALA B 338      17.077  -6.747  60.871  1.00  0.00           H  
ATOM   3199  CA  ALA B 338      18.412  -7.737  59.529  1.00  0.00           C  
ATOM   3200  C   ALA B 338      19.301  -8.958  59.746  1.00  0.00           C  
ATOM   3201  O   ALA B 338      19.792  -9.522  58.773  1.00  0.00           O  
ATOM   3202  CB  ALA B 338      19.244  -6.466  59.624  1.00  0.00           C  
ATOM   3203  N   GLN B 339      19.545  -9.372  60.988  1.00  0.00           N  
ATOM   3204  HN  GLN B 339      19.177  -8.871  61.797  1.00  0.00           H  
ATOM   3205  CA  GLN B 339      20.363 -10.576  61.145  1.00  0.00           C  
ATOM   3206  C   GLN B 339      19.679 -11.797  61.737  1.00  0.00           C  
ATOM   3207  O   GLN B 339      20.276 -12.874  61.748  1.00  0.00           O  
ATOM   3208  CB  GLN B 339      21.689 -10.327  61.868  1.00  0.00           C  
ATOM   3209  CG  GLN B 339      21.668 -10.674  63.328  1.00  0.00           C  
ATOM   3210  CD  GLN B 339      21.547  -9.444  64.155  1.00  0.00           C  
ATOM   3211  OE1 GLN B 339      21.263  -8.368  63.631  1.00  0.00           O  
ATOM   3212  NE2 GLN B 339      21.780  -9.574  65.450  1.00  0.00           N  
ATOM   3213 1HE2 GLN B 339      21.697  -8.730  66.017  1.00  0.00           H  
ATOM   3214 2HE2 GLN B 339      22.016 -10.466  65.885  1.00  0.00           H  
ATOM   3215  N   TYR B 340      18.443 -11.668  62.209  1.00  0.00           N  
ATOM   3216  HN  TYR B 340      17.987 -10.756  62.245  1.00  0.00           H  
ATOM   3217  CA  TYR B 340      17.757 -12.871  62.675  1.00  0.00           C  
ATOM   3218  C   TYR B 340      16.954 -13.579  61.600  1.00  0.00           C  
ATOM   3219  O   TYR B 340      16.849 -14.804  61.606  1.00  0.00           O  
ATOM   3220  CB  TYR B 340      16.918 -12.590  63.902  1.00  0.00           C  
ATOM   3221  CG  TYR B 340      17.766 -12.248  65.087  1.00  0.00           C  
ATOM   3222  CD1 TYR B 340      17.887 -10.946  65.507  1.00  0.00           C  
ATOM   3223  CD2 TYR B 340      18.465 -13.226  65.771  1.00  0.00           C  
ATOM   3224  CE1 TYR B 340      18.661 -10.626  66.581  1.00  0.00           C  
ATOM   3225  CE2 TYR B 340      19.248 -12.918  66.850  1.00  0.00           C  
ATOM   3226  CZ  TYR B 340      19.348 -11.616  67.248  1.00  0.00           C  
ATOM   3227  OH  TYR B 340      20.139 -11.298  68.325  1.00  0.00           O  
ATOM   3228  HH  TYR B 340      20.613 -11.981  68.785  1.00  0.00           H  
ATOM   3229  N   CYS B 341      16.417 -12.808  60.664  1.00  0.00           N  
ATOM   3230  HN  CYS B 341      16.589 -11.803  60.687  1.00  0.00           H  
ATOM   3231  CA  CYS B 341      15.586 -13.364  59.602  1.00  0.00           C  
ATOM   3232  C   CYS B 341      16.256 -13.181  58.262  1.00  0.00           C  
ATOM   3233  O   CYS B 341      16.072 -12.181  57.596  1.00  0.00           O  
ATOM   3234  CB  CYS B 341      14.237 -12.674  59.604  1.00  0.00           C  
ATOM   3235  SG  CYS B 341      13.631 -12.360  61.266  1.00  0.00           S  
ATOM   3236  N   LYS B 342      17.056 -14.153  57.873  1.00  0.00           N  
ATOM   3237  HN  LYS B 342      17.124 -15.009  58.424  1.00  0.00           H  
ATOM   3238  CA  LYS B 342      17.834 -14.007  56.671  1.00  0.00           C  
ATOM   3239  C   LYS B 342      17.005 -14.448  55.471  1.00  0.00           C  
ATOM   3240  O   LYS B 342      17.253 -14.011  54.345  1.00  0.00           O  
ATOM   3241  CB  LYS B 342      19.135 -14.810  56.775  1.00  0.00           C  
ATOM   3242  CG  LYS B 342      20.122 -14.322  57.838  1.00  0.00           C  
ATOM   3243  CD  LYS B 342      20.784 -13.036  57.427  1.00  0.00           C  
ATOM   3244  CE  LYS B 342      21.754 -12.557  58.476  1.00  0.00           C  
ATOM   3245  NZ  LYS B 342      22.219 -11.162  58.226  1.00  0.00           N  
ATOM   3246  HZ1 LYS B 342      22.876 -10.838  58.936  1.00  0.00           H  
ATOM   3247  HZ2 LYS B 342      21.430 -10.522  58.135  1.00  0.00           H  
ATOM   3248  HZ3 LYS B 342      22.614 -11.068  57.290  1.00  0.00           H  
ATOM   3249  N   GLN B 343      16.006 -15.293  55.721  1.00  0.00           N  
ATOM   3250  HN  GLN B 343      15.793 -15.538  56.688  1.00  0.00           H  
ATOM   3251  CA  GLN B 343      15.208 -15.878  54.650  1.00  0.00           C  
ATOM   3252  C   GLN B 343      14.045 -14.992  54.278  1.00  0.00           C  
ATOM   3253  O   GLN B 343      13.180 -15.396  53.530  1.00  0.00           O  
ATOM   3254  CB  GLN B 343      14.671 -17.245  55.051  1.00  0.00           C  
ATOM   3255  CG  GLN B 343      15.388 -17.876  56.221  1.00  0.00           C  
ATOM   3256  CD  GLN B 343      16.869 -17.953  56.003  1.00  0.00           C  
ATOM   3257  OE1 GLN B 343      17.642 -18.063  56.954  1.00  0.00           O  
ATOM   3258  NE2 GLN B 343      17.282 -17.887  54.744  1.00  0.00           N  
ATOM   3259 1HE2 GLN B 343      16.641 -17.796  53.956  1.00  0.00           H  
ATOM   3260 2HE2 GLN B 343      18.290 -17.939  54.596  1.00  0.00           H  
ATOM   3261  N   LEU B 344      14.024 -13.778  54.800  1.00  0.00           N  
ATOM   3262  HN  LEU B 344      14.782 -13.482  55.415  1.00  0.00           H  
ATOM   3263  CA  LEU B 344      12.936 -12.857  54.511  1.00  0.00           C  
ATOM   3264  C   LEU B 344      12.785 -12.635  53.021  1.00  0.00           C  
ATOM   3265  O   LEU B 344      13.751 -12.302  52.354  1.00  0.00           O  
ATOM   3266  CB  LEU B 344      13.159 -11.516  55.200  1.00  0.00           C  
ATOM   3267  CG  LEU B 344      11.859 -10.745  55.372  1.00  0.00           C  
ATOM   3268  CD1 LEU B 344      11.059 -11.386  56.457  1.00  0.00           C  
ATOM   3269  CD2 LEU B 344      12.115  -9.299  55.687  1.00  0.00           C  
ATOM   3270  N   LYS B 345      11.567 -12.801  52.512  1.00  0.00           N  
ATOM   3271  HN  LYS B 345      10.808 -13.092  53.128  1.00  0.00           H  
ATOM   3272  CA  LYS B 345      11.287 -12.580  51.102  1.00  0.00           C  
ATOM   3273  C   LYS B 345      10.358 -11.399  50.832  1.00  0.00           C  
ATOM   3274  O   LYS B 345      10.466 -10.766  49.794  1.00  0.00           O  
ATOM   3275  CB  LYS B 345      10.696 -13.824  50.472  1.00  0.00           C  
ATOM   3276  CG  LYS B 345      11.427 -15.093  50.801  1.00  0.00           C  
ATOM   3277  CD  LYS B 345      12.477 -15.424  49.786  1.00  0.00           C  
ATOM   3278  CE  LYS B 345      12.788 -16.922  49.801  1.00  0.00           C  
ATOM   3279  NZ  LYS B 345      13.064 -17.518  51.159  1.00  0.00           N  
ATOM   3280  HZ1 LYS B 345      13.271 -18.517  51.169  1.00  0.00           H  
ATOM   3281  HZ2 LYS B 345      12.290 -17.317  51.792  1.00  0.00           H  
ATOM   3282  HZ3 LYS B 345      13.814 -17.002  51.620  1.00  0.00           H  
ATOM   3283  N   ARG B 346       9.440 -11.097  51.744  1.00  0.00           N  
ATOM   3284  HN  ARG B 346       9.377 -11.643  52.603  1.00  0.00           H  
ATOM   3285  CA  ARG B 346       8.523  -9.988  51.519  1.00  0.00           C  
ATOM   3286  C   ARG B 346       8.390  -9.150  52.763  1.00  0.00           C  
ATOM   3287  O   ARG B 346       8.177  -9.695  53.830  1.00  0.00           O  
ATOM   3288  CB  ARG B 346       7.163 -10.512  51.088  1.00  0.00           C  
ATOM   3289  CG  ARG B 346       7.252 -11.608  50.020  1.00  0.00           C  
ATOM   3290  CD  ARG B 346       5.898 -12.118  49.527  1.00  0.00           C  
ATOM   3291  NE  ARG B 346       5.354 -11.320  48.432  1.00  0.00           N  
ATOM   3292  HE  ARG B 346       5.650 -11.546  47.482  1.00  0.00           H  
ATOM   3293  CZ  ARG B 346       4.493 -10.312  48.596  1.00  0.00           C  
ATOM   3294  NH1 ARG B 346       4.046  -9.945  49.819  1.00  0.00           N  
ATOM   3295 1HH1 ARG B 346       4.370 -10.443  50.648  1.00  0.00           H  
ATOM   3296 2HH1 ARG B 346       3.389  -9.175  49.944  1.00  0.00           H  
ATOM   3297  NH2 ARG B 346       4.073  -9.666  47.521  1.00  0.00           N  
ATOM   3298 1HH2 ARG B 346       4.410  -9.943  46.599  1.00  0.00           H  
ATOM   3299 2HH2 ARG B 346       3.416  -8.896  47.646  1.00  0.00           H  
ATOM   3300  N   LEU B 347       8.539  -7.833  52.621  1.00  0.00           N  
ATOM   3301  HN  LEU B 347       8.759  -7.466  51.695  1.00  0.00           H  
ATOM   3302  CA  LEU B 347       8.403  -6.892  53.725  1.00  0.00           C  
ATOM   3303  C   LEU B 347       7.513  -5.701  53.368  1.00  0.00           C  
ATOM   3304  O   LEU B 347       7.741  -5.027  52.379  1.00  0.00           O  
ATOM   3305  CB  LEU B 347       9.777  -6.391  54.187  1.00  0.00           C  
ATOM   3306  CG  LEU B 347       9.756  -5.168  55.108  1.00  0.00           C  
ATOM   3307  CD1 LEU B 347       9.108  -5.476  56.461  1.00  0.00           C  
ATOM   3308  CD2 LEU B 347      11.123  -4.618  55.284  1.00  0.00           C  
ATOM   3309  N   ARG B 348       6.498  -5.436  54.179  1.00  0.00           N  
ATOM   3310  HN  ARG B 348       6.298  -6.065  54.957  1.00  0.00           H  
ATOM   3311  CA  ARG B 348       5.670  -4.266  53.976  1.00  0.00           C  
ATOM   3312  C   ARG B 348       5.633  -3.442  55.251  1.00  0.00           C  
ATOM   3313  O   ARG B 348       5.398  -3.979  56.323  1.00  0.00           O  
ATOM   3314  CB  ARG B 348       4.264  -4.691  53.564  1.00  0.00           C  
ATOM   3315  CG  ARG B 348       3.322  -3.541  53.337  1.00  0.00           C  
ATOM   3316  CD  ARG B 348       2.093  -3.957  52.591  1.00  0.00           C  
ATOM   3317  NE  ARG B 348       1.287  -2.794  52.262  1.00  0.00           N  
ATOM   3318  HE  ARG B 348       0.670  -2.410  52.977  1.00  0.00           H  
ATOM   3319  CZ  ARG B 348       1.319  -2.212  51.076  1.00  0.00           C  
ATOM   3320  NH1 ARG B 348       2.102  -2.717  50.139  1.00  0.00           N  
ATOM   3321 1HH1 ARG B 348       2.678  -3.536  50.332  1.00  0.00           H  
ATOM   3322 2HH1 ARG B 348       2.127  -2.268  49.224  1.00  0.00           H  
ATOM   3323  NH2 ARG B 348       0.569  -1.146  50.825  1.00  0.00           N  
ATOM   3324 1HH2 ARG B 348      -0.035  -0.756  51.548  1.00  0.00           H  
ATOM   3325 2HH2 ARG B 348       0.594  -0.697  49.910  1.00  0.00           H  
ATOM   3326  N   ILE B 349       5.877  -2.143  55.143  1.00  0.00           N  
ATOM   3327  HN  ILE B 349       6.089  -1.751  54.226  1.00  0.00           H  
ATOM   3328  CA  ILE B 349       5.849  -1.268  56.298  1.00  0.00           C  
ATOM   3329  C   ILE B 349       4.807  -0.184  56.089  1.00  0.00           C  
ATOM   3330  O   ILE B 349       5.156   0.891  55.694  1.00  0.00           O  
ATOM   3331  CB  ILE B 349       7.221  -0.577  56.491  1.00  0.00           C  
ATOM   3332  CG1 ILE B 349       8.388  -1.529  56.177  1.00  0.00           C  
ATOM   3333  CG2 ILE B 349       7.342   0.032  57.873  1.00  0.00           C  
ATOM   3334  CD1 ILE B 349       9.179  -2.002  57.342  1.00  0.00           C  
ATOM   3335  N   GLU B 350       3.529  -0.458  56.324  1.00  0.00           N  
ATOM   3336  HN  GLU B 350       3.265  -1.379  56.673  1.00  0.00           H  
ATOM   3337  CA  GLU B 350       2.497   0.550  56.086  1.00  0.00           C  
ATOM   3338  C   GLU B 350       2.720   1.700  57.044  1.00  0.00           C  
ATOM   3339  O   GLU B 350       3.529   1.588  57.950  1.00  0.00           O  
ATOM   3340  CB  GLU B 350       1.095  -0.034  56.237  1.00  0.00           C  
ATOM   3341  CG  GLU B 350       0.391  -0.421  54.927  1.00  0.00           C  
ATOM   3342  CD  GLU B 350      -0.192   0.772  54.163  1.00  0.00           C  
ATOM   3343  OE1 GLU B 350      -0.159   1.913  54.669  1.00  0.00           O  
ATOM   3344  OE2 GLU B 350      -0.690   0.564  53.040  1.00  0.00           O  
ATOM   3345  N   ARG B 351       2.027   2.815  56.860  1.00  0.00           N  
ATOM   3346  HN  ARG B 351       1.322   2.869  56.125  1.00  0.00           H  
ATOM   3347  CA  ARG B 351       2.285   3.961  57.719  1.00  0.00           C  
ATOM   3348  C   ARG B 351       1.277   4.069  58.834  1.00  0.00           C  
ATOM   3349  O   ARG B 351       0.064   4.033  58.596  1.00  0.00           O  
ATOM   3350  CB  ARG B 351       2.365   5.264  56.919  1.00  0.00           C  
ATOM   3351  CG  ARG B 351       1.068   5.959  56.671  1.00  0.00           C  
ATOM   3352  CD  ARG B 351       1.290   7.455  56.741  1.00  0.00           C  
ATOM   3353  NE  ARG B 351       0.230   8.198  56.079  1.00  0.00           N  
ATOM   3354  HE  ARG B 351      -0.225   7.765  55.275  1.00  0.00           H  
ATOM   3355  CZ  ARG B 351      -0.184   9.402  56.452  1.00  0.00           C  
ATOM   3356  NH1 ARG B 351       0.367  10.019  57.502  1.00  0.00           N  
ATOM   3357 1HH1 ARG B 351       0.049  10.945  57.789  1.00  0.00           H  
ATOM   3358 2HH1 ARG B 351       1.121   9.573  58.025  1.00  0.00           H  
ATOM   3359  NH2 ARG B 351      -1.163   9.981  55.772  1.00  0.00           N  
ATOM   3360 1HH2 ARG B 351      -1.481  10.907  56.059  1.00  0.00           H  
ATOM   3361 2HH2 ARG B 351      -1.583   9.510  54.971  1.00  0.00           H  
ATOM   3362  N   GLY B 352       1.803   4.213  60.051  1.00  0.00           N  
ATOM   3363  HN  GLY B 352       2.815   4.314  60.129  1.00  0.00           H  
ATOM   3364  CA  GLY B 352       1.015   4.234  61.273  1.00  0.00           C  
ATOM   3365  C   GLY B 352       0.447   5.584  61.635  1.00  0.00           C  
ATOM   3366  O   GLY B 352       0.360   6.452  60.788  1.00  0.00           O  
ATOM   3367  N   ALA B 353       0.053   5.769  62.887  1.00  0.00           N  
ATOM   3368  HN  ALA B 353       0.190   5.027  63.574  1.00  0.00           H  
ATOM   3369  CA  ALA B 353      -0.577   7.028  63.296  1.00  0.00           C  
ATOM   3370  C   ALA B 353       0.394   8.214  63.279  1.00  0.00           C  
ATOM   3371  O   ALA B 353       1.157   8.425  64.218  1.00  0.00           O  
ATOM   3372  CB  ALA B 353      -1.246   6.883  64.664  1.00  0.00           C  
ATOM   3373  N   ASP B 354       0.357   8.982  62.195  1.00  0.00           N  
ATOM   3374  HN  ASP B 354      -0.307   8.756  61.455  1.00  0.00           H  
ATOM   3375  CA  ASP B 354       1.234  10.139  62.026  1.00  0.00           C  
ATOM   3376  C   ASP B 354       0.579  11.399  62.579  1.00  0.00           C  
ATOM   3377  O   ASP B 354       0.638  12.471  61.969  1.00  0.00           O  
ATOM   3378  CB  ASP B 354       1.609  10.328  60.548  1.00  0.00           C  
ATOM   3379  CG  ASP B 354       2.912   9.620  60.175  1.00  0.00           C  
ATOM   3380  OD1 ASP B 354       4.001  10.167  60.468  1.00  0.00           O  
ATOM   3381  OD2 ASP B 354       2.851   8.522  59.582  1.00  0.00           O  
ATOM   3382  N   GLU B 355      -0.041  11.253  63.746  1.00  0.00           N  
ATOM   3383  HN  GLU B 355      -0.023  10.340  64.200  1.00  0.00           H  
ATOM   3384  CA  GLU B 355      -0.747  12.349  64.404  1.00  0.00           C  
ATOM   3385  C   GLU B 355      -0.020  12.802  65.684  1.00  0.00           C  
ATOM   3386  O   GLU B 355       0.712  13.797  65.669  1.00  0.00           O  
ATOM   3387  CB  GLU B 355      -2.193  11.930  64.700  1.00  0.00           C  
ATOM   3388  CG  GLU B 355      -2.910  11.314  63.494  1.00  0.00           C  
ATOM   3389  CD  GLU B 355      -4.198  10.602  63.865  1.00  0.00           C  
ATOM   3390  OE1 GLU B 355      -4.331  10.195  65.039  1.00  0.00           O  
ATOM   3391  OE2 GLU B 355      -5.073  10.443  62.982  1.00  0.00           O  
ATOM   3392  N   GLN B 356      -0.215  12.065  66.779  1.00  0.00           N  
ATOM   3393  HN  GLN B 356      -0.836  11.258  66.724  1.00  0.00           H  
ATOM   3394  CA  GLN B 356       0.431  12.373  68.060  1.00  0.00           C  
ATOM   3395  C   GLN B 356       1.845  11.780  68.112  1.00  0.00           C  
ATOM   3396  O   GLN B 356       2.034  10.647  68.560  1.00  0.00           O  
ATOM   3397  CB  GLN B 356      -0.420  11.852  69.231  1.00  0.00           C  
ATOM   3398  CG  GLN B 356      -1.924  12.112  69.089  1.00  0.00           C  
ATOM   3399  CD  GLN B 356      -2.248  13.573  68.813  1.00  0.00           C  
ATOM   3400  OE1 GLN B 356      -1.453  14.460  69.117  1.00  0.00           O  
ATOM   3401  NE2 GLN B 356      -3.420  13.826  68.235  1.00  0.00           N  
ATOM   3402 1HE2 GLN B 356      -3.637  14.805  68.050  1.00  0.00           H  
ATOM   3403 2HE2 GLN B 356      -4.080  13.090  67.983  1.00  0.00           H  
ATOM   3404  N   GLY B 357       2.832  12.553  67.658  1.00  0.00           N  
ATOM   3405  HN  GLY B 357       2.648  13.541  67.482  1.00  0.00           H  
ATOM   3406  CA  GLY B 357       4.162  12.025  67.407  1.00  0.00           C  
ATOM   3407  C   GLY B 357       4.011  10.875  66.431  1.00  0.00           C  
ATOM   3408  O   GLY B 357       2.932  10.688  65.871  1.00  0.00           O  
ATOM   3409  N   MET B 358       5.070  10.104  66.206  1.00  0.00           N  
ATOM   3410  HN  MET B 358       6.005  10.417  66.468  1.00  0.00           H  
ATOM   3411  CA  MET B 358       4.874   8.803  65.578  1.00  0.00           C  
ATOM   3412  C   MET B 358       4.146   7.977  66.644  1.00  0.00           C  
ATOM   3413  O   MET B 358       3.439   8.550  67.479  1.00  0.00           O  
ATOM   3414  CB  MET B 358       6.202   8.176  65.143  1.00  0.00           C  
ATOM   3415  CG  MET B 358       6.963   9.003  64.097  1.00  0.00           C  
ATOM   3416  SD  MET B 358       6.081   9.321  62.533  1.00  0.00           S  
ATOM   3417  CE  MET B 358       6.699   8.005  61.480  1.00  0.00           C  
ATOM   3418  N   GLU B 359       4.290   6.656  66.647  1.00  0.00           N  
ATOM   3419  HN  GLU B 359       4.824   6.190  65.913  1.00  0.00           H  
ATOM   3420  CA  GLU B 359       3.666   5.880  67.727  1.00  0.00           C  
ATOM   3421  C   GLU B 359       4.629   5.701  68.916  1.00  0.00           C  
ATOM   3422  O   GLU B 359       4.223   5.307  70.015  1.00  0.00           O  
ATOM   3423  CB  GLU B 359       3.067   4.566  67.204  1.00  0.00           C  
ATOM   3424  CG  GLU B 359       1.883   4.797  66.244  1.00  0.00           C  
ATOM   3425  CD  GLU B 359       1.414   3.541  65.516  1.00  0.00           C  
ATOM   3426  OE1 GLU B 359       1.166   3.626  64.303  1.00  0.00           O  
ATOM   3427  OE2 GLU B 359       1.282   2.475  66.149  1.00  0.00           O  
ATOM   3428  N   ASP B 360       5.904   6.005  68.660  1.00  0.00           N  
ATOM   3429  HN  ASP B 360       6.195   6.039  67.683  1.00  0.00           H  
ATOM   3430  CA  ASP B 360       6.919   6.295  69.685  1.00  0.00           C  
ATOM   3431  C   ASP B 360       8.028   7.196  69.091  1.00  0.00           C  
ATOM   3432  O   ASP B 360       7.844   7.777  68.012  1.00  0.00           O  
ATOM   3433  CB  ASP B 360       7.487   5.022  70.354  1.00  0.00           C  
ATOM   3434  CG  ASP B 360       7.557   3.822  69.414  1.00  0.00           C  
ATOM   3435  OD1 ASP B 360       7.736   4.009  68.186  1.00  0.00           O  
ATOM   3436  OD2 ASP B 360       7.445   2.679  69.920  1.00  0.00           O  
ATOM   3437  N   GLU B 361       9.160   7.330  69.785  1.00  0.00           N  
ATOM   3438  HN  GLU B 361       9.265   6.838  70.673  1.00  0.00           H  
ATOM   3439  CA  GLU B 361      10.261   8.176  69.291  1.00  0.00           C  
ATOM   3440  C   GLU B 361      11.285   7.391  68.452  1.00  0.00           C  
ATOM   3441  O   GLU B 361      12.216   7.969  67.891  1.00  0.00           O  
ATOM   3442  CB  GLU B 361      10.947   8.934  70.443  1.00  0.00           C  
ATOM   3443  CG  GLU B 361      11.851  10.093  70.007  1.00  0.00           C  
ATOM   3444  CD  GLU B 361      11.097  11.225  69.316  1.00  0.00           C  
ATOM   3445  OE1 GLU B 361      11.753  12.075  68.680  1.00  0.00           O  
ATOM   3446  OE2 GLU B 361       9.853  11.270  69.408  1.00  0.00           O  
ATOM   3447  N   GLU B 362      11.098   6.076  68.373  1.00  0.00           N  
ATOM   3448  HN  GLU B 362      10.385   5.644  68.960  1.00  0.00           H  
ATOM   3449  CA  GLU B 362      11.879   5.231  67.474  1.00  0.00           C  
ATOM   3450  C   GLU B 362      11.033   4.806  66.271  1.00  0.00           C  
ATOM   3451  O   GLU B 362      11.531   4.149  65.359  1.00  0.00           O  
ATOM   3452  CB  GLU B 362      12.393   3.977  68.200  1.00  0.00           C  
ATOM   3453  CG  GLU B 362      13.023   4.206  69.585  1.00  0.00           C  
ATOM   3454  CD  GLU B 362      13.718   2.953  70.136  1.00  0.00           C  
ATOM   3455  OE1 GLU B 362      14.677   2.464  69.489  1.00  0.00           O  
ATOM   3456  OE2 GLU B 362      13.311   2.464  71.218  1.00  0.00           O  
ATOM   3457  N   GLY B 363       9.754   5.187  66.285  1.00  0.00           N  
ATOM   3458  HN  GLY B 363       9.435   5.772  67.057  1.00  0.00           H  
ATOM   3459  CA  GLY B 363       8.785   4.814  65.259  1.00  0.00           C  
ATOM   3460  C   GLY B 363       8.968   5.519  63.920  1.00  0.00           C  
ATOM   3461  O   GLY B 363       8.000   5.851  63.220  1.00  0.00           O  
ATOM   3462  N   LEU B 364      10.229   5.757  63.575  1.00  0.00           N  
ATOM   3463  HN  LEU B 364      10.967   5.527  64.241  1.00  0.00           H  
ATOM   3464  CA  LEU B 364      10.605   6.328  62.296  1.00  0.00           C  
ATOM   3465  C   LEU B 364      11.497   5.302  61.637  1.00  0.00           C  
ATOM   3466  O   LEU B 364      12.332   4.709  62.311  1.00  0.00           O  
ATOM   3467  CB  LEU B 364      11.421   7.614  62.498  1.00  0.00           C  
ATOM   3468  CG  LEU B 364      10.812   8.924  63.023  1.00  0.00           C  
ATOM   3469  CD1 LEU B 364      10.407   8.819  64.490  1.00  0.00           C  
ATOM   3470  CD2 LEU B 364      11.775  10.093  62.826  1.00  0.00           C  
ATOM   3471  N   VAL B 365      11.318   5.084  60.333  1.00  0.00           N  
ATOM   3472  HN  VAL B 365      10.490   5.461  59.872  1.00  0.00           H  
ATOM   3473  CA  VAL B 365      12.287   4.315  59.550  1.00  0.00           C  
ATOM   3474  C   VAL B 365      13.063   5.275  58.674  1.00  0.00           C  
ATOM   3475  O   VAL B 365      12.522   6.279  58.234  1.00  0.00           O  
ATOM   3476  CB  VAL B 365      11.624   3.271  58.659  1.00  0.00           C  
ATOM   3477  CG1 VAL B 365      10.977   2.223  59.485  1.00  0.00           C  
ATOM   3478  CG2 VAL B 365      10.573   3.928  57.824  1.00  0.00           C  
ATOM   3479  N   SER B 366      14.327   4.962  58.420  1.00  0.00           N  
ATOM   3480  HN  SER B 366      14.667   4.036  58.678  1.00  0.00           H  
ATOM   3481  CA  SER B 366      15.246   5.900  57.784  1.00  0.00           C  
ATOM   3482  C   SER B 366      16.343   5.211  56.985  1.00  0.00           C  
ATOM   3483  O   SER B 366      16.422   3.996  56.947  1.00  0.00           O  
ATOM   3484  CB  SER B 366      15.915   6.777  58.849  1.00  0.00           C  
ATOM   3485  OG  SER B 366      16.972   6.091  59.525  1.00  0.00           O  
ATOM   3486  HG  SER B 366      17.387   6.634  60.185  1.00  0.00           H  
ATOM   3487  N   GLN B 367      17.200   6.015  56.359  1.00  0.00           N  
ATOM   3488  HN  GLN B 367      16.986   7.011  56.314  1.00  0.00           H  
ATOM   3489  CA  GLN B 367      18.433   5.541  55.733  1.00  0.00           C  
ATOM   3490  C   GLN B 367      19.011   4.406  56.543  1.00  0.00           C  
ATOM   3491  O   GLN B 367      19.384   3.376  55.994  1.00  0.00           O  
ATOM   3492  CB  GLN B 367      19.489   6.655  55.687  1.00  0.00           C  
ATOM   3493  CG  GLN B 367      19.006   8.015  55.282  1.00  0.00           C  
ATOM   3494  CD  GLN B 367      18.565   8.858  56.443  1.00  0.00           C  
ATOM   3495  OE1 GLN B 367      18.045   8.358  57.418  1.00  0.00           O  
ATOM   3496  NE2 GLN B 367      18.759  10.153  56.338  1.00  0.00           N  
ATOM   3497 1HE2 GLN B 367      18.459  10.726  57.127  1.00  0.00           H  
ATOM   3498 2HE2 GLN B 367      19.196  10.573  55.518  1.00  0.00           H  
ATOM   3499  N   ARG B 368      19.089   4.626  57.859  1.00  0.00           N  
ATOM   3500  HN  ARG B 368      18.685   5.486  58.230  1.00  0.00           H  
ATOM   3501  CA  ARG B 368      19.724   3.698  58.797  1.00  0.00           C  
ATOM   3502  C   ARG B 368      19.129   2.310  58.673  1.00  0.00           C  
ATOM   3503  O   ARG B 368      19.826   1.335  58.383  1.00  0.00           O  
ATOM   3504  CB  ARG B 368      19.606   4.193  60.252  1.00  0.00           C  
ATOM   3505  CG  ARG B 368      20.303   3.268  61.275  1.00  0.00           C  
ATOM   3506  CD  ARG B 368      20.624   3.968  62.589  1.00  0.00           C  
ATOM   3507  NE  ARG B 368      19.490   3.994  63.504  1.00  0.00           N  
ATOM   3508  HE  ARG B 368      18.758   4.686  63.344  1.00  0.00           H  
ATOM   3509  CZ  ARG B 368      19.356   3.168  64.533  1.00  0.00           C  
ATOM   3510  NH1 ARG B 368      20.288   2.257  64.772  1.00  0.00           N  
ATOM   3511 1HH1 ARG B 368      20.185   1.622  65.563  1.00  0.00           H  
ATOM   3512 2HH1 ARG B 368      21.103   2.187  64.163  1.00  0.00           H  
ATOM   3513  NH2 ARG B 368      18.296   3.259  65.325  1.00  0.00           N  
ATOM   3514 1HH2 ARG B 368      18.193   2.624  66.116  1.00  0.00           H  
ATOM   3515 2HH2 ARG B 368      17.579   3.960  65.141  1.00  0.00           H  
ATOM   3516  N   GLY B 369      17.826   2.230  58.896  1.00  0.00           N  
ATOM   3517  HN  GLY B 369      17.306   3.075  59.133  1.00  0.00           H  
ATOM   3518  CA  GLY B 369      17.129   0.969  58.810  1.00  0.00           C  
ATOM   3519  C   GLY B 369      17.263   0.348  57.433  1.00  0.00           C  
ATOM   3520  O   GLY B 369      17.549  -0.837  57.297  1.00  0.00           O  
ATOM   3521  N   LEU B 370      17.056   1.152  56.398  1.00  0.00           N  
ATOM   3522  HN  LEU B 370      16.911   2.150  56.552  1.00  0.00           H  
ATOM   3523  CA  LEU B 370      17.035   0.620  55.046  1.00  0.00           C  
ATOM   3524  C   LEU B 370      18.364  -0.028  54.717  1.00  0.00           C  
ATOM   3525  O   LEU B 370      18.397  -1.169  54.263  1.00  0.00           O  
ATOM   3526  CB  LEU B 370      16.686   1.709  54.032  1.00  0.00           C  
ATOM   3527  CG  LEU B 370      15.211   2.077  54.027  1.00  0.00           C  
ATOM   3528  CD1 LEU B 370      14.935   3.366  53.275  1.00  0.00           C  
ATOM   3529  CD2 LEU B 370      14.417   0.922  53.466  1.00  0.00           C  
ATOM   3530  N   ILE B 371      19.462   0.688  54.958  1.00  0.00           N  
ATOM   3531  HN  ILE B 371      19.382   1.598  55.412  1.00  0.00           H  
ATOM   3532  CA  ILE B 371      20.781   0.183  54.578  1.00  0.00           C  
ATOM   3533  C   ILE B 371      21.185  -1.019  55.430  1.00  0.00           C  
ATOM   3534  O   ILE B 371      21.922  -1.904  54.986  1.00  0.00           O  
ATOM   3535  CB  ILE B 371      21.852   1.289  54.578  1.00  0.00           C  
ATOM   3536  CG1 ILE B 371      23.183   0.707  54.117  1.00  0.00           C  
ATOM   3537  CG2 ILE B 371      21.965   1.923  55.936  1.00  0.00           C  
ATOM   3538  CD1 ILE B 371      24.112   1.717  53.512  1.00  0.00           C  
ATOM   3539  N   ALA B 372      20.656  -1.055  56.646  1.00  0.00           N  
ATOM   3540  HN  ALA B 372      20.130  -0.247  56.978  1.00  0.00           H  
ATOM   3541  CA  ALA B 372      20.800  -2.205  57.522  1.00  0.00           C  
ATOM   3542  C   ALA B 372      20.093  -3.419  56.948  1.00  0.00           C  
ATOM   3543  O   ALA B 372      20.630  -4.515  56.904  1.00  0.00           O  
ATOM   3544  CB  ALA B 372      20.238  -1.880  58.871  1.00  0.00           C  
ATOM   3545  N   LEU B 373      18.865  -3.199  56.514  1.00  0.00           N  
ATOM   3546  HN  LEU B 373      18.488  -2.254  56.590  1.00  0.00           H  
ATOM   3547  CA  LEU B 373      18.020  -4.234  55.933  1.00  0.00           C  
ATOM   3548  C   LEU B 373      18.598  -4.792  54.623  1.00  0.00           C  
ATOM   3549  O   LEU B 373      18.636  -6.001  54.375  1.00  0.00           O  
ATOM   3550  CB  LEU B 373      16.643  -3.625  55.685  1.00  0.00           C  
ATOM   3551  CG  LEU B 373      15.626  -4.457  54.926  1.00  0.00           C  
ATOM   3552  CD1 LEU B 373      15.160  -5.628  55.752  1.00  0.00           C  
ATOM   3553  CD2 LEU B 373      14.461  -3.578  54.556  1.00  0.00           C  
ATOM   3554  N   ALA B 374      19.055  -3.878  53.785  1.00  0.00           N  
ATOM   3555  HN  ALA B 374      18.990  -2.895  54.050  1.00  0.00           H  
ATOM   3556  CA  ALA B 374      19.644  -4.214  52.508  1.00  0.00           C  
ATOM   3557  C   ALA B 374      20.796  -5.162  52.679  1.00  0.00           C  
ATOM   3558  O   ALA B 374      21.061  -5.962  51.799  1.00  0.00           O  
ATOM   3559  CB  ALA B 374      20.116  -2.970  51.843  1.00  0.00           C  
ATOM   3560  N   GLN B 375      21.494  -5.065  53.806  1.00  0.00           N  
ATOM   3561  HN  GLN B 375      21.208  -4.396  54.521  1.00  0.00           H  
ATOM   3562  CA  GLN B 375      22.665  -5.906  54.030  1.00  0.00           C  
ATOM   3563  C   GLN B 375      22.303  -7.279  54.602  1.00  0.00           C  
ATOM   3564  O   GLN B 375      22.931  -8.286  54.279  1.00  0.00           O  
ATOM   3565  CB  GLN B 375      23.680  -5.185  54.906  1.00  0.00           C  
ATOM   3566  CG  GLN B 375      24.077  -3.824  54.352  1.00  0.00           C  
ATOM   3567  CD  GLN B 375      25.280  -3.195  55.044  1.00  0.00           C  
ATOM   3568  OE1 GLN B 375      25.853  -3.771  55.960  1.00  0.00           O  
ATOM   3569  NE2 GLN B 375      25.665  -2.003  54.597  1.00  0.00           N  
ATOM   3570 1HE2 GLN B 375      26.470  -1.582  55.060  1.00  0.00           H  
ATOM   3571 2HE2 GLN B 375      25.188  -1.523  53.834  1.00  0.00           H  
ATOM   3572  N   GLY B 376      21.263  -7.316  55.425  1.00  0.00           N  
ATOM   3573  HN  GLY B 376      20.724  -6.464  55.583  1.00  0.00           H  
ATOM   3574  CA  GLY B 376      20.873  -8.533  56.105  1.00  0.00           C  
ATOM   3575  C   GLY B 376      20.002  -9.450  55.286  1.00  0.00           C  
ATOM   3576  O   GLY B 376      20.339 -10.616  55.115  1.00  0.00           O  
ATOM   3577  N   CYS B 377      18.891  -8.929  54.774  1.00  0.00           N  
ATOM   3578  HN  CYS B 377      18.740  -7.922  54.840  1.00  0.00           H  
ATOM   3579  CA  CYS B 377      17.880  -9.758  54.119  1.00  0.00           C  
ATOM   3580  C   CYS B 377      17.986  -9.715  52.611  1.00  0.00           C  
ATOM   3581  O   CYS B 377      17.170  -9.093  51.939  1.00  0.00           O  
ATOM   3582  CB  CYS B 377      16.500  -9.271  54.487  1.00  0.00           C  
ATOM   3583  SG  CYS B 377      16.335  -8.922  56.170  1.00  0.00           S  
ATOM   3584  N   GLN B 378      18.973 -10.405  52.073  1.00  0.00           N  
ATOM   3585  HN  GLN B 378      19.505 -11.058  52.648  1.00  0.00           H  
ATOM   3586  CA  GLN B 378      19.306 -10.244  50.680  1.00  0.00           C  
ATOM   3587  C   GLN B 378      18.414 -11.072  49.787  1.00  0.00           C  
ATOM   3588  O   GLN B 378      18.492 -10.993  48.571  1.00  0.00           O  
ATOM   3589  CB  GLN B 378      20.768 -10.599  50.458  1.00  0.00           C  
ATOM   3590  CG  GLN B 378      21.716  -9.798  51.335  1.00  0.00           C  
ATOM   3591  CD  GLN B 378      23.157 -10.087  51.019  1.00  0.00           C  
ATOM   3592  OE1 GLN B 378      23.460 -10.934  50.168  1.00  0.00           O  
ATOM   3593  NE2 GLN B 378      24.064  -9.386  51.696  1.00  0.00           N  
ATOM   3594 1HE2 GLN B 378      23.814  -8.688  52.397  1.00  0.00           H  
ATOM   3595 2HE2 GLN B 378      25.042  -9.582  51.482  1.00  0.00           H  
ATOM   3596  N   GLU B 379      17.547 -11.863  50.385  1.00  0.00           N  
ATOM   3597  HN  GLU B 379      17.481 -11.885  51.403  1.00  0.00           H  
ATOM   3598  CA  GLU B 379      16.692 -12.697  49.576  1.00  0.00           C  
ATOM   3599  C   GLU B 379      15.379 -12.003  49.249  1.00  0.00           C  
ATOM   3600  O   GLU B 379      14.533 -12.558  48.547  1.00  0.00           O  
ATOM   3601  CB  GLU B 379      16.483 -14.051  50.236  1.00  0.00           C  
ATOM   3602  CG  GLU B 379      17.685 -14.971  50.063  1.00  0.00           C  
ATOM   3603  CD  GLU B 379      17.441 -16.394  50.560  1.00  0.00           C  
ATOM   3604  OE1 GLU B 379      18.084 -17.329  50.027  1.00  0.00           O  
ATOM   3605  OE2 GLU B 379      16.615 -16.584  51.480  1.00  0.00           O  
ATOM   3606  N   LEU B 380      15.248 -10.768  49.730  1.00  0.00           N  
ATOM   3607  HN  LEU B 380      16.013 -10.370  50.274  1.00  0.00           H  
ATOM   3608  CA  LEU B 380      14.054  -9.964  49.509  1.00  0.00           C  
ATOM   3609  C   LEU B 380      13.604  -9.863  48.050  1.00  0.00           C  
ATOM   3610  O   LEU B 380      14.393  -9.542  47.181  1.00  0.00           O  
ATOM   3611  CB  LEU B 380      14.251  -8.568  50.088  1.00  0.00           C  
ATOM   3612  CG  LEU B 380      14.008  -8.418  51.581  1.00  0.00           C  
ATOM   3613  CD1 LEU B 380      14.078  -6.966  51.971  1.00  0.00           C  
ATOM   3614  CD2 LEU B 380      12.661  -8.988  51.925  1.00  0.00           C  
ATOM   3615  N   GLU B 381      12.319 -10.119  47.828  1.00  0.00           N  
ATOM   3616  HN  GLU B 381      11.737 -10.368  48.628  1.00  0.00           H  
ATOM   3617  CA  GLU B 381      11.694 -10.067  46.527  1.00  0.00           C  
ATOM   3618  C   GLU B 381      10.627  -8.979  46.481  1.00  0.00           C  
ATOM   3619  O   GLU B 381      10.337  -8.413  45.425  1.00  0.00           O  
ATOM   3620  CB  GLU B 381      11.068 -11.419  46.194  1.00  0.00           C  
ATOM   3621  CG  GLU B 381      12.066 -12.576  46.183  1.00  0.00           C  
ATOM   3622  CD  GLU B 381      11.420 -13.941  45.937  1.00  0.00           C  
ATOM   3623  OE1 GLU B 381      12.141 -14.970  45.983  1.00  0.00           O  
ATOM   3624  OE2 GLU B 381      10.191 -13.989  45.701  1.00  0.00           O  
ATOM   3625  N   TYR B 382      10.028  -8.687  47.628  1.00  0.00           N  
ATOM   3626  HN  TYR B 382      10.267  -9.216  48.466  1.00  0.00           H  
ATOM   3627  CA  TYR B 382       9.036  -7.626  47.713  1.00  0.00           C  
ATOM   3628  C   TYR B 382       9.377  -6.721  48.866  1.00  0.00           C  
ATOM   3629  O   TYR B 382       9.563  -7.190  49.983  1.00  0.00           O  
ATOM   3630  CB  TYR B 382       7.647  -8.211  47.878  1.00  0.00           C  
ATOM   3631  CG  TYR B 382       6.516  -7.214  48.047  1.00  0.00           C  
ATOM   3632  CD1 TYR B 382       6.283  -6.607  49.255  1.00  0.00           C  
ATOM   3633  CD2 TYR B 382       5.647  -6.924  47.012  1.00  0.00           C  
ATOM   3634  CE1 TYR B 382       5.240  -5.718  49.431  1.00  0.00           C  
ATOM   3635  CE2 TYR B 382       4.598  -6.027  47.181  1.00  0.00           C  
ATOM   3636  CZ  TYR B 382       4.408  -5.435  48.399  1.00  0.00           C  
ATOM   3637  OH  TYR B 382       3.376  -4.554  48.601  1.00  0.00           O  
ATOM   3638  HH  TYR B 382       3.244  -4.143  49.447  1.00  0.00           H  
ATOM   3639  N   MET B 383       9.480  -5.426  48.586  1.00  0.00           N  
ATOM   3640  HN  MET B 383       9.374  -5.113  47.621  1.00  0.00           H  
ATOM   3641  CA  MET B 383       9.739  -4.453  49.620  1.00  0.00           C  
ATOM   3642  C   MET B 383       8.895  -3.208  49.441  1.00  0.00           C  
ATOM   3643  O   MET B 383       9.094  -2.466  48.499  1.00  0.00           O  
ATOM   3644  CB  MET B 383      11.208  -4.080  49.624  1.00  0.00           C  
ATOM   3645  CG  MET B 383      11.631  -3.306  50.848  1.00  0.00           C  
ATOM   3646  SD  MET B 383      13.242  -2.540  50.650  1.00  0.00           S  
ATOM   3647  CE  MET B 383      14.122  -3.855  49.864  1.00  0.00           C  
ATOM   3648  N   ALA B 384       7.951  -2.983  50.348  1.00  0.00           N  
ATOM   3649  HN  ALA B 384       7.773  -3.678  51.074  1.00  0.00           H  
ATOM   3650  CA  ALA B 384       7.172  -1.765  50.319  1.00  0.00           C  
ATOM   3651  C   ALA B 384       7.284  -1.047  51.657  1.00  0.00           C  
ATOM   3652  O   ALA B 384       7.039  -1.642  52.703  1.00  0.00           O  
ATOM   3653  CB  ALA B 384       5.750  -2.069  49.992  1.00  0.00           C  
ATOM   3654  N   VAL B 385       7.655   0.231  51.608  1.00  0.00           N  
ATOM   3655  HN  VAL B 385       7.656   0.711  50.708  1.00  0.00           H  
ATOM   3656  CA  VAL B 385       8.054   0.955  52.783  1.00  0.00           C  
ATOM   3657  C   VAL B 385       7.613   2.403  52.758  1.00  0.00           C  
ATOM   3658  O   VAL B 385       7.835   3.100  51.768  1.00  0.00           O  
ATOM   3659  CB  VAL B 385       9.562   0.989  52.854  1.00  0.00           C  
ATOM   3660  CG1 VAL B 385      10.016   2.067  53.834  1.00  0.00           C  
ATOM   3661  CG2 VAL B 385      10.093  -0.343  53.234  1.00  0.00           C  
ATOM   3662  N   TYR B 386       7.003   2.856  53.854  1.00  0.00           N  
ATOM   3663  HN  TYR B 386       6.659   2.182  54.538  1.00  0.00           H  
ATOM   3664  CA  TYR B 386       6.809   4.278  54.112  1.00  0.00           C  
ATOM   3665  C   TYR B 386       7.917   4.755  55.037  1.00  0.00           C  
ATOM   3666  O   TYR B 386       7.917   4.472  56.231  1.00  0.00           O  
ATOM   3667  CB  TYR B 386       5.483   4.537  54.790  1.00  0.00           C  
ATOM   3668  CG  TYR B 386       4.255   4.510  53.924  1.00  0.00           C  
ATOM   3669  CD1 TYR B 386       3.602   3.329  53.659  1.00  0.00           C  
ATOM   3670  CD2 TYR B 386       3.710   5.680  53.431  1.00  0.00           C  
ATOM   3671  CE1 TYR B 386       2.462   3.310  52.918  1.00  0.00           C  
ATOM   3672  CE2 TYR B 386       2.563   5.668  52.668  1.00  0.00           C  
ATOM   3673  CZ  TYR B 386       1.938   4.477  52.413  1.00  0.00           C  
ATOM   3674  OH  TYR B 386       0.779   4.426  51.662  1.00  0.00           O  
ATOM   3675  HH  TYR B 386       0.345   3.600  51.485  1.00  0.00           H  
ATOM   3676  N   VAL B 387       8.845   5.515  54.480  1.00  0.00           N  
ATOM   3677  HN  VAL B 387       8.735   5.787  53.503  1.00  0.00           H  
ATOM   3678  CA  VAL B 387      10.014   5.976  55.206  1.00  0.00           C  
ATOM   3679  C   VAL B 387       9.896   7.447  55.661  1.00  0.00           C  
ATOM   3680  O   VAL B 387       9.206   8.235  55.024  1.00  0.00           O  
ATOM   3681  CB  VAL B 387      11.233   5.777  54.307  1.00  0.00           C  
ATOM   3682  CG1 VAL B 387      11.216   6.788  53.183  1.00  0.00           C  
ATOM   3683  CG2 VAL B 387      12.505   5.891  55.095  1.00  0.00           C  
ATOM   3684  N   SER B 388      10.546   7.823  56.759  1.00  0.00           N  
ATOM   3685  HN  SER B 388      11.098   7.144  57.282  1.00  0.00           H  
ATOM   3686  CA  SER B 388      10.469   9.209  57.216  1.00  0.00           C  
ATOM   3687  C   SER B 388      11.675  10.031  56.790  1.00  0.00           C  
ATOM   3688  O   SER B 388      11.680  11.250  56.954  1.00  0.00           O  
ATOM   3689  CB  SER B 388      10.290   9.271  58.723  1.00  0.00           C  
ATOM   3690  OG  SER B 388       9.571   8.139  59.174  1.00  0.00           O  
ATOM   3691  HG  SER B 388       9.459   8.178  60.117  1.00  0.00           H  
ATOM   3692  N   ASP B 389      12.678   9.362  56.225  1.00  0.00           N  
ATOM   3693  HN  ASP B 389      12.592   8.351  56.118  1.00  0.00           H  
ATOM   3694  CA  ASP B 389      13.894  10.014  55.753  1.00  0.00           C  
ATOM   3695  C   ASP B 389      14.806   9.089  54.927  1.00  0.00           C  
ATOM   3696  O   ASP B 389      15.122   8.001  55.382  1.00  0.00           O  
ATOM   3697  CB  ASP B 389      14.675  10.517  56.954  1.00  0.00           C  
ATOM   3698  CG  ASP B 389      15.813  11.432  56.568  1.00  0.00           C  
ATOM   3699  OD1 ASP B 389      16.790  11.505  57.352  1.00  0.00           O  
ATOM   3700  OD2 ASP B 389      15.729  12.082  55.495  1.00  0.00           O  
ATOM   3701  N   ILE B 390      15.240   9.520  53.734  1.00  0.00           N  
ATOM   3702  HN  ILE B 390      14.905  10.418  53.385  1.00  0.00           H  
ATOM   3703  CA  ILE B 390      16.183   8.745  52.909  1.00  0.00           C  
ATOM   3704  C   ILE B 390      17.448   9.479  52.525  1.00  0.00           C  
ATOM   3705  O   ILE B 390      17.560  10.681  52.676  1.00  0.00           O  
ATOM   3706  CB  ILE B 390      15.598   8.262  51.559  1.00  0.00           C  
ATOM   3707  CG1 ILE B 390      14.367   9.080  51.201  1.00  0.00           C  
ATOM   3708  CG2 ILE B 390      15.392   6.728  51.503  1.00  0.00           C  
ATOM   3709  CD1 ILE B 390      14.704  10.517  50.851  1.00  0.00           C  
ATOM   3710  N   THR B 391      18.389   8.706  52.000  1.00  0.00           N  
ATOM   3711  HN  THR B 391      18.223   7.700  51.960  1.00  0.00           H  
ATOM   3712  CA  THR B 391      19.631   9.212  51.484  1.00  0.00           C  
ATOM   3713  C   THR B 391      19.944   8.458  50.200  1.00  0.00           C  
ATOM   3714  O   THR B 391      19.616   7.288  50.083  1.00  0.00           O  
ATOM   3715  CB  THR B 391      20.777   8.994  52.469  1.00  0.00           C  
ATOM   3716  OG1 THR B 391      21.987   9.466  51.872  1.00  0.00           O  
ATOM   3717  HG1 THR B 391      21.871  10.389  51.678  1.00  0.00           H  
ATOM   3718  CG2 THR B 391      20.960   7.538  52.775  1.00  0.00           C  
ATOM   3719  N   ASN B 392      20.573   9.127  49.236  1.00  0.00           N  
ATOM   3720  HN  ASN B 392      20.755  10.124  49.353  1.00  0.00           H  
ATOM   3721  CA  ASN B 392      21.004   8.459  48.021  1.00  0.00           C  
ATOM   3722  C   ASN B 392      21.759   7.179  48.347  1.00  0.00           C  
ATOM   3723  O   ASN B 392      21.701   6.196  47.615  1.00  0.00           O  
ATOM   3724  CB  ASN B 392      21.887   9.376  47.185  1.00  0.00           C  
ATOM   3725  CG  ASN B 392      21.099  10.209  46.195  1.00  0.00           C  
ATOM   3726  OD1 ASN B 392      20.984   9.857  45.020  1.00  0.00           O  
ATOM   3727  ND2 ASN B 392      20.552  11.321  46.661  1.00  0.00           N  
ATOM   3728 1HD2 ASN B 392      20.021  11.882  45.994  1.00  0.00           H  
ATOM   3729 2HD2 ASN B 392      20.647  11.612  47.634  1.00  0.00           H  
ATOM   3730  N   GLU B 393      22.470   7.197  49.464  1.00  0.00           N  
ATOM   3731  HN  GLU B 393      22.416   8.008  50.080  1.00  0.00           H  
ATOM   3732  CA  GLU B 393      23.324   6.083  49.825  1.00  0.00           C  
ATOM   3733  C   GLU B 393      22.497   4.827  49.965  1.00  0.00           C  
ATOM   3734  O   GLU B 393      22.839   3.773  49.432  1.00  0.00           O  
ATOM   3735  CB  GLU B 393      24.055   6.366  51.136  1.00  0.00           C  
ATOM   3736  CG  GLU B 393      25.166   5.373  51.444  1.00  0.00           C  
ATOM   3737  CD  GLU B 393      25.608   5.411  52.890  1.00  0.00           C  
ATOM   3738  OE1 GLU B 393      25.225   6.364  53.597  1.00  0.00           O  
ATOM   3739  OE2 GLU B 393      26.336   4.484  53.319  1.00  0.00           O  
ATOM   3740  N   SER B 394      21.397   4.953  50.689  1.00  0.00           N  
ATOM   3741  HN  SER B 394      21.136   5.873  51.043  1.00  0.00           H  
ATOM   3742  CA  SER B 394      20.552   3.810  50.991  1.00  0.00           C  
ATOM   3743  C   SER B 394      20.048   3.137  49.731  1.00  0.00           C  
ATOM   3744  O   SER B 394      20.080   1.919  49.623  1.00  0.00           O  
ATOM   3745  CB  SER B 394      19.389   4.211  51.902  1.00  0.00           C  
ATOM   3746  OG  SER B 394      18.747   5.394  51.461  1.00  0.00           O  
ATOM   3747  HG  SER B 394      18.025   5.643  52.026  1.00  0.00           H  
ATOM   3748  N   LEU B 395      19.596   3.919  48.763  1.00  0.00           N  
ATOM   3749  HN  LEU B 395      19.590   4.932  48.880  1.00  0.00           H  
ATOM   3750  CA  LEU B 395      19.110   3.322  47.535  1.00  0.00           C  
ATOM   3751  C   LEU B 395      20.238   2.565  46.857  1.00  0.00           C  
ATOM   3752  O   LEU B 395      20.002   1.528  46.256  1.00  0.00           O  
ATOM   3753  CB  LEU B 395      18.524   4.362  46.594  1.00  0.00           C  
ATOM   3754  CG  LEU B 395      17.509   5.356  47.153  1.00  0.00           C  
ATOM   3755  CD1 LEU B 395      16.917   6.170  46.033  1.00  0.00           C  
ATOM   3756  CD2 LEU B 395      16.418   4.665  47.903  1.00  0.00           C  
ATOM   3757  N   GLU B 396      21.464   3.063  46.965  1.00  0.00           N  
ATOM   3758  HN  GLU B 396      21.619   3.926  47.486  1.00  0.00           H  
ATOM   3759  CA  GLU B 396      22.584   2.381  46.343  1.00  0.00           C  
ATOM   3760  C   GLU B 396      22.788   1.005  46.952  1.00  0.00           C  
ATOM   3761  O   GLU B 396      23.058   0.024  46.253  1.00  0.00           O  
ATOM   3762  CB  GLU B 396      23.849   3.214  46.449  1.00  0.00           C  
ATOM   3763  CG  GLU B 396      23.771   4.495  45.652  1.00  0.00           C  
ATOM   3764  CD  GLU B 396      24.957   5.402  45.865  1.00  0.00           C  
ATOM   3765  OE1 GLU B 396      25.963   4.914  46.436  1.00  0.00           O  
ATOM   3766  OE2 GLU B 396      24.870   6.594  45.459  1.00  0.00           O  
ATOM   3767  N   SER B 397      22.649   0.929  48.267  1.00  0.00           N  
ATOM   3768  HN  SER B 397      22.416   1.767  48.800  1.00  0.00           H  
ATOM   3769  CA  SER B 397      22.826  -0.339  48.959  1.00  0.00           C  
ATOM   3770  C   SER B 397      21.717  -1.320  48.603  1.00  0.00           C  
ATOM   3771  O   SER B 397      21.958  -2.516  48.484  1.00  0.00           O  
ATOM   3772  CB  SER B 397      22.931  -0.128  50.463  1.00  0.00           C  
ATOM   3773  OG  SER B 397      22.347   1.099  50.820  1.00  0.00           O  
ATOM   3774  HG  SER B 397      22.413   1.231  51.759  1.00  0.00           H  
ATOM   3775  N   ILE B 398      20.505  -0.807  48.426  1.00  0.00           N  
ATOM   3776  HN  ILE B 398      20.340   0.175  48.649  1.00  0.00           H  
ATOM   3777  CA  ILE B 398      19.413  -1.613  47.923  1.00  0.00           C  
ATOM   3778  C   ILE B 398      19.863  -2.284  46.638  1.00  0.00           C  
ATOM   3779  O   ILE B 398      19.942  -3.516  46.550  1.00  0.00           O  
ATOM   3780  CB  ILE B 398      18.210  -0.749  47.566  1.00  0.00           C  
ATOM   3781  CG1 ILE B 398      17.644  -0.079  48.804  1.00  0.00           C  
ATOM   3782  CG2 ILE B 398      17.145  -1.580  46.879  1.00  0.00           C  
ATOM   3783  CD1 ILE B 398      16.610  -0.893  49.484  1.00  0.00           C  
ATOM   3784  N   GLY B 399      20.160  -1.456  45.642  1.00  0.00           N  
ATOM   3785  HN  GLY B 399      20.149  -0.451  45.814  1.00  0.00           H  
ATOM   3786  CA  GLY B 399      20.498  -1.940  44.321  1.00  0.00           C  
ATOM   3787  C   GLY B 399      21.784  -2.728  44.332  1.00  0.00           C  
ATOM   3788  O   GLY B 399      22.138  -3.412  43.366  1.00  0.00           O  
ATOM   3789  N   THR B 400      22.489  -2.649  45.448  1.00  0.00           N  
ATOM   3790  HN  THR B 400      22.129  -2.123  46.244  1.00  0.00           H  
ATOM   3791  CA  THR B 400      23.772  -3.311  45.537  1.00  0.00           C  
ATOM   3792  C   THR B 400      23.659  -4.736  46.109  1.00  0.00           C  
ATOM   3793  O   THR B 400      24.319  -5.653  45.635  1.00  0.00           O  
ATOM   3794  CB  THR B 400      24.721  -2.456  46.348  1.00  0.00           C  
ATOM   3795  OG1 THR B 400      26.019  -2.520  45.782  1.00  0.00           O  
ATOM   3796  HG1 THR B 400      26.615  -1.983  46.291  1.00  0.00           H  
ATOM   3797  CG2 THR B 400      24.779  -2.941  47.747  1.00  0.00           C  
ATOM   3798  N   TYR B 401      22.783  -4.928  47.088  1.00  0.00           N  
ATOM   3799  HN  TYR B 401      22.129  -4.184  47.331  1.00  0.00           H  
ATOM   3800  CA  TYR B 401      22.743  -6.182  47.817  1.00  0.00           C  
ATOM   3801  C   TYR B 401      21.587  -7.119  47.466  1.00  0.00           C  
ATOM   3802  O   TYR B 401      21.788  -8.326  47.438  1.00  0.00           O  
ATOM   3803  CB  TYR B 401      22.771  -5.920  49.336  1.00  0.00           C  
ATOM   3804  CG  TYR B 401      24.148  -5.646  49.895  1.00  0.00           C  
ATOM   3805  CD1 TYR B 401      24.446  -4.430  50.505  1.00  0.00           C  
ATOM   3806  CD2 TYR B 401      25.152  -6.598  49.812  1.00  0.00           C  
ATOM   3807  CE1 TYR B 401      25.712  -4.169  51.015  1.00  0.00           C  
ATOM   3808  CE2 TYR B 401      26.413  -6.354  50.318  1.00  0.00           C  
ATOM   3809  CZ  TYR B 401      26.687  -5.137  50.916  1.00  0.00           C  
ATOM   3810  OH  TYR B 401      27.934  -4.880  51.426  1.00  0.00           O  
ATOM   3811  HH  TYR B 401      28.122  -4.044  51.837  1.00  0.00           H  
ATOM   3812  N   LEU B 402      20.387  -6.594  47.225  1.00  0.00           N  
ATOM   3813  HN  LEU B 402      20.272  -5.582  47.163  1.00  0.00           H  
ATOM   3814  CA  LEU B 402      19.238  -7.477  47.050  1.00  0.00           C  
ATOM   3815  C   LEU B 402      18.758  -7.528  45.620  1.00  0.00           C  
ATOM   3816  O   LEU B 402      17.991  -6.703  45.175  1.00  0.00           O  
ATOM   3817  CB  LEU B 402      18.112  -7.146  48.024  1.00  0.00           C  
ATOM   3818  CG  LEU B 402      18.114  -5.715  48.507  1.00  0.00           C  
ATOM   3819  CD1 LEU B 402      17.532  -4.848  47.438  1.00  0.00           C  
ATOM   3820  CD2 LEU B 402      17.303  -5.645  49.727  1.00  0.00           C  
ATOM   3821  N   LYS B 403      19.221  -8.539  44.914  1.00  0.00           N  
ATOM   3822  HN  LYS B 403      19.644  -9.332  45.396  1.00  0.00           H  
ATOM   3823  CA  LYS B 403      19.144  -8.549  43.480  1.00  0.00           C  
ATOM   3824  C   LYS B 403      17.825  -9.017  42.975  1.00  0.00           C  
ATOM   3825  O   LYS B 403      17.350  -8.485  41.987  1.00  0.00           O  
ATOM   3826  CB  LYS B 403      20.255  -9.413  42.896  1.00  0.00           C  
ATOM   3827  CG  LYS B 403      21.476  -8.622  42.441  1.00  0.00           C  
ATOM   3828  CD  LYS B 403      22.264  -8.041  43.605  1.00  0.00           C  
ATOM   3829  CE  LYS B 403      23.454  -7.208  43.122  1.00  0.00           C  
ATOM   3830  NZ  LYS B 403      23.037  -5.847  42.673  1.00  0.00           N  
ATOM   3831  HZ1 LYS B 403      23.830  -5.292  42.351  1.00  0.00           H  
ATOM   3832  HZ2 LYS B 403      22.516  -5.360  43.402  1.00  0.00           H  
ATOM   3833  HZ3 LYS B 403      22.308  -5.899  41.961  1.00  0.00           H  
ATOM   3834  N   ASN B 404      17.238 -10.017  43.626  1.00  0.00           N  
ATOM   3835  HN  ASN B 404      17.654 -10.390  44.479  1.00  0.00           H  
ATOM   3836  CA  ASN B 404      15.988 -10.578  43.107  1.00  0.00           C  
ATOM   3837  C   ASN B 404      14.755  -9.901  43.652  1.00  0.00           C  
ATOM   3838  O   ASN B 404      13.694 -10.513  43.768  1.00  0.00           O  
ATOM   3839  CB  ASN B 404      15.905 -12.110  43.197  1.00  0.00           C  
ATOM   3840  CG  ASN B 404      16.883 -12.685  44.185  1.00  0.00           C  
ATOM   3841  OD1 ASN B 404      17.154 -12.070  45.207  1.00  0.00           O  
ATOM   3842  ND2 ASN B 404      17.430 -13.869  43.884  1.00  0.00           N  
ATOM   3843 1HD2 ASN B 404      18.093 -14.259  44.554  1.00  0.00           H  
ATOM   3844 2HD2 ASN B 404      17.204 -14.382  43.032  1.00  0.00           H  
ATOM   3845  N   LEU B 405      14.932  -8.619  43.954  1.00  0.00           N  
ATOM   3846  HN  LEU B 405      15.887  -8.263  44.001  1.00  0.00           H  
ATOM   3847  CA  LEU B 405      13.849  -7.701  44.219  1.00  0.00           C  
ATOM   3848  C   LEU B 405      12.998  -7.565  42.959  1.00  0.00           C  
ATOM   3849  O   LEU B 405      13.496  -7.143  41.937  1.00  0.00           O  
ATOM   3850  CB  LEU B 405      14.450  -6.352  44.595  1.00  0.00           C  
ATOM   3851  CG  LEU B 405      13.958  -5.708  45.871  1.00  0.00           C  
ATOM   3852  CD1 LEU B 405      14.198  -4.249  45.762  1.00  0.00           C  
ATOM   3853  CD2 LEU B 405      12.485  -5.998  46.012  1.00  0.00           C  
ATOM   3854  N   CYS B 406      11.716  -7.922  43.045  1.00  0.00           N  
ATOM   3855  HN  CYS B 406      11.369  -8.284  43.933  1.00  0.00           H  
ATOM   3856  CA  CYS B 406      10.788  -7.818  41.926  1.00  0.00           C  
ATOM   3857  C   CYS B 406       9.850  -6.647  42.096  1.00  0.00           C  
ATOM   3858  O   CYS B 406       9.424  -6.075  41.126  1.00  0.00           O  
ATOM   3859  CB  CYS B 406       9.950  -9.078  41.797  1.00  0.00           C  
ATOM   3860  SG  CYS B 406      10.863 -10.529  41.370  1.00  0.00           S  
ATOM   3861  N   ASP B 407       9.516  -6.303  43.329  1.00  0.00           N  
ATOM   3862  HN  ASP B 407       9.968  -6.764  44.119  1.00  0.00           H  
ATOM   3863  CA  ASP B 407       8.522  -5.286  43.574  1.00  0.00           C  
ATOM   3864  C   ASP B 407       9.117  -4.373  44.620  1.00  0.00           C  
ATOM   3865  O   ASP B 407       9.429  -4.800  45.712  1.00  0.00           O  
ATOM   3866  CB  ASP B 407       7.236  -5.961  44.082  1.00  0.00           C  
ATOM   3867  CG  ASP B 407       6.002  -5.042  44.066  1.00  0.00           C  
ATOM   3868  OD1 ASP B 407       4.871  -5.582  43.886  1.00  0.00           O  
ATOM   3869  OD2 ASP B 407       6.159  -3.809  44.264  1.00  0.00           O  
ATOM   3870  N   PHE B 408       9.316  -3.115  44.284  1.00  0.00           N  
ATOM   3871  HN  PHE B 408       9.070  -2.801  43.345  1.00  0.00           H  
ATOM   3872  CA  PHE B 408       9.883  -2.163  45.234  1.00  0.00           C  
ATOM   3873  C   PHE B 408       9.051  -0.885  45.290  1.00  0.00           C  
ATOM   3874  O   PHE B 408       8.838  -0.234  44.282  1.00  0.00           O  
ATOM   3875  CB  PHE B 408      11.338  -1.832  44.882  1.00  0.00           C  
ATOM   3876  CG  PHE B 408      11.948  -0.790  45.765  1.00  0.00           C  
ATOM   3877  CD1 PHE B 408      12.631  -1.136  46.911  1.00  0.00           C  
ATOM   3878  CD2 PHE B 408      11.810   0.544  45.460  1.00  0.00           C  
ATOM   3879  CE1 PHE B 408      13.157  -0.163  47.726  1.00  0.00           C  
ATOM   3880  CE2 PHE B 408      12.338   1.533  46.279  1.00  0.00           C  
ATOM   3881  CZ  PHE B 408      13.006   1.183  47.406  1.00  0.00           C  
ATOM   3882  N   ARG B 409       8.581  -0.516  46.471  1.00  0.00           N  
ATOM   3883  HN  ARG B 409       8.784  -1.076  47.299  1.00  0.00           H  
ATOM   3884  CA  ARG B 409       7.785   0.673  46.586  1.00  0.00           C  
ATOM   3885  C   ARG B 409       8.324   1.476  47.728  1.00  0.00           C  
ATOM   3886  O   ARG B 409       8.575   0.935  48.790  1.00  0.00           O  
ATOM   3887  CB  ARG B 409       6.322   0.292  46.836  1.00  0.00           C  
ATOM   3888  CG  ARG B 409       5.857  -0.909  46.032  1.00  0.00           C  
ATOM   3889  CD  ARG B 409       4.364  -1.099  46.097  1.00  0.00           C  
ATOM   3890  NE  ARG B 409       4.000  -2.294  45.353  1.00  0.00           N  
ATOM   3891  HE  ARG B 409       4.706  -2.704  44.742  1.00  0.00           H  
ATOM   3892  CZ  ARG B 409       2.816  -2.891  45.411  1.00  0.00           C  
ATOM   3893  NH1 ARG B 409       1.858  -2.408  46.185  1.00  0.00           N  
ATOM   3894 1HH1 ARG B 409       0.948  -2.867  46.230  1.00  0.00           H  
ATOM   3895 2HH1 ARG B 409       2.027  -1.568  46.738  1.00  0.00           H  
ATOM   3896  NH2 ARG B 409       2.597  -3.978  44.695  1.00  0.00           N  
ATOM   3897 1HH2 ARG B 409       1.687  -4.437  44.740  1.00  0.00           H  
ATOM   3898 2HH2 ARG B 409       3.336  -4.350  44.098  1.00  0.00           H  
ATOM   3899  N   LEU B 410       8.492   2.771  47.509  1.00  0.00           N  
ATOM   3900  HN  LEU B 410       8.270   3.146  46.587  1.00  0.00           H  
ATOM   3901  CA  LEU B 410       8.984   3.682  48.539  1.00  0.00           C  
ATOM   3902  C   LEU B 410       8.112   4.936  48.577  1.00  0.00           C  
ATOM   3903  O   LEU B 410       7.816   5.511  47.546  1.00  0.00           O  
ATOM   3904  CB  LEU B 410      10.433   4.044  48.210  1.00  0.00           C  
ATOM   3905  CG  LEU B 410      11.388   4.787  49.141  1.00  0.00           C  
ATOM   3906  CD1 LEU B 410      10.898   6.170  49.476  1.00  0.00           C  
ATOM   3907  CD2 LEU B 410      11.563   4.013  50.366  1.00  0.00           C  
ATOM   3908  N   VAL B 411       7.696   5.367  49.755  1.00  0.00           N  
ATOM   3909  HN  VAL B 411       7.913   4.828  50.594  1.00  0.00           H  
ATOM   3910  CA  VAL B 411       6.929   6.606  49.871  1.00  0.00           C  
ATOM   3911  C   VAL B 411       7.490   7.360  51.044  1.00  0.00           C  
ATOM   3912  O   VAL B 411       7.567   6.791  52.121  1.00  0.00           O  
ATOM   3913  CB  VAL B 411       5.450   6.327  50.198  1.00  0.00           C  
ATOM   3914  CG1 VAL B 411       4.717   7.609  50.509  1.00  0.00           C  
ATOM   3915  CG2 VAL B 411       4.788   5.589  49.072  1.00  0.00           C  
ATOM   3916  N   LEU B 412       7.884   8.620  50.875  1.00  0.00           N  
ATOM   3917  HN  LEU B 412       7.823   9.065  49.959  1.00  0.00           H  
ATOM   3918  CA  LEU B 412       8.407   9.355  52.028  1.00  0.00           C  
ATOM   3919  C   LEU B 412       7.452  10.390  52.627  1.00  0.00           C  
ATOM   3920  O   LEU B 412       7.019  11.311  51.954  1.00  0.00           O  
ATOM   3921  CB  LEU B 412       9.789   9.946  51.753  1.00  0.00           C  
ATOM   3922  CG  LEU B 412       9.928  11.345  51.177  1.00  0.00           C  
ATOM   3923  CD1 LEU B 412       9.574  12.424  52.196  1.00  0.00           C  
ATOM   3924  CD2 LEU B 412      11.350  11.519  50.724  1.00  0.00           C  
ATOM   3925  N   LEU B 413       7.157  10.221  53.914  1.00  0.00           N  
ATOM   3926  HN  LEU B 413       7.623   9.469  54.421  1.00  0.00           H  
ATOM   3927  CA  LEU B 413       6.201  11.055  54.641  1.00  0.00           C  
ATOM   3928  C   LEU B 413       6.595  12.536  54.731  1.00  0.00           C  
ATOM   3929  O   LEU B 413       7.774  12.892  54.825  1.00  0.00           O  
ATOM   3930  CB  LEU B 413       5.969  10.508  56.056  1.00  0.00           C  
ATOM   3931  CG  LEU B 413       5.241   9.178  56.320  1.00  0.00           C  
ATOM   3932  CD1 LEU B 413       4.079   8.996  55.371  1.00  0.00           C  
ATOM   3933  CD2 LEU B 413       6.169   7.990  56.258  1.00  0.00           C  
ATOM   3934  N   ASP B 414       5.581  13.392  54.730  1.00  0.00           N  
ATOM   3935  HN  ASP B 414       4.628  13.029  54.715  1.00  0.00           H  
ATOM   3936  CA  ASP B 414       5.786  14.832  54.749  1.00  0.00           C  
ATOM   3937  C   ASP B 414       5.988  15.333  56.176  1.00  0.00           C  
ATOM   3938  O   ASP B 414       6.150  16.536  56.404  1.00  0.00           O  
ATOM   3939  CB  ASP B 414       4.597  15.542  54.083  1.00  0.00           C  
ATOM   3940  CG  ASP B 414       4.546  15.324  52.564  1.00  0.00           C  
ATOM   3941  OD1 ASP B 414       3.453  15.462  51.964  1.00  0.00           O  
ATOM   3942  OD2 ASP B 414       5.600  15.021  51.964  1.00  0.00           O  
ATOM   3943  N   ARG B 415       5.981  14.396  57.125  1.00  0.00           N  
ATOM   3944  HN  ARG B 415       5.854  13.423  56.846  1.00  0.00           H  
ATOM   3945  CA  ARG B 415       6.148  14.699  58.551  1.00  0.00           C  
ATOM   3946  C   ARG B 415       7.420  15.498  58.787  1.00  0.00           C  
ATOM   3947  O   ARG B 415       7.403  16.560  59.407  1.00  0.00           O  
ATOM   3948  CB  ARG B 415       6.191  13.403  59.378  1.00  0.00           C  
ATOM   3949  CG  ARG B 415       6.230  13.604  60.889  1.00  0.00           C  
ATOM   3950  CD  ARG B 415       4.882  14.083  61.413  1.00  0.00           C  
ATOM   3951  NE  ARG B 415       4.889  14.298  62.856  1.00  0.00           N  
ATOM   3952  HE  ARG B 415       5.211  15.202  63.202  1.00  0.00           H  
ATOM   3953  CZ  ARG B 415       4.503  13.392  63.748  1.00  0.00           C  
ATOM   3954  NH1 ARG B 415       4.078  12.202  63.343  1.00  0.00           N  
ATOM   3955 1HH1 ARG B 415       3.782  11.507  64.028  1.00  0.00           H  
ATOM   3956 2HH1 ARG B 415       4.046  11.984  62.347  1.00  0.00           H  
ATOM   3957  NH2 ARG B 415       4.544  13.676  65.044  1.00  0.00           N  
ATOM   3958 1HH2 ARG B 415       4.248  12.981  65.729  1.00  0.00           H  
ATOM   3959 2HH2 ARG B 415       4.871  14.591  65.355  1.00  0.00           H  
ATOM   3960  N   GLU B 416       8.525  14.972  58.274  1.00  0.00           N  
ATOM   3961  HN  GLU B 416       8.460  14.092  57.763  1.00  0.00           H  
ATOM   3962  CA  GLU B 416       9.825  15.608  58.416  1.00  0.00           C  
ATOM   3963  C   GLU B 416       9.946  16.856  57.544  1.00  0.00           C  
ATOM   3964  O   GLU B 416       9.437  16.904  56.419  1.00  0.00           O  
ATOM   3965  CB  GLU B 416      10.945  14.615  58.094  1.00  0.00           C  
ATOM   3966  CG  GLU B 416      11.016  13.438  59.055  1.00  0.00           C  
ATOM   3967  CD  GLU B 416      11.404  13.851  60.465  1.00  0.00           C  
ATOM   3968  OE1 GLU B 416      12.130  14.857  60.597  1.00  0.00           O  
ATOM   3969  OE2 GLU B 416      10.987  13.170  61.435  1.00  0.00           O  
ATOM   3970  N   GLU B 417      10.630  17.860  58.082  1.00  0.00           N  
ATOM   3971  HN  GLU B 417      11.071  17.722  58.991  1.00  0.00           H  
ATOM   3972  CA  GLU B 417      10.774  19.146  57.425  1.00  0.00           C  
ATOM   3973  C   GLU B 417      11.964  19.118  56.488  1.00  0.00           C  
ATOM   3974  O   GLU B 417      11.816  19.377  55.299  1.00  0.00           O  
ATOM   3975  CB  GLU B 417      10.941  20.256  58.468  1.00  0.00           C  
ATOM   3976  CG  GLU B 417       9.759  20.382  59.418  1.00  0.00           C  
ATOM   3977  CD  GLU B 417       8.459  20.686  58.688  1.00  0.00           C  
ATOM   3978  OE1 GLU B 417       8.380  21.759  58.056  1.00  0.00           O  
ATOM   3979  OE2 GLU B 417       7.516  19.863  58.750  1.00  0.00           O  
ATOM   3980  N   ARG B 418      13.141  18.810  57.032  1.00  0.00           N  
ATOM   3981  HN  ARG B 418      13.199  18.653  58.038  1.00  0.00           H  
ATOM   3982  CA  ARG B 418      14.349  18.692  56.222  1.00  0.00           C  
ATOM   3983  C   ARG B 418      14.665  17.224  56.035  1.00  0.00           C  
ATOM   3984  O   ARG B 418      14.602  16.441  56.987  1.00  0.00           O  
ATOM   3985  CB  ARG B 418      15.556  19.383  56.875  1.00  0.00           C  
ATOM   3986  CG  ARG B 418      15.246  20.614  57.716  1.00  0.00           C  
ATOM   3987  CD  ARG B 418      16.373  20.875  58.701  1.00  0.00           C  
ATOM   3988  NE  ARG B 418      15.864  21.286  60.008  1.00  0.00           N  
ATOM   3989  HE  ARG B 418      14.963  21.763  60.040  1.00  0.00           H  
ATOM   3990  CZ  ARG B 418      16.499  21.079  61.160  1.00  0.00           C  
ATOM   3991  NH1 ARG B 418      17.674  20.455  61.173  1.00  0.00           N  
ATOM   3992 1HH1 ARG B 418      18.160  20.296  62.055  1.00  0.00           H  
ATOM   3993 2HH1 ARG B 418      18.091  20.141  60.297  1.00  0.00           H  
ATOM   3994  NH2 ARG B 418      15.956  21.488  62.302  1.00  0.00           N  
ATOM   3995 1HH2 ARG B 418      16.442  21.329  63.184  1.00  0.00           H  
ATOM   3996 2HH2 ARG B 418      15.055  21.966  62.292  1.00  0.00           H  
ATOM   3997  N   ILE B 419      14.995  16.863  54.802  1.00  0.00           N  
ATOM   3998  HN  ILE B 419      14.912  17.542  54.045  1.00  0.00           H  
ATOM   3999  CA  ILE B 419      15.469  15.532  54.506  1.00  0.00           C  
ATOM   4000  C   ILE B 419      16.955  15.629  54.163  1.00  0.00           C  
ATOM   4001  O   ILE B 419      17.356  16.426  53.303  1.00  0.00           O  
ATOM   4002  CB  ILE B 419      14.683  14.889  53.366  1.00  0.00           C  
ATOM   4003  CG1 ILE B 419      13.315  14.427  53.846  1.00  0.00           C  
ATOM   4004  CG2 ILE B 419      15.416  13.684  52.845  1.00  0.00           C  
ATOM   4005  CD1 ILE B 419      12.410  15.531  54.285  1.00  0.00           C  
ATOM   4006  N   THR B 420      17.759  14.822  54.852  1.00  0.00           N  
ATOM   4007  HN  THR B 420      17.339  14.144  55.488  1.00  0.00           H  
ATOM   4008  CA  THR B 420      19.216  14.864  54.739  1.00  0.00           C  
ATOM   4009  C   THR B 420      19.698  15.363  53.368  1.00  0.00           C  
ATOM   4010  O   THR B 420      19.818  16.572  53.158  1.00  0.00           O  
ATOM   4011  CB  THR B 420      19.847  13.502  55.108  1.00  0.00           C  
ATOM   4012  OG1 THR B 420      19.241  13.007  56.308  1.00  0.00           O  
ATOM   4013  HG1 THR B 420      18.309  12.913  56.153  1.00  0.00           H  
ATOM   4014  CG2 THR B 420      21.342  13.653  55.357  1.00  0.00           C  
ATOM   4015  N   ASP B 421      19.975  14.450  52.441  1.00  0.00           N  
ATOM   4016  HN  ASP B 421      19.938  13.458  52.676  1.00  0.00           H  
ATOM   4017  CA  ASP B 421      20.332  14.864  51.089  1.00  0.00           C  
ATOM   4018  C   ASP B 421      19.129  14.610  50.189  1.00  0.00           C  
ATOM   4019  O   ASP B 421      18.610  13.498  50.172  1.00  0.00           O  
ATOM   4020  CB  ASP B 421      21.580  14.118  50.607  1.00  0.00           C  
ATOM   4021  CG  ASP B 421      21.253  12.889  49.794  1.00  0.00           C  
ATOM   4022  OD1 ASP B 421      20.645  13.029  48.713  1.00  0.00           O  
ATOM   4023  OD2 ASP B 421      21.630  11.784  50.211  1.00  0.00           O  
ATOM   4024  N   LEU B 422      18.655  15.618  49.457  1.00  0.00           N  
ATOM   4025  HN  LEU B 422      19.151  16.507  49.392  1.00  0.00           H  
ATOM   4026  CA  LEU B 422      17.395  15.396  48.752  1.00  0.00           C  
ATOM   4027  C   LEU B 422      17.473  14.836  47.333  1.00  0.00           C  
ATOM   4028  O   LEU B 422      17.199  13.654  47.155  1.00  0.00           O  
ATOM   4029  CB  LEU B 422      16.394  16.552  48.876  1.00  0.00           C  
ATOM   4030  CG  LEU B 422      14.939  16.044  48.725  1.00  0.00           C  
ATOM   4031  CD1 LEU B 422      14.748  14.624  49.301  1.00  0.00           C  
ATOM   4032  CD2 LEU B 422      13.910  17.011  49.324  1.00  0.00           C  
ATOM   4033  N   PRO B 423      17.824  15.650  46.320  1.00  0.00           N  
ATOM   4034  CA  PRO B 423      17.674  15.077  44.963  1.00  0.00           C  
ATOM   4035  C   PRO B 423      18.264  13.663  44.884  1.00  0.00           C  
ATOM   4036  O   PRO B 423      19.456  13.475  45.160  1.00  0.00           O  
ATOM   4037  CB  PRO B 423      18.419  16.063  44.074  1.00  0.00           C  
ATOM   4038  CG  PRO B 423      18.302  17.367  44.834  1.00  0.00           C  
ATOM   4039  CD  PRO B 423      18.383  17.008  46.299  1.00  0.00           C  
ATOM   4040  N   LEU B 424      17.419  12.678  44.568  1.00  0.00           N  
ATOM   4041  HN  LEU B 424      16.486  12.915  44.230  1.00  0.00           H  
ATOM   4042  CA  LEU B 424      17.793  11.268  44.693  1.00  0.00           C  
ATOM   4043  C   LEU B 424      18.252  10.668  43.377  1.00  0.00           C  
ATOM   4044  O   LEU B 424      18.442   9.467  43.274  1.00  0.00           O  
ATOM   4045  CB  LEU B 424      16.641  10.453  45.257  1.00  0.00           C  
ATOM   4046  CG  LEU B 424      16.308  10.655  46.741  1.00  0.00           C  
ATOM   4047  CD1 LEU B 424      14.910  10.237  47.095  1.00  0.00           C  
ATOM   4048  CD2 LEU B 424      17.284   9.917  47.603  1.00  0.00           C  
ATOM   4049  N   ASP B 425      18.453  11.533  42.388  1.00  0.00           N  
ATOM   4050  HN  ASP B 425      18.376  12.528  42.601  1.00  0.00           H  
ATOM   4051  CA  ASP B 425      18.776  11.152  41.020  1.00  0.00           C  
ATOM   4052  C   ASP B 425      19.760   9.993  40.937  1.00  0.00           C  
ATOM   4053  O   ASP B 425      19.577   9.076  40.139  1.00  0.00           O  
ATOM   4054  CB  ASP B 425      19.310  12.357  40.222  1.00  0.00           C  
ATOM   4055  CG  ASP B 425      18.339  13.534  40.187  1.00  0.00           C  
ATOM   4056  OD1 ASP B 425      17.137  13.344  40.450  1.00  0.00           O  
ATOM   4057  OD2 ASP B 425      18.783  14.662  39.887  1.00  0.00           O  
ATOM   4058  N   ASN B 426      20.800  10.021  41.760  1.00  0.00           N  
ATOM   4059  HN  ASN B 426      20.849  10.725  42.497  1.00  0.00           H  
ATOM   4060  CA  ASN B 426      21.872   9.045  41.610  1.00  0.00           C  
ATOM   4061  C   ASN B 426      21.609   7.754  42.355  1.00  0.00           C  
ATOM   4062  O   ASN B 426      22.096   6.697  41.952  1.00  0.00           O  
ATOM   4063  CB  ASN B 426      23.202   9.653  42.020  1.00  0.00           C  
ATOM   4064  CG  ASN B 426      23.541  10.871  41.214  1.00  0.00           C  
ATOM   4065  OD1 ASN B 426      23.769  10.782  40.003  1.00  0.00           O  
ATOM   4066  ND2 ASN B 426      23.565  12.027  41.872  1.00  0.00           N  
ATOM   4067 1HD2 ASN B 426      23.796  12.856  41.324  1.00  0.00           H  
ATOM   4068 2HD2 ASN B 426      23.377  12.100  42.872  1.00  0.00           H  
ATOM   4069  N   GLY B 427      20.831   7.853  43.430  1.00  0.00           N  
ATOM   4070  HN  GLY B 427      20.560   8.781  43.756  1.00  0.00           H  
ATOM   4071  CA  GLY B 427      20.355   6.692  44.155  1.00  0.00           C  
ATOM   4072  C   GLY B 427      19.350   5.865  43.368  1.00  0.00           C  
ATOM   4073  O   GLY B 427      19.500   4.648  43.230  1.00  0.00           O  
ATOM   4074  N   VAL B 428      18.318   6.517  42.846  1.00  0.00           N  
ATOM   4075  HN  VAL B 428      18.214   7.517  43.018  1.00  0.00           H  
ATOM   4076  CA  VAL B 428      17.336   5.824  42.033  1.00  0.00           C  
ATOM   4077  C   VAL B 428      18.067   5.032  40.984  1.00  0.00           C  
ATOM   4078  O   VAL B 428      17.818   3.839  40.781  1.00  0.00           O  
ATOM   4079  CB  VAL B 428      16.439   6.789  41.279  1.00  0.00           C  
ATOM   4080  CG1 VAL B 428      15.150   6.104  40.926  1.00  0.00           C  
ATOM   4081  CG2 VAL B 428      16.147   7.981  42.113  1.00  0.00           C  
ATOM   4082  N   ARG B 429      18.974   5.723  40.309  1.00  0.00           N  
ATOM   4083  HN  ARG B 429      19.142   6.697  40.559  1.00  0.00           H  
ATOM   4084  CA  ARG B 429      19.732   5.136  39.229  1.00  0.00           C  
ATOM   4085  C   ARG B 429      20.457   3.857  39.631  1.00  0.00           C  
ATOM   4086  O   ARG B 429      20.284   2.830  38.983  1.00  0.00           O  
ATOM   4087  CB  ARG B 429      20.711   6.150  38.675  1.00  0.00           C  
ATOM   4088  CG  ARG B 429      21.468   5.699  37.452  1.00  0.00           C  
ATOM   4089  CD  ARG B 429      22.796   6.407  37.432  1.00  0.00           C  
ATOM   4090  NE  ARG B 429      23.187   6.765  36.089  1.00  0.00           N  
ATOM   4091  HE  ARG B 429      23.009   6.096  35.340  1.00  0.00           H  
ATOM   4092  CZ  ARG B 429      23.764   7.914  35.776  1.00  0.00           C  
ATOM   4093  NH1 ARG B 429      23.993   8.811  36.730  1.00  0.00           N  
ATOM   4094 1HH1 ARG B 429      24.438   9.697  36.489  1.00  0.00           H  
ATOM   4095 2HH1 ARG B 429      23.739   8.616  37.699  1.00  0.00           H  
ATOM   4096  NH2 ARG B 429      24.095   8.168  34.512  1.00  0.00           N  
ATOM   4097 1HH2 ARG B 429      24.540   9.054  34.271  1.00  0.00           H  
ATOM   4098 2HH2 ARG B 429      23.919   7.480  33.780  1.00  0.00           H  
ATOM   4099  N   SER B 430      21.267   3.886  40.687  1.00  0.00           N  
ATOM   4100  HN  SER B 430      21.364   4.735  41.244  1.00  0.00           H  
ATOM   4101  CA  SER B 430      22.018   2.675  41.036  1.00  0.00           C  
ATOM   4102  C   SER B 430      21.097   1.550  41.459  1.00  0.00           C  
ATOM   4103  O   SER B 430      21.406   0.378  41.258  1.00  0.00           O  
ATOM   4104  CB  SER B 430      23.058   2.947  42.101  1.00  0.00           C  
ATOM   4105  OG  SER B 430      22.681   4.078  42.844  1.00  0.00           O  
ATOM   4106  HG  SER B 430      23.334   4.249  43.513  1.00  0.00           H  
ATOM   4107  N   LEU B 431      19.955   1.919  42.030  1.00  0.00           N  
ATOM   4108  HN  LEU B 431      19.785   2.910  42.204  1.00  0.00           H  
ATOM   4109  CA  LEU B 431      18.942   0.950  42.414  1.00  0.00           C  
ATOM   4110  C   LEU B 431      18.402   0.261  41.195  1.00  0.00           C  
ATOM   4111  O   LEU B 431      18.484  -0.956  41.085  1.00  0.00           O  
ATOM   4112  CB  LEU B 431      17.818   1.631  43.182  1.00  0.00           C  
ATOM   4113  CG  LEU B 431      16.473   0.923  43.414  1.00  0.00           C  
ATOM   4114  CD1 LEU B 431      16.574  -0.559  43.275  1.00  0.00           C  
ATOM   4115  CD2 LEU B 431      15.905   1.280  44.788  1.00  0.00           C  
ATOM   4116  N   LEU B 432      17.851   1.047  40.278  1.00  0.00           N  
ATOM   4117  HN  LEU B 432      17.840   2.056  40.426  1.00  0.00           H  
ATOM   4118  CA  LEU B 432      17.261   0.498  39.064  1.00  0.00           C  
ATOM   4119  C   LEU B 432      18.259  -0.340  38.281  1.00  0.00           C  
ATOM   4120  O   LEU B 432      17.876  -1.263  37.565  1.00  0.00           O  
ATOM   4121  CB  LEU B 432      16.688   1.616  38.207  1.00  0.00           C  
ATOM   4122  CG  LEU B 432      15.470   2.315  38.786  1.00  0.00           C  
ATOM   4123  CD1 LEU B 432      14.967   3.344  37.848  1.00  0.00           C  
ATOM   4124  CD2 LEU B 432      14.390   1.314  39.029  1.00  0.00           C  
ATOM   4125  N   ILE B 433      19.538  -0.024  38.447  1.00  0.00           N  
ATOM   4126  HN  ILE B 433      19.784   0.722  39.098  1.00  0.00           H  
ATOM   4127  CA  ILE B 433      20.603  -0.715  37.723  1.00  0.00           C  
ATOM   4128  C   ILE B 433      21.038  -2.015  38.406  1.00  0.00           C  
ATOM   4129  O   ILE B 433      21.418  -2.973  37.740  1.00  0.00           O  
ATOM   4130  CB  ILE B 433      21.818   0.200  37.495  1.00  0.00           C  
ATOM   4131  CG1 ILE B 433      21.363   1.518  36.880  1.00  0.00           C  
ATOM   4132  CG2 ILE B 433      22.789  -0.458  36.585  1.00  0.00           C  
ATOM   4133  CD1 ILE B 433      22.473   2.463  36.489  1.00  0.00           C  
ATOM   4134  N   GLY B 434      20.956  -2.040  39.730  1.00  0.00           N  
ATOM   4135  HN  GLY B 434      20.656  -1.201  40.226  1.00  0.00           H  
ATOM   4136  CA  GLY B 434      21.281  -3.225  40.486  1.00  0.00           C  
ATOM   4137  C   GLY B 434      20.191  -4.279  40.523  1.00  0.00           C  
ATOM   4138  O   GLY B 434      20.489  -5.462  40.410  1.00  0.00           O  
ATOM   4139  N   CYS B 435      18.935  -3.865  40.697  1.00  0.00           N  
ATOM   4140  HN  CYS B 435      18.753  -2.869  40.824  1.00  0.00           H  
ATOM   4141  CA  CYS B 435      17.814  -4.801  40.710  1.00  0.00           C  
ATOM   4142  C   CYS B 435      17.207  -4.879  39.332  1.00  0.00           C  
ATOM   4143  O   CYS B 435      16.324  -4.087  39.003  1.00  0.00           O  
ATOM   4144  CB  CYS B 435      16.744  -4.327  41.664  1.00  0.00           C  
ATOM   4145  SG  CYS B 435      17.418  -3.474  43.049  1.00  0.00           S  
ATOM   4146  N   LYS B 436      17.675  -5.830  38.531  1.00  0.00           N  
ATOM   4147  HN  LYS B 436      18.342  -6.513  38.890  1.00  0.00           H  
ATOM   4148  CA  LYS B 436      17.245  -5.902  37.156  1.00  0.00           C  
ATOM   4149  C   LYS B 436      16.104  -6.895  37.003  1.00  0.00           C  
ATOM   4150  O   LYS B 436      15.649  -7.161  35.897  1.00  0.00           O  
ATOM   4151  CB  LYS B 436      18.421  -6.229  36.242  1.00  0.00           C  
ATOM   4152  CG  LYS B 436      19.361  -7.284  36.802  1.00  0.00           C  
ATOM   4153  CD  LYS B 436      20.667  -7.357  36.003  1.00  0.00           C  
ATOM   4154  CE  LYS B 436      21.376  -6.010  36.003  1.00  0.00           C  
ATOM   4155  NZ  LYS B 436      22.693  -6.057  35.317  1.00  0.00           N  
ATOM   4156  HZ1 LYS B 436      23.168  -5.154  35.317  1.00  0.00           H  
ATOM   4157  HZ2 LYS B 436      22.599  -6.422  34.369  1.00  0.00           H  
ATOM   4158  HZ3 LYS B 436      23.288  -6.784  35.715  1.00  0.00           H  
ATOM   4159  N   LYS B 437      15.629  -7.433  38.117  1.00  0.00           N  
ATOM   4160  HN  LYS B 437      16.065  -7.212  39.013  1.00  0.00           H  
ATOM   4161  CA  LYS B 437      14.494  -8.333  38.070  1.00  0.00           C  
ATOM   4162  C   LYS B 437      13.191  -7.556  38.325  1.00  0.00           C  
ATOM   4163  O   LYS B 437      12.095  -8.105  38.217  1.00  0.00           O  
ATOM   4164  CB  LYS B 437      14.672  -9.482  39.070  1.00  0.00           C  
ATOM   4165  CG  LYS B 437      15.876 -10.379  38.810  1.00  0.00           C  
ATOM   4166  CD  LYS B 437      15.766 -11.689  39.577  1.00  0.00           C  
ATOM   4167  CE  LYS B 437      16.959 -12.623  39.368  1.00  0.00           C  
ATOM   4168  NZ  LYS B 437      16.706 -13.967  39.962  1.00  0.00           N  
ATOM   4169  HZ1 LYS B 437      17.502 -14.590  39.823  1.00  0.00           H  
ATOM   4170  HZ2 LYS B 437      15.843 -14.377  39.606  1.00  0.00           H  
ATOM   4171  HZ3 LYS B 437      16.452 -13.899  40.948  1.00  0.00           H  
ATOM   4172  N   LEU B 438      13.332  -6.268  38.627  1.00  0.00           N  
ATOM   4173  HN  LEU B 438      14.268  -5.865  38.579  1.00  0.00           H  
ATOM   4174  CA  LEU B 438      12.233  -5.399  39.022  1.00  0.00           C  
ATOM   4175  C   LEU B 438      11.109  -5.296  38.004  1.00  0.00           C  
ATOM   4176  O   LEU B 438      11.335  -4.857  36.910  1.00  0.00           O  
ATOM   4177  CB  LEU B 438      12.799  -4.013  39.259  1.00  0.00           C  
ATOM   4178  CG  LEU B 438      12.209  -3.226  40.417  1.00  0.00           C  
ATOM   4179  CD1 LEU B 438      12.509  -3.927  41.706  1.00  0.00           C  
ATOM   4180  CD2 LEU B 438      12.772  -1.840  40.448  1.00  0.00           C  
ATOM   4181  N   ARG B 439       9.888  -5.674  38.381  1.00  0.00           N  
ATOM   4182  HN  ARG B 439       9.764  -6.033  39.328  1.00  0.00           H  
ATOM   4183  CA  ARG B 439       8.702  -5.600  37.497  1.00  0.00           C  
ATOM   4184  C   ARG B 439       7.704  -4.513  37.918  1.00  0.00           C  
ATOM   4185  O   ARG B 439       7.019  -3.927  37.104  1.00  0.00           O  
ATOM   4186  CB  ARG B 439       7.982  -6.952  37.395  1.00  0.00           C  
ATOM   4187  CG  ARG B 439       8.721  -7.985  36.560  1.00  0.00           C  
ATOM   4188  CD  ARG B 439       8.024  -9.318  36.548  1.00  0.00           C  
ATOM   4189  NE  ARG B 439       8.017  -9.893  35.203  1.00  0.00           N  
ATOM   4190  HE  ARG B 439       8.879 -10.319  34.863  1.00  0.00           H  
ATOM   4191  CZ  ARG B 439       6.959  -9.898  34.391  1.00  0.00           C  
ATOM   4192  NH1 ARG B 439       5.804  -9.364  34.792  1.00  0.00           N  
ATOM   4193 1HH1 ARG B 439       5.731  -8.944  35.719  1.00  0.00           H  
ATOM   4194 2HH1 ARG B 439       4.995  -9.368  34.171  1.00  0.00           H  
ATOM   4195  NH2 ARG B 439       7.054 -10.446  33.181  1.00  0.00           N  
ATOM   4196 1HH2 ARG B 439       7.937 -10.854  32.874  1.00  0.00           H  
ATOM   4197 2HH2 ARG B 439       6.245 -10.450  32.560  1.00  0.00           H  
ATOM   4198  N   ARG B 440       7.625  -4.232  39.200  1.00  0.00           N  
ATOM   4199  HN  ARG B 440       8.195  -4.751  39.868  1.00  0.00           H  
ATOM   4200  CA  ARG B 440       6.740  -3.198  39.668  1.00  0.00           C  
ATOM   4201  C   ARG B 440       7.568  -2.278  40.524  1.00  0.00           C  
ATOM   4202  O   ARG B 440       8.404  -2.720  41.289  1.00  0.00           O  
ATOM   4203  CB  ARG B 440       5.595  -3.805  40.490  1.00  0.00           C  
ATOM   4204  CG  ARG B 440       5.193  -5.194  40.058  1.00  0.00           C  
ATOM   4205  CD  ARG B 440       3.871  -5.632  40.634  1.00  0.00           C  
ATOM   4206  NE  ARG B 440       3.415  -6.813  39.907  1.00  0.00           N  
ATOM   4207  HE  ARG B 440       3.897  -7.052  39.040  1.00  0.00           H  
ATOM   4208  CZ  ARG B 440       2.417  -7.598  40.295  1.00  0.00           C  
ATOM   4209  NH1 ARG B 440       1.759  -7.337  41.419  1.00  0.00           N  
ATOM   4210 1HH1 ARG B 440       2.017  -6.529  41.985  1.00  0.00           H  
ATOM   4211 2HH1 ARG B 440       0.992  -7.940  41.717  1.00  0.00           H  
ATOM   4212  NH2 ARG B 440       2.082  -8.649  39.559  1.00  0.00           N  
ATOM   4213 1HH2 ARG B 440       2.587  -8.849  38.696  1.00  0.00           H  
ATOM   4214 2HH2 ARG B 440       1.315  -9.252  39.857  1.00  0.00           H  
ATOM   4215  N   PHE B 441       7.325  -0.990  40.405  1.00  0.00           N  
ATOM   4216  HN  PHE B 441       6.539  -0.675  39.837  1.00  0.00           H  
ATOM   4217  CA  PHE B 441       8.160  -0.018  41.071  1.00  0.00           C  
ATOM   4218  C   PHE B 441       7.355   1.234  41.373  1.00  0.00           C  
ATOM   4219  O   PHE B 441       6.744   1.801  40.476  1.00  0.00           O  
ATOM   4220  CB  PHE B 441       9.352   0.292  40.173  1.00  0.00           C  
ATOM   4221  CG  PHE B 441      10.176   1.450  40.621  1.00  0.00           C  
ATOM   4222  CD1 PHE B 441      11.117   1.300  41.594  1.00  0.00           C  
ATOM   4223  CD2 PHE B 441      10.020   2.689  40.051  1.00  0.00           C  
ATOM   4224  CE1 PHE B 441      11.871   2.360  42.004  1.00  0.00           C  
ATOM   4225  CE2 PHE B 441      10.783   3.759  40.462  1.00  0.00           C  
ATOM   4226  CZ  PHE B 441      11.699   3.587  41.438  1.00  0.00           C  
ATOM   4227  N   ALA B 442       7.338   1.648  42.641  1.00  0.00           N  
ATOM   4228  HN  ALA B 442       7.834   1.101  43.345  1.00  0.00           H  
ATOM   4229  CA  ALA B 442       6.633   2.860  43.057  1.00  0.00           C  
ATOM   4230  C   ALA B 442       7.558   3.732  43.852  1.00  0.00           C  
ATOM   4231  O   ALA B 442       8.282   3.258  44.728  1.00  0.00           O  
ATOM   4232  CB  ALA B 442       5.408   2.528  43.871  1.00  0.00           C  
ATOM   4233  N   PHE B 443       7.492   5.022  43.556  1.00  0.00           N  
ATOM   4234  HN  PHE B 443       6.753   5.337  42.928  1.00  0.00           H  
ATOM   4235  CA  PHE B 443       8.422   6.013  44.083  1.00  0.00           C  
ATOM   4236  C   PHE B 443       7.698   7.328  44.354  1.00  0.00           C  
ATOM   4237  O   PHE B 443       7.470   8.095  43.448  1.00  0.00           O  
ATOM   4238  CB  PHE B 443       9.507   6.246  43.042  1.00  0.00           C  
ATOM   4239  CG  PHE B 443      10.843   6.614  43.614  1.00  0.00           C  
ATOM   4240  CD1 PHE B 443      11.554   5.715  44.377  1.00  0.00           C  
ATOM   4241  CD2 PHE B 443      11.407   7.841  43.359  1.00  0.00           C  
ATOM   4242  CE1 PHE B 443      12.786   6.053  44.896  1.00  0.00           C  
ATOM   4243  CE2 PHE B 443      12.640   8.168  43.872  1.00  0.00           C  
ATOM   4244  CZ  PHE B 443      13.325   7.276  44.637  1.00  0.00           C  
ATOM   4245  N   TYR B 444       7.346   7.595  45.600  1.00  0.00           N  
ATOM   4246  HN  TYR B 444       7.685   7.002  46.357  1.00  0.00           H  
ATOM   4247  CA  TYR B 444       6.485   8.719  45.904  1.00  0.00           C  
ATOM   4248  C   TYR B 444       7.240   9.658  46.819  1.00  0.00           C  
ATOM   4249  O   TYR B 444       7.523   9.308  47.961  1.00  0.00           O  
ATOM   4250  CB  TYR B 444       5.230   8.190  46.587  1.00  0.00           C  
ATOM   4251  CG  TYR B 444       4.033   9.110  46.665  1.00  0.00           C  
ATOM   4252  CD1 TYR B 444       2.922   8.876  45.890  1.00  0.00           C  
ATOM   4253  CD2 TYR B 444       3.993  10.170  47.570  1.00  0.00           C  
ATOM   4254  CE1 TYR B 444       1.809   9.685  45.976  1.00  0.00           C  
ATOM   4255  CE2 TYR B 444       2.882  10.991  47.666  1.00  0.00           C  
ATOM   4256  CZ  TYR B 444       1.786  10.742  46.860  1.00  0.00           C  
ATOM   4257  OH  TYR B 444       0.661  11.546  46.947  1.00  0.00           O  
ATOM   4258  HH  TYR B 444      -0.092  11.375  46.393  1.00  0.00           H  
ATOM   4259  N   LEU B 445       7.569  10.848  46.332  1.00  0.00           N  
ATOM   4260  HN  LEU B 445       7.231  11.129  45.412  1.00  0.00           H  
ATOM   4261  CA  LEU B 445       8.410  11.757  47.102  1.00  0.00           C  
ATOM   4262  C   LEU B 445       7.744  13.083  47.436  1.00  0.00           C  
ATOM   4263  O   LEU B 445       6.526  13.193  47.394  1.00  0.00           O  
ATOM   4264  CB  LEU B 445       9.697  12.010  46.343  1.00  0.00           C  
ATOM   4265  CG  LEU B 445      10.366  10.745  45.810  1.00  0.00           C  
ATOM   4266  CD1 LEU B 445      11.443  11.078  44.798  1.00  0.00           C  
ATOM   4267  CD2 LEU B 445      10.948   9.937  46.955  1.00  0.00           C  
ATOM   4268  N   ARG B 446       8.559  14.076  47.798  1.00  0.00           N  
ATOM   4269  HN  ARG B 446       9.547  13.861  47.935  1.00  0.00           H  
ATOM   4270  CA  ARG B 446       8.117  15.460  48.011  1.00  0.00           C  
ATOM   4271  C   ARG B 446       8.662  16.236  46.824  1.00  0.00           C  
ATOM   4272  O   ARG B 446       9.393  15.662  46.025  1.00  0.00           O  
ATOM   4273  CB  ARG B 446       8.674  16.011  49.328  1.00  0.00           C  
ATOM   4274  CG  ARG B 446       7.881  17.189  49.910  1.00  0.00           C  
ATOM   4275  CD  ARG B 446       8.631  17.890  51.063  1.00  0.00           C  
ATOM   4276  NE  ARG B 446       8.591  17.159  52.335  1.00  0.00           N  
ATOM   4277  HE  ARG B 446       7.759  17.257  52.917  1.00  0.00           H  
ATOM   4278  CZ  ARG B 446       9.571  16.378  52.776  1.00  0.00           C  
ATOM   4279  NH1 ARG B 446      10.664  16.231  52.036  1.00  0.00           N  
ATOM   4280 1HH1 ARG B 446      11.416  15.631  52.375  1.00  0.00           H  
ATOM   4281 2HH1 ARG B 446      10.751  16.715  51.142  1.00  0.00           H  
ATOM   4282  NH2 ARG B 446       9.458  15.746  53.943  1.00  0.00           N  
ATOM   4283 1HH2 ARG B 446      10.210  15.146  54.282  1.00  0.00           H  
ATOM   4284 2HH2 ARG B 446       8.619  15.859  54.511  1.00  0.00           H  
ATOM   4285  N   GLN B 447       8.347  17.520  46.693  1.00  0.00           N  
ATOM   4286  HN  GLN B 447       7.904  18.030  47.458  1.00  0.00           H  
ATOM   4287  CA  GLN B 447       8.651  18.187  45.424  1.00  0.00           C  
ATOM   4288  C   GLN B 447      10.111  18.125  44.985  1.00  0.00           C  
ATOM   4289  O   GLN B 447      10.424  17.617  43.904  1.00  0.00           O  
ATOM   4290  CB  GLN B 447       8.119  19.616  45.352  1.00  0.00           C  
ATOM   4291  CG  GLN B 447       7.214  19.892  44.093  1.00  0.00           C  
ATOM   4292  CD  GLN B 447       7.669  19.195  42.776  1.00  0.00           C  
ATOM   4293  OE1 GLN B 447       8.844  19.250  42.393  1.00  0.00           O  
ATOM   4294  NE2 GLN B 447       6.719  18.560  42.080  1.00  0.00           N  
ATOM   4295 1HE2 GLN B 447       5.750  18.515  42.396  1.00  0.00           H  
ATOM   4296 2HE2 GLN B 447       7.017  18.104  41.218  1.00  0.00           H  
ATOM   4297  N   GLY B 448      11.011  18.632  45.805  1.00  0.00           N  
ATOM   4298  HN  GLY B 448      10.724  19.050  46.690  1.00  0.00           H  
ATOM   4299  CA  GLY B 448      12.414  18.589  45.435  1.00  0.00           C  
ATOM   4300  C   GLY B 448      13.004  17.193  45.238  1.00  0.00           C  
ATOM   4301  O   GLY B 448      14.193  17.041  44.964  1.00  0.00           O  
ATOM   4302  N   GLY B 449      12.177  16.164  45.361  1.00  0.00           N  
ATOM   4303  HN  GLY B 449      11.171  16.331  45.401  1.00  0.00           H  
ATOM   4304  CA  GLY B 449      12.678  14.806  45.440  1.00  0.00           C  
ATOM   4305  C   GLY B 449      13.492  14.317  44.264  1.00  0.00           C  
ATOM   4306  O   GLY B 449      14.476  13.607  44.430  1.00  0.00           O  
ATOM   4307  N   LEU B 450      13.075  14.682  43.063  1.00  0.00           N  
ATOM   4308  HN  LEU B 450      12.289  15.326  42.975  1.00  0.00           H  
ATOM   4309  CA  LEU B 450      13.728  14.172  41.866  1.00  0.00           C  
ATOM   4310  C   LEU B 450      13.683  15.183  40.717  1.00  0.00           C  
ATOM   4311  O   LEU B 450      12.629  15.757  40.398  1.00  0.00           O  
ATOM   4312  CB  LEU B 450      13.092  12.853  41.428  1.00  0.00           C  
ATOM   4313  CG  LEU B 450      14.014  11.890  40.690  1.00  0.00           C  
ATOM   4314  CD1 LEU B 450      15.056  11.404  41.656  1.00  0.00           C  
ATOM   4315  CD2 LEU B 450      13.250  10.720  40.117  1.00  0.00           C  
ATOM   4316  N   THR B 451      14.846  15.386  40.104  1.00  0.00           N  
ATOM   4317  HN  THR B 451      15.651  14.830  40.392  1.00  0.00           H  
ATOM   4318  CA  THR B 451      15.023  16.361  39.045  1.00  0.00           C  
ATOM   4319  C   THR B 451      14.810  15.661  37.723  1.00  0.00           C  
ATOM   4320  O   THR B 451      14.929  14.448  37.645  1.00  0.00           O  
ATOM   4321  CB  THR B 451      16.443  16.901  39.053  1.00  0.00           C  
ATOM   4322  OG1 THR B 451      17.288  15.989  38.350  1.00  0.00           O  
ATOM   4323  HG1 THR B 451      18.176  16.327  38.355  1.00  0.00           H  
ATOM   4324  CG2 THR B 451      16.949  17.045  40.485  1.00  0.00           C  
ATOM   4325  N   ASP B 452      14.511  16.427  36.682  1.00  0.00           N  
ATOM   4326  HN  ASP B 452      14.494  17.440  36.797  1.00  0.00           H  
ATOM   4327  CA  ASP B 452      14.208  15.855  35.386  1.00  0.00           C  
ATOM   4328  C   ASP B 452      15.308  14.884  34.981  1.00  0.00           C  
ATOM   4329  O   ASP B 452      15.081  13.905  34.270  1.00  0.00           O  
ATOM   4330  CB  ASP B 452      14.067  16.955  34.352  1.00  0.00           C  
ATOM   4331  CG  ASP B 452      12.942  17.896  34.655  1.00  0.00           C  
ATOM   4332  OD1 ASP B 452      12.737  18.834  33.865  1.00  0.00           O  
ATOM   4333  OD2 ASP B 452      12.259  17.712  35.670  1.00  0.00           O  
ATOM   4334  N   LEU B 453      16.519  15.151  35.435  1.00  0.00           N  
ATOM   4335  HN  LEU B 453      16.672  15.962  36.035  1.00  0.00           H  
ATOM   4336  CA  LEU B 453      17.633  14.288  35.079  1.00  0.00           C  
ATOM   4337  C   LEU B 453      17.365  12.908  35.669  1.00  0.00           C  
ATOM   4338  O   LEU B 453      17.446  11.896  34.977  1.00  0.00           O  
ATOM   4339  CB  LEU B 453      18.953  14.891  35.587  1.00  0.00           C  
ATOM   4340  CG  LEU B 453      20.313  14.321  35.161  1.00  0.00           C  
ATOM   4341  CD1 LEU B 453      21.014  13.611  36.317  1.00  0.00           C  
ATOM   4342  CD2 LEU B 453      20.205  13.429  33.930  1.00  0.00           C  
ATOM   4343  N   GLY B 454      17.016  12.889  36.952  1.00  0.00           N  
ATOM   4344  HN  GLY B 454      16.953  13.772  37.458  1.00  0.00           H  
ATOM   4345  CA  GLY B 454      16.723  11.662  37.654  1.00  0.00           C  
ATOM   4346  C   GLY B 454      15.532  10.954  37.062  1.00  0.00           C  
ATOM   4347  O   GLY B 454      15.589   9.761  36.789  1.00  0.00           O  
ATOM   4348  N   LEU B 455      14.448  11.689  36.852  1.00  0.00           N  
ATOM   4349  HN  LEU B 455      14.455  12.678  37.101  1.00  0.00           H  
ATOM   4350  CA  LEU B 455      13.251  11.106  36.273  1.00  0.00           C  
ATOM   4351  C   LEU B 455      13.613  10.310  35.015  1.00  0.00           C  
ATOM   4352  O   LEU B 455      13.200   9.162  34.862  1.00  0.00           O  
ATOM   4353  CB  LEU B 455      12.214  12.178  35.973  1.00  0.00           C  
ATOM   4354  CG  LEU B 455      10.760  11.782  36.189  1.00  0.00           C  
ATOM   4355  CD1 LEU B 455       9.816  12.859  35.728  1.00  0.00           C  
ATOM   4356  CD2 LEU B 455      10.466  10.512  35.460  1.00  0.00           C  
ATOM   4357  N   SER B 456      14.412  10.895  34.129  1.00  0.00           N  
ATOM   4358  HN  SER B 456      14.779  11.829  34.314  1.00  0.00           H  
ATOM   4359  CA  SER B 456      14.765  10.209  32.898  1.00  0.00           C  
ATOM   4360  C   SER B 456      15.603   8.975  33.191  1.00  0.00           C  
ATOM   4361  O   SER B 456      15.610   8.018  32.409  1.00  0.00           O  
ATOM   4362  CB  SER B 456      15.494  11.150  31.948  1.00  0.00           C  
ATOM   4363  OG  SER B 456      16.844  11.286  32.321  1.00  0.00           O  
ATOM   4364  HG  SER B 456      17.299  11.873  31.728  1.00  0.00           H  
ATOM   4365  N   TYR B 457      16.302   9.003  34.327  1.00  0.00           N  
ATOM   4366  HN  TYR B 457      16.286   9.849  34.897  1.00  0.00           H  
ATOM   4367  CA  TYR B 457      17.089   7.859  34.778  1.00  0.00           C  
ATOM   4368  C   TYR B 457      16.165   6.694  34.987  1.00  0.00           C  
ATOM   4369  O   TYR B 457      16.529   5.551  34.687  1.00  0.00           O  
ATOM   4370  CB  TYR B 457      17.789   8.126  36.096  1.00  0.00           C  
ATOM   4371  CG  TYR B 457      19.046   8.924  36.005  1.00  0.00           C  
ATOM   4372  CD1 TYR B 457      19.592   9.493  37.129  1.00  0.00           C  
ATOM   4373  CD2 TYR B 457      19.681   9.119  34.807  1.00  0.00           C  
ATOM   4374  CE1 TYR B 457      20.747  10.226  37.071  1.00  0.00           C  
ATOM   4375  CE2 TYR B 457      20.838   9.863  34.731  1.00  0.00           C  
ATOM   4376  CZ  TYR B 457      21.370  10.416  35.871  1.00  0.00           C  
ATOM   4377  OH  TYR B 457      22.526  11.165  35.815  1.00  0.00           O  
ATOM   4378  HH  TYR B 457      22.894  11.547  36.603  1.00  0.00           H  
ATOM   4379  N   ILE B 458      14.980   6.988  35.526  1.00  0.00           N  
ATOM   4380  HN  ILE B 458      14.795   7.946  35.822  1.00  0.00           H  
ATOM   4381  CA  ILE B 458      13.946   5.982  35.704  1.00  0.00           C  
ATOM   4382  C   ILE B 458      13.474   5.382  34.375  1.00  0.00           C  
ATOM   4383  O   ILE B 458      13.406   4.168  34.213  1.00  0.00           O  
ATOM   4384  CB  ILE B 458      12.740   6.543  36.413  1.00  0.00           C  
ATOM   4385  CG1 ILE B 458      13.087   6.877  37.848  1.00  0.00           C  
ATOM   4386  CG2 ILE B 458      11.606   5.535  36.377  1.00  0.00           C  
ATOM   4387  CD1 ILE B 458      11.959   7.541  38.587  1.00  0.00           C  
ATOM   4388  N   GLY B 459      13.143   6.233  33.421  1.00  0.00           N  
ATOM   4389  HN  GLY B 459      13.151   7.236  33.605  1.00  0.00           H  
ATOM   4390  CA  GLY B 459      12.769   5.740  32.116  1.00  0.00           C  
ATOM   4391  C   GLY B 459      13.878   4.896  31.532  1.00  0.00           C  
ATOM   4392  O   GLY B 459      13.650   3.832  30.953  1.00  0.00           O  
ATOM   4393  N   GLN B 460      15.097   5.378  31.714  1.00  0.00           N  
ATOM   4394  HN  GLN B 460      15.220   6.197  32.310  1.00  0.00           H  
ATOM   4395  CA  GLN B 460      16.261   4.782  31.096  1.00  0.00           C  
ATOM   4396  C   GLN B 460      16.667   3.436  31.684  1.00  0.00           C  
ATOM   4397  O   GLN B 460      17.154   2.592  30.960  1.00  0.00           O  
ATOM   4398  CB  GLN B 460      17.420   5.761  31.174  1.00  0.00           C  
ATOM   4399  CG  GLN B 460      18.444   5.661  30.054  1.00  0.00           C  
ATOM   4400  CD  GLN B 460      19.511   6.734  30.183  1.00  0.00           C  
ATOM   4401  OE1 GLN B 460      20.696   6.494  29.921  1.00  0.00           O  
ATOM   4402  NE2 GLN B 460      19.094   7.929  30.615  1.00  0.00           N  
ATOM   4403 1HE2 GLN B 460      19.811   8.650  30.702  1.00  0.00           H  
ATOM   4404 2HE2 GLN B 460      18.117   8.127  30.831  1.00  0.00           H  
ATOM   4405  N   TYR B 461      16.467   3.216  32.979  1.00  0.00           N  
ATOM   4406  HN  TYR B 461      15.958   3.899  33.540  1.00  0.00           H  
ATOM   4407  CA  TYR B 461      16.976   1.996  33.598  1.00  0.00           C  
ATOM   4408  C   TYR B 461      15.947   1.026  34.139  1.00  0.00           C  
ATOM   4409  O   TYR B 461      16.259   0.247  35.016  1.00  0.00           O  
ATOM   4410  CB  TYR B 461      17.976   2.339  34.687  1.00  0.00           C  
ATOM   4411  CG  TYR B 461      19.211   3.043  34.168  1.00  0.00           C  
ATOM   4412  CD1 TYR B 461      19.339   4.418  34.263  1.00  0.00           C  
ATOM   4413  CD2 TYR B 461      20.251   2.333  33.589  1.00  0.00           C  
ATOM   4414  CE1 TYR B 461      20.460   5.065  33.790  1.00  0.00           C  
ATOM   4415  CE2 TYR B 461      21.375   2.978  33.111  1.00  0.00           C  
ATOM   4416  CZ  TYR B 461      21.471   4.348  33.212  1.00  0.00           C  
ATOM   4417  OH  TYR B 461      22.576   5.017  32.739  1.00  0.00           O  
ATOM   4418  HH  TYR B 461      22.642   5.962  32.809  1.00  0.00           H  
ATOM   4419  N   SER B 462      14.734   1.048  33.607  1.00  0.00           N  
ATOM   4420  HN  SER B 462      14.511   1.720  32.872  1.00  0.00           H  
ATOM   4421  CA  SER B 462      13.721   0.116  34.070  1.00  0.00           C  
ATOM   4422  C   SER B 462      13.102  -0.642  32.928  1.00  0.00           C  
ATOM   4423  O   SER B 462      11.955  -0.412  32.582  1.00  0.00           O  
ATOM   4424  CB  SER B 462      12.645   0.828  34.877  1.00  0.00           C  
ATOM   4425  OG  SER B 462      12.198   1.966  34.197  1.00  0.00           O  
ATOM   4426  HG  SER B 462      11.526   2.410  34.701  1.00  0.00           H  
ATOM   4427  N   PRO B 463      13.867  -1.568  32.355  1.00  0.00           N  
ATOM   4428  CA  PRO B 463      13.520  -2.363  31.179  1.00  0.00           C  
ATOM   4429  C   PRO B 463      12.410  -3.362  31.471  1.00  0.00           C  
ATOM   4430  O   PRO B 463      11.655  -3.740  30.567  1.00  0.00           O  
ATOM   4431  CB  PRO B 463      14.814  -3.117  30.895  1.00  0.00           C  
ATOM   4432  CG  PRO B 463      15.400  -3.264  32.248  1.00  0.00           C  
ATOM   4433  CD  PRO B 463      15.198  -1.919  32.853  1.00  0.00           C  
ATOM   4434  N   ASN B 464      12.305  -3.788  32.723  1.00  0.00           N  
ATOM   4435  HN  ASN B 464      12.864  -3.356  33.459  1.00  0.00           H  
ATOM   4436  CA  ASN B 464      11.393  -4.870  33.042  1.00  0.00           C  
ATOM   4437  C   ASN B 464      10.111  -4.432  33.717  1.00  0.00           C  
ATOM   4438  O   ASN B 464       9.169  -5.204  33.809  1.00  0.00           O  
ATOM   4439  CB  ASN B 464      12.112  -5.924  33.859  1.00  0.00           C  
ATOM   4440  CG  ASN B 464      13.105  -6.708  33.034  1.00  0.00           C  
ATOM   4441  OD1 ASN B 464      12.846  -7.008  31.878  1.00  0.00           O  
ATOM   4442  ND2 ASN B 464      14.246  -7.044  33.621  1.00  0.00           N  
ATOM   4443 1HD2 ASN B 464      14.917  -7.573  33.064  1.00  0.00           H  
ATOM   4444 2HD2 ASN B 464      14.462  -6.794  34.586  1.00  0.00           H  
ATOM   4445  N   VAL B 465      10.073  -3.179  34.142  1.00  0.00           N  
ATOM   4446  HN  VAL B 465      10.857  -2.560  33.935  1.00  0.00           H  
ATOM   4447  CA  VAL B 465       8.955  -2.666  34.889  1.00  0.00           C  
ATOM   4448  C   VAL B 465       7.693  -2.540  34.071  1.00  0.00           C  
ATOM   4449  O   VAL B 465       7.653  -1.811  33.106  1.00  0.00           O  
ATOM   4450  CB  VAL B 465       9.305  -1.320  35.488  1.00  0.00           C  
ATOM   4451  CG1 VAL B 465       8.100  -0.724  36.192  1.00  0.00           C  
ATOM   4452  CG2 VAL B 465      10.452  -1.497  36.460  1.00  0.00           C  
ATOM   4453  N   ARG B 466       6.653  -3.254  34.474  1.00  0.00           N  
ATOM   4454  HN  ARG B 466       6.769  -3.889  35.264  1.00  0.00           H  
ATOM   4455  CA  ARG B 466       5.359  -3.166  33.834  1.00  0.00           C  
ATOM   4456  C   ARG B 466       4.461  -2.151  34.527  1.00  0.00           C  
ATOM   4457  O   ARG B 466       3.633  -1.542  33.887  1.00  0.00           O  
ATOM   4458  CB  ARG B 466       4.679  -4.529  33.806  1.00  0.00           C  
ATOM   4459  CG  ARG B 466       5.088  -5.414  32.652  1.00  0.00           C  
ATOM   4460  CD  ARG B 466       5.721  -6.713  33.113  1.00  0.00           C  
ATOM   4461  NE  ARG B 466       6.868  -7.087  32.283  1.00  0.00           N  
ATOM   4462  HE  ARG B 466       7.799  -6.969  32.683  1.00  0.00           H  
ATOM   4463  CZ  ARG B 466       6.786  -7.569  31.045  1.00  0.00           C  
ATOM   4464  NH1 ARG B 466       5.604  -7.740  30.454  1.00  0.00           N  
ATOM   4465 1HH1 ARG B 466       4.748  -7.504  30.957  1.00  0.00           H  
ATOM   4466 2HH1 ARG B 466       5.541  -8.109  29.505  1.00  0.00           H  
ATOM   4467  NH2 ARG B 466       7.897  -7.875  30.392  1.00  0.00           N  
ATOM   4468 1HH2 ARG B 466       8.802  -7.744  30.844  1.00  0.00           H  
ATOM   4469 2HH2 ARG B 466       7.834  -8.244  29.443  1.00  0.00           H  
ATOM   4470  N   TRP B 467       4.614  -1.967  35.833  1.00  0.00           N  
ATOM   4471  HN  TRP B 467       5.325  -2.499  36.334  1.00  0.00           H  
ATOM   4472  CA  TRP B 467       3.781  -1.015  36.565  1.00  0.00           C  
ATOM   4473  C   TRP B 467       4.597  -0.018  37.365  1.00  0.00           C  
ATOM   4474  O   TRP B 467       5.529  -0.378  38.062  1.00  0.00           O  
ATOM   4475  CB  TRP B 467       2.793  -1.744  37.488  1.00  0.00           C  
ATOM   4476  CG  TRP B 467       2.155  -0.861  38.501  1.00  0.00           C  
ATOM   4477  CD1 TRP B 467       1.103  -0.027  38.307  1.00  0.00           C  
ATOM   4478  CD2 TRP B 467       2.535  -0.719  39.857  1.00  0.00           C  
ATOM   4479  NE1 TRP B 467       0.805   0.638  39.459  1.00  0.00           N  
ATOM   4480  HE1 TRP B 467       0.058   1.322  39.576  1.00  0.00           H  
ATOM   4481  CE2 TRP B 467       1.678   0.232  40.431  1.00  0.00           C  
ATOM   4482  CE3 TRP B 467       3.529  -1.284  40.644  1.00  0.00           C  
ATOM   4483  CZ2 TRP B 467       1.778   0.621  41.768  1.00  0.00           C  
ATOM   4484  CZ3 TRP B 467       3.629  -0.899  41.963  1.00  0.00           C  
ATOM   4485  CH2 TRP B 467       2.757   0.040  42.515  1.00  0.00           C  
ATOM   4486  N   MET B 468       4.235   1.245  37.264  1.00  0.00           N  
ATOM   4487  HN  MET B 468       3.496   1.506  36.612  1.00  0.00           H  
ATOM   4488  CA  MET B 468       4.873   2.268  38.067  1.00  0.00           C  
ATOM   4489  C   MET B 468       3.851   3.162  38.782  1.00  0.00           C  
ATOM   4490  O   MET B 468       2.830   3.532  38.215  1.00  0.00           O  
ATOM   4491  CB  MET B 468       5.839   3.106  37.212  1.00  0.00           C  
ATOM   4492  CG  MET B 468       7.157   2.388  36.913  1.00  0.00           C  
ATOM   4493  SD  MET B 468       8.314   3.291  35.863  1.00  0.00           S  
ATOM   4494  CE  MET B 468       7.989   4.933  36.489  1.00  0.00           C  
ATOM   4495  N   LEU B 469       4.116   3.473  40.046  1.00  0.00           N  
ATOM   4496  HN  LEU B 469       4.838   2.952  40.543  1.00  0.00           H  
ATOM   4497  CA  LEU B 469       3.408   4.533  40.742  1.00  0.00           C  
ATOM   4498  C   LEU B 469       4.408   5.609  41.089  1.00  0.00           C  
ATOM   4499  O   LEU B 469       5.294   5.351  41.905  1.00  0.00           O  
ATOM   4500  CB  LEU B 469       2.796   4.019  42.025  1.00  0.00           C  
ATOM   4501  CG  LEU B 469       2.342   5.142  42.957  1.00  0.00           C  
ATOM   4502  CD1 LEU B 469       1.466   6.106  42.211  1.00  0.00           C  
ATOM   4503  CD2 LEU B 469       1.608   4.611  44.168  1.00  0.00           C  
ATOM   4504  N   LEU B 470       4.273   6.796  40.485  1.00  0.00           N  
ATOM   4505  HN  LEU B 470       3.485   6.948  39.856  1.00  0.00           H  
ATOM   4506  CA  LEU B 470       5.225   7.876  40.705  1.00  0.00           C  
ATOM   4507  C   LEU B 470       4.661   9.026  41.491  1.00  0.00           C  
ATOM   4508  O   LEU B 470       3.616   9.578  41.138  1.00  0.00           O  
ATOM   4509  CB  LEU B 470       5.747   8.404  39.401  1.00  0.00           C  
ATOM   4510  CG  LEU B 470       6.473   7.386  38.533  1.00  0.00           C  
ATOM   4511  CD1 LEU B 470       7.115   8.071  37.327  1.00  0.00           C  
ATOM   4512  CD2 LEU B 470       7.493   6.688  39.357  1.00  0.00           C  
ATOM   4513  N   GLY B 471       5.403   9.395  42.540  1.00  0.00           N  
ATOM   4514  HN  GLY B 471       6.318   8.958  42.647  1.00  0.00           H  
ATOM   4515  CA  GLY B 471       5.004  10.375  43.543  1.00  0.00           C  
ATOM   4516  C   GLY B 471       5.126  11.813  43.100  1.00  0.00           C  
ATOM   4517  O   GLY B 471       4.344  12.277  42.279  1.00  0.00           O  
ATOM   4518  N   TYR B 472       6.091  12.533  43.642  1.00  0.00           N  
ATOM   4519  HN  TYR B 472       6.735  12.115  44.313  1.00  0.00           H  
ATOM   4520  CA  TYR B 472       6.220  13.923  43.269  1.00  0.00           C  
ATOM   4521  C   TYR B 472       7.465  14.140  42.410  1.00  0.00           C  
ATOM   4522  O   TYR B 472       8.190  15.116  42.569  1.00  0.00           O  
ATOM   4523  CB  TYR B 472       6.246  14.802  44.515  1.00  0.00           C  
ATOM   4524  CG  TYR B 472       4.887  15.200  45.074  1.00  0.00           C  
ATOM   4525  CD1 TYR B 472       4.168  14.344  45.890  1.00  0.00           C  
ATOM   4526  CD2 TYR B 472       4.347  16.452  44.812  1.00  0.00           C  
ATOM   4527  CE1 TYR B 472       2.943  14.710  46.408  1.00  0.00           C  
ATOM   4528  CE2 TYR B 472       3.129  16.823  45.328  1.00  0.00           C  
ATOM   4529  CZ  TYR B 472       2.434  15.948  46.122  1.00  0.00           C  
ATOM   4530  OH  TYR B 472       1.231  16.336  46.635  1.00  0.00           O  
ATOM   4531  HH  TYR B 472       0.749  15.730  47.185  1.00  0.00           H  
ATOM   4532  N   VAL B 473       7.709  13.229  41.481  1.00  0.00           N  
ATOM   4533  HN  VAL B 473       7.033  12.485  41.306  1.00  0.00           H  
ATOM   4534  CA  VAL B 473       8.936  13.288  40.712  1.00  0.00           C  
ATOM   4535  C   VAL B 473       8.987  14.457  39.724  1.00  0.00           C  
ATOM   4536  O   VAL B 473       7.965  15.071  39.398  1.00  0.00           O  
ATOM   4537  CB  VAL B 473       9.159  12.001  39.948  1.00  0.00           C  
ATOM   4538  CG1 VAL B 473       8.948  10.831  40.848  1.00  0.00           C  
ATOM   4539  CG2 VAL B 473       8.212  11.937  38.798  1.00  0.00           C  
ATOM   4540  N   GLY B 474      10.199  14.756  39.267  1.00  0.00           N  
ATOM   4541  HN  GLY B 474      11.002  14.247  39.638  1.00  0.00           H  
ATOM   4542  CA  GLY B 474      10.424  15.771  38.268  1.00  0.00           C  
ATOM   4543  C   GLY B 474      10.380  17.195  38.781  1.00  0.00           C  
ATOM   4544  O   GLY B 474      10.047  17.439  39.952  1.00  0.00           O  
ATOM   4545  N   GLU B 475      10.730  18.129  37.888  1.00  0.00           N  
ATOM   4546  HN  GLU B 475      11.086  17.819  36.984  1.00  0.00           H  
ATOM   4547  CA  GLU B 475      10.632  19.569  38.134  1.00  0.00           C  
ATOM   4548  C   GLU B 475       9.851  20.247  37.010  1.00  0.00           C  
ATOM   4549  O   GLU B 475       9.140  21.203  37.249  1.00  0.00           O  
ATOM   4550  CB  GLU B 475      12.015  20.199  38.278  1.00  0.00           C  
ATOM   4551  CG  GLU B 475      13.008  19.341  39.026  1.00  0.00           C  
ATOM   4552  CD  GLU B 475      14.364  19.980  39.120  1.00  0.00           C  
ATOM   4553  OE1 GLU B 475      14.547  20.813  40.039  1.00  0.00           O  
ATOM   4554  OE2 GLU B 475      15.242  19.642  38.285  1.00  0.00           O  
ATOM   4555  N   SER B 476       9.976  19.746  35.787  1.00  0.00           N  
ATOM   4556  HN  SER B 476      10.620  18.972  35.627  1.00  0.00           H  
ATOM   4557  CA  SER B 476       9.206  20.284  34.664  1.00  0.00           C  
ATOM   4558  C   SER B 476       8.851  19.195  33.663  1.00  0.00           C  
ATOM   4559  O   SER B 476       9.340  18.070  33.757  1.00  0.00           O  
ATOM   4560  CB  SER B 476      10.001  21.353  33.935  1.00  0.00           C  
ATOM   4561  OG  SER B 476      11.091  20.769  33.243  1.00  0.00           O  
ATOM   4562  HG  SER B 476      11.588  21.438  32.787  1.00  0.00           H  
ATOM   4563  N   ASP B 477       8.016  19.537  32.687  1.00  0.00           N  
ATOM   4564  HN  ASP B 477       7.677  20.497  32.630  1.00  0.00           H  
ATOM   4565  CA  ASP B 477       7.578  18.561  31.698  1.00  0.00           C  
ATOM   4566  C   ASP B 477       8.772  17.986  30.952  1.00  0.00           C  
ATOM   4567  O   ASP B 477       8.688  16.903  30.399  1.00  0.00           O  
ATOM   4568  CB  ASP B 477       6.577  19.160  30.714  1.00  0.00           C  
ATOM   4569  CG  ASP B 477       5.636  20.159  31.358  1.00  0.00           C  
ATOM   4570  OD1 ASP B 477       6.099  21.042  32.132  1.00  0.00           O  
ATOM   4571  OD2 ASP B 477       4.430  20.074  31.053  1.00  0.00           O  
ATOM   4572  N   GLU B 478       9.887  18.705  30.943  1.00  0.00           N  
ATOM   4573  HN  GLU B 478       9.883  19.644  31.341  1.00  0.00           H  
ATOM   4574  CA  GLU B 478      11.118  18.170  30.372  1.00  0.00           C  
ATOM   4575  C   GLU B 478      11.389  16.763  30.902  1.00  0.00           C  
ATOM   4576  O   GLU B 478      11.789  15.870  30.157  1.00  0.00           O  
ATOM   4577  CB  GLU B 478      12.295  19.085  30.701  1.00  0.00           C  
ATOM   4578  CG  GLU B 478      12.339  20.379  29.893  1.00  0.00           C  
ATOM   4579  CD  GLU B 478      13.372  20.350  28.777  1.00  0.00           C  
ATOM   4580  OE1 GLU B 478      13.985  19.283  28.552  1.00  0.00           O  
ATOM   4581  OE2 GLU B 478      13.574  21.402  28.134  1.00  0.00           O  
ATOM   4582  N   GLY B 479      11.162  16.575  32.197  1.00  0.00           N  
ATOM   4583  HN  GLY B 479      10.801  17.351  32.752  1.00  0.00           H  
ATOM   4584  CA  GLY B 479      11.409  15.308  32.847  1.00  0.00           C  
ATOM   4585  C   GLY B 479      10.481  14.221  32.363  1.00  0.00           C  
ATOM   4586  O   GLY B 479      10.910  13.123  32.020  1.00  0.00           O  
ATOM   4587  N   LEU B 480       9.194  14.519  32.336  1.00  0.00           N  
ATOM   4588  HN  LEU B 480       8.881  15.438  32.649  1.00  0.00           H  
ATOM   4589  CA  LEU B 480       8.221  13.549  31.865  1.00  0.00           C  
ATOM   4590  C   LEU B 480       8.517  13.089  30.440  1.00  0.00           C  
ATOM   4591  O   LEU B 480       8.414  11.906  30.127  1.00  0.00           O  
ATOM   4592  CB  LEU B 480       6.815  14.117  31.945  1.00  0.00           C  
ATOM   4593  CG  LEU B 480       5.712  13.194  31.438  1.00  0.00           C  
ATOM   4594  CD1 LEU B 480       5.667  11.959  32.262  1.00  0.00           C  
ATOM   4595  CD2 LEU B 480       4.386  13.883  31.504  1.00  0.00           C  
ATOM   4596  N   MET B 481       8.881  14.025  29.570  1.00  0.00           N  
ATOM   4597  HN  MET B 481       8.922  15.000  29.868  1.00  0.00           H  
ATOM   4598  CA  MET B 481       9.223  13.678  28.195  1.00  0.00           C  
ATOM   4599  C   MET B 481      10.467  12.789  28.170  1.00  0.00           C  
ATOM   4600  O   MET B 481      10.484  11.771  27.505  1.00  0.00           O  
ATOM   4601  CB  MET B 481       9.429  14.931  27.339  1.00  0.00           C  
ATOM   4602  CG  MET B 481       9.519  14.632  25.856  1.00  0.00           C  
ATOM   4603  SD  MET B 481      10.791  15.584  24.988  1.00  0.00           S  
ATOM   4604  CE  MET B 481      12.272  14.902  25.686  1.00  0.00           C  
ATOM   4605  N   GLU B 482      11.503  13.163  28.911  1.00  0.00           N  
ATOM   4606  HN  GLU B 482      11.445  14.020  29.462  1.00  0.00           H  
ATOM   4607  CA  GLU B 482      12.725  12.363  28.948  1.00  0.00           C  
ATOM   4608  C   GLU B 482      12.411  10.949  29.401  1.00  0.00           C  
ATOM   4609  O   GLU B 482      12.930   9.968  28.860  1.00  0.00           O  
ATOM   4610  CB  GLU B 482      13.765  13.003  29.870  1.00  0.00           C  
ATOM   4611  CG  GLU B 482      14.604  14.068  29.196  1.00  0.00           C  
ATOM   4612  CD  GLU B 482      15.172  13.594  27.859  1.00  0.00           C  
ATOM   4613  OE1 GLU B 482      15.791  12.502  27.808  1.00  0.00           O  
ATOM   4614  OE2 GLU B 482      14.998  14.315  26.853  1.00  0.00           O  
ATOM   4615  N   PHE B 483      11.557  10.872  30.414  1.00  0.00           N  
ATOM   4616  HN  PHE B 483      11.244  11.740  30.850  1.00  0.00           H  
ATOM   4617  CA  PHE B 483      11.044   9.617  30.935  1.00  0.00           C  
ATOM   4618  C   PHE B 483      10.374   8.834  29.806  1.00  0.00           C  
ATOM   4619  O   PHE B 483      10.649   7.653  29.605  1.00  0.00           O  
ATOM   4620  CB  PHE B 483      10.062   9.926  32.061  1.00  0.00           C  
ATOM   4621  CG  PHE B 483       9.264   8.743  32.540  1.00  0.00           C  
ATOM   4622  CD1 PHE B 483       9.802   7.837  33.434  1.00  0.00           C  
ATOM   4623  CD2 PHE B 483       7.954   8.566  32.141  1.00  0.00           C  
ATOM   4624  CE1 PHE B 483       9.049   6.762  33.892  1.00  0.00           C  
ATOM   4625  CE2 PHE B 483       7.203   7.486  32.596  1.00  0.00           C  
ATOM   4626  CZ  PHE B 483       7.747   6.590  33.468  1.00  0.00           C  
ATOM   4627  N   SER B 484       9.524   9.508  29.042  1.00  0.00           N  
ATOM   4628  HN  SER B 484       9.461  10.522  29.132  1.00  0.00           H  
ATOM   4629  CA  SER B 484       8.681   8.819  28.078  1.00  0.00           C  
ATOM   4630  C   SER B 484       9.455   8.154  26.960  1.00  0.00           C  
ATOM   4631  O   SER B 484       8.934   7.303  26.262  1.00  0.00           O  
ATOM   4632  CB  SER B 484       7.618   9.756  27.517  1.00  0.00           C  
ATOM   4633  OG  SER B 484       8.167  10.676  26.604  1.00  0.00           O  
ATOM   4634  HG  SER B 484       7.504  11.260  26.254  1.00  0.00           H  
ATOM   4635  N   ARG B 485      10.708   8.518  26.777  1.00  0.00           N  
ATOM   4636  HN  ARG B 485      11.149   9.224  27.366  1.00  0.00           H  
ATOM   4637  CA  ARG B 485      11.431   7.869  25.701  1.00  0.00           C  
ATOM   4638  C   ARG B 485      11.999   6.531  26.157  1.00  0.00           C  
ATOM   4639  O   ARG B 485      12.587   5.809  25.374  1.00  0.00           O  
ATOM   4640  CB  ARG B 485      12.480   8.794  25.062  1.00  0.00           C  
ATOM   4641  CG  ARG B 485      13.510   9.395  26.004  1.00  0.00           C  
ATOM   4642  CD  ARG B 485      14.520  10.237  25.227  1.00  0.00           C  
ATOM   4643  NE  ARG B 485      13.856  11.306  24.482  1.00  0.00           N  
ATOM   4644  HE  ARG B 485      12.844  11.391  24.572  1.00  0.00           H  
ATOM   4645  CZ  ARG B 485      14.483  12.174  23.696  1.00  0.00           C  
ATOM   4646  NH1 ARG B 485      15.800  12.096  23.544  1.00  0.00           N  
ATOM   4647 1HH1 ARG B 485      16.328  11.370  24.029  1.00  0.00           H  
ATOM   4648 2HH1 ARG B 485      16.281  12.763  22.940  1.00  0.00           H  
ATOM   4649  NH2 ARG B 485      13.795  13.119  23.065  1.00  0.00           N  
ATOM   4650 1HH2 ARG B 485      12.783  13.179  23.182  1.00  0.00           H  
ATOM   4651 2HH2 ARG B 485      14.276  13.786  22.461  1.00  0.00           H  
ATOM   4652  N   GLY B 486      11.792   6.200  27.425  1.00  0.00           N  
ATOM   4653  HN  GLY B 486      11.292   6.851  28.030  1.00  0.00           H  
ATOM   4654  CA  GLY B 486      12.254   4.941  27.978  1.00  0.00           C  
ATOM   4655  C   GLY B 486      11.107   3.989  28.240  1.00  0.00           C  
ATOM   4656  O   GLY B 486      10.166   3.917  27.463  1.00  0.00           O  
ATOM   4657  N   CYS B 487      11.197   3.254  29.340  1.00  0.00           N  
ATOM   4658  HN  CYS B 487      12.051   3.302  29.896  1.00  0.00           H  
ATOM   4659  CA  CYS B 487      10.119   2.382  29.780  1.00  0.00           C  
ATOM   4660  C   CYS B 487       9.593   1.520  28.658  1.00  0.00           C  
ATOM   4661  O   CYS B 487       8.453   1.659  28.250  1.00  0.00           O  
ATOM   4662  CB  CYS B 487       8.983   3.210  30.345  1.00  0.00           C  
ATOM   4663  SG  CYS B 487       9.447   4.221  31.747  1.00  0.00           S  
ATOM   4664  N   PRO B 488      10.423   0.610  28.170  1.00  0.00           N  
ATOM   4665  CA  PRO B 488      10.089  -0.295  27.083  1.00  0.00           C  
ATOM   4666  C   PRO B 488       8.818  -1.066  27.393  1.00  0.00           C  
ATOM   4667  O   PRO B 488       7.966  -1.204  26.509  1.00  0.00           O  
ATOM   4668  CB  PRO B 488      11.271  -1.263  27.070  1.00  0.00           C  
ATOM   4669  CG  PRO B 488      12.361  -0.544  27.718  1.00  0.00           C  
ATOM   4670  CD  PRO B 488      11.713   0.277  28.777  1.00  0.00           C  
ATOM   4671  N   ASN B 489       8.695  -1.546  28.632  1.00  0.00           N  
ATOM   4672  HN  ASN B 489       9.354  -1.239  29.347  1.00  0.00           H  
ATOM   4673  CA  ASN B 489       7.652  -2.492  28.997  1.00  0.00           C  
ATOM   4674  C   ASN B 489       6.650  -1.969  29.985  1.00  0.00           C  
ATOM   4675  O   ASN B 489       5.900  -2.746  30.552  1.00  0.00           O  
ATOM   4676  CB  ASN B 489       8.265  -3.753  29.560  1.00  0.00           C  
ATOM   4677  CG  ASN B 489       8.858  -4.622  28.502  1.00  0.00           C  
ATOM   4678  OD1 ASN B 489       9.723  -5.448  28.767  1.00  0.00           O  
ATOM   4679  ND2 ASN B 489       8.400  -4.445  27.290  1.00  0.00           N  
ATOM   4680 1HD2 ASN B 489       7.680  -3.757  27.069  1.00  0.00           H  
ATOM   4681 2HD2 ASN B 489       8.805  -5.039  26.567  1.00  0.00           H  
ATOM   4682  N   LEU B 490       6.638  -0.661  30.195  1.00  0.00           N  
ATOM   4683  HN  LEU B 490       7.345  -0.080  29.745  1.00  0.00           H  
ATOM   4684  CA  LEU B 490       5.641  -0.030  31.053  1.00  0.00           C  
ATOM   4685  C   LEU B 490       4.196  -0.201  30.517  1.00  0.00           C  
ATOM   4686  O   LEU B 490       3.861   0.251  29.426  1.00  0.00           O  
ATOM   4687  CB  LEU B 490       5.947   1.454  31.149  1.00  0.00           C  
ATOM   4688  CG  LEU B 490       5.761   2.117  32.497  1.00  0.00           C  
ATOM   4689  CD1 LEU B 490       4.957   3.398  32.331  1.00  0.00           C  
ATOM   4690  CD2 LEU B 490       5.085   1.149  33.468  1.00  0.00           C  
ATOM   4691  N   GLN B 491       3.334  -0.827  31.302  1.00  0.00           N  
ATOM   4692  HN  GLN B 491       3.644  -1.142  32.221  1.00  0.00           H  
ATOM   4693  CA  GLN B 491       1.960  -1.082  30.900  1.00  0.00           C  
ATOM   4694  C   GLN B 491       0.952  -0.221  31.638  1.00  0.00           C  
ATOM   4695  O   GLN B 491      -0.007   0.252  31.046  1.00  0.00           O  
ATOM   4696  CB  GLN B 491       1.596  -2.536  31.179  1.00  0.00           C  
ATOM   4697  CG  GLN B 491       2.110  -3.509  30.177  1.00  0.00           C  
ATOM   4698  CD  GLN B 491       1.662  -4.903  30.491  1.00  0.00           C  
ATOM   4699  OE1 GLN B 491       2.145  -5.516  31.446  1.00  0.00           O  
ATOM   4700  NE2 GLN B 491       0.721  -5.422  29.694  1.00  0.00           N  
ATOM   4701 1HE2 GLN B 491       0.416  -6.371  29.908  1.00  0.00           H  
ATOM   4702 2HE2 GLN B 491       0.322  -4.915  28.904  1.00  0.00           H  
ATOM   4703  N   LYS B 492       1.139  -0.074  32.945  1.00  0.00           N  
ATOM   4704  HN  LYS B 492       1.943  -0.527  33.380  1.00  0.00           H  
ATOM   4705  CA  LYS B 492       0.244   0.706  33.775  1.00  0.00           C  
ATOM   4706  C   LYS B 492       1.068   1.796  34.413  1.00  0.00           C  
ATOM   4707  O   LYS B 492       2.152   1.549  34.910  1.00  0.00           O  
ATOM   4708  CB  LYS B 492      -0.395  -0.180  34.827  1.00  0.00           C  
ATOM   4709  CG  LYS B 492      -1.388   0.499  35.768  1.00  0.00           C  
ATOM   4710  CD  LYS B 492      -2.094  -0.577  36.601  1.00  0.00           C  
ATOM   4711  CE  LYS B 492      -3.168  -0.041  37.518  1.00  0.00           C  
ATOM   4712  NZ  LYS B 492      -3.770  -1.162  38.310  1.00  0.00           N  
ATOM   4713  HZ1 LYS B 492      -4.495  -0.800  38.929  1.00  0.00           H  
ATOM   4714  HZ2 LYS B 492      -3.064  -1.694  38.818  1.00  0.00           H  
ATOM   4715  HZ3 LYS B 492      -4.117  -1.911  37.711  1.00  0.00           H  
ATOM   4716  N   LEU B 493       0.565   3.020  34.357  1.00  0.00           N  
ATOM   4717  HN  LEU B 493      -0.331   3.165  33.892  1.00  0.00           H  
ATOM   4718  CA  LEU B 493       1.254   4.167  34.940  1.00  0.00           C  
ATOM   4719  C   LEU B 493       0.312   4.993  35.813  1.00  0.00           C  
ATOM   4720  O   LEU B 493      -0.701   5.475  35.336  1.00  0.00           O  
ATOM   4721  CB  LEU B 493       1.850   5.060  33.855  1.00  0.00           C  
ATOM   4722  CG  LEU B 493       2.433   6.371  34.410  1.00  0.00           C  
ATOM   4723  CD1 LEU B 493       3.545   6.051  35.343  1.00  0.00           C  
ATOM   4724  CD2 LEU B 493       2.916   7.325  33.342  1.00  0.00           C  
ATOM   4725  N   GLU B 494       0.655   5.151  37.089  1.00  0.00           N  
ATOM   4726  HN  GLU B 494       1.512   4.708  37.421  1.00  0.00           H  
ATOM   4727  CA  GLU B 494      -0.135   5.926  38.032  1.00  0.00           C  
ATOM   4728  C   GLU B 494       0.743   7.032  38.581  1.00  0.00           C  
ATOM   4729  O   GLU B 494       1.790   6.765  39.157  1.00  0.00           O  
ATOM   4730  CB  GLU B 494      -0.609   5.016  39.165  1.00  0.00           C  
ATOM   4731  CG  GLU B 494      -1.592   3.924  38.724  1.00  0.00           C  
ATOM   4732  CD  GLU B 494      -2.060   3.005  39.866  1.00  0.00           C  
ATOM   4733  OE1 GLU B 494      -1.218   2.623  40.729  1.00  0.00           O  
ATOM   4734  OE2 GLU B 494      -3.276   2.657  39.876  1.00  0.00           O  
ATOM   4735  N   MET B 495       0.350   8.278  38.385  1.00  0.00           N  
ATOM   4736  HN  MET B 495      -0.487   8.471  37.835  1.00  0.00           H  
ATOM   4737  CA  MET B 495       1.119   9.375  38.959  1.00  0.00           C  
ATOM   4738  C   MET B 495       0.164  10.316  39.642  1.00  0.00           C  
ATOM   4739  O   MET B 495      -0.857  10.677  39.069  1.00  0.00           O  
ATOM   4740  CB  MET B 495       1.872  10.188  37.904  1.00  0.00           C  
ATOM   4741  CG  MET B 495       2.380   9.454  36.684  1.00  0.00           C  
ATOM   4742  SD  MET B 495       2.995  10.626  35.441  1.00  0.00           S  
ATOM   4743  CE  MET B 495       1.748  11.888  35.583  1.00  0.00           C  
ATOM   4744  N   ARG B 496       0.494  10.737  40.858  1.00  0.00           N  
ATOM   4745  HN  ARG B 496       1.285  10.318  41.348  1.00  0.00           H  
ATOM   4746  CA  ARG B 496      -0.277  11.798  41.489  1.00  0.00           C  
ATOM   4747  C   ARG B 496       0.633  12.846  42.100  1.00  0.00           C  
ATOM   4748  O   ARG B 496       1.759  12.561  42.457  1.00  0.00           O  
ATOM   4749  CB  ARG B 496      -1.247  11.255  42.535  1.00  0.00           C  
ATOM   4750  CG  ARG B 496      -0.844  11.527  43.940  1.00  0.00           C  
ATOM   4751  CD  ARG B 496      -1.637  10.690  44.907  1.00  0.00           C  
ATOM   4752  NE  ARG B 496      -2.922  11.275  45.257  1.00  0.00           N  
ATOM   4753  HE  ARG B 496      -3.669  11.246  44.563  1.00  0.00           H  
ATOM   4754  CZ  ARG B 496      -3.177  11.843  46.427  1.00  0.00           C  
ATOM   4755  NH1 ARG B 496      -2.222  11.920  47.344  1.00  0.00           N  
ATOM   4756 1HH1 ARG B 496      -2.418  12.357  48.244  1.00  0.00           H  
ATOM   4757 2HH1 ARG B 496      -1.293  11.543  47.157  1.00  0.00           H  
ATOM   4758  NH2 ARG B 496      -4.384  12.332  46.670  1.00  0.00           N  
ATOM   4759 1HH2 ARG B 496      -4.580  12.769  47.570  1.00  0.00           H  
ATOM   4760 2HH2 ARG B 496      -5.118  12.273  45.965  1.00  0.00           H  
ATOM   4761  N   GLY B 497       0.128  14.064  42.201  1.00  0.00           N  
ATOM   4762  HN  GLY B 497      -0.832  14.233  41.900  1.00  0.00           H  
ATOM   4763  CA  GLY B 497       0.904  15.158  42.727  1.00  0.00           C  
ATOM   4764  C   GLY B 497       2.071  15.515  41.833  1.00  0.00           C  
ATOM   4765  O   GLY B 497       3.191  15.677  42.289  1.00  0.00           O  
ATOM   4766  N   CYS B 498       1.818  15.651  40.547  1.00  0.00           N  
ATOM   4767  HN  CYS B 498       0.880  15.483  40.184  1.00  0.00           H  
ATOM   4768  CA  CYS B 498       2.888  16.042  39.659  1.00  0.00           C  
ATOM   4769  C   CYS B 498       2.631  17.389  39.001  1.00  0.00           C  
ATOM   4770  O   CYS B 498       1.492  17.856  38.933  1.00  0.00           O  
ATOM   4771  CB  CYS B 498       3.121  14.964  38.617  1.00  0.00           C  
ATOM   4772  SG  CYS B 498       4.117  13.635  39.262  1.00  0.00           S  
ATOM   4773  N   CYS B 499       3.702  18.003  38.513  1.00  0.00           N  
ATOM   4774  HN  CYS B 499       4.592  17.505  38.500  1.00  0.00           H  
ATOM   4775  CA  CYS B 499       3.649  19.362  37.996  1.00  0.00           C  
ATOM   4776  C   CYS B 499       3.529  19.424  36.485  1.00  0.00           C  
ATOM   4777  O   CYS B 499       3.745  20.480  35.898  1.00  0.00           O  
ATOM   4778  CB  CYS B 499       4.912  20.107  38.411  1.00  0.00           C  
ATOM   4779  SG  CYS B 499       6.404  19.131  38.221  1.00  0.00           S  
ATOM   4780  N   PHE B 500       3.200  18.301  35.852  1.00  0.00           N  
ATOM   4781  HN  PHE B 500       2.959  17.471  36.394  1.00  0.00           H  
ATOM   4782  CA  PHE B 500       3.179  18.239  34.397  1.00  0.00           C  
ATOM   4783  C   PHE B 500       1.861  18.781  33.837  1.00  0.00           C  
ATOM   4784  O   PHE B 500       0.860  18.834  34.545  1.00  0.00           O  
ATOM   4785  CB  PHE B 500       3.416  16.811  33.923  1.00  0.00           C  
ATOM   4786  CG  PHE B 500       4.562  16.129  34.595  1.00  0.00           C  
ATOM   4787  CD1 PHE B 500       4.410  14.885  35.137  1.00  0.00           C  
ATOM   4788  CD2 PHE B 500       5.796  16.724  34.668  1.00  0.00           C  
ATOM   4789  CE1 PHE B 500       5.451  14.250  35.741  1.00  0.00           C  
ATOM   4790  CE2 PHE B 500       6.848  16.083  35.279  1.00  0.00           C  
ATOM   4791  CZ  PHE B 500       6.667  14.844  35.820  1.00  0.00           C  
ATOM   4792  N   SER B 501       1.869  19.175  32.567  1.00  0.00           N  
ATOM   4793  HN  SER B 501       2.707  19.009  32.010  1.00  0.00           H  
ATOM   4794  CA  SER B 501       0.733  19.833  31.938  1.00  0.00           C  
ATOM   4795  C   SER B 501      -0.048  18.858  31.101  1.00  0.00           C  
ATOM   4796  O   SER B 501       0.446  17.802  30.771  1.00  0.00           O  
ATOM   4797  CB  SER B 501       1.232  20.920  31.021  1.00  0.00           C  
ATOM   4798  OG  SER B 501       2.061  20.335  30.048  1.00  0.00           O  
ATOM   4799  HG  SER B 501       2.376  21.020  29.470  1.00  0.00           H  
ATOM   4800  N   GLU B 502      -1.270  19.205  30.733  1.00  0.00           N  
ATOM   4801  HN  GLU B 502      -1.642  20.120  30.986  1.00  0.00           H  
ATOM   4802  CA  GLU B 502      -2.079  18.271  29.965  1.00  0.00           C  
ATOM   4803  C   GLU B 502      -1.325  17.823  28.726  1.00  0.00           C  
ATOM   4804  O   GLU B 502      -1.163  16.630  28.509  1.00  0.00           O  
ATOM   4805  CB  GLU B 502      -3.421  18.876  29.579  1.00  0.00           C  
ATOM   4806  CG  GLU B 502      -4.302  19.175  30.743  1.00  0.00           C  
ATOM   4807  CD  GLU B 502      -5.669  19.642  30.337  1.00  0.00           C  
ATOM   4808  OE1 GLU B 502      -5.798  20.248  29.263  1.00  0.00           O  
ATOM   4809  OE2 GLU B 502      -6.623  19.404  31.100  1.00  0.00           O  
ATOM   4810  N   ARG B 503      -0.843  18.770  27.919  1.00  0.00           N  
ATOM   4811  HN  ARG B 503      -0.901  19.750  28.197  1.00  0.00           H  
ATOM   4812  CA  ARG B 503      -0.229  18.411  26.633  1.00  0.00           C  
ATOM   4813  C   ARG B 503       1.022  17.589  26.840  1.00  0.00           C  
ATOM   4814  O   ARG B 503       1.405  16.812  25.970  1.00  0.00           O  
ATOM   4815  CB  ARG B 503       0.040  19.635  25.719  1.00  0.00           C  
ATOM   4816  CG  ARG B 503       1.484  20.185  25.684  1.00  0.00           C  
ATOM   4817  CD  ARG B 503       1.710  21.346  26.679  1.00  0.00           C  
ATOM   4818  NE  ARG B 503       1.035  22.592  26.301  1.00  0.00           N  
ATOM   4819  HE  ARG B 503       1.549  23.248  25.713  1.00  0.00           H  
ATOM   4820  CZ  ARG B 503      -0.202  22.932  26.669  1.00  0.00           C  
ATOM   4821  NH1 ARG B 503      -0.924  22.119  27.439  1.00  0.00           N  
ATOM   4822 1HH1 ARG B 503      -1.869  22.379  27.720  1.00  0.00           H  
ATOM   4823 2HH1 ARG B 503      -0.524  21.233  27.748  1.00  0.00           H  
ATOM   4824  NH2 ARG B 503      -0.725  24.089  26.265  1.00  0.00           N  
ATOM   4825 1HH2 ARG B 503      -1.670  24.349  26.546  1.00  0.00           H  
ATOM   4826 2HH2 ARG B 503      -0.172  24.711  25.676  1.00  0.00           H  
ATOM   4827  N   ALA B 504       1.639  17.752  28.008  1.00  0.00           N  
ATOM   4828  HN  ALA B 504       1.237  18.400  28.686  1.00  0.00           H  
ATOM   4829  CA  ALA B 504       2.874  17.039  28.363  1.00  0.00           C  
ATOM   4830  C   ALA B 504       2.593  15.564  28.623  1.00  0.00           C  
ATOM   4831  O   ALA B 504       3.337  14.690  28.168  1.00  0.00           O  
ATOM   4832  CB  ALA B 504       3.535  17.687  29.587  1.00  0.00           C  
ATOM   4833  N   ILE B 505       1.508  15.321  29.360  1.00  0.00           N  
ATOM   4834  HN  ILE B 505       1.001  16.115  29.751  1.00  0.00           H  
ATOM   4835  CA  ILE B 505       1.016  13.997  29.632  1.00  0.00           C  
ATOM   4836  C   ILE B 505       0.648  13.335  28.338  1.00  0.00           C  
ATOM   4837  O   ILE B 505       1.160  12.259  28.011  1.00  0.00           O  
ATOM   4838  CB  ILE B 505      -0.257  14.063  30.433  1.00  0.00           C  
ATOM   4839  CG1 ILE B 505      -0.052  14.878  31.709  1.00  0.00           C  
ATOM   4840  CG2 ILE B 505      -0.740  12.666  30.735  1.00  0.00           C  
ATOM   4841  CD1 ILE B 505       0.160  14.055  32.926  1.00  0.00           C  
ATOM   4842  N   ALA B 506      -0.255  13.984  27.603  1.00  0.00           N  
ATOM   4843  HN  ALA B 506      -0.590  14.895  27.916  1.00  0.00           H  
ATOM   4844  CA  ALA B 506      -0.775  13.422  26.363  1.00  0.00           C  
ATOM   4845  C   ALA B 506       0.368  13.045  25.453  1.00  0.00           C  
ATOM   4846  O   ALA B 506       0.343  12.008  24.815  1.00  0.00           O  
ATOM   4847  CB  ALA B 506      -1.683  14.383  25.683  1.00  0.00           C  
ATOM   4848  N   ALA B 507       1.375  13.896  25.405  1.00  0.00           N  
ATOM   4849  HN  ALA B 507       1.315  14.765  25.936  1.00  0.00           H  
ATOM   4850  CA  ALA B 507       2.558  13.633  24.624  1.00  0.00           C  
ATOM   4851  C   ALA B 507       3.291  12.374  25.102  1.00  0.00           C  
ATOM   4852  O   ALA B 507       3.664  11.517  24.288  1.00  0.00           O  
ATOM   4853  CB  ALA B 507       3.465  14.828  24.689  1.00  0.00           C  
ATOM   4854  N   ALA B 508       3.500  12.268  26.413  1.00  0.00           N  
ATOM   4855  HN  ALA B 508       3.130  12.986  27.037  1.00  0.00           H  
ATOM   4856  CA  ALA B 508       4.244  11.151  26.975  1.00  0.00           C  
ATOM   4857  C   ALA B 508       3.523   9.830  26.752  1.00  0.00           C  
ATOM   4858  O   ALA B 508       4.149   8.782  26.548  1.00  0.00           O  
ATOM   4859  CB  ALA B 508       4.478  11.372  28.433  1.00  0.00           C  
ATOM   4860  N   VAL B 509       2.199   9.876  26.799  1.00  0.00           N  
ATOM   4861  HN  VAL B 509       1.732  10.753  27.029  1.00  0.00           H  
ATOM   4862  CA  VAL B 509       1.405   8.685  26.525  1.00  0.00           C  
ATOM   4863  C   VAL B 509       1.677   8.164  25.113  1.00  0.00           C  
ATOM   4864  O   VAL B 509       1.820   6.955  24.904  1.00  0.00           O  
ATOM   4865  CB  VAL B 509      -0.091   8.964  26.696  1.00  0.00           C  
ATOM   4866  CG1 VAL B 509      -0.905   7.903  26.001  1.00  0.00           C  
ATOM   4867  CG2 VAL B 509      -0.440   8.994  28.138  1.00  0.00           C  
ATOM   4868  N   THR B 510       1.747   9.092  24.158  1.00  0.00           N  
ATOM   4869  HN  THR B 510       1.642  10.073  24.417  1.00  0.00           H  
ATOM   4870  CA  THR B 510       1.967   8.758  22.765  1.00  0.00           C  
ATOM   4871  C   THR B 510       3.319   8.090  22.605  1.00  0.00           C  
ATOM   4872  O   THR B 510       3.415   7.084  21.903  1.00  0.00           O  
ATOM   4873  CB  THR B 510       1.862   9.991  21.832  1.00  0.00           C  
ATOM   4874  OG1 THR B 510       0.610  10.656  22.040  1.00  0.00           O  
ATOM   4875  HG1 THR B 510       0.566  10.924  22.950  1.00  0.00           H  
ATOM   4876  CG2 THR B 510       1.932   9.562  20.376  1.00  0.00           C  
ATOM   4877  N   LYS B 511       4.346   8.630  23.264  1.00  0.00           N  
ATOM   4878  HN  LYS B 511       4.185   9.457  23.839  1.00  0.00           H  
ATOM   4879  CA  LYS B 511       5.696   8.071  23.187  1.00  0.00           C  
ATOM   4880  C   LYS B 511       5.865   6.669  23.800  1.00  0.00           C  
ATOM   4881  O   LYS B 511       6.690   5.878  23.334  1.00  0.00           O  
ATOM   4882  CB  LYS B 511       6.727   9.046  23.756  1.00  0.00           C  
ATOM   4883  CG  LYS B 511       7.555   9.745  22.686  1.00  0.00           C  
ATOM   4884  CD  LYS B 511       7.926  11.175  23.072  1.00  0.00           C  
ATOM   4885  CE  LYS B 511       8.487  11.955  21.874  1.00  0.00           C  
ATOM   4886  NZ  LYS B 511       8.654  13.411  22.169  1.00  0.00           N  
ATOM   4887  HZ1 LYS B 511       9.027  13.929  21.373  1.00  0.00           H  
ATOM   4888  HZ2 LYS B 511       9.226  13.554  23.001  1.00  0.00           H  
ATOM   4889  HZ3 LYS B 511       7.780  13.822  22.499  1.00  0.00           H  
ATOM   4890  N   LEU B 512       5.079   6.348  24.824  1.00  0.00           N  
ATOM   4891  HN  LEU B 512       4.382   7.015  25.154  1.00  0.00           H  
ATOM   4892  CA  LEU B 512       5.204   5.052  25.479  1.00  0.00           C  
ATOM   4893  C   LEU B 512       4.623   3.896  24.675  1.00  0.00           C  
ATOM   4894  O   LEU B 512       3.414   3.866  24.404  1.00  0.00           O  
ATOM   4895  CB  LEU B 512       4.584   5.125  26.855  1.00  0.00           C  
ATOM   4896  CG  LEU B 512       5.397   6.036  27.780  1.00  0.00           C  
ATOM   4897  CD1 LEU B 512       4.572   6.569  28.941  1.00  0.00           C  
ATOM   4898  CD2 LEU B 512       6.636   5.317  28.300  1.00  0.00           C  
ATOM   4899  N   PRO B 513       5.489   2.943  24.285  1.00  0.00           N  
ATOM   4900  CA  PRO B 513       5.172   1.778  23.458  1.00  0.00           C  
ATOM   4901  C   PRO B 513       4.167   0.846  24.100  1.00  0.00           C  
ATOM   4902  O   PRO B 513       3.244   0.416  23.425  1.00  0.00           O  
ATOM   4903  CB  PRO B 513       6.511   1.055  23.367  1.00  0.00           C  
ATOM   4904  CG  PRO B 513       7.275   1.541  24.527  1.00  0.00           C  
ATOM   4905  CD  PRO B 513       6.920   2.974  24.586  1.00  0.00           C  
ATOM   4906  N   SER B 514       4.332   0.552  25.388  1.00  0.00           N  
ATOM   4907  HN  SER B 514       4.985   1.104  25.944  1.00  0.00           H  
ATOM   4908  CA  SER B 514       3.601  -0.542  26.025  1.00  0.00           C  
ATOM   4909  C   SER B 514       2.391  -0.129  26.829  1.00  0.00           C  
ATOM   4910  O   SER B 514       1.601  -0.985  27.210  1.00  0.00           O  
ATOM   4911  CB  SER B 514       4.536  -1.346  26.905  1.00  0.00           C  
ATOM   4912  OG  SER B 514       5.322  -2.210  26.113  1.00  0.00           O  
ATOM   4913  HG  SER B 514       5.908  -2.714  26.665  1.00  0.00           H  
ATOM   4914  N   LEU B 515       2.254   1.174  27.066  1.00  0.00           N  
ATOM   4915  HN  LEU B 515       2.876   1.829  26.592  1.00  0.00           H  
ATOM   4916  CA  LEU B 515       1.250   1.695  27.976  1.00  0.00           C  
ATOM   4917  C   LEU B 515      -0.182   1.363  27.568  1.00  0.00           C  
ATOM   4918  O   LEU B 515      -0.568   1.612  26.436  1.00  0.00           O  
ATOM   4919  CB  LEU B 515       1.398   3.195  28.111  1.00  0.00           C  
ATOM   4920  CG  LEU B 515       0.564   3.751  29.250  1.00  0.00           C  
ATOM   4921  CD1 LEU B 515       1.276   3.444  30.555  1.00  0.00           C  
ATOM   4922  CD2 LEU B 515       0.355   5.239  29.077  1.00  0.00           C  
ATOM   4923  N   ARG B 516      -0.960   0.825  28.510  1.00  0.00           N  
ATOM   4924  HN  ARG B 516      -0.556   0.623  29.424  1.00  0.00           H  
ATOM   4925  CA  ARG B 516      -2.357   0.518  28.282  1.00  0.00           C  
ATOM   4926  C   ARG B 516      -3.310   1.039  29.348  1.00  0.00           C  
ATOM   4927  O   ARG B 516      -4.519   0.878  29.222  1.00  0.00           O  
ATOM   4928  CB  ARG B 516      -2.572  -0.991  28.101  1.00  0.00           C  
ATOM   4929  CG  ARG B 516      -2.015  -1.932  29.169  1.00  0.00           C  
ATOM   4930  CD  ARG B 516      -3.028  -3.057  29.402  1.00  0.00           C  
ATOM   4931  NE  ARG B 516      -2.488  -4.370  29.744  1.00  0.00           N  
ATOM   4932  HE  ARG B 516      -2.249  -4.999  28.977  1.00  0.00           H  
ATOM   4933  CZ  ARG B 516      -2.285  -4.805  30.987  1.00  0.00           C  
ATOM   4934  NH1 ARG B 516      -2.541  -4.018  32.042  1.00  0.00           N  
ATOM   4935 1HH1 ARG B 516      -2.386  -4.351  32.994  1.00  0.00           H
[truncated: 484,274 more chars]
