# Supplementary material for: A hypothesis on the capacity of plant odorant-binding proteins to bind volatile isoprenoids based on in silico evidences
Source: eLife. 2021 Jun 23;10:e66741. doi: 10.7554/eLife.66741 (PMC8221805; doi:10.7554/eLife.66741)
Supplement: Source data 4. — Related to Figure 1—figure supplement 1. [file elife-66741-data4.zip › SABP2_betacaryophyllene.pdb]

REMARK   4 XXXX COMPLIES WITH FORMAT V. 2.0
COMPND    C:\Users\Deborah\Desktop\OBP\dockingOBP\RISULTATI\dockingOBPeseguiti\SABP2\betacario\run14.pdbqt 
AUTHOR    GENERATED BY OPEN BABEL 2.3.1
ATOM      1  N   GLU B   3      -9.896  21.502   4.644  1.00  0.00           N  
ATOM      2  HN1 GLU B   3      -9.602  21.825   5.566  1.00  0.00           H  
ATOM      3  HN2 GLU B   3     -10.373  22.233   4.116  1.00  0.00           H  
ATOM      4  HN3 GLU B   3      -9.104  21.359   4.018  1.00  0.00           H  
ATOM      5  CA  GLU B   3     -10.733  20.271   4.780  1.00  0.00           C  
ATOM      6  C   GLU B   3      -9.943  19.175   5.505  1.00  0.00           C  
ATOM      7  O   GLU B   3     -10.523  18.290   6.137  1.00  0.00           O  
ATOM      8  CB  GLU B   3     -11.175  19.784   3.392  1.00  0.00           C  
ATOM      9  CG  GLU B   3     -12.080  18.553   3.415  1.00  0.00           C  
ATOM     10  CD  GLU B   3     -12.672  18.207   2.044  1.00  0.00           C  
ATOM     11  OE1 GLU B   3     -11.897  18.022   1.072  1.00  0.00           O  
ATOM     12  OE2 GLU B   3     -13.919  18.111   1.948  1.00  0.00           O  
ATOM     13  N   GLY B   4      -8.617  19.249   5.411  1.00  0.00           N  
ATOM     14  HN  GLY B   4      -8.191  20.000   4.868  1.00  0.00           H  
ATOM     15  CA  GLY B   4      -7.771  18.271   6.074  1.00  0.00           C  
ATOM     16  C   GLY B   4      -7.898  18.378   7.581  1.00  0.00           C  
ATOM     17  O   GLY B   4      -8.333  19.404   8.099  1.00  0.00           O  
ATOM     18  N   LYS B   5      -7.528  17.320   8.289  1.00  0.00           N  
ATOM     19  HN  LYS B   5      -7.178  16.492   7.807  1.00  0.00           H  
ATOM     20  CA  LYS B   5      -7.613  17.320   9.739  1.00  0.00           C  
ATOM     21  C   LYS B   5      -6.330  16.784  10.356  1.00  0.00           C  
ATOM     22  O   LYS B   5      -5.558  16.087   9.701  1.00  0.00           O  
ATOM     23  CB  LYS B   5      -8.791  16.457  10.204  1.00  0.00           C  
ATOM     24  CG  LYS B   5     -10.172  17.000   9.855  1.00  0.00           C  
ATOM     25  CD  LYS B   5     -10.522  18.220  10.695  1.00  0.00           C  
ATOM     26  CE  LYS B   5     -11.904  18.761  10.346  1.00  0.00           C  
ATOM     27  NZ  LYS B   5     -11.973  19.246   8.936  1.00  0.00           N  
ATOM     28  HZ1 LYS B   5     -12.898  19.608   8.703  1.00  0.00           H  
ATOM     29  HZ2 LYS B   5     -11.682  18.521   8.280  1.00  0.00           H  
ATOM     30  HZ3 LYS B   5     -11.246  19.936   8.745  1.00  0.00           H  
ATOM     31  N   HIS B   6      -6.108  17.119  11.622  1.00  0.00           N  
ATOM     32  HN  HIS B   6      -6.777  17.722  12.100  1.00  0.00           H  
ATOM     33  CA  HIS B   6      -4.935  16.649  12.346  1.00  0.00           C  
ATOM     34  C   HIS B   6      -5.377  15.590  13.352  1.00  0.00           C  
ATOM     35  O   HIS B   6      -6.047  15.903  14.334  1.00  0.00           O  
ATOM     36  CB  HIS B   6      -4.259  17.794  13.104  1.00  0.00           C  
ATOM     37  CG  HIS B   6      -3.024  17.379  13.842  1.00  0.00           C  
ATOM     38  ND1 HIS B   6      -2.351  18.221  14.703  1.00  0.00           N  
ATOM     39  HD1 HIS B   6      -2.626  19.177  14.928  1.00  0.00           H  
ATOM     40  CD2 HIS B   6      -2.327  16.218  13.835  1.00  0.00           C  
ATOM     41  CE1 HIS B   6      -1.294  17.596  15.191  1.00  0.00           C  
ATOM     42  NE2 HIS B   6      -1.255  16.378  14.680  1.00  0.00           N  
ATOM     43  HE2 HIS B   6      -0.546  15.673  14.880  1.00  0.00           H  
ATOM     44  N   PHE B   7      -4.996  14.343  13.104  1.00  0.00           N  
ATOM     45  HN  PHE B   7      -4.448  14.148  12.266  1.00  0.00           H  
ATOM     46  CA  PHE B   7      -5.341  13.244  13.998  1.00  0.00           C  
ATOM     47  C   PHE B   7      -4.236  12.988  15.037  1.00  0.00           C  
ATOM     48  O   PHE B   7      -3.091  12.756  14.667  1.00  0.00           O  
ATOM     49  CB  PHE B   7      -5.565  11.960  13.181  1.00  0.00           C  
ATOM     50  CG  PHE B   7      -6.864  11.934  12.417  1.00  0.00           C  
ATOM     51  CD1 PHE B   7      -8.050  11.579  13.054  1.00  0.00           C  
ATOM     52  CD2 PHE B   7      -6.903  12.267  11.059  1.00  0.00           C  
ATOM     53  CE1 PHE B   7      -9.260  11.544  12.354  1.00  0.00           C  
ATOM     54  CE2 PHE B   7      -8.109  12.239  10.340  1.00  0.00           C  
ATOM     55  CZ  PHE B   7      -9.290  11.878  10.991  1.00  0.00           C  
ATOM     56  N   VAL B   8      -4.577  13.056  16.326  1.00  0.00           N  
ATOM     57  HN  VAL B   8      -5.532  13.319  16.570  1.00  0.00           H  
ATOM     58  CA  VAL B   8      -3.626  12.765  17.400  1.00  0.00           C  
ATOM     59  C   VAL B   8      -4.043  11.375  17.905  1.00  0.00           C  
ATOM     60  O   VAL B   8      -5.120  11.211  18.496  1.00  0.00           O  
ATOM     61  CB  VAL B   8      -3.703  13.804  18.583  1.00  0.00           C  
ATOM     62  CG1 VAL B   8      -2.680  13.429  19.691  1.00  0.00           C  
ATOM     63  CG2 VAL B   8      -3.371  15.231  18.067  1.00  0.00           C  
ATOM     64  N   LEU B   9      -3.197  10.381  17.637  1.00  0.00           N  
ATOM     65  HN  LEU B   9      -2.331  10.600  17.144  1.00  0.00           H  
ATOM     66  CA  LEU B   9      -3.450   8.991  18.015  1.00  0.00           C  
ATOM     67  C   LEU B   9      -2.787   8.680  19.353  1.00  0.00           C  
ATOM     68  O   LEU B   9      -1.580   8.886  19.523  1.00  0.00           O  
ATOM     69  CB  LEU B   9      -2.909   8.056  16.917  1.00  0.00           C  
ATOM     70  CG  LEU B   9      -3.329   8.422  15.470  1.00  0.00           C  
ATOM     71  CD1 LEU B   9      -2.777   7.401  14.472  1.00  0.00           C  
ATOM     72  CD2 LEU B   9      -4.857   8.452  15.375  1.00  0.00           C  
ATOM     73  N   VAL B  10      -3.577   8.177  20.296  1.00  0.00           N  
ATOM     74  HN  VAL B  10      -4.558   8.000  20.079  1.00  0.00           H  
ATOM     75  CA  VAL B  10      -3.078   7.870  21.635  1.00  0.00           C  
ATOM     76  C   VAL B  10      -3.198   6.388  21.949  1.00  0.00           C  
ATOM     77  O   VAL B  10      -4.292   5.868  22.127  1.00  0.00           O  
ATOM     78  CB  VAL B  10      -3.846   8.707  22.678  1.00  0.00           C  
ATOM     79  CG1 VAL B  10      -3.241   8.524  24.064  1.00  0.00           C  
ATOM     80  CG2 VAL B  10      -3.807  10.168  22.255  1.00  0.00           C  
ATOM     81  N   HIS B  11      -2.053   5.717  22.003  1.00  0.00           N  
ATOM     82  HN  HIS B  11      -1.183   6.231  21.863  1.00  0.00           H  
ATOM     83  CA  HIS B  11      -1.978   4.286  22.252  1.00  0.00           C  
ATOM     84  C   HIS B  11      -2.503   3.880  23.615  1.00  0.00           C  
ATOM     85  O   HIS B  11      -2.698   4.718  24.500  1.00  0.00           O  
ATOM     86  CB  HIS B  11      -0.522   3.832  22.115  1.00  0.00           C  
ATOM     87  CG  HIS B  11       0.383   4.412  23.156  1.00  0.00           C  
ATOM     88  ND1 HIS B  11       0.401   3.955  24.457  1.00  0.00           N  
ATOM     89  HD1 HIS B  11      -0.154   3.179  24.817  1.00  0.00           H  
ATOM     90  CD2 HIS B  11       1.260   5.444  23.109  1.00  0.00           C  
ATOM     91  CE1 HIS B  11       1.249   4.679  25.165  1.00  0.00           C  
ATOM     92  NE2 HIS B  11       1.783   5.591  24.371  1.00  0.00           N  
ATOM     93  HE2 HIS B  11       2.471   6.290  24.650  1.00  0.00           H  
ATOM     94  N   GLY B  12      -2.721   2.578  23.771  1.00  0.00           N  
ATOM     95  HN  GLY B  12      -2.542   1.946  22.991  1.00  0.00           H  
ATOM     96  CA  GLY B  12      -3.208   2.035  25.028  1.00  0.00           C  
ATOM     97  C   GLY B  12      -2.056   1.631  25.932  1.00  0.00           C  
ATOM     98  O   GLY B  12      -0.911   1.997  25.681  1.00  0.00           O  
ATOM     99  N   ALA B  13      -2.355   0.854  26.972  1.00  0.00           N  
ATOM    100  HN  ALA B  13      -3.321   0.552  27.102  1.00  0.00           H  
ATOM    101  CA  ALA B  13      -1.345   0.422  27.931  1.00  0.00           C  
ATOM    102  C   ALA B  13      -0.306  -0.545  27.393  1.00  0.00           C  
ATOM    103  O   ALA B  13      -0.620  -1.487  26.659  1.00  0.00           O  
ATOM    104  CB  ALA B  13      -2.014  -0.192  29.144  1.00  0.00           C  
ATOM    105  N   CYS B  14       0.938  -0.301  27.787  1.00  0.00           N  
ATOM    106  HN  CYS B  14       1.117   0.504  28.387  1.00  0.00           H  
ATOM    107  CA  CYS B  14       2.046  -1.138  27.394  1.00  0.00           C  
ATOM    108  C   CYS B  14       2.446  -0.974  25.935  1.00  0.00           C  
ATOM    109  O   CYS B  14       3.393  -1.609  25.471  1.00  0.00           O  
ATOM    110  CB  CYS B  14       1.718  -2.603  27.708  1.00  0.00           C  
ATOM    111  SG  CYS B  14       1.243  -2.875  29.460  1.00  0.00           S  
ATOM    112  N   HIS B  15       1.737  -0.120  25.205  1.00  0.00           N  
ATOM    113  HN  HIS B  15       0.953   0.380  25.625  1.00  0.00           H  
ATOM    114  CA  HIS B  15       2.076   0.105  23.806  1.00  0.00           C  
ATOM    115  C   HIS B  15       2.640   1.512  23.591  1.00  0.00           C  
ATOM    116  O   HIS B  15       2.890   2.236  24.550  1.00  0.00           O  
ATOM    117  CB  HIS B  15       0.849  -0.135  22.916  1.00  0.00           C  
ATOM    118  CG  HIS B  15       0.500  -1.583  22.754  1.00  0.00           C  
ATOM    119  ND1 HIS B  15       0.054  -2.362  23.798  1.00  0.00           N  
ATOM    120  HD1 HIS B  15      -0.092  -2.038  24.754  1.00  0.00           H  
ATOM    121  CD2 HIS B  15       0.551  -2.399  21.671  1.00  0.00           C  
ATOM    122  CE1 HIS B  15      -0.156  -3.596  23.369  1.00  0.00           C  
ATOM    123  NE2 HIS B  15       0.139  -3.645  22.081  1.00  0.00           N  
ATOM    124  HE2 HIS B  15       0.072  -4.472  21.488  1.00  0.00           H  
ATOM    125  N   GLY B  16       2.845   1.896  22.332  1.00  0.00           N  
ATOM    126  HN  GLY B  16       2.619   1.261  21.567  1.00  0.00           H  
ATOM    127  CA  GLY B  16       3.389   3.216  22.038  1.00  0.00           C  
ATOM    128  C   GLY B  16       2.897   3.742  20.701  1.00  0.00           C  
ATOM    129  O   GLY B  16       2.039   3.126  20.071  1.00  0.00           O  
ATOM    130  N   GLY B  17       3.437   4.878  20.265  1.00  0.00           N  
ATOM    131  HN  GLY B  17       4.146   5.348  20.828  1.00  0.00           H  
ATOM    132  CA  GLY B  17       3.027   5.455  18.996  1.00  0.00           C  
ATOM    133  C   GLY B  17       3.193   4.486  17.839  1.00  0.00           C  
ATOM    134  O   GLY B  17       2.443   4.544  16.866  1.00  0.00           O  
ATOM    135  N   TRP B  18       4.171   3.586  17.956  1.00  0.00           N  
ATOM    136  HN  TRP B  18       4.746   3.599  18.798  1.00  0.00           H  
ATOM    137  CA  TRP B  18       4.455   2.584  16.933  1.00  0.00           C  
ATOM    138  C   TRP B  18       3.242   1.719  16.618  1.00  0.00           C  
ATOM    139  O   TRP B  18       3.155   1.122  15.547  1.00  0.00           O  
ATOM    140  CB  TRP B  18       5.599   1.666  17.386  1.00  0.00           C  
ATOM    141  CG  TRP B  18       5.315   0.914  18.675  1.00  0.00           C  
ATOM    142  CD1 TRP B  18       5.655   1.302  19.937  1.00  0.00           C  
ATOM    143  CD2 TRP B  18       4.637  -0.344  18.813  1.00  0.00           C  
ATOM    144  NE1 TRP B  18       5.236   0.366  20.857  1.00  0.00           N  
ATOM    145  HE1 TRP B  18       5.372   0.423  21.866  1.00  0.00           H  
ATOM    146  CE2 TRP B  18       4.607  -0.654  20.192  1.00  0.00           C  
ATOM    147  CE3 TRP B  18       4.050  -1.239  17.907  1.00  0.00           C  
ATOM    148  CZ2 TRP B  18       4.013  -1.821  20.688  1.00  0.00           C  
ATOM    149  CZ3 TRP B  18       3.459  -2.401  18.399  1.00  0.00           C  
ATOM    150  CH2 TRP B  18       3.447  -2.680  19.783  1.00  0.00           C  
ATOM    151  N   SER B  19       2.316   1.634  17.564  1.00  0.00           N  
ATOM    152  HN  SER B  19       2.450   2.155  18.431  1.00  0.00           H  
ATOM    153  CA  SER B  19       1.112   0.822  17.409  1.00  0.00           C  
ATOM    154  C   SER B  19       0.249   1.221  16.225  1.00  0.00           C  
ATOM    155  O   SER B  19      -0.498   0.403  15.690  1.00  0.00           O  
ATOM    156  CB  SER B  19       0.261   0.911  18.681  1.00  0.00           C  
ATOM    157  OG  SER B  19       0.827   0.144  19.724  1.00  0.00           O  
ATOM    158  HG  SER B  19       0.300   0.199  20.512  1.00  0.00           H  
ATOM    159  N   TRP B  20       0.350   2.481  15.824  1.00  0.00           N  
ATOM    160  HN  TRP B  20       1.012   3.099  16.292  1.00  0.00           H  
ATOM    161  CA  TRP B  20      -0.462   3.007  14.729  1.00  0.00           C  
ATOM    162  C   TRP B  20       0.230   3.004  13.373  1.00  0.00           C  
ATOM    163  O   TRP B  20      -0.273   3.605  12.428  1.00  0.00           O  
ATOM    164  CB  TRP B  20      -0.873   4.446  15.047  1.00  0.00           C  
ATOM    165  CG  TRP B  20      -1.459   4.646  16.416  1.00  0.00           C  
ATOM    166  CD1 TRP B  20      -0.800   5.058  17.555  1.00  0.00           C  
ATOM    167  CD2 TRP B  20      -2.834   4.498  16.781  1.00  0.00           C  
ATOM    168  NE1 TRP B  20      -1.691   5.182  18.594  1.00  0.00           N  
ATOM    169  HE1 TRP B  20      -1.458   5.476  19.542  1.00  0.00           H  
ATOM    170  CE2 TRP B  20      -2.944   4.846  18.149  1.00  0.00           C  
ATOM    171  CE3 TRP B  20      -3.986   4.109  16.083  1.00  0.00           C  
ATOM    172  CZ2 TRP B  20      -4.161   4.821  18.829  1.00  0.00           C  
ATOM    173  CZ3 TRP B  20      -5.202   4.082  16.759  1.00  0.00           C  
ATOM    174  CH2 TRP B  20      -5.279   4.438  18.121  1.00  0.00           C  
ATOM    175  N   TYR B  21       1.365   2.320  13.265  1.00  0.00           N  
ATOM    176  HN  TYR B  21       1.711   1.785  14.062  1.00  0.00           H  
ATOM    177  CA  TYR B  21       2.118   2.328  12.019  1.00  0.00           C  
ATOM    178  C   TYR B  21       1.363   1.882  10.772  1.00  0.00           C  
ATOM    179  O   TYR B  21       1.745   2.243   9.654  1.00  0.00           O  
ATOM    180  CB  TYR B  21       3.407   1.522  12.191  1.00  0.00           C  
ATOM    181  CG  TYR B  21       3.248   0.019  12.102  1.00  0.00           C  
ATOM    182  CD1 TYR B  21       3.585  -0.660  10.933  1.00  0.00           C  
ATOM    183  CD2 TYR B  21       2.817  -0.731  13.198  1.00  0.00           C  
ATOM    184  CE1 TYR B  21       3.514  -2.047  10.856  1.00  0.00           C  
ATOM    185  CE2 TYR B  21       2.740  -2.130  13.126  1.00  0.00           C  
ATOM    186  CZ  TYR B  21       3.094  -2.769  11.958  1.00  0.00           C  
ATOM    187  OH  TYR B  21       3.063  -4.137  11.881  1.00  0.00           O  
ATOM    188  HH  TYR B  21       2.774  -4.633  12.638  1.00  0.00           H  
ATOM    189  N   LYS B  22       0.293   1.112  10.946  1.00  0.00           N  
ATOM    190  HN  LYS B  22       0.016   0.826  11.885  1.00  0.00           H  
ATOM    191  CA  LYS B  22      -0.485   0.676   9.790  1.00  0.00           C  
ATOM    192  C   LYS B  22      -1.551   1.711   9.442  1.00  0.00           C  
ATOM    193  O   LYS B  22      -1.897   1.882   8.275  1.00  0.00           O  
ATOM    194  CB  LYS B  22      -1.154  -0.678  10.049  1.00  0.00           C  
ATOM    195  CG  LYS B  22      -0.187  -1.831  10.239  1.00  0.00           C  
ATOM    196  CD  LYS B  22      -0.949  -3.138  10.375  1.00  0.00           C  
ATOM    197  CE  LYS B  22      -0.028  -4.325  10.590  1.00  0.00           C  
ATOM    198  NZ  LYS B  22      -0.829  -5.590  10.665  1.00  0.00           N  
ATOM    199  HZ1 LYS B  22      -0.210  -6.388  10.809  1.00  0.00           H  
ATOM    200  HZ2 LYS B  22      -1.426  -5.713   9.847  1.00  0.00           H  
ATOM    201  HZ3 LYS B  22      -1.558  -5.539  11.376  1.00  0.00           H  
ATOM    202  N   LEU B  23      -2.064   2.408  10.449  1.00  0.00           N  
ATOM    203  HN  LEU B  23      -1.738   2.239  11.401  1.00  0.00           H  
ATOM    204  CA  LEU B  23      -3.093   3.417  10.202  1.00  0.00           C  
ATOM    205  C   LEU B  23      -2.544   4.768   9.734  1.00  0.00           C  
ATOM    206  O   LEU B  23      -3.126   5.408   8.857  1.00  0.00           O  
ATOM    207  CB  LEU B  23      -3.939   3.625  11.455  1.00  0.00           C  
ATOM    208  CG  LEU B  23      -4.962   4.769  11.400  1.00  0.00           C  
ATOM    209  CD1 LEU B  23      -6.094   4.424  10.421  1.00  0.00           C  
ATOM    210  CD2 LEU B  23      -5.521   4.988  12.784  1.00  0.00           C  
ATOM    211  N   LYS B  24      -1.427   5.191  10.321  1.00  0.00           N  
ATOM    212  HN  LYS B  24      -0.992   4.601  11.030  1.00  0.00           H  
ATOM    213  CA  LYS B  24      -0.801   6.468   9.988  1.00  0.00           C  
ATOM    214  C   LYS B  24      -0.657   6.731   8.487  1.00  0.00           C  
ATOM    215  O   LYS B  24      -1.044   7.792   8.003  1.00  0.00           O  
ATOM    216  CB  LYS B  24       0.568   6.562  10.662  1.00  0.00           C  
ATOM    217  CG  LYS B  24       1.120   7.969  10.758  1.00  0.00           C  
ATOM    218  CD  LYS B  24       2.319   7.997  11.698  1.00  0.00           C  
ATOM    219  CE  LYS B  24       2.787   9.409  11.947  1.00  0.00           C  
ATOM    220  NZ  LYS B  24       3.298  10.044  10.707  1.00  0.00           N  
ATOM    221  HZ1 LYS B  24       3.615  10.999  10.875  1.00  0.00           H  
ATOM    222  HZ2 LYS B  24       2.606  10.008   9.958  1.00  0.00           H  
ATOM    223  HZ3 LYS B  24       4.030   9.480  10.275  1.00  0.00           H  
ATOM    224  N   PRO B  25      -0.083   5.775   7.735  1.00  0.00           N  
ATOM    225  CA  PRO B  25       0.089   5.952   6.287  1.00  0.00           C  
ATOM    226  C   PRO B  25      -1.247   6.157   5.564  1.00  0.00           C  
ATOM    227  O   PRO B  25      -1.350   6.955   4.631  1.00  0.00           O  
ATOM    228  CB  PRO B  25       0.759   4.652   5.856  1.00  0.00           C  
ATOM    229  CG  PRO B  25       1.470   4.204   7.081  1.00  0.00           C  
ATOM    230  CD  PRO B  25       0.513   4.505   8.180  1.00  0.00           C  
ATOM    231  N   LEU B  26      -2.264   5.419   5.994  1.00  0.00           N  
ATOM    232  HN  LEU B  26      -2.114   4.770   6.766  1.00  0.00           H  
ATOM    233  CA  LEU B  26      -3.590   5.510   5.393  1.00  0.00           C  
ATOM    234  C   LEU B  26      -4.221   6.890   5.565  1.00  0.00           C  
ATOM    235  O   LEU B  26      -4.720   7.477   4.601  1.00  0.00           O  
ATOM    236  CB  LEU B  26      -4.496   4.427   5.985  1.00  0.00           C  
ATOM    237  CG  LEU B  26      -4.438   3.006   5.405  1.00  0.00           C  
ATOM    238  CD1 LEU B  26      -3.041   2.606   5.018  1.00  0.00           C  
ATOM    239  CD2 LEU B  26      -5.026   2.045   6.417  1.00  0.00           C  
ATOM    240  N   LEU B  27      -4.193   7.417   6.783  1.00  0.00           N  
ATOM    241  HN  LEU B  27      -3.763   6.897   7.547  1.00  0.00           H  
ATOM    242  CA  LEU B  27      -4.771   8.733   7.042  1.00  0.00           C  
ATOM    243  C   LEU B  27      -4.008   9.816   6.292  1.00  0.00           C  
ATOM    244  O   LEU B  27      -4.599  10.774   5.806  1.00  0.00           O  
ATOM    245  CB  LEU B  27      -4.744   9.041   8.539  1.00  0.00           C  
ATOM    246  CG  LEU B  27      -5.682   8.208   9.415  1.00  0.00           C  
ATOM    247  CD1 LEU B  27      -5.342   8.435  10.891  1.00  0.00           C  
ATOM    248  CD2 LEU B  27      -7.121   8.595   9.140  1.00  0.00           C  
ATOM    249  N   GLU B  28      -2.693   9.656   6.194  1.00  0.00           N  
ATOM    250  HN  GLU B  28      -2.255   8.832   6.605  1.00  0.00           H  
ATOM    251  CA  GLU B  28      -1.869  10.637   5.510  1.00  0.00           C  
ATOM    252  C   GLU B  28      -2.133  10.634   4.007  1.00  0.00           C  
ATOM    253  O   GLU B  28      -2.118  11.681   3.369  1.00  0.00           O  
ATOM    254  CB  GLU B  28      -0.389  10.369   5.803  1.00  0.00           C  
ATOM    255  CG  GLU B  28      -0.066  10.501   7.281  1.00  0.00           C  
ATOM    256  CD  GLU B  28       1.409  10.396   7.588  1.00  0.00           C  
ATOM    257  OE1 GLU B  28       2.106   9.615   6.915  1.00  0.00           O  
ATOM    258  OE2 GLU B  28       1.869  11.085   8.514  1.00  0.00           O  
ATOM    259  N   ALA B  29      -2.378   9.454   3.448  1.00  0.00           N  
ATOM    260  HN  ALA B  29      -2.366   8.614   4.027  1.00  0.00           H  
ATOM    261  CA  ALA B  29      -2.664   9.335   2.025  1.00  0.00           C  
ATOM    262  C   ALA B  29      -4.005  10.005   1.723  1.00  0.00           C  
ATOM    263  O   ALA B  29      -4.273  10.385   0.589  1.00  0.00           O  
ATOM    264  CB  ALA B  29      -2.715   7.856   1.622  1.00  0.00           C  
ATOM    265  N   ALA B  30      -4.843  10.144   2.746  1.00  0.00           N  
ATOM    266  HN  ALA B  30      -4.562   9.807   3.667  1.00  0.00           H  
ATOM    267  CA  ALA B  30      -6.152  10.765   2.586  1.00  0.00           C  
ATOM    268  C   ALA B  30      -6.049  12.282   2.714  1.00  0.00           C  
ATOM    269  O   ALA B  30      -7.063  12.985   2.690  1.00  0.00           O  
ATOM    270  CB  ALA B  30      -7.124  10.213   3.624  1.00  0.00           C  
ATOM    271  N   GLY B  31      -4.818  12.770   2.864  1.00  0.00           N  
ATOM    272  HN  GLY B  31      -4.028  12.126   2.901  1.00  0.00           H  
ATOM    273  CA  GLY B  31      -4.574  14.200   2.976  1.00  0.00           C  
ATOM    274  C   GLY B  31      -4.698  14.760   4.380  1.00  0.00           C  
ATOM    275  O   GLY B  31      -4.981  15.942   4.560  1.00  0.00           O  
ATOM    276  N   HIS B  32      -4.476  13.929   5.387  1.00  0.00           N  
ATOM    277  HN  HIS B  32      -4.222  12.959   5.201  1.00  0.00           H  
ATOM    278  CA  HIS B  32      -4.595  14.400   6.757  1.00  0.00           C  
ATOM    279  C   HIS B  32      -3.260  14.387   7.490  1.00  0.00           C  
ATOM    280  O   HIS B  32      -2.314  13.744   7.051  1.00  0.00           O  
ATOM    281  CB  HIS B  32      -5.612  13.532   7.502  1.00  0.00           C  
ATOM    282  CG  HIS B  32      -7.016  13.673   6.999  1.00  0.00           C  
ATOM    283  ND1 HIS B  32      -7.791  14.780   7.266  1.00  0.00           N  
ATOM    284  HD1 HIS B  32      -7.487  15.600   7.792  1.00  0.00           H  
ATOM    285  CD2 HIS B  32      -7.794  12.833   6.274  1.00  0.00           C  
ATOM    286  CE1 HIS B  32      -8.988  14.614   6.735  1.00  0.00           C  
ATOM    287  NE2 HIS B  32      -9.017  13.441   6.128  1.00  0.00           N  
ATOM    288  HE2 HIS B  32      -9.818  13.050   5.631  1.00  0.00           H  
ATOM    289  N   LYS B  33      -3.183  15.120   8.598  1.00  0.00           N  
ATOM    290  HN  LYS B  33      -3.991  15.668   8.892  1.00  0.00           H  
ATOM    291  CA  LYS B  33      -1.968  15.154   9.398  1.00  0.00           C  
ATOM    292  C   LYS B  33      -2.162  14.160  10.540  1.00  0.00           C  
ATOM    293  O   LYS B  33      -3.270  14.012  11.058  1.00  0.00           O  
ATOM    294  CB  LYS B  33      -1.732  16.559   9.959  1.00  0.00           C  
ATOM    295  CG  LYS B  33      -0.451  16.698  10.774  1.00  0.00           C  
ATOM    296  CD  LYS B  33      -0.251  18.146  11.210  1.00  0.00           C  
ATOM    297  CE  LYS B  33       0.913  18.299  12.156  1.00  0.00           C  
ATOM    298  NZ  LYS B  33       2.187  17.853  11.535  1.00  0.00           N  
ATOM    299  HZ1 LYS B  33       2.974  17.957  12.175  1.00  0.00           H  
ATOM    300  HZ2 LYS B  33       2.359  18.334  10.652  1.00  0.00           H  
ATOM    301  HZ3 LYS B  33       2.116  16.898  11.184  1.00  0.00           H  
ATOM    302  N   VAL B  34      -1.089  13.476  10.928  1.00  0.00           N  
ATOM    303  HN  VAL B  34      -0.195  13.648  10.468  1.00  0.00           H  
ATOM    304  CA  VAL B  34      -1.162  12.483  11.998  1.00  0.00           C  
ATOM    305  C   VAL B  34       0.022  12.545  12.959  1.00  0.00           C  
ATOM    306  O   VAL B  34       1.181  12.591  12.547  1.00  0.00           O  
ATOM    307  CB  VAL B  34      -1.236  11.030  11.414  1.00  0.00           C  
ATOM    308  CG1 VAL B  34      -1.168   9.994  12.542  1.00  0.00           C  
ATOM    309  CG2 VAL B  34      -2.533  10.840  10.628  1.00  0.00           C  
ATOM    310  N   THR B  35      -0.281  12.557  14.248  1.00  0.00           N  
ATOM    311  HN  THR B  35      -1.260  12.574  14.534  1.00  0.00           H  
ATOM    312  CA  THR B  35       0.758  12.547  15.258  1.00  0.00           C  
ATOM    313  C   THR B  35       0.460  11.275  16.046  1.00  0.00           C  
ATOM    314  O   THR B  35      -0.635  11.134  16.596  1.00  0.00           O  
ATOM    315  CB  THR B  35       0.672  13.786  16.207  1.00  0.00           C  
ATOM    316  OG1 THR B  35       0.794  14.994  15.440  1.00  0.00           O  
ATOM    317  HG1 THR B  35       0.096  15.018  14.796  1.00  0.00           H  
ATOM    318  CG2 THR B  35       1.797  13.747  17.244  1.00  0.00           C  
ATOM    319  N   ALA B  36       1.399  10.329  16.052  1.00  0.00           N  
ATOM    320  HN  ALA B  36       2.257  10.477  15.521  1.00  0.00           H  
ATOM    321  CA  ALA B  36       1.228   9.077  16.805  1.00  0.00           C  
ATOM    322  C   ALA B  36       2.162   9.219  18.003  1.00  0.00           C  
ATOM    323  O   ALA B  36       3.286   8.725  18.003  1.00  0.00           O  
ATOM    324  CB  ALA B  36       1.628   7.874  15.956  1.00  0.00           C  
ATOM    325  N   LEU B  37       1.671   9.918  19.015  1.00  0.00           N  
ATOM    326  HN  LEU B  37       0.717  10.271  18.936  1.00  0.00           H  
ATOM    327  CA  LEU B  37       2.412  10.213  20.236  1.00  0.00           C  
ATOM    328  C   LEU B  37       2.919   9.037  21.070  1.00  0.00           C  
ATOM    329  O   LEU B  37       2.358   7.949  21.048  1.00  0.00           O  
ATOM    330  CB  LEU B  37       1.533  11.098  21.136  1.00  0.00           C  
ATOM    331  CG  LEU B  37       2.058  12.466  21.561  1.00  0.00           C  
ATOM    332  CD1 LEU B  37       0.990  13.223  22.324  1.00  0.00           C  
ATOM    333  CD2 LEU B  37       3.298  12.282  22.416  1.00  0.00           C  
ATOM    334  N   ASP B  38       3.998   9.270  21.808  1.00  0.00           N  
ATOM    335  HN  ASP B  38       4.471  10.171  21.736  1.00  0.00           H  
ATOM    336  CA  ASP B  38       4.515   8.261  22.716  1.00  0.00           C  
ATOM    337  C   ASP B  38       4.164   8.873  24.072  1.00  0.00           C  
ATOM    338  O   ASP B  38       4.534  10.014  24.346  1.00  0.00           O  
ATOM    339  CB  ASP B  38       6.034   8.132  22.607  1.00  0.00           C  
ATOM    340  CG  ASP B  38       6.474   6.885  21.864  1.00  0.00           C  
ATOM    341  OD1 ASP B  38       7.699   6.707  21.673  1.00  0.00           O  
ATOM    342  OD2 ASP B  38       5.611   6.075  21.470  1.00  0.00           O  
ATOM    343  N   LEU B  39       3.424   8.155  24.909  1.00  0.00           N  
ATOM    344  HN  LEU B  39       3.089   7.231  24.637  1.00  0.00           H  
ATOM    345  CA  LEU B  39       3.095   8.700  26.221  1.00  0.00           C  
ATOM    346  C   LEU B  39       4.306   8.496  27.135  1.00  0.00           C  
ATOM    347  O   LEU B  39       5.312   7.926  26.720  1.00  0.00           O  
ATOM    348  CB  LEU B  39       1.853   8.012  26.794  1.00  0.00           C  
ATOM    349  CG  LEU B  39       0.529   8.316  26.082  1.00  0.00           C  
ATOM    350  CD1 LEU B  39      -0.616   7.620  26.777  1.00  0.00           C  
ATOM    351  CD2 LEU B  39       0.291   9.833  26.055  1.00  0.00           C  
ATOM    352  N   ALA B  40       4.228   8.973  28.372  1.00  0.00           N  
ATOM    353  HN  ALA B  40       3.379   9.448  28.679  1.00  0.00           H  
ATOM    354  CA  ALA B  40       5.348   8.822  29.295  1.00  0.00           C  
ATOM    355  C   ALA B  40       5.660   7.341  29.500  1.00  0.00           C  
ATOM    356  O   ALA B  40       4.752   6.530  29.635  1.00  0.00           O  
ATOM    357  CB  ALA B  40       5.022   9.480  30.633  1.00  0.00           C  
ATOM    358  N   ALA B  41       6.945   6.996  29.499  1.00  0.00           N  
ATOM    359  HN  ALA B  41       7.646   7.723  29.356  1.00  0.00           H  
ATOM    360  CA  ALA B  41       7.393   5.618  29.695  1.00  0.00           C  
ATOM    361  C   ALA B  41       6.795   4.619  28.707  1.00  0.00           C  
ATOM    362  O   ALA B  41       6.630   3.438  29.025  1.00  0.00           O  
ATOM    363  CB  ALA B  41       7.096   5.173  31.126  1.00  0.00           C  
ATOM    364  N   SER B  42       6.486   5.096  27.507  1.00  0.00           N  
ATOM    365  HN  SER B  42       6.657   6.083  27.313  1.00  0.00           H  
ATOM    366  CA  SER B  42       5.911   4.263  26.455  1.00  0.00           C  
ATOM    367  C   SER B  42       6.749   4.389  25.188  1.00  0.00           C  
ATOM    368  O   SER B  42       7.429   5.393  24.990  1.00  0.00           O  
ATOM    369  CB  SER B  42       4.479   4.716  26.158  1.00  0.00           C  
ATOM    370  OG  SER B  42       3.694   4.734  27.332  1.00  0.00           O  
ATOM    371  HG  SER B  42       2.805   5.015  27.148  1.00  0.00           H  
ATOM    372  N   GLY B  43       6.696   3.374  24.329  1.00  0.00           N  
ATOM    373  HN  GLY B  43       6.111   2.565  24.537  1.00  0.00           H  
ATOM    374  CA  GLY B  43       7.466   3.411  23.096  1.00  0.00           C  
ATOM    375  C   GLY B  43       8.957   3.563  23.351  1.00  0.00           C  
ATOM    376  O   GLY B  43       9.567   2.699  23.976  1.00  0.00           O  
ATOM    377  N   THR B  44       9.555   4.647  22.867  1.00  0.00           N  
ATOM    378  HN  THR B  44       9.015   5.329  22.334  1.00  0.00           H  
ATOM    379  CA  THR B  44      10.981   4.866  23.094  1.00  0.00           C  
ATOM    380  C   THR B  44      11.216   6.007  24.082  1.00  0.00           C  
ATOM    381  O   THR B  44      12.330   6.503  24.194  1.00  0.00           O  
ATOM    382  CB  THR B  44      11.753   5.187  21.783  1.00  0.00           C  
ATOM    383  OG1 THR B  44      11.116   6.277  21.104  1.00  0.00           O  
ATOM    384  HG1 THR B  44      11.076   7.040  21.669  1.00  0.00           H  
ATOM    385  CG2 THR B  44      11.818   3.963  20.876  1.00  0.00           C  
ATOM    386  N   ASP B  45      10.169   6.436  24.782  1.00  0.00           N  
ATOM    387  HN  ASP B  45       9.250   6.022  24.626  1.00  0.00           H  
ATOM    388  CA  ASP B  45      10.329   7.500  25.775  1.00  0.00           C  
ATOM    389  C   ASP B  45      11.242   6.922  26.856  1.00  0.00           C  
ATOM    390  O   ASP B  45      10.990   5.831  27.364  1.00  0.00           O  
ATOM    391  CB  ASP B  45       8.984   7.886  26.381  1.00  0.00           C  
ATOM    392  CG  ASP B  45       9.089   9.082  27.297  1.00  0.00           C  
ATOM    393  OD1 ASP B  45       9.325  10.204  26.795  1.00  0.00           O  
ATOM    394  OD2 ASP B  45       8.952   8.898  28.526  1.00  0.00           O  
ATOM    395  N   LEU B  46      12.294   7.654  27.208  1.00  0.00           N  
ATOM    396  HN  LEU B  46      12.427   8.571  26.782  1.00  0.00           H  
ATOM    397  CA  LEU B  46      13.264   7.179  28.189  1.00  0.00           C  
ATOM    398  C   LEU B  46      12.860   7.226  29.660  1.00  0.00           C  
ATOM    399  O   LEU B  46      13.635   6.823  30.526  1.00  0.00           O  
ATOM    400  CB  LEU B  46      14.591   7.915  27.983  1.00  0.00           C  
ATOM    401  CG  LEU B  46      15.145   7.796  26.558  1.00  0.00           C  
ATOM    402  CD1 LEU B  46      16.515   8.470  26.472  1.00  0.00           C  
ATOM    403  CD2 LEU B  46      15.258   6.331  26.174  1.00  0.00           C  
ATOM    404  N   ARG B  47      11.655   7.708  29.946  1.00  0.00           N  
ATOM    405  HN  ARG B  47      11.056   8.043  29.191  1.00  0.00           H  
ATOM    406  CA  ARG B  47      11.175   7.765  31.324  1.00  0.00           C  
ATOM    407  C   ARG B  47      10.833   6.350  31.791  1.00  0.00           C  
ATOM    408  O   ARG B  47      10.597   5.459  30.970  1.00  0.00           O  
ATOM    409  CB  ARG B  47       9.940   8.673  31.423  1.00  0.00           C  
ATOM    410  CG  ARG B  47      10.261  10.127  31.750  1.00  0.00           C  
ATOM    411  CD  ARG B  47       9.081  11.061  31.509  1.00  0.00           C  
ATOM    412  NE  ARG B  47       8.735  11.130  30.089  1.00  0.00           N  
ATOM    413  HE  ARG B  47       8.976  10.330  29.504  1.00  0.00           H  
ATOM    414  CZ  ARG B  47       8.129  12.161  29.506  1.00  0.00           C  
ATOM    415  NH1 ARG B  47       7.790  13.231  30.213  1.00  0.00           N  
ATOM    416 1HH1 ARG B  47       7.325  14.021  29.766  1.00  0.00           H  
ATOM    417 2HH1 ARG B  47       7.987  13.259  31.213  1.00  0.00           H  
ATOM    418  NH2 ARG B  47       7.873  12.125  28.204  1.00  0.00           N  
ATOM    419 1HH2 ARG B  47       7.408  12.915  27.757  1.00  0.00           H  
ATOM    420 2HH2 ARG B  47       8.134  11.302  27.660  1.00  0.00           H  
ATOM    421  N   LYS B  48      10.826   6.144  33.106  1.00  0.00           N  
ATOM    422  HN  LYS B  48      11.046   6.919  33.732  1.00  0.00           H  
ATOM    423  CA  LYS B  48      10.512   4.838  33.674  1.00  0.00           C  
ATOM    424  C   LYS B  48       9.120   4.849  34.284  1.00  0.00           C  
ATOM    425  O   LYS B  48       8.623   5.893  34.697  1.00  0.00           O  
ATOM    426  CB  LYS B  48      11.526   4.451  34.754  1.00  0.00           C  
ATOM    427  CG  LYS B  48      12.907   4.061  34.240  1.00  0.00           C  
ATOM    428  CD  LYS B  48      13.681   5.262  33.711  1.00  0.00           C  
ATOM    429  CE  LYS B  48      15.101   4.870  33.313  1.00  0.00           C  
ATOM    430  NZ  LYS B  48      15.844   4.215  34.428  1.00  0.00           N  
ATOM    431  HZ1 LYS B  48      16.793   3.953  34.162  1.00  0.00           H  
ATOM    432  HZ2 LYS B  48      15.329   3.413  34.791  1.00  0.00           H  
ATOM    433  HZ3 LYS B  48      15.845   4.801  35.263  1.00  0.00           H  
ATOM    434  N   ILE B  49       8.499   3.677  34.345  1.00  0.00           N  
ATOM    435  HN  ILE B  49       8.971   2.842  33.998  1.00  0.00           H  
ATOM    436  CA  ILE B  49       7.161   3.563  34.896  1.00  0.00           C  
ATOM    437  C   ILE B  49       7.161   3.907  36.388  1.00  0.00           C  
ATOM    438  O   ILE B  49       6.247   4.574  36.878  1.00  0.00           O  
ATOM    439  CB  ILE B  49       6.590   2.146  34.665  1.00  0.00           C  
ATOM    440  CG1 ILE B  49       5.178   2.048  35.248  1.00  0.00           C  
ATOM    441  CG2 ILE B  49       7.517   1.105  35.274  1.00  0.00           C  
ATOM    442  CD1 ILE B  49       4.237   3.138  34.754  1.00  0.00           C  
ATOM    443  N   GLU B  50       8.195   3.480  37.109  1.00  0.00           N  
ATOM    444  HN  GLU B  50       8.937   2.945  36.658  1.00  0.00           H  
ATOM    445  CA  GLU B  50       8.279   3.768  38.539  1.00  0.00           C  
ATOM    446  C   GLU B  50       8.392   5.270  38.762  1.00  0.00           C  
ATOM    447  O   GLU B  50       8.336   5.748  39.892  1.00  0.00           O  
ATOM    448  CB  GLU B  50       9.485   3.054  39.166  1.00  0.00           C  
ATOM    449  CG  GLU B  50       9.409   1.526  39.110  1.00  0.00           C  
ATOM    450  CD  GLU B  50       9.811   0.960  37.761  1.00  0.00           C  
ATOM    451  OE1 GLU B  50       9.433  -0.194  37.458  1.00  0.00           O  
ATOM    452  OE2 GLU B  50      10.515   1.663  37.010  1.00  0.00           O  
ATOM    453  N   GLU B  51       8.534   6.011  37.673  1.00  0.00           N  
ATOM    454  HN  GLU B  51       8.552   5.555  36.761  1.00  0.00           H  
ATOM    455  CA  GLU B  51       8.665   7.458  37.743  1.00  0.00           C  
ATOM    456  C   GLU B  51       7.304   8.138  37.611  1.00  0.00           C  
ATOM    457  O   GLU B  51       7.176   9.336  37.858  1.00  0.00           O  
ATOM    458  CB  GLU B  51       9.599   7.919  36.629  1.00  0.00           C  
ATOM    459  CG  GLU B  51      10.297   9.232  36.852  1.00  0.00           C  
ATOM    460  CD  GLU B  51      11.239   9.558  35.703  1.00  0.00           C  
ATOM    461  OE1 GLU B  51      11.999   8.650  35.294  1.00  0.00           O  
ATOM    462  OE2 GLU B  51      11.219  10.713  35.214  1.00  0.00           O  
ATOM    463  N   LEU B  52       6.286   7.370  37.231  1.00  0.00           N  
ATOM    464  HN  LEU B  52       6.448   6.379  37.051  1.00  0.00           H  
ATOM    465  CA  LEU B  52       4.939   7.916  37.066  1.00  0.00           C  
ATOM    466  C   LEU B  52       4.058   7.546  38.252  1.00  0.00           C  
ATOM    467  O   LEU B  52       3.981   6.380  38.645  1.00  0.00           O  
ATOM    468  CB  LEU B  52       4.309   7.391  35.772  1.00  0.00           C  
ATOM    469  CG  LEU B  52       5.174   7.522  34.513  1.00  0.00           C  
ATOM    470  CD1 LEU B  52       4.432   6.940  33.318  1.00  0.00           C  
ATOM    471  CD2 LEU B  52       5.531   8.975  34.285  1.00  0.00           C  
ATOM    472  N   ARG B  53       3.383   8.536  38.819  1.00  0.00           N  
ATOM    473  HN  ARG B  53       3.461   9.483  38.448  1.00  0.00           H  
ATOM    474  CA  ARG B  53       2.532   8.275  39.968  1.00  0.00           C  
ATOM    475  C   ARG B  53       1.068   8.571  39.682  1.00  0.00           C  
ATOM    476  O   ARG B  53       0.182   8.031  40.346  1.00  0.00           O  
ATOM    477  CB  ARG B  53       2.997   9.115  41.158  1.00  0.00           C  
ATOM    478  CG  ARG B  53       4.506   9.153  41.346  1.00  0.00           C  
ATOM    479  CD  ARG B  53       4.888   9.991  42.568  1.00  0.00           C  
ATOM    480  NE  ARG B  53       4.512   9.336  43.819  1.00  0.00           N  
ATOM    481  HE  ARG B  53       3.739   9.735  44.351  1.00  0.00           H  
ATOM    482  CZ  ARG B  53       5.111   8.254  44.310  1.00  0.00           C  
ATOM    483  NH1 ARG B  53       6.124   7.699  43.654  1.00  0.00           N  
ATOM    484 1HH1 ARG B  53       6.444   8.105  42.774  1.00  0.00           H  
ATOM    485 2HH1 ARG B  53       6.583   6.870  44.030  1.00  0.00           H  
ATOM    486  NH2 ARG B  53       4.694   7.725  45.457  1.00  0.00           N  
ATOM    487 1HH2 ARG B  53       3.916   8.151  45.961  1.00  0.00           H  
ATOM    488 2HH2 ARG B  53       5.153   6.896  45.833  1.00  0.00           H  
ATOM    489  N   THR B  54       0.811   9.420  38.692  1.00  0.00           N  
ATOM    490  HN  THR B  54       1.584   9.820  38.160  1.00  0.00           H  
ATOM    491  CA  THR B  54      -0.561   9.789  38.355  1.00  0.00           C  
ATOM    492  C   THR B  54      -0.872   9.656  36.869  1.00  0.00           C  
ATOM    493  O   THR B  54       0.023   9.418  36.059  1.00  0.00           O  
ATOM    494  CB  THR B  54      -0.842  11.240  38.770  1.00  0.00           C  
ATOM    495  OG1 THR B  54       0.026  12.118  38.043  1.00  0.00           O  
ATOM    496  HG1 THR B  54      -0.148  13.016  38.300  1.00  0.00           H  
ATOM    497  CG2 THR B  54      -0.597  11.429  40.268  1.00  0.00           C  
ATOM    498  N   LEU B  55      -2.148   9.798  36.524  1.00  0.00           N  
ATOM    499  HN  LEU B  55      -2.848   9.962  37.247  1.00  0.00           H  
ATOM    500  CA  LEU B  55      -2.561   9.723  35.131  1.00  0.00           C  
ATOM    501  C   LEU B  55      -1.922  10.897  34.397  1.00  0.00           C  
ATOM    502  O   LEU B  55      -1.477  10.763  33.257  1.00  0.00           O  
ATOM    503  CB  LEU B  55      -4.088   9.811  35.005  1.00  0.00           C  
ATOM    504  CG  LEU B  55      -4.630   9.815  33.569  1.00  0.00           C  
ATOM    505  CD1 LEU B  55      -4.329   8.465  32.902  1.00  0.00           C  
ATOM    506  CD2 LEU B  55      -6.144  10.072  33.574  1.00  0.00           C  
ATOM    507  N   TYR B  56      -1.875  12.049  35.061  1.00  0.00           N  
ATOM    508  HN  TYR B  56      -2.259  12.101  36.004  1.00  0.00           H  
ATOM    509  CA  TYR B  56      -1.283  13.238  34.462  1.00  0.00           C  
ATOM    510  C   TYR B  56       0.165  13.032  34.045  1.00  0.00           C  
ATOM    511  O   TYR B  56       0.544  13.414  32.940  1.00  0.00           O  
ATOM    512  CB  TYR B  56      -1.357  14.431  35.415  1.00  0.00           C  
ATOM    513  CG  TYR B  56      -0.800  15.710  34.820  1.00  0.00           C  
ATOM    514  CD1 TYR B  56       0.550  16.044  34.954  1.00  0.00           C  
ATOM    515  CD2 TYR B  56      -1.624  16.576  34.108  1.00  0.00           C  
ATOM    516  CE1 TYR B  56       1.059  17.216  34.392  1.00  0.00           C  
ATOM    517  CE2 TYR B  56      -1.129  17.743  33.543  1.00  0.00           C  
ATOM    518  CZ  TYR B  56       0.211  18.060  33.689  1.00  0.00           C  
ATOM    519  OH  TYR B  56       0.688  19.232  33.144  1.00  0.00           O  
ATOM    520  HH  TYR B  56       1.607  19.449  33.244  1.00  0.00           H  
ATOM    521  N   ASP B  57       0.971  12.442  34.925  1.00  0.00           N  
ATOM    522  HN  ASP B  57       0.600  12.154  35.830  1.00  0.00           H  
ATOM    523  CA  ASP B  57       2.376  12.201  34.615  1.00  0.00           C  
ATOM    524  C   ASP B  57       2.492  11.361  33.345  1.00  0.00           C  
ATOM    525  O   ASP B  57       3.384  11.570  32.530  1.00  0.00           O  
ATOM    526  CB  ASP B  57       3.082  11.443  35.747  1.00  0.00           C  
ATOM    527  CG  ASP B  57       3.142  12.228  37.049  1.00  0.00           C  
ATOM    528  OD1 ASP B  57       3.142  13.473  37.006  1.00  0.00           O  
ATOM    529  OD2 ASP B  57       3.212  11.581  38.120  1.00  0.00           O  
ATOM    530  N   TYR B  58       1.588  10.398  33.199  1.00  0.00           N  
ATOM    531  HN  TYR B  58       0.870  10.286  33.915  1.00  0.00           H  
ATOM    532  CA  TYR B  58       1.584   9.493  32.051  1.00  0.00           C  
ATOM    533  C   TYR B  58       1.096  10.199  30.778  1.00  0.00           C  
ATOM    534  O   TYR B  58       1.605   9.945  29.685  1.00  0.00           O  
ATOM    535  CB  TYR B  58       0.711   8.273  32.399  1.00  0.00           C  
ATOM    536  CG  TYR B  58       0.537   7.223  31.315  1.00  0.00           C  
ATOM    537  CD1 TYR B  58       1.627   6.715  30.610  1.00  0.00           C  
ATOM    538  CD2 TYR B  58      -0.727   6.724  31.010  1.00  0.00           C  
ATOM    539  CE1 TYR B  58       1.455   5.735  29.623  1.00  0.00           C  
ATOM    540  CE2 TYR B  58      -0.907   5.748  30.031  1.00  0.00           C  
ATOM    541  CZ  TYR B  58       0.179   5.262  29.344  1.00  0.00           C  
ATOM    542  OH  TYR B  58      -0.011   4.308  28.367  1.00  0.00           O  
ATOM    543  HH  TYR B  58       0.740   3.972  27.892  1.00  0.00           H  
ATOM    544  N   THR B  59       0.142  11.111  30.944  1.00  0.00           N  
ATOM    545  HN  THR B  59      -0.191  11.292  31.891  1.00  0.00           H  
ATOM    546  CA  THR B  59      -0.458  11.870  29.846  1.00  0.00           C  
ATOM    547  C   THR B  59       0.318  13.129  29.445  1.00  0.00           C  
ATOM    548  O   THR B  59       0.021  13.751  28.423  1.00  0.00           O  
ATOM    549  CB  THR B  59      -1.897  12.288  30.225  1.00  0.00           C  
ATOM    550  OG1 THR B  59      -2.605  11.141  30.705  1.00  0.00           O  
ATOM    551  HG1 THR B  59      -3.489  11.398  30.938  1.00  0.00           H  
ATOM    552  CG2 THR B  59      -2.642  12.867  29.023  1.00  0.00           C  
ATOM    553  N   LEU B  60       1.320  13.492  30.241  1.00  0.00           N  
ATOM    554  HN  LEU B  60       1.538  12.918  31.055  1.00  0.00           H  
ATOM    555  CA  LEU B  60       2.119  14.692  29.983  1.00  0.00           C  
ATOM    556  C   LEU B  60       2.474  14.937  28.510  1.00  0.00           C  
ATOM    557  O   LEU B  60       2.351  16.059  28.019  1.00  0.00           O  
ATOM    558  CB  LEU B  60       3.403  14.667  30.826  1.00  0.00           C  
ATOM    559  CG  LEU B  60       4.227  15.957  30.802  1.00  0.00           C  
ATOM    560  CD1 LEU B  60       3.354  17.092  31.310  1.00  0.00           C  
ATOM    561  CD2 LEU B  60       5.479  15.819  31.675  1.00  0.00           C  
ATOM    562  N   PRO B  61       2.941  13.902  27.790  1.00  0.00           N  
ATOM    563  CA  PRO B  61       3.271  14.166  26.381  1.00  0.00           C  
ATOM    564  C   PRO B  61       2.052  14.660  25.601  1.00  0.00           C  
ATOM    565  O   PRO B  61       2.173  15.513  24.724  1.00  0.00           O  
ATOM    566  CB  PRO B  61       3.786  12.818  25.881  1.00  0.00           C  
ATOM    567  CG  PRO B  61       4.414  12.228  27.119  1.00  0.00           C  
ATOM    568  CD  PRO B  61       3.381  12.557  28.191  1.00  0.00           C  
ATOM    569  N   LEU B  62       0.876  14.133  25.925  1.00  0.00           N  
ATOM    570  HN  LEU B  62       0.822  13.424  26.657  1.00  0.00           H  
ATOM    571  CA  LEU B  62      -0.336  14.562  25.241  1.00  0.00           C  
ATOM    572  C   LEU B  62      -0.653  16.001  25.649  1.00  0.00           C  
ATOM    573  O   LEU B  62      -0.960  16.834  24.800  1.00  0.00           O  
ATOM    574  CB  LEU B  62      -1.515  13.652  25.590  1.00  0.00           C  
ATOM    575  CG  LEU B  62      -2.672  13.451  24.589  1.00  0.00           C  
ATOM    576  CD1 LEU B  62      -3.959  13.283  25.389  1.00  0.00           C  
ATOM    577  CD2 LEU B  62      -2.814  14.603  23.606  1.00  0.00           C  
ATOM    578  N   MET B  63      -0.569  16.296  26.946  1.00  0.00           N  
ATOM    579  HN  MET B  63      -0.298  15.568  27.607  1.00  0.00           H  
ATOM    580  CA  MET B  63      -0.857  17.644  27.444  1.00  0.00           C  
ATOM    581  C   MET B  63       0.058  18.672  26.799  1.00  0.00           C  
ATOM    582  O   MET B  63      -0.388  19.737  26.364  1.00  0.00           O  
ATOM    583  CB  MET B  63      -0.683  17.700  28.959  1.00  0.00           C  
ATOM    584  CG  MET B  63      -1.510  16.673  29.704  1.00  0.00           C  
ATOM    585  SD  MET B  63      -3.382  16.784  29.233  1.00  0.00           S  
ATOM    586  CE  MET B  63      -3.910  18.191  30.459  1.00  0.00           C  
ATOM    587  N   GLU B  64       1.342  18.343  26.744  1.00  0.00           N  
ATOM    588  HN  GLU B  64       1.642  17.446  27.127  1.00  0.00           H  
ATOM    589  CA  GLU B  64       2.332  19.226  26.153  1.00  0.00           C  
ATOM    590  C   GLU B  64       1.982  19.545  24.703  1.00  0.00           C  
ATOM    591  O   GLU B  64       2.136  20.683  24.254  1.00  0.00           O  
ATOM    592  CB  GLU B  64       3.712  18.574  26.216  1.00  0.00           C  
ATOM    593  CG  GLU B  64       4.269  18.466  27.619  1.00  0.00           C  
ATOM    594  CD  GLU B  64       5.602  17.752  27.666  1.00  0.00           C  
ATOM    595  OE1 GLU B  64       6.271  17.814  28.720  1.00  0.00           O  
ATOM    596  OE2 GLU B  64       5.981  17.125  26.654  1.00  0.00           O  
ATOM    597  N   LEU B  65       1.523  18.537  23.967  1.00  0.00           N  
ATOM    598  HN  LEU B  65       1.423  17.614  24.389  1.00  0.00           H  
ATOM    599  CA  LEU B  65       1.160  18.729  22.565  1.00  0.00           C  
ATOM    600  C   LEU B  65      -0.042  19.664  22.486  1.00  0.00           C  
ATOM    601  O   LEU B  65      -0.070  20.592  21.677  1.00  0.00           O  
ATOM    602  CB  LEU B  65       0.837  17.377  21.910  1.00  0.00           C  
ATOM    603  CG  LEU B  65       0.580  17.339  20.398  1.00  0.00           C  
ATOM    604  CD1 LEU B  65       0.738  15.916  19.863  1.00  0.00           C  
ATOM    605  CD2 LEU B  65      -0.816  17.863  20.107  1.00  0.00           C  
ATOM    606  N   MET B  66      -1.031  19.420  23.337  1.00  0.00           N  
ATOM    607  HN  MET B  66      -0.952  18.638  23.988  1.00  0.00           H  
ATOM    608  CA  MET B  66      -2.225  20.250  23.356  1.00  0.00           C  
ATOM    609  C   MET B  66      -1.885  21.703  23.659  1.00  0.00           C  
ATOM    610  O   MET B  66      -2.323  22.608  22.954  1.00  0.00           O  
ATOM    611  CB  MET B  66      -3.213  19.735  24.403  1.00  0.00           C  
ATOM    612  CG  MET B  66      -3.789  18.364  24.092  1.00  0.00           C  
ATOM    613  SD  MET B  66      -4.628  18.285  22.338  1.00  0.00           S  
ATOM    614  CE  MET B  66      -6.311  19.138  22.763  1.00  0.00           C  
ATOM    615  N   GLU B  67      -1.105  21.914  24.715  1.00  0.00           N  
ATOM    616  HN  GLU B  67      -0.777  21.113  25.255  1.00  0.00           H  
ATOM    617  CA  GLU B  67      -0.703  23.255  25.126  1.00  0.00           C  
ATOM    618  C   GLU B  67       0.054  23.955  24.006  1.00  0.00           C  
ATOM    619  O   GLU B  67      -0.088  25.161  23.807  1.00  0.00           O  
ATOM    620  CB  GLU B  67       0.184  23.176  26.373  1.00  0.00           C  
ATOM    621  CG  GLU B  67       0.760  24.515  26.835  1.00  0.00           C  
ATOM    622  CD  GLU B  67      -0.278  25.429  27.473  1.00  0.00           C  
ATOM    623  OE1 GLU B  67       0.060  26.597  27.760  1.00  0.00           O  
ATOM    624  OE2 GLU B  67      -1.426  24.985  27.693  1.00  0.00           O  
ATOM    625  N   SER B  68       0.846  23.181  23.271  1.00  0.00           N  
ATOM    626  HN  SER B  68       0.889  22.183  23.479  1.00  0.00           H  
ATOM    627  CA  SER B  68       1.654  23.706  22.180  1.00  0.00           C  
ATOM    628  C   SER B  68       0.850  24.074  20.933  1.00  0.00           C  
ATOM    629  O   SER B  68       1.339  24.790  20.062  1.00  0.00           O  
ATOM    630  CB  SER B  68       2.739  22.692  21.814  1.00  0.00           C  
ATOM    631  OG  SER B  68       3.601  23.202  20.816  1.00  0.00           O  
ATOM    632  HG  SER B  68       4.275  22.572  20.589  1.00  0.00           H  
ATOM    633  N   LEU B  69      -0.383  23.589  20.844  1.00  0.00           N  
ATOM    634  HN  LEU B  69      -0.750  23.000  21.592  1.00  0.00           H  
ATOM    635  CA  LEU B  69      -1.215  23.890  19.689  1.00  0.00           C  
ATOM    636  C   LEU B  69      -1.414  25.387  19.495  1.00  0.00           C  
ATOM    637  O   LEU B  69      -1.515  26.148  20.460  1.00  0.00           O  
ATOM    638  CB  LEU B  69      -2.579  23.214  19.820  1.00  0.00           C  
ATOM    639  CG  LEU B  69      -2.616  21.697  19.608  1.00  0.00           C  
ATOM    640  CD1 LEU B  69      -3.977  21.167  20.010  1.00  0.00           C  
ATOM    641  CD2 LEU B  69      -2.307  21.365  18.155  1.00  0.00           C  
ATOM    642  N   SER B  70      -1.470  25.795  18.232  1.00  0.00           N  
ATOM    643  HN  SER B  70      -1.367  25.105  17.488  1.00  0.00           H  
ATOM    644  CA  SER B  70      -1.672  27.189  17.870  1.00  0.00           C  
ATOM    645  C   SER B  70      -3.104  27.603  18.171  1.00  0.00           C  
ATOM    646  O   SER B  70      -3.981  26.758  18.336  1.00  0.00           O  
ATOM    647  CB  SER B  70      -1.394  27.386  16.383  1.00  0.00           C  
ATOM    648  OG  SER B  70      -1.849  28.657  15.958  1.00  0.00           O  
ATOM    649  HG  SER B  70      -1.676  28.780  15.032  1.00  0.00           H  
ATOM    650  N   ALA B  71      -3.342  28.908  18.227  1.00  0.00           N  
ATOM    651  HN  ALA B  71      -2.577  29.563  18.067  1.00  0.00           H  
ATOM    652  CA  ALA B  71      -4.675  29.422  18.513  1.00  0.00           C  
ATOM    653  C   ALA B  71      -5.703  28.983  17.467  1.00  0.00           C  
ATOM    654  O   ALA B  71      -6.858  28.724  17.800  1.00  0.00           O  
ATOM    655  CB  ALA B  71      -4.635  30.947  18.603  1.00  0.00           C  
ATOM    656  N   ASP B  72      -5.280  28.899  16.208  1.00  0.00           N  
ATOM    657  HN  ASP B  72      -4.307  29.117  15.996  1.00  0.00           H  
ATOM    658  CA  ASP B  72      -6.174  28.502  15.121  1.00  0.00           C  
ATOM    659  C   ASP B  72      -5.933  27.055  14.711  1.00  0.00           C  
ATOM    660  O   ASP B  72      -6.174  26.679  13.565  1.00  0.00           O  
ATOM    661  CB  ASP B  72      -5.955  29.406  13.904  1.00  0.00           C  
ATOM    662  CG  ASP B  72      -4.660  29.092  13.173  1.00  0.00           C  
ATOM    663  OD1 ASP B  72      -3.619  28.918  13.850  1.00  0.00           O  
ATOM    664  OD2 ASP B  72      -4.681  29.022  11.924  1.00  0.00           O  
ATOM    665  N   GLU B  73      -5.460  26.241  15.646  1.00  0.00           N  
ATOM    666  HN  GLU B  73      -5.294  26.597  16.587  1.00  0.00           H  
ATOM    667  CA  GLU B  73      -5.175  24.845  15.345  1.00  0.00           C  
ATOM    668  C   GLU B  73      -5.969  23.902  16.248  1.00  0.00           C  
ATOM    669  O   GLU B  73      -5.836  23.941  17.470  1.00  0.00           O  
ATOM    670  CB  GLU B  73      -3.675  24.596  15.510  1.00  0.00           C  
ATOM    671  CG  GLU B  73      -3.189  23.271  14.968  1.00  0.00           C  
ATOM    672  CD  GLU B  73      -1.674  23.129  15.061  1.00  0.00           C  
ATOM    673  OE1 GLU B  73      -1.147  22.066  14.650  1.00  0.00           O  
ATOM    674  OE2 GLU B  73      -1.016  24.082  15.544  1.00  0.00           O  
ATOM    675  N   LYS B  74      -6.808  23.069  15.641  1.00  0.00           N  
ATOM    676  HN  LYS B  74      -6.891  23.098  14.625  1.00  0.00           H  
ATOM    677  CA  LYS B  74      -7.613  22.114  16.395  1.00  0.00           C  
ATOM    678  C   LYS B  74      -7.272  20.690  15.969  1.00  0.00           C  
ATOM    679  O   LYS B  74      -6.625  20.481  14.945  1.00  0.00           O  
ATOM    680  CB  LYS B  74      -9.110  22.371  16.185  1.00  0.00           C  
ATOM    681  CG  LYS B  74      -9.655  23.633  16.843  1.00  0.00           C  
ATOM    682  CD  LYS B  74     -11.176  23.558  16.943  1.00  0.00           C  
ATOM    683  CE  LYS B  74     -11.776  24.722  17.719  1.00  0.00           C  
ATOM    684  NZ  LYS B  74     -13.237  24.500  17.998  1.00  0.00           N  
ATOM    685  HZ1 LYS B  74     -13.639  25.280  18.518  1.00  0.00           H  
ATOM    686  HZ2 LYS B  74     -13.396  23.612  18.474  1.00  0.00           H  
ATOM    687  HZ3 LYS B  74     -13.757  24.314  17.141  1.00  0.00           H  
ATOM    688  N   VAL B  75      -7.712  19.708  16.747  1.00  0.00           N  
ATOM    689  HN  VAL B  75      -8.265  19.925  17.576  1.00  0.00           H  
ATOM    690  CA  VAL B  75      -7.407  18.322  16.419  1.00  0.00           C  
ATOM    691  C   VAL B  75      -8.531  17.346  16.728  1.00  0.00           C  
ATOM    692  O   VAL B  75      -9.527  17.685  17.367  1.00  0.00           O  
ATOM    693  CB  VAL B  75      -6.162  17.824  17.190  1.00  0.00           C  
ATOM    694  CG1 VAL B  75      -4.936  18.616  16.793  1.00  0.00           C  
ATOM    695  CG2 VAL B  75      -6.411  17.932  18.695  1.00  0.00           C  
ATOM    696  N   ILE B  76      -8.358  16.123  16.245  1.00  0.00           N  
ATOM    697  HN  ILE B  76      -7.540  15.931  15.667  1.00  0.00           H  
ATOM    698  CA  ILE B  76      -9.296  15.051  16.514  1.00  0.00           C  
ATOM    699  C   ILE B  76      -8.463  14.060  17.305  1.00  0.00           C  
ATOM    700  O   ILE B  76      -7.411  13.615  16.843  1.00  0.00           O  
ATOM    701  CB  ILE B  76      -9.784  14.355  15.246  1.00  0.00           C  
ATOM    702  CG1 ILE B  76     -10.709  15.279  14.460  1.00  0.00           C  
ATOM    703  CG2 ILE B  76     -10.526  13.063  15.628  1.00  0.00           C  
ATOM    704  CD1 ILE B  76     -11.175  14.682  13.149  1.00  0.00           C  
ATOM    705  N   LEU B  77      -8.921  13.743  18.507  1.00  0.00           N  
ATOM    706  HN  LEU B  77      -9.786  14.169  18.839  1.00  0.00           H  
ATOM    707  CA  LEU B  77      -8.219  12.803  19.362  1.00  0.00           C  
ATOM    708  C   LEU B  77      -8.798  11.406  19.169  1.00  0.00           C  
ATOM    709  O   LEU B  77     -10.021  11.233  19.049  1.00  0.00           O  
ATOM    710  CB  LEU B  77      -8.367  13.208  20.838  1.00  0.00           C  
ATOM    711  CG  LEU B  77      -7.680  14.495  21.313  1.00  0.00           C  
ATOM    712  CD1 LEU B  77      -8.098  14.834  22.742  1.00  0.00           C  
ATOM    713  CD2 LEU B  77      -6.177  14.303  21.238  1.00  0.00           C  
ATOM    714  N   VAL B  78      -7.913  10.418  19.137  1.00  0.00           N  
ATOM    715  HN  VAL B  78      -6.920  10.640  19.211  1.00  0.00           H  
ATOM    716  CA  VAL B  78      -8.316   9.027  19.000  1.00  0.00           C  
ATOM    717  C   VAL B  78      -7.568   8.274  20.074  1.00  0.00           C  
ATOM    718  O   VAL B  78      -6.341   8.205  20.046  1.00  0.00           O  
ATOM    719  CB  VAL B  78      -7.920   8.427  17.630  1.00  0.00           C  
ATOM    720  CG1 VAL B  78      -8.483   7.020  17.509  1.00  0.00           C  
ATOM    721  CG2 VAL B  78      -8.432   9.323  16.504  1.00  0.00           C  
ATOM    722  N   GLY B  79      -8.304   7.720  21.024  1.00  0.00           N  
ATOM    723  HN  GLY B  79      -9.321   7.797  20.990  1.00  0.00           H  
ATOM    724  CA  GLY B  79      -7.669   7.006  22.110  1.00  0.00           C  
ATOM    725  C   GLY B  79      -8.018   5.536  22.123  1.00  0.00           C  
ATOM    726  O   GLY B  79      -9.191   5.158  22.137  1.00  0.00           O  
ATOM    727  N   HIS B  80      -6.985   4.703  22.102  1.00  0.00           N  
ATOM    728  HN  HIS B  80      -6.040   5.084  22.062  1.00  0.00           H  
ATOM    729  CA  HIS B  80      -7.166   3.264  22.134  1.00  0.00           C  
ATOM    730  C   HIS B  80      -7.094   2.749  23.573  1.00  0.00           C  
ATOM    731  O   HIS B  80      -6.155   3.063  24.303  1.00  0.00           O  
ATOM    732  CB  HIS B  80      -6.079   2.574  21.317  1.00  0.00           C  
ATOM    733  CG  HIS B  80      -6.217   1.085  21.285  1.00  0.00           C  
ATOM    734  ND1 HIS B  80      -5.137   0.236  21.378  1.00  0.00           N  
ATOM    735  HD1 HIS B  80      -4.165   0.528  21.476  1.00  0.00           H  
ATOM    736  CD2 HIS B  80      -7.310   0.294  21.165  1.00  0.00           C  
ATOM    737  CE1 HIS B  80      -5.557  -1.015  21.320  1.00  0.00           C  
ATOM    738  NE2 HIS B  80      -6.873  -1.006  21.191  1.00  0.00           N  
ATOM    739  HE2 HIS B  80      -7.467  -1.832  21.122  1.00  0.00           H  
ATOM    740  N   SER B  81      -8.083   1.953  23.966  1.00  0.00           N  
ATOM    741  HN  SER B  81      -8.829   1.738  23.305  1.00  0.00           H  
ATOM    742  CA  SER B  81      -8.146   1.374  25.304  1.00  0.00           C  
ATOM    743  C   SER B  81      -7.817   2.347  26.434  1.00  0.00           C  
ATOM    744  O   SER B  81      -8.575   3.279  26.676  1.00  0.00           O  
ATOM    745  CB  SER B  81      -7.247   0.141  25.381  1.00  0.00           C  
ATOM    746  OG  SER B  81      -5.943   0.416  24.896  1.00  0.00           O  
ATOM    747  HG  SER B  81      -5.384  -0.351  24.944  1.00  0.00           H  
ATOM    748  N   LEU B  82      -6.700   2.142  27.130  1.00  0.00           N  
ATOM    749  HN  LEU B  82      -6.088   1.360  26.895  1.00  0.00           H  
ATOM    750  CA  LEU B  82      -6.350   3.040  28.234  1.00  0.00           C  
ATOM    751  C   LEU B  82      -6.229   4.481  27.734  1.00  0.00           C  
ATOM    752  O   LEU B  82      -6.419   5.434  28.489  1.00  0.00           O  
ATOM    753  CB  LEU B  82      -5.038   2.593  28.902  1.00  0.00           C  
ATOM    754  CG  LEU B  82      -4.542   3.436  30.083  1.00  0.00           C  
ATOM    755  CD1 LEU B  82      -5.596   3.444  31.190  1.00  0.00           C  
ATOM    756  CD2 LEU B  82      -3.230   2.877  30.598  1.00  0.00           C  
ATOM    757  N   GLY B  83      -5.928   4.625  26.445  1.00  0.00           N  
ATOM    758  HN  GLY B  83      -5.798   3.794  25.867  1.00  0.00           H  
ATOM    759  CA  GLY B  83      -5.780   5.939  25.843  1.00  0.00           C  
ATOM    760  C   GLY B  83      -6.993   6.819  26.032  1.00  0.00           C  
ATOM    761  O   GLY B  83      -6.900   8.040  25.940  1.00  0.00           O  
ATOM    762  N   GLY B  84      -8.143   6.207  26.281  1.00  0.00           N  
ATOM    763  HN  GLY B  84      -8.184   5.188  26.318  1.00  0.00           H  
ATOM    764  CA  GLY B  84      -9.345   6.994  26.501  1.00  0.00           C  
ATOM    765  C   GLY B  84      -9.232   7.783  27.796  1.00  0.00           C  
ATOM    766  O   GLY B  84      -9.810   8.862  27.933  1.00  0.00           O  
ATOM    767  N   MET B  85      -8.481   7.254  28.757  1.00  0.00           N  
ATOM    768  HN  MET B  85      -8.019   6.357  28.607  1.00  0.00           H  
ATOM    769  CA  MET B  85      -8.317   7.956  30.029  1.00  0.00           C  
ATOM    770  C   MET B  85      -7.439   9.179  29.794  1.00  0.00           C  
ATOM    771  O   MET B  85      -7.686  10.247  30.339  1.00  0.00           O  
ATOM    772  CB  MET B  85      -7.675   7.035  31.062  1.00  0.00           C  
ATOM    773  CG  MET B  85      -8.527   5.838  31.417  1.00  0.00           C  
ATOM    774  SD  MET B  85     -10.263   6.376  32.082  1.00  0.00           S  
ATOM    775  CE  MET B  85      -9.671   7.298  33.671  1.00  0.00           C  
ATOM    776  N   ASN B  86      -6.413   9.008  28.968  1.00  0.00           N  
ATOM    777  HN  ASN B  86      -6.256   8.089  28.555  1.00  0.00           H  
ATOM    778  CA  ASN B  86      -5.507  10.097  28.636  1.00  0.00           C  
ATOM    779  C   ASN B  86      -6.295  11.183  27.913  1.00  0.00           C  
ATOM    780  O   ASN B  86      -6.099  12.376  28.151  1.00  0.00           O  
ATOM    781  CB  ASN B  86      -4.381   9.579  27.747  1.00  0.00           C  
ATOM    782  CG  ASN B  86      -3.559   8.492  28.428  1.00  0.00           C  
ATOM    783  OD1 ASN B  86      -3.616   7.312  28.043  1.00  0.00           O  
ATOM    784  ND2 ASN B  86      -2.792   8.882  29.458  1.00  0.00           N  
ATOM    785 1HD2 ASN B  86      -2.242   8.154  29.914  1.00  0.00           H  
ATOM    786 2HD2 ASN B  86      -2.745   9.851  29.774  1.00  0.00           H  
ATOM    787  N   LEU B  87      -7.194  10.761  27.029  1.00  0.00           N  
ATOM    788  HN  LEU B  87      -7.308   9.760  26.872  1.00  0.00           H  
ATOM    789  CA  LEU B  87      -8.021  11.700  26.279  1.00  0.00           C  
ATOM    790  C   LEU B  87      -8.863  12.568  27.215  1.00  0.00           C  
ATOM    791  O   LEU B  87      -8.973  13.779  27.018  1.00  0.00           O  
ATOM    792  CB  LEU B  87      -8.926  10.941  25.304  1.00  0.00           C  
ATOM    793  CG  LEU B  87      -8.490  10.963  23.832  1.00  0.00           C  
ATOM    794  CD1 LEU B  87      -7.105  10.377  23.648  1.00  0.00           C  
ATOM    795  CD2 LEU B  87      -9.515  10.206  23.014  1.00  0.00           C  
ATOM    796  N   GLY B  88      -9.450  11.948  28.235  1.00  0.00           N  
ATOM    797  HN  GLY B  88      -9.326  10.943  28.356  1.00  0.00           H  
ATOM    798  CA  GLY B  88     -10.266  12.692  29.178  1.00  0.00           C  
ATOM    799  C   GLY B  88      -9.534  13.907  29.711  1.00  0.00           C  
ATOM    800  O   GLY B  88     -10.061  15.019  29.715  1.00  0.00           O  
ATOM    801  N   LEU B  89      -8.302  13.691  30.152  1.00  0.00           N  
ATOM    802  HN  LEU B  89      -7.918  12.747  30.113  1.00  0.00           H  
ATOM    803  CA  LEU B  89      -7.485  14.768  30.690  1.00  0.00           C  
ATOM    804  C   LEU B  89      -7.311  15.909  29.687  1.00  0.00           C  
ATOM    805  O   LEU B  89      -7.411  17.080  30.046  1.00  0.00           O  
ATOM    806  CB  LEU B  89      -6.119  14.218  31.097  1.00  0.00           C  
ATOM    807  CG  LEU B  89      -5.726  14.349  32.562  1.00  0.00           C  
ATOM    808  CD1 LEU B  89      -6.850  13.875  33.478  1.00  0.00           C  
ATOM    809  CD2 LEU B  89      -4.468  13.539  32.791  1.00  0.00           C  
ATOM    810  N   ALA B  90      -7.050  15.572  28.429  1.00  0.00           N  
ATOM    811  HN  ALA B  90      -6.976  14.586  28.177  1.00  0.00           H  
ATOM    812  CA  ALA B  90      -6.868  16.593  27.403  1.00  0.00           C  
ATOM    813  C   ALA B  90      -8.172  17.327  27.105  1.00  0.00           C  
ATOM    814  O   ALA B  90      -8.168  18.524  26.815  1.00  0.00           O  
ATOM    815  CB  ALA B  90      -6.322  15.967  26.123  1.00  0.00           C  
ATOM    816  N   MET B  91      -9.284  16.604  27.171  1.00  0.00           N  
ATOM    817  HN  MET B  91      -9.222  15.616  27.418  1.00  0.00           H  
ATOM    818  CA  MET B  91     -10.592  17.189  26.899  1.00  0.00           C  
ATOM    819  C   MET B  91     -11.025  18.157  27.997  1.00  0.00           C  
ATOM    820  O   MET B  91     -11.675  19.163  27.726  1.00  0.00           O  
ATOM    821  CB  MET B  91     -11.640  16.087  26.755  1.00  0.00           C  
ATOM    822  CG  MET B  91     -11.449  15.201  25.536  1.00  0.00           C  
ATOM    823  SD  MET B  91     -12.190  13.451  25.809  1.00  0.00           S  
ATOM    824  CE  MET B  91     -14.081  13.901  25.801  1.00  0.00           C  
ATOM    825  N   GLU B  92     -10.684  17.835  29.239  1.00  0.00           N  
ATOM    826  HN  GLU B  92     -10.162  16.976  29.411  1.00  0.00           H  
ATOM    827  CA  GLU B  92     -11.045  18.690  30.357  1.00  0.00           C  
ATOM    828  C   GLU B  92     -10.283  20.008  30.276  1.00  0.00           C  
ATOM    829  O   GLU B  92     -10.862  21.076  30.467  1.00  0.00           O  
ATOM    830  CB  GLU B  92     -10.738  17.993  31.688  1.00  0.00           C  
ATOM    831  CG  GLU B  92     -11.142  18.787  32.928  1.00  0.00           C  
ATOM    832  CD  GLU B  92     -12.654  18.947  33.063  1.00  0.00           C  
ATOM    833  OE1 GLU B  92     -13.091  19.688  33.967  1.00  0.00           O  
ATOM    834  OE2 GLU B  92     -13.403  18.331  32.270  1.00  0.00           O  
ATOM    835  N   LYS B  93      -8.995  19.943  29.960  1.00  0.00           N  
ATOM    836  HN  LYS B  93      -8.569  19.037  29.763  1.00  0.00           H  
ATOM    837  CA  LYS B  93      -8.180  21.154  29.891  1.00  0.00           C  
ATOM    838  C   LYS B  93      -8.231  21.938  28.582  1.00  0.00           C  
ATOM    839  O   LYS B  93      -8.143  23.167  28.597  1.00  0.00           O  
ATOM    840  CB  LYS B  93      -6.721  20.818  30.208  1.00  0.00           C  
ATOM    841  CG  LYS B  93      -5.854  22.034  30.525  1.00  0.00           C  
ATOM    842  CD  LYS B  93      -4.520  21.588  31.098  1.00  0.00           C  
ATOM    843  CE  LYS B  93      -3.581  22.752  31.383  1.00  0.00           C  
ATOM    844  NZ  LYS B  93      -2.301  22.253  31.986  1.00  0.00           N  
ATOM    845  HZ1 LYS B  93      -1.672  23.033  32.177  1.00  0.00           H  
ATOM    846  HZ2 LYS B  93      -1.859  21.541  31.405  1.00  0.00           H  
ATOM    847  HZ3 LYS B  93      -2.468  21.686  32.818  1.00  0.00           H  
ATOM    848  N   TYR B  94      -8.377  21.243  27.456  1.00  0.00           N  
ATOM    849  HN  TYR B  94      -8.475  20.229  27.503  1.00  0.00           H  
ATOM    850  CA  TYR B  94      -8.399  21.908  26.153  1.00  0.00           C  
ATOM    851  C   TYR B  94      -9.620  21.554  25.306  1.00  0.00           C  
ATOM    852  O   TYR B  94      -9.492  21.197  24.128  1.00  0.00           O  
ATOM    853  CB  TYR B  94      -7.133  21.542  25.385  1.00  0.00           C  
ATOM    854  CG  TYR B  94      -5.855  21.836  26.134  1.00  0.00           C  
ATOM    855  CD1 TYR B  94      -5.290  23.109  26.117  1.00  0.00           C  
ATOM    856  CD2 TYR B  94      -5.197  20.831  26.845  1.00  0.00           C  
ATOM    857  CE1 TYR B  94      -4.093  23.374  26.788  1.00  0.00           C  
ATOM    858  CE2 TYR B  94      -4.003  21.083  27.517  1.00  0.00           C  
ATOM    859  CZ  TYR B  94      -3.456  22.353  27.482  1.00  0.00           C  
ATOM    860  OH  TYR B  94      -2.260  22.587  28.114  1.00  0.00           O  
ATOM    861  HH  TYR B  94      -1.884  23.459  28.090  1.00  0.00           H  
ATOM    862  N   PRO B  95     -10.825  21.677  25.883  1.00  0.00           N  
ATOM    863  CA  PRO B  95     -12.051  21.354  25.146  1.00  0.00           C  
ATOM    864  C   PRO B  95     -12.255  22.135  23.848  1.00  0.00           C  
ATOM    865  O   PRO B  95     -12.748  21.583  22.863  1.00  0.00           O  
ATOM    866  CB  PRO B  95     -13.153  21.625  26.171  1.00  0.00           C  
ATOM    867  CG  PRO B  95     -12.561  22.721  27.009  1.00  0.00           C  
ATOM    868  CD  PRO B  95     -11.139  22.262  27.199  1.00  0.00           C  
ATOM    869  N   GLN B  96     -11.860  23.405  23.839  1.00  0.00           N  
ATOM    870  HN  GLN B  96     -11.433  23.804  24.675  1.00  0.00           H  
ATOM    871  CA  GLN B  96     -12.028  24.236  22.653  1.00  0.00           C  
ATOM    872  C   GLN B  96     -11.027  23.982  21.530  1.00  0.00           C  
ATOM    873  O   GLN B  96     -11.069  24.658  20.503  1.00  0.00           O  
ATOM    874  CB  GLN B  96     -11.995  25.731  23.016  1.00  0.00           C  
ATOM    875  CG  GLN B  96     -11.618  26.070  24.457  1.00  0.00           C  
ATOM    876  CD  GLN B  96     -10.233  25.584  24.852  1.00  0.00           C  
ATOM    877  OE1 GLN B  96     -10.092  24.616  25.607  1.00  0.00           O  
ATOM    878  NE2 GLN B  96      -9.200  26.253  24.339  1.00  0.00           N  
ATOM    879 1HE2 GLN B  96      -8.271  25.927  24.604  1.00  0.00           H  
ATOM    880 2HE2 GLN B  96      -9.316  27.052  23.716  1.00  0.00           H  
ATOM    881  N   LYS B  97     -10.128  23.022  21.710  1.00  0.00           N  
ATOM    882  HN  LYS B  97     -10.121  22.488  22.579  1.00  0.00           H  
ATOM    883  CA  LYS B  97      -9.148  22.729  20.667  1.00  0.00           C  
ATOM    884  C   LYS B  97      -9.359  21.333  20.086  1.00  0.00           C  
ATOM    885  O   LYS B  97      -8.584  20.870  19.245  1.00  0.00           O  
ATOM    886  CB  LYS B  97      -7.725  22.863  21.228  1.00  0.00           C  
ATOM    887  CG  LYS B  97      -7.470  24.218  21.885  1.00  0.00           C  
ATOM    888  CD  LYS B  97      -6.011  24.645  21.815  1.00  0.00           C  
ATOM    889  CE  LYS B  97      -5.561  24.937  20.375  1.00  0.00           C  
ATOM    890  NZ  LYS B  97      -6.352  26.002  19.676  1.00  0.00           N  
ATOM    891  HZ1 LYS B  97      -6.053  26.196  18.720  1.00  0.00           H  
ATOM    892  HZ2 LYS B  97      -6.355  26.860  20.227  1.00  0.00           H  
ATOM    893  HZ3 LYS B  97      -7.346  25.776  19.697  1.00  0.00           H  
ATOM    894  N   ILE B  98     -10.430  20.682  20.528  1.00  0.00           N  
ATOM    895  HN  ILE B  98     -11.046  21.149  21.194  1.00  0.00           H  
ATOM    896  CA  ILE B  98     -10.762  19.325  20.100  1.00  0.00           C  
ATOM    897  C   ILE B  98     -12.064  19.250  19.311  1.00  0.00           C  
ATOM    898  O   ILE B  98     -13.140  19.465  19.864  1.00  0.00           O  
ATOM    899  CB  ILE B  98     -10.890  18.399  21.323  1.00  0.00           C  
ATOM    900  CG1 ILE B  98      -9.574  18.399  22.100  1.00  0.00           C  
ATOM    901  CG2 ILE B  98     -11.273  16.996  20.881  1.00  0.00           C  
ATOM    902  CD1 ILE B  98      -9.691  17.853  23.491  1.00  0.00           C  
ATOM    903  N   TYR B  99     -11.966  18.932  18.023  1.00  0.00           N  
ATOM    904  HN  TYR B  99     -11.046  18.767  17.614  1.00  0.00           H  
ATOM    905  CA  TYR B  99     -13.157  18.816  17.186  1.00  0.00           C  
ATOM    906  C   TYR B  99     -14.028  17.693  17.745  1.00  0.00           C  
ATOM    907  O   TYR B  99     -15.248  17.814  17.831  1.00  0.00           O  
ATOM    908  CB  TYR B  99     -12.761  18.507  15.736  1.00  0.00           C  
ATOM    909  CG  TYR B  99     -12.180  19.678  14.970  1.00  0.00           C  
ATOM    910  CD1 TYR B  99     -11.020  19.528  14.208  1.00  0.00           C  
ATOM    911  CD2 TYR B  99     -12.826  20.915  14.949  1.00  0.00           C  
ATOM    912  CE1 TYR B  99     -10.521  20.581  13.438  1.00  0.00           C  
ATOM    913  CE2 TYR B  99     -12.338  21.974  14.177  1.00  0.00           C  
ATOM    914  CZ  TYR B  99     -11.187  21.799  13.423  1.00  0.00           C  
ATOM    915  OH  TYR B  99     -10.712  22.832  12.642  1.00  0.00           O  
ATOM    916  HH  TYR B  99     -11.168  23.665  12.632  1.00  0.00           H  
ATOM    917  N   ALA B 100     -13.389  16.592  18.125  1.00  0.00           N  
ATOM    918  HN  ALA B 100     -12.376  16.542  18.014  1.00  0.00           H  
ATOM    919  CA  ALA B 100     -14.099  15.454  18.696  1.00  0.00           C  
ATOM    920  C   ALA B 100     -13.110  14.472  19.300  1.00  0.00           C  
ATOM    921  O   ALA B 100     -11.918  14.471  18.965  1.00  0.00           O  
ATOM    922  CB  ALA B 100     -14.938  14.760  17.631  1.00  0.00           C  
ATOM    923  N   ALA B 101     -13.616  13.639  20.199  1.00  0.00           N  
ATOM    924  HN  ALA B 101     -14.606  13.705  20.437  1.00  0.00           H  
ATOM    925  CA  ALA B 101     -12.796  12.636  20.853  1.00  0.00           C  
ATOM    926  C   ALA B 101     -13.319  11.270  20.420  1.00  0.00           C  
ATOM    927  O   ALA B 101     -14.507  10.978  20.555  1.00  0.00           O  
ATOM    928  CB  ALA B 101     -12.888  12.795  22.366  1.00  0.00           C  
ATOM    929  N   VAL B 102     -12.432  10.444  19.878  1.00  0.00           N  
ATOM    930  HN  VAL B 102     -11.464  10.750  19.779  1.00  0.00           H  
ATOM    931  CA  VAL B 102     -12.806   9.109  19.420  1.00  0.00           C  
ATOM    932  C   VAL B 102     -12.225   8.037  20.341  1.00  0.00           C  
ATOM    933  O   VAL B 102     -11.001   7.946  20.513  1.00  0.00           O  
ATOM    934  CB  VAL B 102     -12.297   8.854  17.981  1.00  0.00           C  
ATOM    935  CG1 VAL B 102     -12.782   7.496  17.480  1.00  0.00           C  
ATOM    936  CG2 VAL B 102     -12.774   9.967  17.053  1.00  0.00           C  
ATOM    937  N   PHE B 103     -13.105   7.228  20.925  1.00  0.00           N  
ATOM    938  HN  PHE B 103     -14.099   7.358  20.739  1.00  0.00           H  
ATOM    939  CA  PHE B 103     -12.685   6.159  21.825  1.00  0.00           C  
ATOM    940  C   PHE B 103     -12.726   4.809  21.141  1.00  0.00           C  
ATOM    941  O   PHE B 103     -13.801   4.267  20.900  1.00  0.00           O  
ATOM    942  CB  PHE B 103     -13.570   6.140  23.076  1.00  0.00           C  
ATOM    943  CG  PHE B 103     -13.515   7.416  23.862  1.00  0.00           C  
ATOM    944  CD1 PHE B 103     -14.248   8.534  23.456  1.00  0.00           C  
ATOM    945  CD2 PHE B 103     -12.693   7.516  24.986  1.00  0.00           C  
ATOM    946  CE1 PHE B 103     -14.161   9.733  24.155  1.00  0.00           C  
ATOM    947  CE2 PHE B 103     -12.599   8.703  25.688  1.00  0.00           C  
ATOM    948  CZ  PHE B 103     -13.333   9.818  25.276  1.00  0.00           C  
ATOM    949  N   LEU B 104     -11.553   4.271  20.829  1.00  0.00           N  
ATOM    950  HN  LEU B 104     -10.699   4.778  21.062  1.00  0.00           H  
ATOM    951  CA  LEU B 104     -11.448   2.972  20.161  1.00  0.00           C  
ATOM    952  C   LEU B 104     -11.309   1.877  21.203  1.00  0.00           C  
ATOM    953  O   LEU B 104     -10.272   1.784  21.850  1.00  0.00           O  
ATOM    954  CB  LEU B 104     -10.210   2.926  19.269  1.00  0.00           C  
ATOM    955  CG  LEU B 104     -10.319   2.429  17.823  1.00  0.00           C  
ATOM    956  CD1 LEU B 104      -8.907   2.109  17.376  1.00  0.00           C  
ATOM    957  CD2 LEU B 104     -11.219   1.213  17.679  1.00  0.00           C  
ATOM    958  N   ALA B 105     -12.339   1.044  21.348  1.00  0.00           N  
ATOM    959  HN  ALA B 105     -13.166   1.167  20.763  1.00  0.00           H  
ATOM    960  CA  ALA B 105     -12.311  -0.041  22.325  1.00  0.00           C  
ATOM    961  C   ALA B 105     -11.574   0.482  23.545  1.00  0.00           C  
ATOM    962  O   ALA B 105     -10.637  -0.141  24.034  1.00  0.00           O  
ATOM    963  CB  ALA B 105     -11.570  -1.241  21.747  1.00  0.00           C  
ATOM    964  N   ALA B 106     -11.997   1.636  24.036  1.00  0.00           N  
ATOM    965  HN  ALA B 106     -12.805   2.102  23.624  1.00  0.00           H  
ATOM    966  CA  ALA B 106     -11.310   2.232  25.157  1.00  0.00           C  
ATOM    967  C   ALA B 106     -12.102   2.363  26.430  1.00  0.00           C  
ATOM    968  O   ALA B 106     -13.287   2.035  26.501  1.00  0.00           O  
ATOM    969  CB  ALA B 106     -10.791   3.594  24.756  1.00  0.00           C  
ATOM    970  N   PHE B 107     -11.407   2.827  27.455  1.00  0.00           N  
ATOM    971  HN  PHE B 107     -10.408   3.004  27.354  1.00  0.00           H  
ATOM    972  CA  PHE B 107     -12.056   3.082  28.709  1.00  0.00           C  
ATOM    973  C   PHE B 107     -12.422   4.532  28.565  1.00  0.00           C  
ATOM    974  O   PHE B 107     -11.562   5.408  28.457  1.00  0.00           O  
ATOM    975  CB  PHE B 107     -11.109   2.862  29.875  1.00  0.00           C  
ATOM    976  CG  PHE B 107     -10.759   1.422  30.092  1.00  0.00           C  
ATOM    977  CD1 PHE B 107      -9.461   0.975  29.893  1.00  0.00           C  
ATOM    978  CD2 PHE B 107     -11.730   0.508  30.493  1.00  0.00           C  
ATOM    979  CE1 PHE B 107      -9.130  -0.362  30.091  1.00  0.00           C  
ATOM    980  CE2 PHE B 107     -11.403  -0.835  30.693  1.00  0.00           C  
ATOM    981  CZ  PHE B 107     -10.099  -1.266  30.491  1.00  0.00           C  
ATOM    982  N   MET B 108     -13.719   4.772  28.511  1.00  0.00           N  
ATOM    983  HN  MET B 108     -14.377   3.996  28.583  1.00  0.00           H  
ATOM    984  CA  MET B 108     -14.220   6.116  28.352  1.00  0.00           C  
ATOM    985  C   MET B 108     -14.797   6.602  29.663  1.00  0.00           C  
ATOM    986  O   MET B 108     -15.840   6.130  30.109  1.00  0.00           O  
ATOM    987  CB  MET B 108     -15.288   6.138  27.265  1.00  0.00           C  
ATOM    988  CG  MET B 108     -15.989   7.463  27.103  1.00  0.00           C  
ATOM    989  SD  MET B 108     -17.253   7.276  25.714  1.00  0.00           S  
ATOM    990  CE  MET B 108     -18.350   5.904  26.507  1.00  0.00           C  
ATOM    991  N   PRO B 109     -14.118   7.566  30.292  1.00  0.00           N  
ATOM    992  CA  PRO B 109     -14.518   8.161  31.571  1.00  0.00           C  
ATOM    993  C   PRO B 109     -15.820   8.925  31.434  1.00  0.00           C  
ATOM    994  O   PRO B 109     -16.369   9.045  30.337  1.00  0.00           O  
ATOM    995  CB  PRO B 109     -13.374   9.126  31.893  1.00  0.00           C  
ATOM    996  CG  PRO B 109     -12.247   8.689  31.015  1.00  0.00           C  
ATOM    997  CD  PRO B 109     -12.912   8.221  29.762  1.00  0.00           C  
ATOM    998  N   ASP B 110     -16.307   9.440  32.560  1.00  0.00           N  
ATOM    999  HN  ASP B 110     -15.822   9.259  33.439  1.00  0.00           H  
ATOM   1000  CA  ASP B 110     -17.514  10.255  32.571  1.00  0.00           C  
ATOM   1001  C   ASP B 110     -17.340  11.406  33.553  1.00  0.00           C  
ATOM   1002  O   ASP B 110     -16.428  11.393  34.386  1.00  0.00           O  
ATOM   1003  CB  ASP B 110     -18.771   9.434  32.924  1.00  0.00           C  
ATOM   1004  CG  ASP B 110     -18.803   8.959  34.371  1.00  0.00           C  
ATOM   1005  OD1 ASP B 110     -18.354   9.686  35.269  1.00  0.00           O  
ATOM   1006  OD2 ASP B 110     -19.313   7.845  34.608  1.00  0.00           O  
ATOM   1007  N   SER B 111     -18.205  12.409  33.436  1.00  0.00           N  
ATOM   1008  HN  SER B 111     -18.926  12.358  32.716  1.00  0.00           H  
ATOM   1009  CA  SER B 111     -18.157  13.576  34.301  1.00  0.00           C  
ATOM   1010  C   SER B 111     -19.272  13.518  35.340  1.00  0.00           C  
ATOM   1011  O   SER B 111     -19.974  14.499  35.569  1.00  0.00           O  
ATOM   1012  CB  SER B 111     -18.273  14.856  33.463  1.00  0.00           C  
ATOM   1013  OG  SER B 111     -19.376  14.803  32.575  1.00  0.00           O  
ATOM   1014  HG  SER B 111     -19.448  15.596  32.056  1.00  0.00           H  
ATOM   1015  N   VAL B 112     -19.417  12.359  35.975  1.00  0.00           N  
ATOM   1016  HN  VAL B 112     -18.792  11.587  35.742  1.00  0.00           H  
ATOM   1017  CA  VAL B 112     -20.439  12.155  36.993  1.00  0.00           C  
ATOM   1018  C   VAL B 112     -19.843  11.506  38.234  1.00  0.00           C  
ATOM   1019  O   VAL B 112     -19.959  12.041  39.338  1.00  0.00           O  
ATOM   1020  CB  VAL B 112     -21.572  11.261  36.464  1.00  0.00           C  
ATOM   1021  CG1 VAL B 112     -22.674  11.138  37.507  1.00  0.00           C  
ATOM   1022  CG2 VAL B 112     -22.121  11.840  35.170  1.00  0.00           C  
ATOM   1023  N   HIS B 113     -19.206  10.353  38.044  1.00  0.00           N  
ATOM   1024  HN  HIS B 113     -19.150   9.973  37.099  1.00  0.00           H  
ATOM   1025  CA  HIS B 113     -18.583   9.611  39.139  1.00  0.00           C  
ATOM   1026  C   HIS B 113     -17.099   9.935  39.204  1.00  0.00           C  
ATOM   1027  O   HIS B 113     -16.607  10.783  38.458  1.00  0.00           O  
ATOM   1028  CB  HIS B 113     -18.733   8.100  38.923  1.00  0.00           C  
ATOM   1029  CG  HIS B 113     -20.123   7.665  38.581  1.00  0.00           C  
ATOM   1030  ND1 HIS B 113     -20.714   7.949  37.368  1.00  0.00           N  
ATOM   1031  HD1 HIS B 113     -20.279   8.473  36.609  1.00  0.00           H  
ATOM   1032  CD2 HIS B 113     -21.036   6.959  39.288  1.00  0.00           C  
ATOM   1033  CE1 HIS B 113     -21.930   7.436  37.343  1.00  0.00           C  
ATOM   1034  NE2 HIS B 113     -22.151   6.829  38.497  1.00  0.00           N  
ATOM   1035  HE2 HIS B 113     -23.010   6.344  38.757  1.00  0.00           H  
ATOM   1036  N   ASN B 114     -16.390   9.258  40.106  1.00  0.00           N  
ATOM   1037  HN  ASN B 114     -16.864   8.595  40.719  1.00  0.00           H  
ATOM   1038  CA  ASN B 114     -14.948   9.446  40.235  1.00  0.00           C  
ATOM   1039  C   ASN B 114     -14.327   9.031  38.912  1.00  0.00           C  
ATOM   1040  O   ASN B 114     -14.850   8.159  38.212  1.00  0.00           O  
ATOM   1041  CB  ASN B 114     -14.376   8.582  41.366  1.00  0.00           C  
ATOM   1042  CG  ASN B 114     -14.583   9.205  42.743  1.00  0.00           C  
ATOM   1043  OD1 ASN B 114     -15.211   8.607  43.618  1.00  0.00           O  
ATOM   1044  ND2 ASN B 114     -14.052  10.412  42.941  1.00  0.00           N  
ATOM   1045 1HD2 ASN B 114     -14.190  10.829  43.862  1.00  0.00           H  
ATOM   1046 2HD2 ASN B 114     -13.532  10.907  42.217  1.00  0.00           H  
ATOM   1047  N   SER B 115     -13.203   9.645  38.577  1.00  0.00           N  
ATOM   1048  HN  SER B 115     -12.801  10.338  39.208  1.00  0.00           H  
ATOM   1049  CA  SER B 115     -12.536   9.345  37.324  1.00  0.00           C  
ATOM   1050  C   SER B 115     -12.103   7.888  37.184  1.00  0.00           C  
ATOM   1051  O   SER B 115     -11.783   7.435  36.086  1.00  0.00           O  
ATOM   1052  CB  SER B 115     -11.350  10.289  37.148  1.00  0.00           C  
ATOM   1053  OG  SER B 115     -11.814  11.626  37.129  1.00  0.00           O  
ATOM   1054  HG  SER B 115     -11.076  12.214  37.019  1.00  0.00           H  
ATOM   1055  N   SER B 116     -12.100   7.148  38.285  1.00  0.00           N  
ATOM   1056  HN  SER B 116     -12.368   7.565  39.176  1.00  0.00           H  
ATOM   1057  CA  SER B 116     -11.716   5.743  38.229  1.00  0.00           C  
ATOM   1058  C   SER B 116     -12.927   4.864  37.929  1.00  0.00           C  
ATOM   1059  O   SER B 116     -12.775   3.674  37.653  1.00  0.00           O  
ATOM   1060  CB  SER B 116     -11.100   5.300  39.557  1.00  0.00           C  
ATOM   1061  OG  SER B 116     -12.086   5.200  40.570  1.00  0.00           O  
ATOM   1062  HG  SER B 116     -11.703   4.925  41.395  1.00  0.00           H  
ATOM   1063  N   PHE B 117     -14.120   5.460  37.974  1.00  0.00           N  
ATOM   1064  HN  PHE B 117     -14.159   6.459  38.176  1.00  0.00           H  
ATOM   1065  CA  PHE B 117     -15.376   4.741  37.746  1.00  0.00           C  
ATOM   1066  C   PHE B 117     -15.318   3.685  36.648  1.00  0.00           C  
ATOM   1067  O   PHE B 117     -15.505   2.498  36.917  1.00  0.00           O  
ATOM   1068  CB  PHE B 117     -16.517   5.727  37.434  1.00  0.00           C  
ATOM   1069  CG  PHE B 117     -17.880   5.079  37.337  1.00  0.00           C  
ATOM   1070  CD1 PHE B 117     -18.476   4.497  38.452  1.00  0.00           C  
ATOM   1071  CD2 PHE B 117     -18.569   5.054  36.129  1.00  0.00           C  
ATOM   1072  CE1 PHE B 117     -19.742   3.898  38.366  1.00  0.00           C  
ATOM   1073  CE2 PHE B 117     -19.834   4.458  36.031  1.00  0.00           C  
ATOM   1074  CZ  PHE B 117     -20.419   3.881  37.153  1.00  0.00           C  
ATOM   1075  N   VAL B 118     -15.056   4.111  35.416  1.00  0.00           N  
ATOM   1076  HN  VAL B 118     -14.880   5.103  35.258  1.00  0.00           H  
ATOM   1077  CA  VAL B 118     -15.014   3.188  34.282  1.00  0.00           C  
ATOM   1078  C   VAL B 118     -14.067   2.010  34.480  1.00  0.00           C  
ATOM   1079  O   VAL B 118     -14.384   0.881  34.101  1.00  0.00           O  
ATOM   1080  CB  VAL B 118     -14.631   3.922  32.982  1.00  0.00           C  
ATOM   1081  CG1 VAL B 118     -14.766   2.984  31.801  1.00  0.00           C  
ATOM   1082  CG2 VAL B 118     -15.517   5.134  32.797  1.00  0.00           C  
ATOM   1083  N   LEU B 119     -12.903   2.275  35.066  1.00  0.00           N  
ATOM   1084  HN  LEU B 119     -12.691   3.234  35.341  1.00  0.00           H  
ATOM   1085  CA  LEU B 119     -11.923   1.226  35.325  1.00  0.00           C  
ATOM   1086  C   LEU B 119     -12.414   0.314  36.443  1.00  0.00           C  
ATOM   1087  O   LEU B 119     -12.130  -0.886  36.459  1.00  0.00           O  
ATOM   1088  CB  LEU B 119     -10.584   1.844  35.722  1.00  0.00           C  
ATOM   1089  CG  LEU B 119      -9.900   2.641  34.614  1.00  0.00           C  
ATOM   1090  CD1 LEU B 119      -8.700   3.395  35.170  1.00  0.00           C  
ATOM   1091  CD2 LEU B 119      -9.485   1.684  33.508  1.00  0.00           C  
ATOM   1092  N   GLU B 120     -13.159   0.895  37.375  1.00  0.00           N  
ATOM   1093  HN  GLU B 120     -13.365   1.891  37.297  1.00  0.00           H  
ATOM   1094  CA  GLU B 120     -13.691   0.147  38.507  1.00  0.00           C  
ATOM   1095  C   GLU B 120     -14.716  -0.865  38.003  1.00  0.00           C  
ATOM   1096  O   GLU B 120     -14.661  -2.050  38.338  1.00  0.00           O  
ATOM   1097  CB  GLU B 120     -14.358   1.106  39.492  1.00  0.00           C  
ATOM   1098  CG  GLU B 120     -14.215   0.708  40.944  1.00  0.00           C  
ATOM   1099  CD  GLU B 120     -13.117   1.487  41.641  1.00  0.00           C  
ATOM   1100  OE1 GLU B 120     -13.256   2.727  41.765  1.00  0.00           O  
ATOM   1101  OE2 GLU B 120     -12.115   0.863  42.062  1.00  0.00           O  
ATOM   1102  N   GLN B 121     -15.651  -0.382  37.194  1.00  0.00           N  
ATOM   1103  HN  GLN B 121     -15.637   0.610  36.959  1.00  0.00           H  
ATOM   1104  CA  GLN B 121     -16.696  -1.226  36.632  1.00  0.00           C  
ATOM   1105  C   GLN B 121     -16.089  -2.380  35.839  1.00  0.00           C  
ATOM   1106  O   GLN B 121     -16.569  -3.512  35.907  1.00  0.00           O  
ATOM   1107  CB  GLN B 121     -17.608  -0.389  35.733  1.00  0.00           C  
ATOM   1108  CG  GLN B 121     -18.239   0.805  36.442  1.00  0.00           C  
ATOM   1109  CD  GLN B 121     -19.228   0.397  37.521  1.00  0.00           C  
ATOM   1110  OE1 GLN B 121     -19.131   0.838  38.669  1.00  0.00           O  
ATOM   1111  NE2 GLN B 121     -20.194  -0.441  37.153  1.00  0.00           N  
ATOM   1112 1HE2 GLN B 121     -20.274  -0.806  36.204  1.00  0.00           H  
ATOM   1113 2HE2 GLN B 121     -20.858  -0.715  37.877  1.00  0.00           H  
ATOM   1114  N   TYR B 122     -15.027  -2.088  35.093  1.00  0.00           N  
ATOM   1115  HN  TYR B 122     -14.675  -1.131  35.084  1.00  0.00           H  
ATOM   1116  CA  TYR B 122     -14.351  -3.101  34.287  1.00  0.00           C  
ATOM   1117  C   TYR B 122     -13.865  -4.250  35.167  1.00  0.00           C  
ATOM   1118  O   TYR B 122     -14.101  -5.420  34.866  1.00  0.00           O  
ATOM   1119  CB  TYR B 122     -13.160  -2.478  33.549  1.00  0.00           C  
ATOM   1120  CG  TYR B 122     -12.300  -3.481  32.815  1.00  0.00           C  
ATOM   1121  CD1 TYR B 122     -12.750  -4.103  31.653  1.00  0.00           C  
ATOM   1122  CD2 TYR B 122     -11.046  -3.834  33.305  1.00  0.00           C  
ATOM   1123  CE1 TYR B 122     -11.969  -5.057  30.999  1.00  0.00           C  
ATOM   1124  CE2 TYR B 122     -10.260  -4.785  32.661  1.00  0.00           C  
ATOM   1125  CZ  TYR B 122     -10.723  -5.392  31.513  1.00  0.00           C  
ATOM   1126  OH  TYR B 122      -9.940  -6.329  30.884  1.00  0.00           O  
ATOM   1127  HH  TYR B 122      -9.088  -6.558  31.236  1.00  0.00           H  
ATOM   1128  N   ASN B 123     -13.185  -3.898  36.253  1.00  0.00           N  
ATOM   1129  HN  ASN B 123     -13.032  -2.906  36.433  1.00  0.00           H  
ATOM   1130  CA  ASN B 123     -12.648  -4.872  37.199  1.00  0.00           C  
ATOM   1131  C   ASN B 123     -13.757  -5.726  37.807  1.00  0.00           C  
ATOM   1132  O   ASN B 123     -13.641  -6.950  37.902  1.00  0.00           O  
ATOM   1133  CB  ASN B 123     -11.901  -4.143  38.317  1.00  0.00           C  
ATOM   1134  CG  ASN B 123     -11.286  -5.093  39.328  1.00  0.00           C  
ATOM   1135  OD1 ASN B 123     -10.910  -4.684  40.429  1.00  0.00           O  
ATOM   1136  ND2 ASN B 123     -11.174  -6.368  38.958  1.00  0.00           N  
ATOM   1137 1HD2 ASN B 123     -11.485  -6.706  38.047  1.00  0.00           H  
ATOM   1138 2HD2 ASN B 123     -10.761  -7.007  39.638  1.00  0.00           H  
ATOM   1139  N   GLU B 124     -14.831  -5.066  38.223  1.00  0.00           N  
ATOM   1140  HN  GLU B 124     -14.863  -4.052  38.115  1.00  0.00           H  
ATOM   1141  CA  GLU B 124     -15.964  -5.750  38.829  1.00  0.00           C  
ATOM   1142  C   GLU B 124     -16.746  -6.596  37.831  1.00  0.00           C  
ATOM   1143  O   GLU B 124     -17.516  -7.472  38.221  1.00  0.00           O  
ATOM   1144  CB  GLU B 124     -16.891  -4.732  39.498  1.00  0.00           C  
ATOM   1145  CG  GLU B 124     -16.301  -4.118  40.760  1.00  0.00           C  
ATOM   1146  CD  GLU B 124     -17.229  -3.116  41.425  1.00  0.00           C  
ATOM   1147  OE1 GLU B 124     -18.424  -3.439  41.611  1.00  0.00           O  
ATOM   1148  OE2 GLU B 124     -16.758  -2.011  41.772  1.00  0.00           O  
ATOM   1149  N   ARG B 125     -16.543  -6.341  36.543  1.00  0.00           N  
ATOM   1150  HN  ARG B 125     -15.890  -5.605  36.274  1.00  0.00           H  
ATOM   1151  CA  ARG B 125     -17.238  -7.097  35.507  1.00  0.00           C  
ATOM   1152  C   ARG B 125     -16.294  -8.029  34.763  1.00  0.00           C  
ATOM   1153  O   ARG B 125     -16.698  -8.705  33.819  1.00  0.00           O  
ATOM   1154  CB  ARG B 125     -17.914  -6.145  34.517  1.00  0.00           C  
ATOM   1155  CG  ARG B 125     -19.210  -5.540  35.027  1.00  0.00           C  
ATOM   1156  CD  ARG B 125     -19.702  -4.422  34.116  1.00  0.00           C  
ATOM   1157  NE  ARG B 125     -19.862  -4.846  32.726  1.00  0.00           N  
ATOM   1158  HE  ARG B 125     -19.211  -4.467  32.038  1.00  0.00           H  
ATOM   1159  CZ  ARG B 125     -20.794  -5.690  32.292  1.00  0.00           C  
ATOM   1160  NH1 ARG B 125     -20.851  -6.010  31.002  1.00  0.00           N  
ATOM   1161 1HH1 ARG B 125     -20.177  -5.611  30.349  1.00  0.00           H  
ATOM   1162 2HH1 ARG B 125     -21.566  -6.657  30.669  1.00  0.00           H  
ATOM   1163  NH2 ARG B 125     -21.672  -6.210  33.143  1.00  0.00           N  
ATOM   1164 1HH2 ARG B 125     -21.628  -5.965  34.132  1.00  0.00           H  
ATOM   1165 2HH2 ARG B 125     -22.387  -6.857  32.810  1.00  0.00           H  
ATOM   1166  N   THR B 126     -15.040  -8.075  35.199  1.00  0.00           N  
ATOM   1167  HN  THR B 126     -14.770  -7.505  36.001  1.00  0.00           H  
ATOM   1168  CA  THR B 126     -14.041  -8.920  34.559  1.00  0.00           C  
ATOM   1169  C   THR B 126     -13.379  -9.857  35.569  1.00  0.00           C  
ATOM   1170  O   THR B 126     -12.837  -9.408  36.581  1.00  0.00           O  
ATOM   1171  CB  THR B 126     -12.945  -8.058  33.892  1.00  0.00           C  
ATOM   1172  OG1 THR B 126     -13.557  -7.066  33.057  1.00  0.00           O  
ATOM   1173  HG1 THR B 126     -14.133  -6.524  33.583  1.00  0.00           H  
ATOM   1174  CG2 THR B 126     -12.025  -8.925  33.051  1.00  0.00           C  
ATOM   1175  N   PRO B 127     -13.421 -11.176  35.304  1.00  0.00           N  
ATOM   1176  CA  PRO B 127     -12.827 -12.192  36.179  1.00  0.00           C  
ATOM   1177  C   PRO B 127     -11.300 -12.137  36.164  1.00  0.00           C  
ATOM   1178  O   PRO B 127     -10.692 -11.851  35.131  1.00  0.00           O  
ATOM   1179  CB  PRO B 127     -13.368 -13.497  35.602  1.00  0.00           C  
ATOM   1180  CG  PRO B 127     -13.461 -13.192  34.147  1.00  0.00           C  
ATOM   1181  CD  PRO B 127     -14.081 -11.814  34.150  1.00  0.00           C  
ATOM   1182  N   ALA B 128     -10.694 -12.423  37.312  1.00  0.00           N  
ATOM   1183  HN  ALA B 128     -11.264 -12.671  38.121  1.00  0.00           H  
ATOM   1184  CA  ALA B 128      -9.241 -12.395  37.456  1.00  0.00           C  
ATOM   1185  C   ALA B 128      -8.524 -13.405  36.564  1.00  0.00           C  
ATOM   1186  O   ALA B 128      -7.313 -13.311  36.357  1.00  0.00           O  
ATOM   1187  CB  ALA B 128      -8.862 -12.630  38.913  1.00  0.00           C  
ATOM   1188  N   GLU B 129      -9.272 -14.369  36.040  1.00  0.00           N  
ATOM   1189  HN  GLU B 129     -10.270 -14.397  36.250  1.00  0.00           H  
ATOM   1190  CA  GLU B 129      -8.696 -15.388  35.170  1.00  0.00           C  
ATOM   1191  C   GLU B 129      -8.358 -14.850  33.781  1.00  0.00           C  
ATOM   1192  O   GLU B 129      -7.510 -15.408  33.088  1.00  0.00           O  
ATOM   1193  CB  GLU B 129      -9.659 -16.572  35.022  1.00  0.00           C  
ATOM   1194  CG  GLU B 129      -9.233 -17.827  35.765  1.00  0.00           C  
ATOM   1195  CD  GLU B 129      -9.603 -17.805  37.240  1.00  0.00           C  
ATOM   1196  OE1 GLU B 129      -9.045 -18.632  37.998  1.00  0.00           O  
ATOM   1197  OE2 GLU B 129     -10.454 -16.973  37.637  1.00  0.00           O  
ATOM   1198  N   ASN B 130      -9.021 -13.769  33.379  1.00  0.00           N  
ATOM   1199  HN  ASN B 130      -9.699 -13.339  34.008  1.00  0.00           H  
ATOM   1200  CA  ASN B 130      -8.802 -13.181  32.058  1.00  0.00           C  
ATOM   1201  C   ASN B 130      -7.421 -12.549  31.881  1.00  0.00           C  
ATOM   1202  O   ASN B 130      -6.930 -12.447  30.760  1.00  0.00           O  
ATOM   1203  CB  ASN B 130      -9.883 -12.137  31.757  1.00  0.00           C  
ATOM   1204  CG  ASN B 130      -9.962 -11.785  30.281  1.00  0.00           C  
ATOM   1205  OD1 ASN B 130     -10.205 -12.652  29.440  1.00  0.00           O  
ATOM   1206  ND2 ASN B 130      -9.760 -10.503  29.958  1.00  0.00           N  
ATOM   1207 1HD2 ASN B 130      -9.559  -9.785  30.654  1.00  0.00           H  
ATOM   1208 2HD2 ASN B 130      -9.813 -10.267  28.967  1.00  0.00           H  
ATOM   1209  N   TRP B 131      -6.799 -12.131  32.979  1.00  0.00           N  
ATOM   1210  HN  TRP B 131      -7.253 -12.248  33.885  1.00  0.00           H  
ATOM   1211  CA  TRP B 131      -5.479 -11.508  32.915  1.00  0.00           C  
ATOM   1212  C   TRP B 131      -4.383 -12.490  32.521  1.00  0.00           C  
ATOM   1213  O   TRP B 131      -3.338 -12.090  32.008  1.00  0.00           O  
ATOM   1214  CB  TRP B 131      -5.121 -10.865  34.256  1.00  0.00           C  
ATOM   1215  CG  TRP B 131      -5.997  -9.707  34.621  1.00  0.00           C  
ATOM   1216  CD1 TRP B 131      -7.004  -9.698  35.542  1.00  0.00           C  
ATOM   1217  CD2 TRP B 131      -5.946  -8.384  34.070  1.00  0.00           C  
ATOM   1218  NE1 TRP B 131      -7.582  -8.452  35.603  1.00  0.00           N  
ATOM   1219  HE1 TRP B 131      -8.354  -8.186  36.214  1.00  0.00           H  
ATOM   1220  CE2 TRP B 131      -6.952  -7.626  34.710  1.00  0.00           C  
ATOM   1221  CE3 TRP B 131      -5.148  -7.767  33.099  1.00  0.00           C  
ATOM   1222  CZ2 TRP B 131      -7.182  -6.277  34.409  1.00  0.00           C  
ATOM   1223  CZ3 TRP B 131      -5.376  -6.426  32.799  1.00  0.00           C  
ATOM   1224  CH2 TRP B 131      -6.386  -5.697  33.453  1.00  0.00           C  
ATOM   1225  N   LEU B 132      -4.623 -13.774  32.770  1.00  0.00           N  
ATOM   1226  HN  LEU B 132      -5.507 -14.034  33.207  1.00  0.00           H  
ATOM   1227  CA  LEU B 132      -3.666 -14.824  32.440  1.00  0.00           C  
ATOM   1228  C   LEU B 132      -2.277 -14.570  33.031  1.00  0.00           C  
ATOM   1229  O   LEU B 132      -2.100 -14.589  34.248  1.00  0.00           O  
ATOM   1230  CB  LEU B 132      -3.565 -14.979  30.921  1.00  0.00           C  
ATOM   1231  CG  LEU B 132      -4.870 -15.233  30.156  1.00  0.00           C  
ATOM   1232  CD1 LEU B 132      -4.567 -15.391  28.676  1.00  0.00           C  
ATOM   1233  CD2 LEU B 132      -5.554 -16.482  30.688  1.00  0.00           C  
ATOM   1234  N   ASP B 133      -1.294 -14.322  32.171  1.00  0.00           N  
ATOM   1235  HN  ASP B 133      -1.501 -14.294  31.173  1.00  0.00           H  
ATOM   1236  CA  ASP B 133       0.075 -14.089  32.623  1.00  0.00           C  
ATOM   1237  C   ASP B 133       0.490 -12.627  32.774  1.00  0.00           C  
ATOM   1238  O   ASP B 133       1.682 -12.323  32.782  1.00  0.00           O  
ATOM   1239  CB  ASP B 133       1.053 -14.788  31.680  1.00  0.00           C  
ATOM   1240  CG  ASP B 133       0.969 -14.264  30.258  1.00  0.00           C  
ATOM   1241  OD1 ASP B 133       1.717 -14.771  29.397  1.00  0.00           O  
ATOM   1242  OD2 ASP B 133       0.156 -13.348  30.003  1.00  0.00           O  
ATOM   1243  N   THR B 134      -0.483 -11.729  32.897  1.00  0.00           N  
ATOM   1244  HN  THR B 134      -1.455 -12.039  32.878  1.00  0.00           H  
ATOM   1245  CA  THR B 134      -0.189 -10.309  33.058  1.00  0.00           C  
ATOM   1246  C   THR B 134       0.469 -10.064  34.414  1.00  0.00           C  
ATOM   1247  O   THR B 134      -0.018 -10.536  35.440  1.00  0.00           O  
ATOM   1248  CB  THR B 134      -1.473  -9.460  32.964  1.00  0.00           C  
ATOM   1249  OG1 THR B 134      -2.048  -9.607  31.659  1.00  0.00           O  
ATOM   1250  HG1 THR B 134      -2.839  -9.084  31.601  1.00  0.00           H  
ATOM   1251  CG2 THR B 134      -1.165  -7.993  33.218  1.00  0.00           C  
ATOM   1252  N   GLN B 135       1.575  -9.326  34.415  1.00  0.00           N  
ATOM   1253  HN  GLN B 135       1.930  -8.959  33.532  1.00  0.00           H  
ATOM   1254  CA  GLN B 135       2.292  -9.030  35.650  1.00  0.00           C  
ATOM   1255  C   GLN B 135       1.837  -7.741  36.317  1.00  0.00           C  
ATOM   1256  O   GLN B 135       1.758  -6.685  35.685  1.00  0.00           O  
ATOM   1257  CB  GLN B 135       3.797  -8.950  35.391  1.00  0.00           C  
ATOM   1258  CG  GLN B 135       4.466 -10.288  35.160  1.00  0.00           C  
ATOM   1259  CD  GLN B 135       5.966 -10.157  34.969  1.00  0.00           C  
ATOM   1260  OE1 GLN B 135       6.653  -9.532  35.780  1.00  0.00           O  
ATOM   1261  NE2 GLN B 135       6.484 -10.752  33.896  1.00  0.00           N  
ATOM   1262 1HE2 GLN B 135       5.916 -11.269  33.225  1.00  0.00           H  
ATOM   1263 2HE2 GLN B 135       7.492 -10.664  33.768  1.00  0.00           H  
ATOM   1264  N   PHE B 136       1.548  -7.847  37.609  1.00  0.00           N  
ATOM   1265  HN  PHE B 136       1.641  -8.759  38.056  1.00  0.00           H  
ATOM   1266  CA  PHE B 136       1.104  -6.719  38.417  1.00  0.00           C  
ATOM   1267  C   PHE B 136       2.059  -6.581  39.592  1.00  0.00           C  
ATOM   1268  O   PHE B 136       1.909  -7.264  40.603  1.00  0.00           O  
ATOM   1269  CB  PHE B 136      -0.309  -6.975  38.932  1.00  0.00           C  
ATOM   1270  CG  PHE B 136      -1.362  -6.908  37.870  1.00  0.00           C  
ATOM   1271  CD1 PHE B 136      -1.823  -5.679  37.413  1.00  0.00           C  
ATOM   1272  CD2 PHE B 136      -1.897  -8.070  37.327  1.00  0.00           C  
ATOM   1273  CE1 PHE B 136      -2.808  -5.606  36.438  1.00  0.00           C  
ATOM   1274  CE2 PHE B 136      -2.885  -8.009  36.348  1.00  0.00           C  
ATOM   1275  CZ  PHE B 136      -3.340  -6.771  35.901  1.00  0.00           C  
ATOM   1276  N   LEU B 137       3.038  -5.695  39.459  1.00  0.00           N  
ATOM   1277  HN  LEU B 137       3.103  -5.144  38.603  1.00  0.00           H  
ATOM   1278  CA  LEU B 137       4.020  -5.496  40.513  1.00  0.00           C  
ATOM   1279  C   LEU B 137       3.873  -4.143  41.204  1.00  0.00           C  
ATOM   1280  O   LEU B 137       3.522  -3.144  40.576  1.00  0.00           O  
ATOM   1281  CB  LEU B 137       5.432  -5.626  39.934  1.00  0.00           C  
ATOM   1282  CG  LEU B 137       5.729  -6.916  39.160  1.00  0.00           C  
ATOM   1283  CD1 LEU B 137       7.095  -6.817  38.504  1.00  0.00           C  
ATOM   1284  CD2 LEU B 137       5.663  -8.115  40.102  1.00  0.00           C  
ATOM   1285  N   PRO B 138       4.127  -4.104  42.521  1.00  0.00           N  
ATOM   1286  CA  PRO B 138       4.033  -2.872  43.305  1.00  0.00           C  
ATOM   1287  C   PRO B 138       5.339  -2.087  43.230  1.00  0.00           C  
ATOM   1288  O   PRO B 138       6.418  -2.677  43.172  1.00  0.00           O  
ATOM   1289  CB  PRO B 138       3.772  -3.391  44.710  1.00  0.00           C  
ATOM   1290  CG  PRO B 138       4.606  -4.633  44.739  1.00  0.00           C  
ATOM   1291  CD  PRO B 138       4.257  -5.273  43.410  1.00  0.00           C  
ATOM   1292  N   TYR B 139       5.244  -0.763  43.228  1.00  0.00           N  
ATOM   1293  HN  TYR B 139       4.323  -0.326  43.260  1.00  0.00           H  
ATOM   1294  CA  TYR B 139       6.433   0.077  43.181  1.00  0.00           C  
ATOM   1295  C   TYR B 139       6.190   1.370  43.941  1.00  0.00           C  
ATOM   1296  O   TYR B 139       6.954   2.327  43.825  1.00  0.00           O  
ATOM   1297  CB  TYR B 139       6.820   0.396  41.739  1.00  0.00           C  
ATOM   1298  CG  TYR B 139       5.835   1.278  41.013  1.00  0.00           C  
ATOM   1299  CD1 TYR B 139       4.703   0.743  40.396  1.00  0.00           C  
ATOM   1300  CD2 TYR B 139       6.053   2.651  40.913  1.00  0.00           C  
ATOM   1301  CE1 TYR B 139       3.819   1.557  39.689  1.00  0.00           C  
ATOM   1302  CE2 TYR B 139       5.180   3.470  40.215  1.00  0.00           C  
ATOM   1303  CZ  TYR B 139       4.067   2.920  39.600  1.00  0.00           C  
ATOM   1304  OH  TYR B 139       3.238   3.738  38.869  1.00  0.00           O  
ATOM   1305  HH  TYR B 139       2.475   3.361  38.447  1.00  0.00           H  
ATOM   1306  N   GLY B 140       5.115   1.390  44.720  1.00  0.00           N  
ATOM   1307  HN  GLY B 140       4.513   0.568  44.768  1.00  0.00           H  
ATOM   1308  CA  GLY B 140       4.787   2.566  45.503  1.00  0.00           C  
ATOM   1309  C   GLY B 140       5.211   2.405  46.954  1.00  0.00           C  
ATOM   1310  O   GLY B 140       6.280   1.862  47.236  1.00  0.00           O  
ATOM   1311  N   SER B 141       4.369   2.873  47.871  1.00  0.00           N  
ATOM   1312  HN  SER B 141       3.497   3.303  47.563  1.00  0.00           H  
ATOM   1313  CA  SER B 141       4.645   2.794  49.301  1.00  0.00           C  
ATOM   1314  C   SER B 141       3.378   2.377  50.045  1.00  0.00           C  
ATOM   1315  O   SER B 141       2.287   2.389  49.476  1.00  0.00           O  
ATOM   1316  CB  SER B 141       5.114   4.157  49.815  1.00  0.00           C  
ATOM   1317  OG  SER B 141       4.118   5.143  49.600  1.00  0.00           O  
ATOM   1318  HG  SER B 141       4.409   5.989  49.919  1.00  0.00           H  
ATOM   1319  N   PRO B 142       3.506   1.999  51.329  1.00  0.00           N  
ATOM   1320  CA  PRO B 142       2.340   1.587  52.118  1.00  0.00           C  
ATOM   1321  C   PRO B 142       1.318   2.710  52.285  1.00  0.00           C  
ATOM   1322  O   PRO B 142       0.112   2.458  52.340  1.00  0.00           O  
ATOM   1323  CB  PRO B 142       2.960   1.156  53.445  1.00  0.00           C  
ATOM   1324  CG  PRO B 142       4.169   2.039  53.550  1.00  0.00           C  
ATOM   1325  CD  PRO B 142       4.729   1.958  52.150  1.00  0.00           C  
ATOM   1326  N   GLU B 143       1.804   3.948  52.368  1.00  0.00           N  
ATOM   1327  HN  GLU B 143       2.813   4.089  52.325  1.00  0.00           H  
ATOM   1328  CA  GLU B 143       0.928   5.109  52.519  1.00  0.00           C  
ATOM   1329  C   GLU B 143       0.429   5.539  51.141  1.00  0.00           C  
ATOM   1330  O   GLU B 143      -0.736   5.907  50.977  1.00  0.00           O  
ATOM   1331  CB  GLU B 143       1.676   6.278  53.171  1.00  0.00           C  
ATOM   1332  CG  GLU B 143       2.613   5.887  54.302  1.00  0.00           C  
ATOM   1333  CD  GLU B 143       3.954   5.379  53.797  1.00  0.00           C  
ATOM   1334  OE1 GLU B 143       4.752   4.886  54.621  1.00  0.00           O  
ATOM   1335  OE2 GLU B 143       4.214   5.478  52.577  1.00  0.00           O  
ATOM   1336  N   GLU B 144       1.331   5.502  50.161  1.00  0.00           N  
ATOM   1337  HN  GLU B 144       2.283   5.213  50.384  1.00  0.00           H  
ATOM   1338  CA  GLU B 144       1.013   5.859  48.778  1.00  0.00           C  
ATOM   1339  C   GLU B 144       1.378   4.689  47.866  1.00  0.00           C  
ATOM   1340  O   GLU B 144       2.421   4.698  47.214  1.00  0.00           O  
ATOM   1341  CB  GLU B 144       1.792   7.102  48.337  1.00  0.00           C  
ATOM   1342  CG  GLU B 144       1.357   8.395  49.000  1.00  0.00           C  
ATOM   1343  CD  GLU B 144       1.710   8.441  50.467  1.00  0.00           C  
ATOM   1344  OE1 GLU B 144       2.910   8.303  50.789  1.00  0.00           O  
ATOM   1345  OE2 GLU B 144       0.794   8.618  51.297  1.00  0.00           O  
ATOM   1346  N   PRO B 145       0.514   3.664  47.811  1.00  0.00           N  
ATOM   1347  CA  PRO B 145       0.732   2.474  46.983  1.00  0.00           C  
ATOM   1348  C   PRO B 145       0.612   2.742  45.488  1.00  0.00           C  
ATOM   1349  O   PRO B 145      -0.186   3.572  45.057  1.00  0.00           O  
ATOM   1350  CB  PRO B 145      -0.339   1.513  47.483  1.00  0.00           C  
ATOM   1351  CG  PRO B 145      -1.470   2.443  47.797  1.00  0.00           C  
ATOM   1352  CD  PRO B 145      -0.770   3.569  48.531  1.00  0.00           C  
ATOM   1353  N   LEU B 146       1.417   2.033  44.705  1.00  0.00           N  
ATOM   1354  HN  LEU B 146       2.065   1.373  45.134  1.00  0.00           H  
ATOM   1355  CA  LEU B 146       1.405   2.167  43.253  1.00  0.00           C  
ATOM   1356  C   LEU B 146       1.588   0.786  42.649  1.00  0.00           C  
ATOM   1357  O   LEU B 146       2.377  -0.018  43.146  1.00  0.00           O  
ATOM   1358  CB  LEU B 146       2.535   3.086  42.787  1.00  0.00           C  
ATOM   1359  CG  LEU B 146       2.469   4.533  43.274  1.00  0.00           C  
ATOM   1360  CD1 LEU B 146       3.740   5.258  42.881  1.00  0.00           C  
ATOM   1361  CD2 LEU B 146       1.252   5.220  42.690  1.00  0.00           C  
ATOM   1362  N   THR B 147       0.857   0.509  41.576  1.00  0.00           N  
ATOM   1363  HN  THR B 147       0.222   1.215  41.203  1.00  0.00           H  
ATOM   1364  CA  THR B 147       0.950  -0.786  40.927  1.00  0.00           C  
ATOM   1365  C   THR B 147       1.229  -0.635  39.437  1.00  0.00           C  
ATOM   1366  O   THR B 147       0.660   0.229  38.775  1.00  0.00           O  
ATOM   1367  CB  THR B 147      -0.355  -1.588  41.117  1.00  0.00           C  
ATOM   1368  OG1 THR B 147      -0.680  -1.647  42.513  1.00  0.00           O  
ATOM   1369  HG1 THR B 147      -0.782  -0.762  42.844  1.00  0.00           H  
ATOM   1370  CG2 THR B 147      -0.192  -3.004  40.587  1.00  0.00           C  
ATOM   1371  N   SER B 148       2.125  -1.468  38.919  1.00  0.00           N  
ATOM   1372  HN  SER B 148       2.592  -2.142  39.525  1.00  0.00           H  
ATOM   1373  CA  SER B 148       2.452  -1.435  37.503  1.00  0.00           C  
ATOM   1374  C   SER B 148       1.749  -2.615  36.856  1.00  0.00           C  
ATOM   1375  O   SER B 148       1.437  -3.601  37.524  1.00  0.00           O  
ATOM   1376  CB  SER B 148       3.961  -1.549  37.291  1.00  0.00           C  
ATOM   1377  OG  SER B 148       4.437  -2.831  37.659  1.00  0.00           O  
ATOM   1378  HG  SER B 148       5.375  -2.902  37.527  1.00  0.00           H  
ATOM   1379  N   MET B 149       1.504  -2.507  35.556  1.00  0.00           N  
ATOM   1380  HN  MET B 149       1.797  -1.660  35.069  1.00  0.00           H  
ATOM   1381  CA  MET B 149       0.831  -3.556  34.801  1.00  0.00           C  
ATOM   1382  C   MET B 149       1.581  -3.861  33.507  1.00  0.00           C  
ATOM   1383  O   MET B 149       1.721  -2.995  32.641  1.00  0.00           O  
ATOM   1384  CB  MET B 149      -0.602  -3.121  34.483  1.00  0.00           C  
ATOM   1385  CG  MET B 149      -1.339  -4.033  33.522  1.00  0.00           C  
ATOM   1386  SD  MET B 149      -3.108  -3.357  33.157  1.00  0.00           S  
ATOM   1387  CE  MET B 149      -2.638  -1.937  31.928  1.00  0.00           C  
ATOM   1388  N   PHE B 150       2.048  -5.098  33.375  1.00  0.00           N  
ATOM   1389  HN  PHE B 150       1.877  -5.773  34.121  1.00  0.00           H  
ATOM   1390  CA  PHE B 150       2.798  -5.522  32.196  1.00  0.00           C  
ATOM   1391  C   PHE B 150       2.167  -6.767  31.571  1.00  0.00           C  
ATOM   1392  O   PHE B 150       2.199  -7.848  32.159  1.00  0.00           O  
ATOM   1393  CB  PHE B 150       4.252  -5.798  32.605  1.00  0.00           C  
ATOM   1394  CG  PHE B 150       5.193  -5.996  31.449  1.00  0.00           C  
ATOM   1395  CD1 PHE B 150       5.183  -5.128  30.364  1.00  0.00           C  
ATOM   1396  CD2 PHE B 150       6.119  -7.030  31.463  1.00  0.00           C  
ATOM   1397  CE1 PHE B 150       6.079  -5.289  29.305  1.00  0.00           C  
ATOM   1398  CE2 PHE B 150       7.023  -7.200  30.407  1.00  0.00           C  
ATOM   1399  CZ  PHE B 150       7.001  -6.323  29.327  1.00  0.00           C  
ATOM   1400  N   PHE B 151       1.584  -6.615  30.383  1.00  0.00           N  
ATOM   1401  HN  PHE B 151       1.578  -5.697  29.939  1.00  0.00           H  
ATOM   1402  CA  PHE B 151       0.953  -7.745  29.708  1.00  0.00           C  
ATOM   1403  C   PHE B 151       1.983  -8.815  29.373  1.00  0.00           C  
ATOM   1404  O   PHE B 151       3.104  -8.508  28.969  1.00  0.00           O  
ATOM   1405  CB  PHE B 151       0.251  -7.305  28.412  1.00  0.00           C  
ATOM   1406  CG  PHE B 151      -0.763  -6.206  28.604  1.00  0.00           C  
ATOM   1407  CD1 PHE B 151      -1.589  -6.192  29.723  1.00  0.00           C  
ATOM   1408  CD2 PHE B 151      -0.874  -5.174  27.678  1.00  0.00           C  
ATOM   1409  CE1 PHE B 151      -2.506  -5.166  29.923  1.00  0.00           C  
ATOM   1410  CE2 PHE B 151      -1.790  -4.140  27.867  1.00  0.00           C  
ATOM   1411  CZ  PHE B 151      -2.606  -4.136  28.995  1.00  0.00           C  
ATOM   1412  N   GLY B 152       1.589 -10.071  29.555  1.00  0.00           N  
ATOM   1413  HN  GLY B 152       0.652 -10.254  29.913  1.00  0.00           H  
ATOM   1414  CA  GLY B 152       2.466 -11.186  29.254  1.00  0.00           C  
ATOM   1415  C   GLY B 152       2.173 -11.687  27.852  1.00  0.00           C  
ATOM   1416  O   GLY B 152       1.189 -11.263  27.247  1.00  0.00           O  
ATOM   1417  N   PRO B 153       2.991 -12.603  27.313  1.00  0.00           N  
ATOM   1418  CA  PRO B 153       2.799 -13.146  25.964  1.00  0.00           C  
ATOM   1419  C   PRO B 153       1.478 -13.875  25.715  1.00  0.00           C  
ATOM   1420  O   PRO B 153       0.971 -13.884  24.594  1.00  0.00           O  
ATOM   1421  CB  PRO B 153       4.005 -14.064  25.794  1.00  0.00           C  
ATOM   1422  CG  PRO B 153       4.254 -14.541  27.187  1.00  0.00           C  
ATOM   1423  CD  PRO B 153       4.118 -13.274  27.987  1.00  0.00           C  
ATOM   1424  N   LYS B 154       0.931 -14.492  26.755  1.00  0.00           N  
ATOM   1425  HN  LYS B 154       1.396 -14.450  27.662  1.00  0.00           H  
ATOM   1426  CA  LYS B 154      -0.320 -15.228  26.627  1.00  0.00           C  
ATOM   1427  C   LYS B 154      -1.511 -14.279  26.577  1.00  0.00           C  
ATOM   1428  O   LYS B 154      -2.407 -14.433  25.745  1.00  0.00           O  
ATOM   1429  CB  LYS B 154      -0.474 -16.204  27.799  1.00  0.00           C  
ATOM   1430  CG  LYS B 154       0.635 -17.254  27.890  1.00  0.00           C  
ATOM   1431  CD  LYS B 154       0.455 -18.164  29.107  1.00  0.00           C  
ATOM   1432  CE  LYS B 154       1.558 -19.216  29.196  1.00  0.00           C  
ATOM   1433  NZ  LYS B 154       1.398 -20.126  30.376  1.00  0.00           N  
ATOM   1434  HZ1 LYS B 154       2.135 -20.829  30.435  1.00  0.00           H  
ATOM   1435  HZ2 LYS B 154       0.476 -20.562  30.379  1.00  0.00           H  
ATOM   1436  HZ3 LYS B 154       1.331 -19.592  31.243  1.00  0.00           H  
ATOM   1437  N   PHE B 155      -1.517 -13.300  27.475  1.00  0.00           N  
ATOM   1438  HN  PHE B 155      -0.752 -13.233  28.147  1.00  0.00           H  
ATOM   1439  CA  PHE B 155      -2.593 -12.322  27.519  1.00  0.00           C  
ATOM   1440  C   PHE B 155      -2.627 -11.565  26.198  1.00  0.00           C  
ATOM   1441  O   PHE B 155      -3.697 -11.305  25.654  1.00  0.00           O  
ATOM   1442  CB  PHE B 155      -2.383 -11.355  28.684  1.00  0.00           C  
ATOM   1443  CG  PHE B 155      -3.442 -10.288  28.789  1.00  0.00           C  
ATOM   1444  CD1 PHE B 155      -3.230  -9.020  28.249  1.00  0.00           C  
ATOM   1445  CD2 PHE B 155      -4.655 -10.551  29.428  1.00  0.00           C  
ATOM   1446  CE1 PHE B 155      -4.208  -8.032  28.345  1.00  0.00           C  
ATOM   1447  CE2 PHE B 155      -5.638  -9.566  29.527  1.00  0.00           C  
ATOM   1448  CZ  PHE B 155      -5.415  -8.306  28.986  1.00  0.00           C  
ATOM   1449  N   LEU B 156      -1.445 -11.226  25.688  1.00  0.00           N  
ATOM   1450  HN  LEU B 156      -0.595 -11.472  26.196  1.00  0.00           H  
ATOM   1451  CA  LEU B 156      -1.334 -10.513  24.422  1.00  0.00           C  
ATOM   1452  C   LEU B 156      -1.837 -11.369  23.264  1.00  0.00           C  
ATOM   1453  O   LEU B 156      -2.697 -10.943  22.499  1.00  0.00           O  
ATOM   1454  CB  LEU B 156       0.123 -10.106  24.158  1.00  0.00           C  
ATOM   1455  CG  LEU B 156       0.723  -8.959  24.981  1.00  0.00           C  
ATOM   1456  CD1 LEU B 156       2.242  -8.919  24.793  1.00  0.00           C  
ATOM   1457  CD2 LEU B 156       0.099  -7.631  24.555  1.00  0.00           C  
ATOM   1458  N   ALA B 157      -1.317 -12.588  23.155  1.00  0.00           N  
ATOM   1459  HN  ALA B 157      -0.637 -12.904  23.847  1.00  0.00           H  
ATOM   1460  CA  ALA B 157      -1.697 -13.480  22.070  1.00  0.00           C  
ATOM   1461  C   ALA B 157      -3.140 -13.988  22.083  1.00  0.00           C  
ATOM   1462  O   ALA B 157      -3.769 -14.091  21.031  1.00  0.00           O  
ATOM   1463  CB  ALA B 157      -0.738 -14.669  22.019  1.00  0.00           C  
ATOM   1464  N   HIS B 158      -3.665 -14.301  23.262  1.00  0.00           N  
ATOM   1465  HN  HIS B 158      -3.112 -14.166  24.108  1.00  0.00           H  
ATOM   1466  CA  HIS B 158      -5.019 -14.834  23.368  1.00  0.00           C  
ATOM   1467  C   HIS B 158      -6.120 -13.859  23.794  1.00  0.00           C  
ATOM   1468  O   HIS B 158      -7.300 -14.195  23.717  1.00  0.00           O  
ATOM   1469  CB  HIS B 158      -5.016 -16.045  24.311  1.00  0.00           C  
ATOM   1470  CG  HIS B 158      -4.159 -17.177  23.833  1.00  0.00           C  
ATOM   1471  ND1 HIS B 158      -4.370 -17.812  22.628  1.00  0.00           N  
ATOM   1472  HD1 HIS B 158      -5.114 -17.589  21.967  1.00  0.00           H  
ATOM   1473  CD2 HIS B 158      -3.080 -17.777  24.390  1.00  0.00           C  
ATOM   1474  CE1 HIS B 158      -3.459 -18.754  22.462  1.00  0.00           C  
ATOM   1475  NE2 HIS B 158      -2.663 -18.753  23.516  1.00  0.00           N  
ATOM   1476  HE2 HIS B 158      -1.868 -19.376  23.658  1.00  0.00           H  
ATOM   1477  N   LYS B 159      -5.754 -12.660  24.234  1.00  0.00           N  
ATOM   1478  HN  LYS B 159      -4.765 -12.412  24.269  1.00  0.00           H  
ATOM   1479  CA  LYS B 159      -6.761 -11.696  24.668  1.00  0.00           C  
ATOM   1480  C   LYS B 159      -6.730 -10.367  23.923  1.00  0.00           C  
ATOM   1481  O   LYS B 159      -7.710  -9.626  23.935  1.00  0.00           O  
ATOM   1482  CB  LYS B 159      -6.615 -11.426  26.170  1.00  0.00           C  
ATOM   1483  CG  LYS B 159      -6.755 -12.666  27.048  1.00  0.00           C  
ATOM   1484  CD  LYS B 159      -8.094 -13.349  26.846  1.00  0.00           C  
ATOM   1485  CE  LYS B 159      -8.222 -14.572  27.741  1.00  0.00           C  
ATOM   1486  NZ  LYS B 159      -9.477 -15.345  27.464  1.00  0.00           N  
ATOM   1487  HZ1 LYS B 159      -9.563 -16.165  28.064  1.00  0.00           H  
ATOM   1488  HZ2 LYS B 159      -9.544 -15.600  26.479  1.00  0.00           H  
ATOM   1489  HZ3 LYS B 159     -10.301 -14.748  27.533  1.00  0.00           H  
ATOM   1490  N   LEU B 160      -5.607 -10.061  23.285  1.00  0.00           N  
ATOM   1491  HN  LEU B 160      -4.824 -10.715  23.295  1.00  0.00           H  
ATOM   1492  CA  LEU B 160      -5.486  -8.799  22.571  1.00  0.00           C  
ATOM   1493  C   LEU B 160      -5.187  -8.922  21.075  1.00  0.00           C  
ATOM   1494  O   LEU B 160      -5.672  -8.118  20.286  1.00  0.00           O  
ATOM   1495  CB  LEU B 160      -4.406  -7.940  23.232  1.00  0.00           C  
ATOM   1496  CG  LEU B 160      -4.565  -7.690  24.735  1.00  0.00           C  
ATOM   1497  CD1 LEU B 160      -3.458  -6.755  25.195  1.00  0.00           C  
ATOM   1498  CD2 LEU B 160      -5.924  -7.090  25.040  1.00  0.00           C  
ATOM   1499  N   TYR B 161      -4.399  -9.929  20.697  1.00  0.00           N  
ATOM   1500  HN  TYR B 161      -4.059 -10.576  21.408  1.00  0.00           H  
ATOM   1501  CA  TYR B 161      -4.000 -10.146  19.305  1.00  0.00           C  
ATOM   1502  C   TYR B 161      -4.545 -11.434  18.678  1.00  0.00           C  
ATOM   1503  O   TYR B 161      -4.045 -11.883  17.645  1.00  0.00           O  
ATOM   1504  CB  TYR B 161      -2.471 -10.186  19.203  1.00  0.00           C  
ATOM   1505  CG  TYR B 161      -1.756  -8.858  19.403  1.00  0.00           C  
ATOM   1506  CD1 TYR B 161      -1.869  -8.140  20.600  1.00  0.00           C  
ATOM   1507  CD2 TYR B 161      -0.944  -8.333  18.394  1.00  0.00           C  
ATOM   1508  CE1 TYR B 161      -1.185  -6.927  20.781  1.00  0.00           C  
ATOM   1509  CE2 TYR B 161      -0.259  -7.129  18.567  1.00  0.00           C  
ATOM   1510  CZ  TYR B 161      -0.385  -6.433  19.757  1.00  0.00           C  
ATOM   1511  OH  TYR B 161       0.269  -5.235  19.906  1.00  0.00           O  
ATOM   1512  HH  TYR B 161       0.183  -4.757  20.723  1.00  0.00           H  
ATOM   1513  N   GLN B 162      -5.564 -12.021  19.294  1.00  0.00           N  
ATOM   1514  HN  GLN B 162      -5.953 -11.583  20.129  1.00  0.00           H  
ATOM   1515  CA  GLN B 162      -6.148 -13.275  18.816  1.00  0.00           C  
ATOM   1516  C   GLN B 162      -6.456 -13.305  17.322  1.00  0.00           C  
ATOM   1517  O   GLN B 162      -6.402 -14.359  16.700  1.00  0.00           O  
ATOM   1518  CB  GLN B 162      -7.425 -13.587  19.607  1.00  0.00           C  
ATOM   1519  CG  GLN B 162      -7.840 -12.449  20.542  1.00  0.00           C  
ATOM   1520  CD  GLN B 162      -9.065 -11.717  20.091  1.00  0.00           C  
ATOM   1521  OE1 GLN B 162      -9.322 -10.609  20.530  1.00  0.00           O  
ATOM   1522  NE2 GLN B 162      -9.840 -12.333  19.225  1.00  0.00           N  
ATOM   1523 1HE2 GLN B 162     -10.675 -11.834  18.918  1.00  0.00           H  
ATOM   1524 2HE2 GLN B 162      -9.625 -13.260  18.858  1.00  0.00           H  
ATOM   1525  N   LEU B 163      -6.793 -12.162  16.736  1.00  0.00           N  
ATOM   1526  HN  LEU B 163      -6.832 -11.298  17.277  1.00  0.00           H  
ATOM   1527  CA  LEU B 163      -7.107 -12.153  15.312  1.00  0.00           C  
ATOM   1528  C   LEU B 163      -6.028 -11.474  14.480  1.00  0.00           C  
ATOM   1529  O   LEU B 163      -6.218 -11.217  13.286  1.00  0.00           O  
ATOM   1530  CB  LEU B 163      -8.462 -11.485  15.066  1.00  0.00           C  
ATOM   1531  CG  LEU B 163      -9.707 -12.197  15.611  1.00  0.00           C  
ATOM   1532  CD1 LEU B 163     -10.933 -11.350  15.289  1.00  0.00           C  
ATOM   1533  CD2 LEU B 163      -9.857 -13.593  14.976  1.00  0.00           C  
ATOM   1534  N   CYS B 164      -4.898 -11.177  15.113  1.00  0.00           N  
ATOM   1535  HN  CYS B 164      -4.805 -11.403  16.103  1.00  0.00           H  
ATOM   1536  CA  CYS B 164      -3.787 -10.534  14.418  1.00  0.00           C  
ATOM   1537  C   CYS B 164      -2.788 -11.593  13.946  1.00  0.00           C  
ATOM   1538  O   CYS B 164      -2.959 -12.779  14.225  1.00  0.00           O  
ATOM   1539  CB  CYS B 164      -3.091  -9.524  15.338  1.00  0.00           C  
ATOM   1540  SG  CYS B 164      -4.077  -8.049  15.715  1.00  0.00           S  
ATOM   1541  N   SER B 165      -1.742 -11.160  13.251  1.00  0.00           N  
ATOM   1542  HN  SER B 165      -1.634 -10.159  13.089  1.00  0.00           H  
ATOM   1543  CA  SER B 165      -0.742 -12.077  12.712  1.00  0.00           C  
ATOM   1544  C   SER B 165       0.442 -12.333  13.634  1.00  0.00           C  
ATOM   1545  O   SER B 165       0.700 -11.575  14.565  1.00  0.00           O  
ATOM   1546  CB  SER B 165      -0.197 -11.542  11.386  1.00  0.00           C  
ATOM   1547  OG  SER B 165       0.646 -10.427  11.617  1.00  0.00           O  
ATOM   1548  HG  SER B 165       0.984 -10.095  10.794  1.00  0.00           H  
ATOM   1549  N   PRO B 166       1.186 -13.418  13.379  1.00  0.00           N  
ATOM   1550  CA  PRO B 166       2.344 -13.708  14.225  1.00  0.00           C  
ATOM   1551  C   PRO B 166       3.376 -12.574  14.131  1.00  0.00           C  
ATOM   1552  O   PRO B 166       4.137 -12.344  15.067  1.00  0.00           O  
ATOM   1553  CB  PRO B 166       2.854 -15.041  13.674  1.00  0.00           C  
ATOM   1554  CG  PRO B 166       2.397 -15.035  12.245  1.00  0.00           C  
ATOM   1555  CD  PRO B 166       1.001 -14.460  12.355  1.00  0.00           C  
ATOM   1556  N   GLU B 167       3.399 -11.863  13.006  1.00  0.00           N  
ATOM   1557  HN  GLU B 167       2.761 -12.096  12.245  1.00  0.00           H  
ATOM   1558  CA  GLU B 167       4.332 -10.753  12.858  1.00  0.00           C  
ATOM   1559  C   GLU B 167       3.933  -9.673  13.868  1.00  0.00           C  
ATOM   1560  O   GLU B 167       4.780  -9.140  14.581  1.00  0.00           O  
ATOM   1561  CB  GLU B 167       4.290 -10.187  11.435  1.00  0.00           C  
ATOM   1562  CG  GLU B 167       4.871 -11.097  10.338  1.00  0.00           C  
ATOM   1563  CD  GLU B 167       4.004 -12.310  10.017  1.00  0.00           C  
ATOM   1564  OE1 GLU B 167       2.788 -12.263  10.283  1.00  0.00           O  
ATOM   1565  OE2 GLU B 167       4.545 -13.309   9.475  1.00  0.00           O  
ATOM   1566  N   ASP B 168       2.634  -9.373  13.933  1.00  0.00           N  
ATOM   1567  HN  ASP B 168       1.985  -9.857  13.313  1.00  0.00           H  
ATOM   1568  CA  ASP B 168       2.111  -8.376  14.861  1.00  0.00           C  
ATOM   1569  C   ASP B 168       2.500  -8.807  16.280  1.00  0.00           C  
ATOM   1570  O   ASP B 168       2.930  -7.991  17.091  1.00  0.00           O  
ATOM   1571  CB  ASP B 168       0.574  -8.287  14.763  1.00  0.00           C  
ATOM   1572  CG  ASP B 168       0.071  -7.760  13.402  1.00  0.00           C  
ATOM   1573  OD1 ASP B 168      -1.052  -8.158  13.001  1.00  0.00           O  
ATOM   1574  OD2 ASP B 168       0.765  -6.946  12.750  1.00  0.00           O  
ATOM   1575  N   LEU B 169       2.361 -10.096  16.573  1.00  0.00           N  
ATOM   1576  HN  LEU B 169       2.020 -10.740  15.859  1.00  0.00           H  
ATOM   1577  CA  LEU B 169       2.689 -10.604  17.901  1.00  0.00           C  
ATOM   1578  C   LEU B 169       4.180 -10.453  18.222  1.00  0.00           C  
ATOM   1579  O   LEU B 169       4.549 -10.081  19.341  1.00  0.00           O  
ATOM   1580  CB  LEU B 169       2.272 -12.067  18.019  1.00  0.00           C  
ATOM   1581  CG  LEU B 169       2.435 -12.667  19.412  1.00  0.00           C  
ATOM   1582  CD1 LEU B 169       1.645 -11.848  20.439  1.00  0.00           C  
ATOM   1583  CD2 LEU B 169       1.956 -14.106  19.371  1.00  0.00           C  
ATOM   1584  N   ALA B 170       5.035 -10.734  17.244  1.00  0.00           N  
ATOM   1585  HN  ALA B 170       4.682 -11.045  16.339  1.00  0.00           H  
ATOM   1586  CA  ALA B 170       6.475 -10.603  17.451  1.00  0.00           C  
ATOM   1587  C   ALA B 170       6.835  -9.128  17.659  1.00  0.00           C  
ATOM   1588  O   ALA B 170       7.649  -8.798  18.514  1.00  0.00           O  
ATOM   1589  CB  ALA B 170       7.233 -11.166  16.261  1.00  0.00           C  
ATOM   1590  N   LEU B 171       6.223  -8.238  16.884  1.00  0.00           N  
ATOM   1591  HN  LEU B 171       5.548  -8.552  16.186  1.00  0.00           H  
ATOM   1592  CA  LEU B 171       6.512  -6.811  17.026  1.00  0.00           C  
ATOM   1593  C   LEU B 171       6.178  -6.336  18.440  1.00  0.00           C  
ATOM   1594  O   LEU B 171       6.998  -5.718  19.105  1.00  0.00           O  
ATOM   1595  CB  LEU B 171       5.713  -5.998  16.003  1.00  0.00           C  
ATOM   1596  CG  LEU B 171       5.974  -4.482  15.986  1.00  0.00           C  
ATOM   1597  CD1 LEU B 171       7.457  -4.192  15.748  1.00  0.00           C  
ATOM   1598  CD2 LEU B 171       5.128  -3.853  14.892  1.00  0.00           C  
ATOM   1599  N   ALA B 172       4.970  -6.646  18.898  1.00  0.00           N  
ATOM   1600  HN  ALA B 172       4.338  -7.179  18.301  1.00  0.00           H  
ATOM   1601  CA  ALA B 172       4.518  -6.250  20.225  1.00  0.00           C  
ATOM   1602  C   ALA B 172       5.404  -6.817  21.327  1.00  0.00           C  
ATOM   1603  O   ALA B 172       5.690  -6.145  22.317  1.00  0.00           O  
ATOM   1604  CB  ALA B 172       3.068  -6.703  20.440  1.00  0.00           C  
ATOM   1605  N   SER B 173       5.828  -8.063  21.159  1.00  0.00           N  
ATOM   1606  HN  SER B 173       5.562  -8.573  20.316  1.00  0.00           H  
ATOM   1607  CA  SER B 173       6.665  -8.716  22.154  1.00  0.00           C  
ATOM   1608  C   SER B 173       8.020  -8.017  22.327  1.00  0.00           C  
ATOM   1609  O   SER B 173       8.605  -8.044  23.411  1.00  0.00           O  
ATOM   1610  CB  SER B 173       6.850 -10.191  21.774  1.00  0.00           C  
ATOM   1611  OG  SER B 173       7.737 -10.856  22.658  1.00  0.00           O  
ATOM   1612  HG  SER B 173       7.852 -11.769  22.423  1.00  0.00           H  
ATOM   1613  N   SER B 174       8.520  -7.384  21.273  1.00  0.00           N  
ATOM   1614  HN  SER B 174       8.009  -7.383  20.390  1.00  0.00           H  
ATOM   1615  CA  SER B 174       9.800  -6.690  21.374  1.00  0.00           C  
ATOM   1616  C   SER B 174       9.634  -5.230  21.782  1.00  0.00           C  
ATOM   1617  O   SER B 174      10.624  -4.531  22.001  1.00  0.00           O  
ATOM   1618  CB  SER B 174      10.531  -6.726  20.040  1.00  0.00           C  
ATOM   1619  OG  SER B 174       9.826  -5.938  19.100  1.00  0.00           O  
ATOM   1620  HG  SER B 174      10.282  -5.960  18.267  1.00  0.00           H  
ATOM   1621  N   LEU B 175       8.395  -4.758  21.885  1.00  0.00           N  
ATOM   1622  HN  LEU B 175       7.600  -5.374  21.717  1.00  0.00           H  
ATOM   1623  CA  LEU B 175       8.171  -3.361  22.238  1.00  0.00           C  
ATOM   1624  C   LEU B 175       7.334  -3.080  23.487  1.00  0.00           C  
ATOM   1625  O   LEU B 175       7.473  -2.009  24.082  1.00  0.00           O  
ATOM   1626  CB  LEU B 175       7.555  -2.623  21.040  1.00  0.00           C  
ATOM   1627  CG  LEU B 175       8.413  -2.584  19.772  1.00  0.00           C  
ATOM   1628  CD1 LEU B 175       7.606  -2.075  18.572  1.00  0.00           C  
ATOM   1629  CD2 LEU B 175       9.616  -1.679  20.020  1.00  0.00           C  
ATOM   1630  N   VAL B 176       6.466  -4.009  23.893  1.00  0.00           N  
ATOM   1631  HN  VAL B 176       6.382  -4.891  23.387  1.00  0.00           H  
ATOM   1632  CA  VAL B 176       5.633  -3.751  25.073  1.00  0.00           C  
ATOM   1633  C   VAL B 176       6.434  -3.447  26.334  1.00  0.00           C  
ATOM   1634  O   VAL B 176       7.477  -4.046  26.594  1.00  0.00           O  
ATOM   1635  CB  VAL B 176       4.623  -4.910  25.370  1.00  0.00           C  
ATOM   1636  CG1 VAL B 176       3.574  -4.964  24.266  1.00  0.00           C  
ATOM   1637  CG2 VAL B 176       5.343  -6.260  25.497  1.00  0.00           C  
ATOM   1638  N   ARG B 177       5.945  -2.475  27.096  1.00  0.00           N  
ATOM   1639  HN  ARG B 177       5.089  -2.001  26.807  1.00  0.00           H  
ATOM   1640  CA  ARG B 177       6.594  -2.068  28.329  1.00  0.00           C  
ATOM   1641  C   ARG B 177       5.534  -1.954  29.403  1.00  0.00           C  
ATOM   1642  O   ARG B 177       4.350  -1.815  29.104  1.00  0.00           O  
ATOM   1643  CB  ARG B 177       7.293  -0.717  28.155  1.00  0.00           C  
ATOM   1644  CG  ARG B 177       8.445  -0.717  27.155  1.00  0.00           C  
ATOM   1645  CD  ARG B 177       8.923   0.707  26.879  1.00  0.00           C  
ATOM   1646  NE  ARG B 177       9.344   1.394  28.101  1.00  0.00           N  
ATOM   1647  HE  ARG B 177       9.376   0.851  28.964  1.00  0.00           H  
ATOM   1648  CZ  ARG B 177       9.687   2.676  28.165  1.00  0.00           C  
ATOM   1649  NH1 ARG B 177       9.664   3.430  27.072  1.00  0.00           N  
ATOM   1650 1HH1 ARG B 177       9.385   3.023  26.179  1.00  0.00           H  
ATOM   1651 2HH1 ARG B 177       9.927   4.414  27.121  1.00  0.00           H  
ATOM   1652  NH2 ARG B 177      10.050   3.205  29.325  1.00  0.00           N  
ATOM   1653 1HH2 ARG B 177      10.068   2.626  30.164  1.00  0.00           H  
ATOM   1654 2HH2 ARG B 177      10.313   4.189  29.374  1.00  0.00           H  
ATOM   1655  N   PRO B 178       5.950  -2.020  30.675  1.00  0.00           N  
ATOM   1656  CA  PRO B 178       5.024  -1.920  31.801  1.00  0.00           C  
ATOM   1657  C   PRO B 178       4.306  -0.577  31.829  1.00  0.00           C  
ATOM   1658  O   PRO B 178       4.873   0.460  31.479  1.00  0.00           O  
ATOM   1659  CB  PRO B 178       5.931  -2.137  33.010  1.00  0.00           C  
ATOM   1660  CG  PRO B 178       7.242  -1.594  32.539  1.00  0.00           C  
ATOM   1661  CD  PRO B 178       7.338  -2.154  31.150  1.00  0.00           C  
ATOM   1662  N   SER B 179       3.049  -0.617  32.250  1.00  0.00           N  
ATOM   1663  HN  SER B 179       2.658  -1.515  32.533  1.00  0.00           H  
ATOM   1664  CA  SER B 179       2.204   0.565  32.326  1.00  0.00           C  
ATOM   1665  C   SER B 179       1.551   0.599  33.706  1.00  0.00           C  
ATOM   1666  O   SER B 179       2.079   0.038  34.666  1.00  0.00           O  
ATOM   1667  CB  SER B 179       1.132   0.480  31.232  1.00  0.00           C  
ATOM   1668  OG  SER B 179       0.250   1.586  31.260  1.00  0.00           O  
ATOM   1669  HG  SER B 179      -0.414   1.533  30.583  1.00  0.00           H  
ATOM   1670  N   SER B 180       0.402   1.256  33.803  1.00  0.00           N  
ATOM   1671  HN  SER B 180       0.018   1.717  32.978  1.00  0.00           H  
ATOM   1672  CA  SER B 180      -0.320   1.331  35.062  1.00  0.00           C  
ATOM   1673  C   SER B 180      -1.706   1.909  34.840  1.00  0.00           C  
ATOM   1674  O   SER B 180      -1.935   2.648  33.878  1.00  0.00           O  
ATOM   1675  CB  SER B 180       0.442   2.201  36.062  1.00  0.00           C  
ATOM   1676  OG  SER B 180      -0.267   2.319  37.282  1.00  0.00           O  
ATOM   1677  HG  SER B 180       0.206   2.860  37.903  1.00  0.00           H  
ATOM   1678  N   LEU B 181      -2.629   1.561  35.730  1.00  0.00           N  
ATOM   1679  HN  LEU B 181      -2.376   0.928  36.488  1.00  0.00           H  
ATOM   1680  CA  LEU B 181      -3.993   2.062  35.649  1.00  0.00           C  
ATOM   1681  C   LEU B 181      -4.149   3.287  36.538  1.00  0.00           C  
ATOM   1682  O   LEU B 181      -5.147   4.000  36.451  1.00  0.00           O  
ATOM   1683  CB  LEU B 181      -4.990   0.981  36.069  1.00  0.00           C  
ATOM   1684  CG  LEU B 181      -5.057  -0.241  35.153  1.00  0.00           C  
ATOM   1685  CD1 LEU B 181      -6.173  -1.168  35.609  1.00  0.00           C  
ATOM   1686  CD2 LEU B 181      -5.306   0.221  33.710  1.00  0.00           C  
ATOM   1687  N   PHE B 182      -3.161   3.529  37.396  1.00  0.00           N  
ATOM   1688  HN  PHE B 182      -2.365   2.892  37.437  1.00  0.00           H  
ATOM   1689  CA  PHE B 182      -3.198   4.690  38.278  1.00  0.00           C  
ATOM   1690  C   PHE B 182      -4.487   4.777  39.087  1.00  0.00           C  
ATOM   1691  O   PHE B 182      -5.061   5.855  39.245  1.00  0.00           O  
ATOM   1692  CB  PHE B 182      -3.027   5.953  37.438  1.00  0.00           C  
ATOM   1693  CG  PHE B 182      -1.770   5.957  36.625  1.00  0.00           C  
ATOM   1694  CD1 PHE B 182      -0.539   6.191  37.231  1.00  0.00           C  
ATOM   1695  CD2 PHE B 182      -1.805   5.666  35.263  1.00  0.00           C  
ATOM   1696  CE1 PHE B 182       0.641   6.131  36.497  1.00  0.00           C  
ATOM   1697  CE2 PHE B 182      -0.628   5.603  34.520  1.00  0.00           C  
ATOM   1698  CZ  PHE B 182       0.597   5.836  35.138  1.00  0.00           C  
ATOM   1699  N   MET B 183      -4.932   3.637  39.603  1.00  0.00           N  
ATOM   1700  HN  MET B 183      -4.402   2.780  39.445  1.00  0.00           H  
ATOM   1701  CA  MET B 183      -6.158   3.579  40.389  1.00  0.00           C  
ATOM   1702  C   MET B 183      -6.133   4.493  41.609  1.00  0.00           C  
ATOM   1703  O   MET B 183      -7.091   5.215  41.865  1.00  0.00           O  
ATOM   1704  CB  MET B 183      -6.426   2.140  40.837  1.00  0.00           C  
ATOM   1705  CG  MET B 183      -6.721   1.183  39.690  1.00  0.00           C  
ATOM   1706  SD  MET B 183      -8.293   1.711  38.692  1.00  0.00           S  
ATOM   1707  CE  MET B 183      -9.587   0.487  39.458  1.00  0.00           C  
ATOM   1708  N   GLU B 184      -5.039   4.462  42.362  1.00  0.00           N  
ATOM   1709  HN  GLU B 184      -4.263   3.853  42.102  1.00  0.00           H  
ATOM   1710  CA  GLU B 184      -4.939   5.290  43.555  1.00  0.00           C  
ATOM   1711  C   GLU B 184      -5.238   6.751  43.247  1.00  0.00           C  
ATOM   1712  O   GLU B 184      -5.979   7.412  43.973  1.00  0.00           O  
ATOM   1713  CB  GLU B 184      -3.548   5.164  44.183  1.00  0.00           C  
ATOM   1714  CG  GLU B 184      -3.145   3.734  44.544  1.00  0.00           C  
ATOM   1715  CD  GLU B 184      -2.643   2.946  43.347  1.00  0.00           C  
ATOM   1716  OE1 GLU B 184      -2.404   1.726  43.492  1.00  0.00           O  
ATOM   1717  OE2 GLU B 184      -2.480   3.548  42.261  1.00  0.00           O  
ATOM   1718  N   ASP B 185      -4.671   7.250  42.157  1.00  0.00           N  
ATOM   1719  HN  ASP B 185      -4.080   6.651  41.581  1.00  0.00           H  
ATOM   1720  CA  ASP B 185      -4.876   8.635  41.768  1.00  0.00           C  
ATOM   1721  C   ASP B 185      -6.293   8.939  41.281  1.00  0.00           C  
ATOM   1722  O   ASP B 185      -6.918   9.919  41.706  1.00  0.00           O  
ATOM   1723  CB  ASP B 185      -3.860   9.014  40.693  1.00  0.00           C  
ATOM   1724  CG  ASP B 185      -4.225  10.291  39.977  1.00  0.00           C  
ATOM   1725  OD1 ASP B 185      -4.593  11.274  40.657  1.00  0.00           O  
ATOM   1726  OD2 ASP B 185      -4.144  10.310  38.732  1.00  0.00           O  
ATOM   1727  N   LEU B 186      -6.805   8.088  40.400  1.00  0.00           N  
ATOM   1728  HN  LEU B 186      -6.254   7.280  40.109  1.00  0.00           H  
ATOM   1729  CA  LEU B 186      -8.137   8.282  39.838  1.00  0.00           C  
ATOM   1730  C   LEU B 186      -9.288   7.941  40.783  1.00  0.00           C  
ATOM   1731  O   LEU B 186     -10.344   8.567  40.722  1.00  0.00           O  
ATOM   1732  CB  LEU B 186      -8.269   7.464  38.548  1.00  0.00           C  
ATOM   1733  CG  LEU B 186      -7.299   7.848  37.429  1.00  0.00           C  
ATOM   1734  CD1 LEU B 186      -7.245   6.745  36.403  1.00  0.00           C  
ATOM   1735  CD2 LEU B 186      -7.724   9.165  36.796  1.00  0.00           C  
ATOM   1736  N   SER B 187      -9.087   6.959  41.657  1.00  0.00           N  
ATOM   1737  HN  SER B 187      -8.183   6.486  41.680  1.00  0.00           H  
ATOM   1738  CA  SER B 187     -10.138   6.544  42.586  1.00  0.00           C  
ATOM   1739  C   SER B 187     -10.561   7.638  43.559  1.00  0.00           C  
ATOM   1740  O   SER B 187     -11.679   7.617  44.067  1.00  0.00           O  
ATOM   1741  CB  SER B 187      -9.690   5.319  43.382  1.00  0.00           C  
ATOM   1742  OG  SER B 187      -8.615   5.649  44.243  1.00  0.00           O  
ATOM   1743  HG  SER B 187      -8.336   4.887  44.738  1.00  0.00           H  
ATOM   1744  N   LYS B 188      -9.676   8.595  43.813  1.00  0.00           N  
ATOM   1745  HN  LYS B 188      -8.769   8.579  43.346  1.00  0.00           H  
ATOM   1746  CA  LYS B 188      -9.983   9.668  44.750  1.00  0.00           C  
ATOM   1747  C   LYS B 188      -9.904  11.058  44.121  1.00  0.00           C  
ATOM   1748  O   LYS B 188      -9.319  11.970  44.695  1.00  0.00           O  
ATOM   1749  CB  LYS B 188      -9.036   9.583  45.957  1.00  0.00           C  
ATOM   1750  CG  LYS B 188      -7.572   9.750  45.601  1.00  0.00           C  
ATOM   1751  CD  LYS B 188      -6.644   9.379  46.755  1.00  0.00           C  
ATOM   1752  CE  LYS B 188      -6.714   7.898  47.080  1.00  0.00           C  
ATOM   1753  NZ  LYS B 188      -5.668   7.498  48.060  1.00  0.00           N  
ATOM   1754  HZ1 LYS B 188      -5.715   6.503  48.278  1.00  0.00           H  
ATOM   1755  HZ2 LYS B 188      -5.714   8.067  48.906  1.00  0.00           H  
ATOM   1756  HZ3 LYS B 188      -4.737   7.764  47.739  1.00  0.00           H  
ATOM   1757  N   ALA B 189     -10.498  11.217  42.942  1.00  0.00           N  
ATOM   1758  HN  ALA B 189     -10.965  10.420  42.510  1.00  0.00           H  
ATOM   1759  CA  ALA B 189     -10.500  12.503  42.249  1.00  0.00           C  
ATOM   1760  C   ALA B 189     -11.566  12.545  41.155  1.00  0.00           C  
ATOM   1761  O   ALA B 189     -12.096  11.512  40.746  1.00  0.00           O  
ATOM   1762  CB  ALA B 189      -9.132  12.770  41.640  1.00  0.00           C  
ATOM   1763  N   LYS B 190     -11.885  13.746  40.695  1.00  0.00           N  
ATOM   1764  HN  LYS B 190     -11.436  14.570  41.096  1.00  0.00           H  
ATOM   1765  CA  LYS B 190     -12.861  13.914  39.631  1.00  0.00           C  
ATOM   1766  C   LYS B 190     -12.276  14.915  38.650  1.00  0.00           C  
ATOM   1767  O   LYS B 190     -12.557  16.112  38.714  1.00  0.00           O  
ATOM   1768  CB  LYS B 190     -14.195  14.427  40.185  1.00  0.00           C  
ATOM   1769  CG  LYS B 190     -15.297  14.512  39.134  1.00  0.00           C  
ATOM   1770  CD  LYS B 190     -16.661  14.740  39.766  1.00  0.00           C  
ATOM   1771  CE  LYS B 190     -17.766  14.774  38.709  1.00  0.00           C  
ATOM   1772  NZ  LYS B 190     -17.600  15.887  37.728  1.00  0.00           N  
ATOM   1773  HZ1 LYS B 190     -18.337  15.910  37.023  1.00  0.00           H  
ATOM   1774  HZ2 LYS B 190     -16.679  15.853  37.291  1.00  0.00           H  
ATOM   1775  HZ3 LYS B 190     -17.525  16.785  38.205  1.00  0.00           H  
ATOM   1776  N   TYR B 191     -11.454  14.414  37.741  1.00  0.00           N  
ATOM   1777  HN  TYR B 191     -11.275  13.410  37.727  1.00  0.00           H  
ATOM   1778  CA  TYR B 191     -10.803  15.268  36.763  1.00  0.00           C  
ATOM   1779  C   TYR B 191     -11.702  15.651  35.590  1.00  0.00           C  
ATOM   1780  O   TYR B 191     -11.333  16.486  34.771  1.00  0.00           O  
ATOM   1781  CB  TYR B 191      -9.541  14.581  36.224  1.00  0.00           C  
ATOM   1782  CG  TYR B 191      -8.467  14.291  37.258  1.00  0.00           C  
ATOM   1783  CD1 TYR B 191      -7.900  15.313  38.024  1.00  0.00           C  
ATOM   1784  CD2 TYR B 191      -7.984  12.999  37.431  1.00  0.00           C  
ATOM   1785  CE1 TYR B 191      -6.869  15.048  38.934  1.00  0.00           C  
ATOM   1786  CE2 TYR B 191      -6.964  12.725  38.330  1.00  0.00           C  
ATOM   1787  CZ  TYR B 191      -6.408  13.751  39.077  1.00  0.00           C  
ATOM   1788  OH  TYR B 191      -5.384  13.453  39.952  1.00  0.00           O  
ATOM   1789  HH  TYR B 191      -5.003  14.156  40.464  1.00  0.00           H  
ATOM   1790  N   PHE B 192     -12.889  15.069  35.511  1.00  0.00           N  
ATOM   1791  HN  PHE B 192     -13.189  14.413  36.232  1.00  0.00           H  
ATOM   1792  CA  PHE B 192     -13.763  15.373  34.387  1.00  0.00           C  
ATOM   1793  C   PHE B 192     -15.091  16.027  34.760  1.00  0.00           C  
ATOM   1794  O   PHE B 192     -15.904  15.447  35.483  1.00  0.00           O  
ATOM   1795  CB  PHE B 192     -14.006  14.088  33.600  1.00  0.00           C  
ATOM   1796  CG  PHE B 192     -12.776  13.240  33.456  1.00  0.00           C  
ATOM   1797  CD1 PHE B 192     -11.613  13.774  32.917  1.00  0.00           C  
ATOM   1798  CD2 PHE B 192     -12.766  11.923  33.896  1.00  0.00           C  
ATOM   1799  CE1 PHE B 192     -10.456  13.008  32.822  1.00  0.00           C  
ATOM   1800  CE2 PHE B 192     -11.613  11.152  33.804  1.00  0.00           C  
ATOM   1801  CZ  PHE B 192     -10.458  11.695  33.268  1.00  0.00           C  
ATOM   1802  N   THR B 193     -15.312  17.234  34.247  1.00  0.00           N  
ATOM   1803  HN  THR B 193     -14.605  17.660  33.648  1.00  0.00           H  
ATOM   1804  CA  THR B 193     -16.547  17.960  34.526  1.00  0.00           C  
ATOM   1805  C   THR B 193     -17.427  18.062  33.283  1.00  0.00           C  
ATOM   1806  O   THR B 193     -16.926  18.100  32.160  1.00  0.00           O  
ATOM   1807  CB  THR B 193     -16.253  19.386  35.049  1.00  0.00           C  
ATOM   1808  OG1 THR B 193     -15.663  20.173  34.008  1.00  0.00           O  
ATOM   1809  HG1 THR B 193     -15.482  21.049  34.329  1.00  0.00           H  
ATOM   1810  CG2 THR B 193     -15.287  19.329  36.238  1.00  0.00           C  
ATOM   1811  N   ASP B 194     -18.742  18.101  33.487  1.00  0.00           N  
ATOM   1812  HN  ASP B 194     -19.103  18.062  34.440  1.00  0.00           H  
ATOM   1813  CA  ASP B 194     -19.674  18.199  32.370  1.00  0.00           C  
ATOM   1814  C   ASP B 194     -19.484  19.448  31.519  1.00  0.00           C  
ATOM   1815  O   ASP B 194     -19.676  19.409  30.306  1.00  0.00           O  
ATOM   1816  CB  ASP B 194     -21.125  18.148  32.862  1.00  0.00           C  
ATOM   1817  CG  ASP B 194     -21.715  16.752  32.790  1.00  0.00           C  
ATOM   1818  OD1 ASP B 194     -21.436  15.931  33.690  1.00  0.00           O  
ATOM   1819  OD2 ASP B 194     -22.450  16.472  31.819  1.00  0.00           O  
ATOM   1820  N   GLU B 195     -19.110  20.555  32.149  1.00  0.00           N  
ATOM   1821  HN  GLU B 195     -18.957  20.534  33.157  1.00  0.00           H  
ATOM   1822  CA  GLU B 195     -18.916  21.799  31.417  1.00  0.00           C  
ATOM   1823  C   GLU B 195     -17.729  21.775  30.453  1.00  0.00           C  
ATOM   1824  O   GLU B 195     -17.791  22.365  29.373  1.00  0.00           O  
ATOM   1825  CB  GLU B 195     -18.772  22.974  32.393  1.00  0.00           C  
ATOM   1826  CG  GLU B 195     -18.373  22.586  33.818  1.00  0.00           C  
ATOM   1827  CD  GLU B 195     -19.563  22.185  34.678  1.00  0.00           C  
ATOM   1828  OE1 GLU B 195     -20.484  23.019  34.842  1.00  0.00           O  
ATOM   1829  OE2 GLU B 195     -19.575  21.043  35.193  1.00  0.00           O  
ATOM   1830  N   ARG B 196     -16.648  21.098  30.827  1.00  0.00           N  
ATOM   1831  HN  ARG B 196     -16.639  20.618  31.727  1.00  0.00           H  
ATOM   1832  CA  ARG B 196     -15.472  21.035  29.960  1.00  0.00           C  
ATOM   1833  C   ARG B 196     -15.357  19.677  29.256  1.00  0.00           C  
ATOM   1834  O   ARG B 196     -15.592  19.575  28.054  1.00  0.00           O  
ATOM   1835  CB  ARG B 196     -14.205  21.344  30.772  1.00  0.00           C  
ATOM   1836  CG  ARG B 196     -14.227  22.717  31.447  1.00  0.00           C  
ATOM   1837  CD  ARG B 196     -12.910  23.041  32.152  1.00  0.00           C  
ATOM   1838  NE  ARG B 196     -11.851  23.395  31.212  1.00  0.00           N  
ATOM   1839  HE  ARG B 196     -11.075  22.743  31.102  1.00  0.00           H  
ATOM   1840  CZ  ARG B 196     -11.831  24.511  30.490  1.00  0.00           C  
ATOM   1841  NH1 ARG B 196     -12.818  25.390  30.602  1.00  0.00           N  
ATOM   1842 1HH1 ARG B 196     -13.587  25.209  31.247  1.00  0.00           H  
ATOM   1843 2HH1 ARG B 196     -12.803  26.246  30.048  1.00  0.00           H  
ATOM   1844  NH2 ARG B 196     -10.828  24.747  29.648  1.00  0.00           N  
ATOM   1845 1HH2 ARG B 196     -10.069  24.071  29.562  1.00  0.00           H  
ATOM   1846 2HH2 ARG B 196     -10.813  25.603  29.094  1.00  0.00           H  
ATOM   1847  N   PHE B 197     -15.003  18.639  30.004  1.00  0.00           N  
ATOM   1848  HN  PHE B 197     -14.810  18.782  30.995  1.00  0.00           H  
ATOM   1849  CA  PHE B 197     -14.883  17.298  29.440  1.00  0.00           C  
ATOM   1850  C   PHE B 197     -16.129  16.920  28.641  1.00  0.00           C  
ATOM   1851  O   PHE B 197     -16.043  16.516  27.481  1.00  0.00           O  
ATOM   1852  CB  PHE B 197     -14.696  16.281  30.562  1.00  0.00           C  
ATOM   1853  CG  PHE B 197     -14.847  14.855  30.121  1.00  0.00           C  
ATOM   1854  CD1 PHE B 197     -13.816  14.205  29.460  1.00  0.00           C  
ATOM   1855  CD2 PHE B 197     -16.025  14.161  30.365  1.00  0.00           C  
ATOM   1856  CE1 PHE B 197     -13.955  12.882  29.050  1.00  0.00           C  
ATOM   1857  CE2 PHE B 197     -16.171  12.837  29.956  1.00  0.00           C  
ATOM   1858  CZ  PHE B 197     -15.134  12.201  29.299  1.00  0.00           C  
ATOM   1859  N   GLY B 198     -17.287  17.066  29.280  1.00  0.00           N  
ATOM   1860  HN  GLY B 198     -17.288  17.436  30.231  1.00  0.00           H  
ATOM   1861  CA  GLY B 198     -18.548  16.711  28.656  1.00  0.00           C  
ATOM   1862  C   GLY B 198     -19.015  17.580  27.507  1.00  0.00           C  
ATOM   1863  O   GLY B 198     -20.077  17.327  26.941  1.00  0.00           O  
ATOM   1864  N   SER B 199     -18.243  18.599  27.150  1.00  0.00           N  
ATOM   1865  HN  SER B 199     -17.370  18.771  27.649  1.00  0.00           H  
ATOM   1866  CA  SER B 199     -18.632  19.478  26.048  1.00  0.00           C  
ATOM   1867  C   SER B 199     -18.036  18.991  24.729  1.00  0.00           C  
ATOM   1868  O   SER B 199     -18.468  19.402  23.652  1.00  0.00           O  
ATOM   1869  CB  SER B 199     -18.165  20.909  26.319  1.00  0.00           C  
ATOM   1870  OG  SER B 199     -16.751  20.987  26.311  1.00  0.00           O  
ATOM   1871  HG  SER B 199     -16.461  21.876  26.479  1.00  0.00           H  
ATOM   1872  N   VAL B 200     -17.036  18.124  24.819  1.00  0.00           N  
ATOM   1873  HN  VAL B 200     -16.708  17.828  25.738  1.00  0.00           H  
ATOM   1874  CA  VAL B 200     -16.402  17.591  23.624  1.00  0.00           C  
ATOM   1875  C   VAL B 200     -17.191  16.409  23.079  1.00  0.00           C  
ATOM   1876  O   VAL B 200     -17.562  15.497  23.821  1.00  0.00           O  
ATOM   1877  CB  VAL B 200     -14.949  17.152  23.902  1.00  0.00           C  
ATOM   1878  CG1 VAL B 200     -14.308  16.621  22.621  1.00  0.00           C  
ATOM   1879  CG2 VAL B 200     -14.155  18.339  24.436  1.00  0.00           C  
ATOM   1880  N   LYS B 201     -17.458  16.451  21.777  1.00  0.00           N  
ATOM   1881  HN  LYS B 201     -17.124  17.250  21.238  1.00  0.00           H  
ATOM   1882  CA  LYS B 201     -18.205  15.409  21.084  1.00  0.00           C  
ATOM   1883  C   LYS B 201     -17.475  14.077  21.214  1.00  0.00           C  
ATOM   1884  O   LYS B 201     -16.282  13.981  20.928  1.00  0.00           O  
ATOM   1885  CB  LYS B 201     -18.355  15.788  19.602  1.00  0.00           C  
ATOM   1886  CG  LYS B 201     -18.962  14.706  18.717  1.00  0.00           C  
ATOM   1887  CD  LYS B 201     -18.850  15.073  17.231  1.00  0.00           C  
ATOM   1888  CE  LYS B 201     -19.378  13.959  16.336  1.00  0.00           C  
ATOM   1889  NZ  LYS B 201     -19.226  14.265  14.882  1.00  0.00           N  
ATOM   1890  HZ1 LYS B 201     -19.580  13.519  14.283  1.00  0.00           H  
ATOM   1891  HZ2 LYS B 201     -18.257  14.488  14.655  1.00  0.00           H  
ATOM   1892  HZ3 LYS B 201     -19.660  15.158  14.649  1.00  0.00           H  
ATOM   1893  N   ARG B 202     -18.200  13.053  21.650  1.00  0.00           N  
ATOM   1894  HN  ARG B 202     -19.186  13.200  21.865  1.00  0.00           H  
ATOM   1895  CA  ARG B 202     -17.628  11.730  21.829  1.00  0.00           C  
ATOM   1896  C   ARG B 202     -18.120  10.692  20.832  1.00  0.00           C  
ATOM   1897  O   ARG B 202     -19.326  10.498  20.652  1.00  0.00           O  
ATOM   1898  CB  ARG B 202     -17.927  11.204  23.235  1.00  0.00           C  
ATOM   1899  CG  ARG B 202     -17.328  12.018  24.363  1.00  0.00           C  
ATOM   1900  CD  ARG B 202     -17.243  11.183  25.633  1.00  0.00           C  
ATOM   1901  NE  ARG B 202     -18.545  10.807  26.178  1.00  0.00           N  
ATOM   1902  HE  ARG B 202     -18.851   9.841  26.057  1.00  0.00           H  
ATOM   1903  CZ  ARG B 202     -19.358  11.638  26.821  1.00  0.00           C  
ATOM   1904  NH1 ARG B 202     -20.523  11.202  27.285  1.00  0.00           N  
ATOM   1905 1HH1 ARG B 202     -21.147  11.840  27.779  1.00  0.00           H  
ATOM   1906 2HH1 ARG B 202     -20.790  10.227  27.149  1.00  0.00           H  
ATOM   1907  NH2 ARG B 202     -19.011  12.907  26.998  1.00  0.00           N  
ATOM   1908 1HH2 ARG B 202     -19.635  13.545  27.492  1.00  0.00           H  
ATOM   1909 2HH2 ARG B 202     -18.116  13.242  26.642  1.00  0.00           H  
ATOM   1910  N   VAL B 203     -17.172  10.005  20.207  1.00  0.00           N  
ATOM   1911  HN  VAL B 203     -16.194  10.222  20.398  1.00  0.00           H  
ATOM   1912  CA  VAL B 203     -17.491   8.954  19.260  1.00  0.00           C  
ATOM   1913  C   VAL B 203     -16.807   7.678  19.749  1.00  0.00           C  
ATOM   1914  O   VAL B 203     -15.605   7.676  20.011  1.00  0.00           O  
ATOM   1915  CB  VAL B 203     -16.970   9.294  17.850  1.00  0.00           C  
ATOM   1916  CG1 VAL B 203     -17.368   8.198  16.881  1.00  0.00           C  
ATOM   1917  CG2 VAL B 203     -17.521  10.643  17.396  1.00  0.00           C  
ATOM   1918  N   TYR B 204     -17.568   6.601  19.879  1.00  0.00           N  
ATOM   1919  HN  TYR B 204     -18.562   6.657  19.655  1.00  0.00           H  
ATOM   1920  CA  TYR B 204     -17.004   5.335  20.338  1.00  0.00           C  
ATOM   1921  C   TYR B 204     -16.956   4.320  19.203  1.00  0.00           C  
ATOM   1922  O   TYR B 204     -17.952   4.114  18.517  1.00  0.00           O  
ATOM   1923  CB  TYR B 204     -17.846   4.754  21.477  1.00  0.00           C  
ATOM   1924  CG  TYR B 204     -17.116   3.713  22.294  1.00  0.00           C  
ATOM   1925  CD1 TYR B 204     -16.932   2.410  21.817  1.00  0.00           C  
ATOM   1926  CD2 TYR B 204     -16.576   4.046  23.536  1.00  0.00           C  
ATOM   1927  CE1 TYR B 204     -16.227   1.466  22.564  1.00  0.00           C  
ATOM   1928  CE2 TYR B 204     -15.874   3.119  24.285  1.00  0.00           C  
ATOM   1929  CZ  TYR B 204     -15.702   1.835  23.803  1.00  0.00           C  
ATOM   1930  OH  TYR B 204     -15.022   0.928  24.582  1.00  0.00           O  
ATOM   1931  HH  TYR B 204     -14.665   1.179  25.426  1.00  0.00           H  
ATOM   1932  N   ILE B 205     -15.805   3.685  19.011  1.00  0.00           N  
ATOM   1933  HN  ILE B 205     -15.008   3.905  19.608  1.00  0.00           H  
ATOM   1934  CA  ILE B 205     -15.658   2.679  17.963  1.00  0.00           C  
ATOM   1935  C   ILE B 205     -15.540   1.302  18.609  1.00  0.00           C  
ATOM   1936  O   ILE B 205     -14.511   0.958  19.195  1.00  0.00           O  
ATOM   1937  CB  ILE B 205     -14.413   2.945  17.087  1.00  0.00           C  
ATOM   1938  CG1 ILE B 205     -14.550   4.315  16.407  1.00  0.00           C  
ATOM   1939  CG2 ILE B 205     -14.254   1.828  16.052  1.00  0.00           C  
ATOM   1940  CD1 ILE B 205     -13.417   4.682  15.463  1.00  0.00           C  
ATOM   1941  N   VAL B 206     -16.610   0.522  18.497  1.00  0.00           N  
ATOM   1942  HN  VAL B 206     -17.422   0.869  17.986  1.00  0.00           H  
ATOM   1943  CA  VAL B 206     -16.662  -0.810  19.078  1.00  0.00           C  
ATOM   1944  C   VAL B 206     -15.924  -1.855  18.248  1.00  0.00           C  
ATOM   1945  O   VAL B 206     -16.125  -1.963  17.040  1.00  0.00           O  
ATOM   1946  CB  VAL B 206     -18.131  -1.282  19.259  1.00  0.00           C  
ATOM   1947  CG1 VAL B 206     -18.168  -2.734  19.739  1.00  0.00           C  
ATOM   1948  CG2 VAL B 206     -18.851  -0.385  20.244  1.00  0.00           C  
ATOM   1949  N   CYS B 207     -15.051  -2.612  18.902  1.00  0.00           N  
ATOM   1950  HN  CYS B 207     -14.886  -2.442  19.894  1.00  0.00           H  
ATOM   1951  CA  CYS B 207     -14.324  -3.682  18.229  1.00  0.00           C  
ATOM   1952  C   CYS B 207     -15.014  -4.942  18.737  1.00  0.00           C  
ATOM   1953  O   CYS B 207     -14.764  -5.395  19.857  1.00  0.00           O  
ATOM   1954  CB  CYS B 207     -12.845  -3.632  18.606  1.00  0.00           C  
ATOM   1955  SG  CYS B 207     -12.004  -2.134  17.956  1.00  0.00           S  
ATOM   1956  N   THR B 208     -15.904  -5.477  17.900  1.00  0.00           N  
ATOM   1957  HN  THR B 208     -16.017  -5.050  16.981  1.00  0.00           H  
ATOM   1958  CA  THR B 208     -16.728  -6.644  18.226  1.00  0.00           C  
ATOM   1959  C   THR B 208     -16.053  -7.889  18.782  1.00  0.00           C  
ATOM   1960  O   THR B 208     -16.574  -8.512  19.707  1.00  0.00           O  
ATOM   1961  CB  THR B 208     -17.568  -7.102  17.011  1.00  0.00           C  
ATOM   1962  OG1 THR B 208     -16.710  -7.645  16.001  1.00  0.00           O  
ATOM   1963  HG1 THR B 208     -16.218  -8.372  16.364  1.00  0.00           H  
ATOM   1964  CG2 THR B 208     -18.355  -5.940  16.430  1.00  0.00           C  
ATOM   1965  N   GLU B 209     -14.908  -8.257  18.221  1.00  0.00           N  
ATOM   1966  HN  GLU B 209     -14.509  -7.687  17.475  1.00  0.00           H  
ATOM   1967  CA  GLU B 209     -14.211  -9.463  18.653  1.00  0.00           C  
ATOM   1968  C   GLU B 209     -13.129  -9.230  19.701  1.00  0.00           C  
ATOM   1969  O   GLU B 209     -12.178 -10.007  19.809  1.00  0.00           O  
ATOM   1970  CB  GLU B 209     -13.597 -10.167  17.439  1.00  0.00           C  
ATOM   1971  CG  GLU B 209     -14.573 -10.399  16.308  1.00  0.00           C  
ATOM   1972  CD  GLU B 209     -15.919 -10.895  16.802  1.00  0.00           C  
ATOM   1973  OE1 GLU B 209     -15.948 -11.873  17.579  1.00  0.00           O  
ATOM   1974  OE2 GLU B 209     -16.949 -10.301  16.413  1.00  0.00           O  
ATOM   1975  N   ASP B 210     -13.281  -8.163  20.477  1.00  0.00           N  
ATOM   1976  HN  ASP B 210     -14.098  -7.567  20.343  1.00  0.00           H  
ATOM   1977  CA  ASP B 210     -12.315  -7.816  21.516  1.00  0.00           C  
ATOM   1978  C   ASP B 210     -12.410  -8.776  22.709  1.00  0.00           C  
ATOM   1979  O   ASP B 210     -13.493  -8.998  23.248  1.00  0.00           O  
ATOM   1980  CB  ASP B 210     -12.569  -6.379  21.990  1.00  0.00           C  
ATOM   1981  CG  ASP B 210     -11.407  -5.802  22.770  1.00  0.00           C  
ATOM   1982  OD1 ASP B 210     -10.734  -6.567  23.491  1.00  0.00           O  
ATOM   1983  OD2 ASP B 210     -11.173  -4.576  22.671  1.00  0.00           O  
ATOM   1984  N   LYS B 211     -11.273  -9.336  23.118  1.00  0.00           N  
ATOM   1985  HN  LYS B 211     -10.407  -9.114  22.627  1.00  0.00           H  
ATOM   1986  CA  LYS B 211     -11.229 -10.259  24.249  1.00  0.00           C  
ATOM   1987  C   LYS B 211     -10.603  -9.622  25.489  1.00  0.00           C  
ATOM   1988  O   LYS B 211     -10.736 -10.146  26.594  1.00  0.00           O  
ATOM   1989  CB  LYS B 211     -10.439 -11.520  23.888  1.00  0.00           C  
ATOM   1990  CG  LYS B 211     -11.226 -12.599  23.147  1.00  0.00           C  
ATOM   1991  CD  LYS B 211     -10.317 -13.797  22.861  1.00  0.00           C  
ATOM   1992  CE  LYS B 211     -11.087 -15.099  22.720  1.00  0.00           C  
ATOM   1993  NZ  LYS B 211     -12.107 -15.051  21.638  1.00  0.00           N  
ATOM   1994  HZ1 LYS B 211     -12.624 -15.925  21.543  1.00  0.00           H  
ATOM   1995  HZ2 LYS B 211     -11.685 -14.778  20.750  1.00  0.00           H  
ATOM   1996  HZ3 LYS B 211     -12.742 -14.263  21.769  1.00  0.00           H  
ATOM   1997  N   GLY B 212      -9.904  -8.505  25.299  1.00  0.00           N  
ATOM   1998  HN  GLY B 212      -9.801  -8.129  24.356  1.00  0.00           H  
ATOM   1999  CA  GLY B 212      -9.285  -7.814  26.420  1.00  0.00           C  
ATOM   2000  C   GLY B 212     -10.340  -6.940  27.062  1.00  0.00           C  
ATOM   2001  O   GLY B 212     -10.499  -6.907  28.286  1.00  0.00           O  
ATOM   2002  N   ILE B 213     -11.056  -6.214  26.216  1.00  0.00           N  
ATOM   2003  HN  ILE B 213     -10.838  -6.255  25.221  1.00  0.00           H  
ATOM   2004  CA  ILE B 213     -12.140  -5.363  26.663  1.00  0.00           C  
ATOM   2005  C   ILE B 213     -13.326  -5.820  25.827  1.00  0.00           C  
ATOM   2006  O   ILE B 213     -13.637  -5.232  24.795  1.00  0.00           O  
ATOM   2007  CB  ILE B 213     -11.840  -3.871  26.413  1.00  0.00           C  
ATOM   2008  CG1 ILE B 213     -10.601  -3.453  27.208  1.00  0.00           C  
ATOM   2009  CG2 ILE B 213     -13.037  -3.029  26.838  1.00  0.00           C  
ATOM   2010  CD1 ILE B 213     -10.280  -1.966  27.125  1.00  0.00           C  
ATOM   2011  N   PRO B 214     -14.008  -6.886  26.276  1.00  0.00           N  
ATOM   2012  CA  PRO B 214     -15.160  -7.437  25.558  1.00  0.00           C  
ATOM   2013  C   PRO B 214     -16.182  -6.435  25.053  1.00  0.00           C  
ATOM   2014  O   PRO B 214     -16.420  -5.403  25.676  1.00  0.00           O  
ATOM   2015  CB  PRO B 214     -15.745  -8.443  26.552  1.00  0.00           C  
ATOM   2016  CG  PRO B 214     -15.269  -7.942  27.888  1.00  0.00           C  
ATOM   2017  CD  PRO B 214     -13.865  -7.520  27.597  1.00  0.00           C  
ATOM   2018  N   GLU B 215     -16.769  -6.752  23.901  1.00  0.00           N  
ATOM   2019  HN  GLU B 215     -16.504  -7.623  23.440  1.00  0.00           H  
ATOM   2020  CA  GLU B 215     -17.775  -5.905  23.271  1.00  0.00           C  
ATOM   2021  C   GLU B 215     -18.895  -5.547  24.235  1.00  0.00           C  
ATOM   2022  O   GLU B 215     -19.415  -4.431  24.210  1.00  0.00           O  
ATOM   2023  CB  GLU B 215     -18.375  -6.610  22.057  1.00  0.00           C  
ATOM   2024  CG  GLU B 215     -19.475  -5.808  21.392  1.00  0.00           C  
ATOM   2025  CD  GLU B 215     -20.144  -6.554  20.260  1.00  0.00           C  
ATOM   2026  OE1 GLU B 215     -20.912  -5.914  19.507  1.00  0.00           O  
ATOM   2027  OE2 GLU B 215     -19.907  -7.777  20.127  1.00  0.00           O  
ATOM   2028  N   GLU B 216     -19.274  -6.504  25.075  1.00  0.00           N  
ATOM   2029  HN  GLU B 216     -18.814  -7.413  25.038  1.00  0.00           H  
ATOM   2030  CA  GLU B 216     -20.337  -6.279  26.051  1.00  0.00           C  
ATOM   2031  C   GLU B 216     -20.005  -5.113  26.981  1.00  0.00           C  
ATOM   2032  O   GLU B 216     -20.888  -4.339  27.348  1.00  0.00           O  
ATOM   2033  CB  GLU B 216     -20.576  -7.548  26.878  1.00  0.00           C  
ATOM   2034  CG  GLU B 216     -19.387  -8.499  26.891  1.00  0.00           C  
ATOM   2035  CD  GLU B 216     -19.257  -9.286  25.593  1.00  0.00           C  
ATOM   2036  OE1 GLU B 216     -18.129  -9.724  25.274  1.00  0.00           O  
ATOM   2037  OE2 GLU B 216     -20.287  -9.473  24.902  1.00  0.00           O  
ATOM   2038  N   PHE B 217     -18.737  -4.985  27.367  1.00  0.00           N  
ATOM   2039  HN  PHE B 217     -18.035  -5.650  27.042  1.00  0.00           H  
ATOM   2040  CA  PHE B 217     -18.351  -3.894  28.255  1.00  0.00           C  
ATOM   2041  C   PHE B 217     -18.207  -2.598  27.476  1.00  0.00           C  
ATOM   2042  O   PHE B 217     -18.445  -1.513  28.009  1.00  0.00           O  
ATOM   2043  CB  PHE B 217     -17.044  -4.200  28.980  1.00  0.00           C  
ATOM   2044  CG  PHE B 217     -16.631  -3.118  29.938  1.00  0.00           C  
ATOM   2045  CD1 PHE B 217     -17.429  -2.799  31.034  1.00  0.00           C  
ATOM   2046  CD2 PHE B 217     -15.472  -2.386  29.722  1.00  0.00           C  
ATOM   2047  CE1 PHE B 217     -17.075  -1.761  31.901  1.00  0.00           C  
ATOM   2048  CE2 PHE B 217     -15.111  -1.350  30.579  1.00  0.00           C  
ATOM   2049  CZ  PHE B 217     -15.915  -1.037  31.670  1.00  0.00           C  
ATOM   2050  N   GLN B 218     -17.792  -2.702  26.218  1.00  0.00           N  
ATOM   2051  HN  GLN B 218     -17.561  -3.615  25.827  1.00  0.00           H  
ATOM   2052  CA  GLN B 218     -17.669  -1.503  25.401  1.00  0.00           C  
ATOM   2053  C   GLN B 218     -19.077  -0.921  25.285  1.00  0.00           C  
ATOM   2054  O   GLN B 218     -19.264   0.278  25.466  1.00  0.00           O  
ATOM   2055  CB  GLN B 218     -17.095  -1.845  24.021  1.00  0.00           C  
ATOM   2056  CG  GLN B 218     -15.622  -2.290  24.056  1.00  0.00           C  
ATOM   2057  CD  GLN B 218     -15.108  -2.750  22.700  1.00  0.00           C  
ATOM   2058  OE1 GLN B 218     -14.540  -3.843  22.574  1.00  0.00           O  
ATOM   2059  NE2 GLN B 218     -15.296  -1.919  21.679  1.00  0.00           N  
ATOM   2060 1HE2 GLN B 218     -14.951  -2.227  20.770  1.00  0.00           H  
ATOM   2061 2HE2 GLN B 218     -15.764  -1.019  21.783  1.00  0.00           H  
ATOM   2062  N   ARG B 219     -20.068  -1.781  25.031  1.00  0.00           N  
ATOM   2063  HN  ARG B 219     -19.853  -2.773  24.927  1.00  0.00           H  
ATOM   2064  CA  ARG B 219     -21.458  -1.331  24.899  1.00  0.00           C  
ATOM   2065  C   ARG B 219     -22.022  -0.775  26.206  1.00  0.00           C  
ATOM   2066  O   ARG B 219     -22.837   0.153  26.203  1.00  0.00           O  
ATOM   2067  CB  ARG B 219     -22.354  -2.469  24.400  1.00  0.00           C  
ATOM   2068  CG  ARG B 219     -21.952  -3.046  23.052  1.00  0.00           C  
ATOM   2069  CD  ARG B 219     -21.751  -1.966  22.001  1.00  0.00           C  
ATOM   2070  NE  ARG B 219     -22.887  -1.052  21.914  1.00  0.00           N  
ATOM   2071  HE  ARG B 219     -22.719  -0.064  22.104  1.00  0.00           H  
ATOM   2072  CZ  ARG B 219     -24.125  -1.422  21.604  1.00  0.00           C  
ATOM   2073  NH1 ARG B 219     -24.390  -2.697  21.348  1.00  0.00           N  
ATOM   2074 1HH1 ARG B 219     -25.340  -2.981  21.110  1.00  0.00           H  
ATOM   2075 2HH1 ARG B 219     -23.644  -3.392  21.385  1.00  0.00           H  
ATOM   2076  NH2 ARG B 219     -25.096  -0.518  21.556  1.00  0.00           N  
ATOM   2077 1HH2 ARG B 219     -26.046  -0.802  21.318  1.00  0.00           H  
ATOM   2078 2HH2 ARG B 219     -24.892   0.462  21.753  1.00  0.00           H  
ATOM   2079  N   TRP B 220     -21.591  -1.343  27.323  1.00  0.00           N  
ATOM   2080  HN  TRP B 220     -20.930  -2.119  27.274  1.00  0.00           H  
ATOM   2081  CA  TRP B 220     -22.052  -0.870  28.615  1.00  0.00           C  
ATOM   2082  C   TRP B 220     -21.662   0.598  28.783  1.00  0.00           C  
ATOM   2083  O   TRP B 220     -22.472   1.421  29.207  1.00  0.00           O  
ATOM   2084  CB  TRP B 220     -21.428  -1.690  29.737  1.00  0.00           C  
ATOM   2085  CG  TRP B 220     -21.925  -1.278  31.064  1.00  0.00           C  
ATOM   2086  CD1 TRP B 220     -23.098  -1.652  31.656  1.00  0.00           C  
ATOM   2087  CD2 TRP B 220     -21.301  -0.355  31.951  1.00  0.00           C  
ATOM   2088  NE1 TRP B 220     -23.244  -1.012  32.860  1.00  0.00           N  
ATOM   2089  HE1 TRP B 220     -24.034  -1.117  33.496  1.00  0.00           H  
ATOM   2090  CE2 TRP B 220     -22.154  -0.208  33.068  1.00  0.00           C  
ATOM   2091  CE3 TRP B 220     -20.103   0.369  31.913  1.00  0.00           C  
ATOM   2092  CZ2 TRP B 220     -21.848   0.635  34.141  1.00  0.00           C  
ATOM   2093  CZ3 TRP B 220     -19.798   1.209  32.982  1.00  0.00           C  
ATOM   2094  CH2 TRP B 220     -20.670   1.333  34.080  1.00  0.00           C  
ATOM   2095  N   GLN B 221     -20.420   0.927  28.443  1.00  0.00           N  
ATOM   2096  HN  GLN B 221     -19.788   0.208  28.090  1.00  0.00           H  
ATOM   2097  CA  GLN B 221     -19.947   2.302  28.568  1.00  0.00           C  
ATOM   2098  C   GLN B 221     -20.807   3.245  27.735  1.00  0.00           C  
ATOM   2099  O   GLN B 221     -21.258   4.285  28.219  1.00  0.00           O  
ATOM   2100  CB  GLN B 221     -18.494   2.394  28.119  1.00  0.00           C  
ATOM   2101  CG  GLN B 221     -17.596   1.414  28.836  1.00  0.00           C  
ATOM   2102  CD  GLN B 221     -16.153   1.573  28.443  1.00  0.00           C  
ATOM   2103  OE1 GLN B 221     -15.491   0.606  28.057  1.00  0.00           O  
ATOM   2104  NE2 GLN B 221     -15.648   2.803  28.542  1.00  0.00           N  
ATOM   2105 1HE2 GLN B 221     -16.195   3.602  28.861  1.00  0.00           H  
ATOM   2106 2HE2 GLN B 221     -14.669   2.911  28.275  1.00  0.00           H  
ATOM   2107  N   ILE B 222     -21.030   2.872  26.480  1.00  0.00           N  
ATOM   2108  HN  ILE B 222     -20.620   2.002  26.141  1.00  0.00           H  
ATOM   2109  CA  ILE B 222     -21.844   3.671  25.576  1.00  0.00           C  
ATOM   2110  C   ILE B 222     -23.232   3.877  26.176  1.00  0.00           C  
ATOM   2111  O   ILE B 222     -23.776   4.979  26.134  1.00  0.00           O  
ATOM   2112  CB  ILE B 222     -21.984   2.969  24.208  1.00  0.00           C  
ATOM   2113  CG1 ILE B 222     -20.605   2.845  23.553  1.00  0.00           C  
ATOM   2114  CG2 ILE B 222     -22.962   3.721  23.324  1.00  0.00           C  
ATOM   2115  CD1 ILE B 222     -20.605   2.082  22.242  1.00  0.00           C  
ATOM   2116  N   ASP B 223     -23.803   2.814  26.733  1.00  0.00           N  
ATOM   2117  HN  ASP B 223     -23.309   1.922  26.737  1.00  0.00           H  
ATOM   2118  CA  ASP B 223     -25.127   2.907  27.338  1.00  0.00           C  
ATOM   2119  C   ASP B 223     -25.105   3.628  28.684  1.00  0.00           C  
ATOM   2120  O   ASP B 223     -26.104   4.221  29.084  1.00  0.00           O  
ATOM   2121  CB  ASP B 223     -25.739   1.514  27.518  1.00  0.00           C  
ATOM   2122  CG  ASP B 223     -26.030   0.825  26.195  1.00  0.00           C  
ATOM   2123  OD1 ASP B 223     -26.540   1.493  25.267  1.00  0.00           O  
ATOM   2124  OD2 ASP B 223     -25.761  -0.391  26.086  1.00  0.00           O  
ATOM   2125  N   ASN B 224     -23.968   3.581  29.374  1.00  0.00           N  
ATOM   2126  HN  ASN B 224     -23.171   3.079  28.983  1.00  0.00           H  
ATOM   2127  CA  ASN B 224     -23.831   4.230  30.679  1.00  0.00           C  
ATOM   2128  C   ASN B 224     -23.501   5.715  30.599  1.00  0.00           C  
ATOM   2129  O   ASN B 224     -24.353   6.565  30.866  1.00  0.00           O  
ATOM   2130  CB  ASN B 224     -22.747   3.546  31.517  1.00  0.00           C  
ATOM   2131  CG  ASN B 224     -22.351   4.372  32.744  1.00  0.00           C  
ATOM   2132  OD1 ASN B 224     -23.179   4.645  33.620  1.00  0.00           O  
ATOM   2133  ND2 ASN B 224     -21.084   4.777  32.805  1.00  0.00           N  
ATOM   2134 1HD2 ASN B 224     -20.820   5.327  33.622  1.00  0.00           H  
ATOM   2135 2HD2 ASN B 224     -20.401   4.552  32.082  1.00  0.00           H  
ATOM   2136  N   ILE B 225     -22.257   6.025  30.243  1.00  0.00           N  
ATOM   2137  HN  ILE B 225     -21.596   5.278  30.028  1.00  0.00           H  
ATOM   2138  CA  ILE B 225     -21.822   7.413  30.155  1.00  0.00           C  
ATOM   2139  C   ILE B 225     -22.420   8.102  28.936  1.00  0.00           C  
ATOM   2140  O   ILE B 225     -22.495   9.330  28.886  1.00  0.00           O  
ATOM   2141  CB  ILE B 225     -20.282   7.527  30.084  1.00  0.00           C  
ATOM   2142  CG1 ILE B 225     -19.847   7.807  28.646  1.00  0.00           C  
ATOM   2143  CG2 ILE B 225     -19.638   6.240  30.586  1.00  0.00           C  
ATOM   2144  CD1 ILE B 225     -18.802   8.885  28.529  1.00  0.00           C  
ATOM   2145  N   GLY B 226     -22.840   7.305  27.957  1.00  0.00           N  
ATOM   2146  HN  GLY B 226     -22.744   6.294  28.053  1.00  0.00           H  
ATOM   2147  CA  GLY B 226     -23.433   7.858  26.755  1.00  0.00           C  
ATOM   2148  C   GLY B 226     -22.410   8.377  25.763  1.00  0.00           C  
ATOM   2149  O   GLY B 226     -21.269   8.667  26.120  1.00  0.00           O  
ATOM   2150  N   VAL B 227     -22.819   8.505  24.508  1.00  0.00           N  
ATOM   2151  HN  VAL B 227     -23.780   8.264  24.264  1.00  0.00           H  
ATOM   2152  CA  VAL B 227     -21.917   8.984  23.477  1.00  0.00           C  
ATOM   2153  C   VAL B 227     -22.703   9.775  22.430  1.00  0.00           C  
ATOM   2154  O   VAL B 227     -23.934   9.763  22.426  1.00  0.00           O  
ATOM   2155  CB  VAL B 227     -21.194   7.788  22.807  1.00  0.00           C  
ATOM   2156  CG1 VAL B 227     -22.109   7.124  21.783  1.00  0.00           C  
ATOM   2157  CG2 VAL B 227     -19.904   8.247  22.182  1.00  0.00           C  
ATOM   2158  N   THR B 228     -21.995  10.477  21.553  1.00  0.00           N  
ATOM   2159  HN  THR B 228     -20.976  10.473  21.607  1.00  0.00           H  
ATOM   2160  CA  THR B 228     -22.660  11.252  20.515  1.00  0.00           C  
ATOM   2161  C   THR B 228     -22.954  10.334  19.337  1.00  0.00           C  
ATOM   2162  O   THR B 228     -23.976  10.462  18.661  1.00  0.00           O  
ATOM   2163  CB  THR B 228     -21.777  12.419  20.040  1.00  0.00           C  
ATOM   2164  OG1 THR B 228     -21.567  13.332  21.125  1.00  0.00           O  
ATOM   2165  HG1 THR B 228     -21.155  12.873  21.848  1.00  0.00           H  
ATOM   2166  CG2 THR B 228     -22.438  13.155  18.881  1.00  0.00           C  
ATOM   2167  N   GLU B 229     -22.045   9.392  19.116  1.00  0.00           N  
ATOM   2168  HN  GLU B 229     -21.234   9.337  19.732  1.00  0.00           H  
ATOM   2169  CA  GLU B 229     -22.165   8.437  18.027  1.00  0.00           C  
ATOM   2170  C   GLU B 229     -21.366   7.172  18.329  1.00  0.00           C  
ATOM   2171  O   GLU B 229     -20.247   7.237  18.834  1.00  0.00           O  
ATOM   2172  CB  GLU B 229     -21.657   9.071  16.731  1.00  0.00           C  
ATOM   2173  CG  GLU B 229     -21.475   8.093  15.588  1.00  0.00           C  
ATOM   2174  CD  GLU B 229     -21.080   8.787  14.305  1.00  0.00           C  
ATOM   2175  OE1 GLU B 229     -20.196   9.672  14.355  1.00  0.00           O  
ATOM   2176  OE2 GLU B 229     -21.651   8.443  13.247  1.00  0.00           O  
ATOM   2177  N   ALA B 230     -21.954   6.025  18.018  1.00  0.00           N  
ATOM   2178  HN  ALA B 230     -22.890   6.038  17.613  1.00  0.00           H  
ATOM   2179  CA  ALA B 230     -21.294   4.750  18.242  1.00  0.00           C  
ATOM   2180  C   ALA B 230     -21.063   4.088  16.888  1.00  0.00           C  
ATOM   2181  O   ALA B 230     -22.002   3.894  16.114  1.00  0.00           O  
ATOM   2182  CB  ALA B 230     -22.151   3.857  19.129  1.00  0.00           C  
ATOM   2183  N   ILE B 231     -19.802   3.764  16.610  1.00  0.00           N  
ATOM   2184  HN  ILE B 231     -19.084   3.976  17.303  1.00  0.00           H  
ATOM   2185  CA  ILE B 231     -19.395   3.122  15.368  1.00  0.00           C  
ATOM   2186  C   ILE B 231     -18.982   1.704  15.724  1.00  0.00           C  
ATOM   2187  O   ILE B 231     -18.656   1.418  16.875  1.00  0.00           O  
ATOM   2188  CB  ILE B 231     -18.167   3.822  14.742  1.00  0.00           C  
ATOM   2189  CG1 ILE B 231     -18.425   5.321  14.586  1.00  0.00           C  
ATOM   2190  CG2 ILE B 231     -17.821   3.169  13.415  1.00  0.00           C  
ATOM   2191  CD1 ILE B 231     -19.559   5.664  13.643  1.00  0.00           C  
ATOM   2192  N   GLU B 232     -18.977   0.816  14.741  1.00  0.00           N  
ATOM   2193  HN  GLU B 232     -19.247   1.094  13.798  1.00  0.00           H  
ATOM   2194  CA  GLU B 232     -18.586  -0.552  15.013  1.00  0.00           C  
ATOM   2195  C   GLU B 232     -17.688  -1.112  13.915  1.00  0.00           C  
ATOM   2196  O   GLU B 232     -17.896  -0.844  12.734  1.00  0.00           O  
ATOM   2197  CB  GLU B 232     -19.838  -1.416  15.157  1.00  0.00           C  
ATOM   2198  CG  GLU B 232     -19.660  -2.638  16.027  1.00  0.00           C  
ATOM   2199  CD  GLU B 232     -20.956  -3.401  16.226  1.00  0.00           C  
ATOM   2200  OE1 GLU B 232     -21.504  -3.910  15.226  1.00  0.00           O  
ATOM   2201  OE2 GLU B 232     -21.425  -3.490  17.384  1.00  0.00           O  
ATOM   2202  N   ILE B 233     -16.666  -1.864  14.307  1.00  0.00           N  
ATOM   2203  HN  ILE B 233     -16.492  -1.998  15.303  1.00  0.00           H  
ATOM   2204  CA  ILE B 233     -15.790  -2.500  13.330  1.00  0.00           C  
ATOM   2205  C   ILE B 233     -15.948  -4.003  13.551  1.00  0.00           C  
ATOM   2206  O   ILE B 233     -15.333  -4.586  14.446  1.00  0.00           O  
ATOM   2207  CB  ILE B 233     -14.306  -2.096  13.505  1.00  0.00           C  
ATOM   2208  CG1 ILE B 233     -14.149  -0.587  13.319  1.00  0.00           C  
ATOM   2209  CG2 ILE B 233     -13.447  -2.798  12.450  1.00  0.00           C  
ATOM   2210  CD1 ILE B 233     -12.721  -0.099  13.450  1.00  0.00           C  
ATOM   2211  N   LYS B 234     -16.799  -4.621  12.740  1.00  0.00           N  
ATOM   2212  HN  LYS B 234     -17.280  -4.085  12.018  1.00  0.00           H  
ATOM   2213  CA  LYS B 234     -17.057  -6.044  12.862  1.00  0.00           C  
ATOM   2214  C   LYS B 234     -15.845  -6.867  12.467  1.00  0.00           C  
ATOM   2215  O   LYS B 234     -15.168  -6.562  11.486  1.00  0.00           O  
ATOM   2216  CB  LYS B 234     -18.245  -6.444  11.987  1.00  0.00           C  
ATOM   2217  CG  LYS B 234     -19.550  -5.741  12.331  1.00  0.00           C  
ATOM   2218  CD  LYS B 234     -20.685  -6.231  11.427  1.00  0.00           C  
ATOM   2219  CE  LYS B 234     -21.933  -5.371  11.589  1.00  0.00           C  
ATOM   2220  NZ  LYS B 234     -22.417  -5.309  13.000  1.00  0.00           N  
ATOM   2221  HZ1 LYS B 234     -23.252  -4.734  13.108  1.00  0.00           H  
ATOM   2222  HZ2 LYS B 234     -21.675  -4.997  13.627  1.00  0.00           H  
ATOM   2223  HZ3 LYS B 234     -22.568  -6.245  13.375  1.00  0.00           H  
ATOM   2224  N   GLY B 235     -15.567  -7.904  13.251  1.00  0.00           N  
ATOM   2225  HN  GLY B 235     -16.150  -8.087  14.068  1.00  0.00           H  
ATOM   2226  CA  GLY B 235     -14.446  -8.780  12.961  1.00  0.00           C  
ATOM   2227  C   GLY B 235     -13.078  -8.301  13.405  1.00  0.00           C  
ATOM   2228  O   GLY B 235     -12.060  -8.834  12.963  1.00  0.00           O  
ATOM   2229  N   ALA B 236     -13.035  -7.304  14.279  1.00  0.00           N  
ATOM   2230  HN  ALA B 236     -13.903  -6.891  14.620  1.00  0.00           H  
ATOM   2231  CA  ALA B 236     -11.756  -6.795  14.755  1.00  0.00           C  
ATOM   2232  C   ALA B 236     -11.534  -7.153  16.212  1.00  0.00           C  
ATOM   2233  O   ALA B 236     -12.463  -7.087  17.018  1.00  0.00           O  
ATOM   2234  CB  ALA B 236     -11.701  -5.279  14.587  1.00  0.00           C  
ATOM   2235  N   ASP B 237     -10.309  -7.542  16.553  1.00  0.00           N  
ATOM   2236  HN  ASP B 237      -9.582  -7.624  15.842  1.00  0.00           H  
ATOM   2237  CA  ASP B 237     -10.007  -7.851  17.942  1.00  0.00           C  
ATOM   2238  C   ASP B 237      -9.620  -6.538  18.618  1.00  0.00           C  
ATOM   2239  O   ASP B 237      -9.870  -5.459  18.072  1.00  0.00           O  
ATOM   2240  CB  ASP B 237      -8.875  -8.890  18.071  1.00  0.00           C  
ATOM   2241  CG  ASP B 237      -7.571  -8.452  17.417  1.00  0.00           C  
ATOM   2242  OD1 ASP B 237      -7.343  -7.231  17.234  1.00  0.00           O  
ATOM   2243  OD2 ASP B 237      -6.750  -9.350  17.102  1.00  0.00           O  
ATOM   2244  N   HIS B 238      -9.004  -6.629  19.790  1.00  0.00           N  
ATOM   2245  HN  HIS B 238      -8.808  -7.553  20.176  1.00  0.00           H  
ATOM   2246  CA  HIS B 238      -8.598  -5.442  20.545  1.00  0.00           C  
ATOM   2247  C   HIS B 238      -7.693  -4.498  19.750  1.00  0.00           C  
ATOM   2248  O   HIS B 238      -7.817  -3.284  19.868  1.00  0.00           O  
ATOM   2249  CB  HIS B 238      -7.879  -5.855  21.834  1.00  0.00           C  
ATOM   2250  CG  HIS B 238      -7.668  -4.726  22.793  1.00  0.00           C  
ATOM   2251  ND1 HIS B 238      -8.713  -4.007  23.336  1.00  0.00           N  
ATOM   2252  HD1 HIS B 238      -9.702  -4.164  23.140  1.00  0.00           H  
ATOM   2253  CD2 HIS B 238      -6.536  -4.195  23.313  1.00  0.00           C  
ATOM   2254  CE1 HIS B 238      -8.233  -3.083  24.150  1.00  0.00           C  
ATOM   2255  NE2 HIS B 238      -6.914  -3.177  24.154  1.00  0.00           N  
ATOM   2256  HE2 HIS B 238      -6.280  -2.589  24.694  1.00  0.00           H  
ATOM   2257  N   MET B 239      -6.793  -5.057  18.944  1.00  0.00           N  
ATOM   2258  HN  MET B 239      -6.747  -6.074  18.881  1.00  0.00           H  
ATOM   2259  CA  MET B 239      -5.864  -4.247  18.142  1.00  0.00           C  
ATOM   2260  C   MET B 239      -6.439  -3.954  16.753  1.00  0.00           C  
ATOM   2261  O   MET B 239      -5.933  -4.462  15.757  1.00  0.00           O  
ATOM   2262  CB  MET B 239      -4.529  -4.973  17.954  1.00  0.00           C  
ATOM   2263  CG  MET B 239      -3.913  -5.530  19.207  1.00  0.00           C  
ATOM   2264  SD  MET B 239      -3.743  -4.196  20.562  1.00  0.00           S  
ATOM   2265  CE  MET B 239      -2.288  -3.175  19.799  1.00  0.00           C  
ATOM   2266  N   ALA B 240      -7.485  -3.133  16.688  1.00  0.00           N  
ATOM   2267  HN  ALA B 240      -7.855  -2.720  17.544  1.00  0.00           H  
ATOM   2268  CA  ALA B 240      -8.108  -2.817  15.409  1.00  0.00           C  
ATOM   2269  C   ALA B 240      -7.171  -2.132  14.420  1.00  0.00           C  
ATOM   2270  O   ALA B 240      -7.318  -2.306  13.210  1.00  0.00           O  
ATOM   2271  CB  ALA B 240      -9.360  -1.966  15.624  1.00  0.00           C  
ATOM   2272  N   MET B 241      -6.209  -1.354  14.908  1.00  0.00           N  
ATOM   2273  HN  MET B 241      -6.110  -1.220  15.914  1.00  0.00           H  
ATOM   2274  CA  MET B 241      -5.299  -0.696  13.979  1.00  0.00           C  
ATOM   2275  C   MET B 241      -4.274  -1.665  13.397  1.00  0.00           C  
ATOM   2276  O   MET B 241      -3.493  -1.298  12.509  1.00  0.00           O  
ATOM   2277  CB  MET B 241      -4.607   0.521  14.617  1.00  0.00           C  
ATOM   2278  CG  MET B 241      -3.547   0.239  15.651  1.00  0.00           C  
ATOM   2279  SD  MET B 241      -4.284  -0.602  17.206  1.00  0.00           S  
ATOM   2280  CE  MET B 241      -5.248   0.905  17.962  1.00  0.00           C  
ATOM   2281  N   LEU B 242      -4.282  -2.908  13.874  1.00  0.00           N  
ATOM   2282  HN  LEU B 242      -4.941  -3.165  14.609  1.00  0.00           H  
ATOM   2283  CA  LEU B 242      -3.350  -3.907  13.350  1.00  0.00           C  
ATOM   2284  C   LEU B 242      -4.050  -4.979  12.499  1.00  0.00           C  
ATOM   2285  O   LEU B 242      -3.472  -5.480  11.537  1.00  0.00           O  
ATOM   2286  CB  LEU B 242      -2.570  -4.575  14.494  1.00  0.00           C  
ATOM   2287  CG  LEU B 242      -1.807  -3.581  15.380  1.00  0.00           C  
ATOM   2288  CD1 LEU B 242      -1.193  -4.287  16.587  1.00  0.00           C  
ATOM   2289  CD2 LEU B 242      -0.741  -2.882  14.548  1.00  0.00           C  
ATOM   2290  N   CYS B 243      -5.280  -5.340  12.850  1.00  0.00           N  
ATOM   2291  HN  CYS B 243      -5.723  -4.908  13.661  1.00  0.00           H  
ATOM   2292  CA  CYS B 243      -6.004  -6.353  12.080  1.00  0.00           C  
ATOM   2293  C   CYS B 243      -7.005  -5.772  11.073  1.00  0.00           C  
ATOM   2294  O   CYS B 243      -7.366  -6.437  10.107  1.00  0.00           O  
ATOM   2295  CB  CYS B 243      -6.724  -7.329  13.021  1.00  0.00           C  
ATOM   2296  SG  CYS B 243      -7.965  -6.575  14.103  1.00  0.00           S  
ATOM   2297  N   GLU B 244      -7.466  -4.546  11.302  1.00  0.00           N  
ATOM   2298  HN  GLU B 244      -7.160  -4.044  12.135  1.00  0.00           H  
ATOM   2299  CA  GLU B 244      -8.408  -3.901  10.378  1.00  0.00           C  
ATOM   2300  C   GLU B 244      -8.069  -2.417  10.169  1.00  0.00           C  
ATOM   2301  O   GLU B 244      -8.930  -1.548  10.313  1.00  0.00           O  
ATOM   2302  CB  GLU B 244      -9.842  -4.019  10.915  1.00  0.00           C  
ATOM   2303  CG  GLU B 244     -10.290  -5.439  11.209  1.00  0.00           C  
ATOM   2304  CD  GLU B 244     -10.415  -6.298   9.955  1.00  0.00           C  
ATOM   2305  OE1 GLU B 244     -10.592  -7.523  10.104  1.00  0.00           O  
ATOM   2306  OE2 GLU B 244     -10.342  -5.759   8.827  1.00  0.00           O  
ATOM   2307  N   PRO B 245      -6.818  -2.108   9.801  1.00  0.00           N  
ATOM   2308  CA  PRO B 245      -6.436  -0.709   9.594  1.00  0.00           C  
ATOM   2309  C   PRO B 245      -7.237   0.057   8.535  1.00  0.00           C  
ATOM   2310  O   PRO B 245      -7.515   1.244   8.714  1.00  0.00           O  
ATOM   2311  CB  PRO B 245      -4.941  -0.802   9.270  1.00  0.00           C  
ATOM   2312  CG  PRO B 245      -4.816  -2.136   8.617  1.00  0.00           C  
ATOM   2313  CD  PRO B 245      -5.702  -3.011   9.472  1.00  0.00           C  
ATOM   2314  N   GLN B 246      -7.614  -0.609   7.446  1.00  0.00           N  
ATOM   2315  HN  GLN B 246      -7.361  -1.592   7.344  1.00  0.00           H  
ATOM   2316  CA  GLN B 246      -8.386   0.052   6.395  1.00  0.00           C  
ATOM   2317  C   GLN B 246      -9.792   0.387   6.873  1.00  0.00           C  
ATOM   2318  O   GLN B 246     -10.300   1.479   6.610  1.00  0.00           O  
ATOM   2319  CB  GLN B 246      -8.476  -0.827   5.145  1.00  0.00           C  
ATOM   2320  CG  GLN B 246      -7.259  -0.776   4.255  1.00  0.00           C  
ATOM   2321  CD  GLN B 246      -7.345  -1.766   3.112  1.00  0.00           C  
ATOM   2322  OE1 GLN B 246      -7.268  -2.983   3.317  1.00  0.00           O  
ATOM   2323  NE2 GLN B 246      -7.517  -1.254   1.901  1.00  0.00           N  
ATOM   2324 1HE2 GLN B 246      -7.581  -0.250   1.732  1.00  0.00           H  
ATOM   2325 2HE2 GLN B 246      -7.575  -1.921   1.131  1.00  0.00           H  
ATOM   2326  N   LYS B 247     -10.438  -0.548   7.562  1.00  0.00           N  
ATOM   2327  HN  LYS B 247     -10.009  -1.458   7.733  1.00  0.00           H  
ATOM   2328  CA  LYS B 247     -11.771  -0.248   8.068  1.00  0.00           C  
ATOM   2329  C   LYS B 247     -11.677   0.853   9.127  1.00  0.00           C  
ATOM   2330  O   LYS B 247     -12.565   1.691   9.233  1.00  0.00           O  
ATOM   2331  CB  LYS B 247     -12.430  -1.480   8.692  1.00  0.00           C  
ATOM   2332  CG  LYS B 247     -12.835  -2.546   7.708  1.00  0.00           C  
ATOM   2333  CD  LYS B 247     -13.504  -3.679   8.457  1.00  0.00           C  
ATOM   2334  CE  LYS B 247     -14.208  -4.633   7.515  1.00  0.00           C  
ATOM   2335  NZ  LYS B 247     -14.938  -5.691   8.282  1.00  0.00           N  
ATOM   2336  HZ1 LYS B 247     -15.412  -6.334   7.647  1.00  0.00           H  
ATOM   2337  HZ2 LYS B 247     -15.582  -5.288   8.963  1.00  0.00           H  
ATOM   2338  HZ3 LYS B 247     -14.321  -6.184   8.928  1.00  0.00           H  
ATOM   2339  N   LEU B 248     -10.596   0.852   9.904  1.00  0.00           N  
ATOM   2340  HN  LEU B 248      -9.880   0.138   9.773  1.00  0.00           H  
ATOM   2341  CA  LEU B 248     -10.428   1.862  10.939  1.00  0.00           C  
ATOM   2342  C   LEU B 248     -10.257   3.222  10.259  1.00  0.00           C  
ATOM   2343  O   LEU B 248     -10.854   4.222  10.665  1.00  0.00           O  
ATOM   2344  CB  LEU B 248      -9.195   1.558  11.791  1.00  0.00           C  
ATOM   2345  CG  LEU B 248      -9.201   1.949  13.275  1.00  0.00           C  
ATOM   2346  CD1 LEU B 248      -7.798   2.365  13.659  1.00  0.00           C  
ATOM   2347  CD2 LEU B 248     -10.186   3.063  13.574  1.00  0.00           C  
ATOM   2348  N   CYS B 249      -9.428   3.244   9.224  1.00  0.00           N  
ATOM   2349  HN  CYS B 249      -8.955   2.384   8.946  1.00  0.00           H  
ATOM   2350  CA  CYS B 249      -9.179   4.464   8.479  1.00  0.00           C  
ATOM   2351  C   CYS B 249     -10.493   5.034   7.950  1.00  0.00           C  
ATOM   2352  O   CYS B 249     -10.810   6.211   8.156  1.00  0.00           O  
ATOM   2353  CB  CYS B 249      -8.240   4.190   7.304  1.00  0.00           C  
ATOM   2354  SG  CYS B 249      -7.845   5.661   6.324  1.00  0.00           S  
ATOM   2355  N   ALA B 250     -11.259   4.189   7.271  1.00  0.00           N  
ATOM   2356  HN  ALA B 250     -10.954   3.224   7.142  1.00  0.00           H  
ATOM   2357  CA  ALA B 250     -12.525   4.622   6.711  1.00  0.00           C  
ATOM   2358  C   ALA B 250     -13.456   5.222   7.761  1.00  0.00           C  
ATOM   2359  O   ALA B 250     -14.122   6.225   7.497  1.00  0.00           O  
ATOM   2360  CB  ALA B 250     -13.214   3.462   5.990  1.00  0.00           C  
ATOM   2361  N   SER B 251     -13.515   4.627   8.950  1.00  0.00           N  
ATOM   2362  HN  SER B 251     -12.951   3.797   9.134  1.00  0.00           H  
ATOM   2363  CA  SER B 251     -14.387   5.163   9.991  1.00  0.00           C  
ATOM   2364  C   SER B 251     -13.908   6.541  10.454  1.00  0.00           C  
ATOM   2365  O   SER B 251     -14.716   7.446  10.688  1.00  0.00           O  
ATOM   2366  CB  SER B 251     -14.447   4.218  11.196  1.00  0.00           C  
ATOM   2367  OG  SER B 251     -15.055   2.986  10.844  1.00  0.00           O  
ATOM   2368  HG  SER B 251     -15.092   2.400  11.591  1.00  0.00           H  
ATOM   2369  N   LEU B 252     -12.594   6.690  10.592  1.00  0.00           N  
ATOM   2370  HN  LEU B 252     -11.982   5.900  10.386  1.00  0.00           H  
ATOM   2371  CA  LEU B 252     -12.000   7.950  11.029  1.00  0.00           C  
ATOM   2372  C   LEU B 252     -12.166   9.025   9.963  1.00  0.00           C  
ATOM   2373  O   LEU B 252     -12.346  10.200  10.282  1.00  0.00           O  
ATOM   2374  CB  LEU B 252     -10.510   7.760  11.360  1.00  0.00           C  
ATOM   2375  CG  LEU B 252     -10.194   6.971  12.645  1.00  0.00           C  
ATOM   2376  CD1 LEU B 252      -8.683   6.730  12.771  1.00  0.00           C  
ATOM   2377  CD2 LEU B 252     -10.714   7.747  13.842  1.00  0.00           C  
ATOM   2378  N   LEU B 253     -12.105   8.631   8.695  1.00  0.00           N  
ATOM   2379  HN  LEU B 253     -11.937   7.651   8.468  1.00  0.00           H  
ATOM   2380  CA  LEU B 253     -12.280   9.609   7.635  1.00  0.00           C  
ATOM   2381  C   LEU B 253     -13.719  10.098   7.631  1.00  0.00           C  
ATOM   2382  O   LEU B 253     -13.977  11.292   7.472  1.00  0.00           O  
ATOM   2383  CB  LEU B 253     -11.933   9.014   6.273  1.00  0.00           C  
ATOM   2384  CG  LEU B 253     -10.456   8.635   6.123  1.00  0.00           C  
ATOM   2385  CD1 LEU B 253     -10.213   8.236   4.675  1.00  0.00           C  
ATOM   2386  CD2 LEU B 253      -9.561   9.797   6.516  1.00  0.00           C  
ATOM   2387  N   GLU B 254     -14.656   9.175   7.838  1.00  0.00           N  
ATOM   2388  HN  GLU B 254     -14.384   8.204   7.989  1.00  0.00           H  
ATOM   2389  CA  GLU B 254     -16.064   9.540   7.850  1.00  0.00           C  
ATOM   2390  C   GLU B 254     -16.391  10.441   9.029  1.00  0.00           C  
ATOM   2391  O   GLU B 254     -17.250  11.319   8.933  1.00  0.00           O  
ATOM   2392  CB  GLU B 254     -16.960   8.300   7.890  1.00  0.00           C  
ATOM   2393  CG  GLU B 254     -18.442   8.645   8.015  1.00  0.00           C  
ATOM   2394  CD  GLU B 254     -19.349   7.591   7.418  1.00  0.00           C  
ATOM   2395  OE1 GLU B 254     -19.016   6.389   7.515  1.00  0.00           O  
ATOM   2396  OE2 GLU B 254     -20.405   7.966   6.858  1.00  0.00           O  
ATOM   2397  N   ILE B 255     -15.709  10.210  10.144  1.00  0.00           N  
ATOM   2398  HN  ILE B 255     -15.027   9.451  10.162  1.00  0.00           H  
ATOM   2399  CA  ILE B 255     -15.910  11.011  11.338  1.00  0.00           C  
ATOM   2400  C   ILE B 255     -15.450  12.439  11.058  1.00  0.00           C  
ATOM   2401  O   ILE B 255     -16.163  13.398  11.355  1.00  0.00           O  
ATOM   2402  CB  ILE B 255     -15.125  10.416  12.521  1.00  0.00           C  
ATOM   2403  CG1 ILE B 255     -15.830   9.142  13.002  1.00  0.00           C  
ATOM   2404  CG2 ILE B 255     -14.981  11.440  13.633  1.00  0.00           C  
ATOM   2405  CD1 ILE B 255     -15.081   8.379  14.097  1.00  0.00           C  
ATOM   2406  N   ALA B 256     -14.268  12.576  10.470  1.00  0.00           N  
ATOM   2407  HN  ALA B 256     -13.719  11.747  10.242  1.00  0.00           H  
ATOM   2408  CA  ALA B 256     -13.746  13.896  10.146  1.00  0.00           C  
ATOM   2409  C   ALA B 256     -14.672  14.598   9.148  1.00  0.00           C  
ATOM   2410  O   ALA B 256     -14.874  15.809   9.227  1.00  0.00           O  
ATOM   2411  CB  ALA B 256     -12.337  13.779   9.567  1.00  0.00           C  
ATOM   2412  N   HIS B 257     -15.234  13.828   8.220  1.00  0.00           N  
ATOM   2413  HN  HIS B 257     -15.025  12.830   8.216  1.00  0.00           H  
ATOM   2414  CA  HIS B 257     -16.141  14.363   7.206  1.00  0.00           C  
ATOM   2415  C   HIS B 257     -17.488  14.806   7.783  1.00  0.00           C  
ATOM   2416  O   HIS B 257     -17.990  15.863   7.420  1.00  0.00           O  
ATOM   2417  CB  HIS B 257     -16.389  13.321   6.108  1.00  0.00           C  
ATOM   2418  CG  HIS B 257     -17.379  13.753   5.067  1.00  0.00           C  
ATOM   2419  ND1 HIS B 257     -17.119  14.755   4.156  1.00  0.00           N  
ATOM   2420  HD1 HIS B 257     -16.254  15.293   4.103  1.00  0.00           H  
ATOM   2421  CD2 HIS B 257     -18.630  13.312   4.790  1.00  0.00           C  
ATOM   2422  CE1 HIS B 257     -18.164  14.910   3.363  1.00  0.00           C  
ATOM   2423  NE2 HIS B 257     -19.095  14.046   3.727  1.00  0.00           N  
ATOM   2424  HE2 HIS B 257     -20.010  13.941   3.289  1.00  0.00           H  
ATOM   2425  N   LYS B 258     -18.075  14.000   8.665  1.00  0.00           N  
ATOM   2426  HN  LYS B 258     -17.618  13.129   8.935  1.00  0.00           H  
ATOM   2427  CA  LYS B 258     -19.366  14.349   9.250  1.00  0.00           C  
ATOM   2428  C   LYS B 258     -19.294  15.669  10.001  1.00  0.00           C  
ATOM   2429  O   LYS B 258     -20.281  16.402  10.087  1.00  0.00           O  
ATOM   2430  CB  LYS B 258     -19.870  13.246  10.188  1.00  0.00           C  
ATOM   2431  CG  LYS B 258     -20.585  12.100   9.472  1.00  0.00           C  
ATOM   2432  CD  LYS B 258     -21.315  11.192  10.451  1.00  0.00           C  
ATOM   2433  CE  LYS B 258     -22.071  10.080   9.727  1.00  0.00           C  
ATOM   2434  NZ  LYS B 258     -22.856   9.221  10.673  1.00  0.00           N  
ATOM   2435  HZ1 LYS B 258     -23.361   8.478  10.189  1.00  0.00           H  
ATOM   2436  HZ2 LYS B 258     -23.485   9.783  11.246  1.00  0.00           H  
ATOM   2437  HZ3 LYS B 258     -22.260   8.843  11.410  1.00  0.00           H  
ATOM   2438  N   TYR B 259     -18.121  15.968  10.545  1.00  0.00           N  
ATOM   2439  HN  TYR B 259     -17.344  15.314  10.448  1.00  0.00           H  
ATOM   2440  CA  TYR B 259     -17.920  17.210  11.277  1.00  0.00           C  
ATOM   2441  C   TYR B 259     -17.948  18.368  10.272  1.00  0.00           C  
ATOM   2442  O   TYR B 259     -18.546  19.419  10.526  1.00  0.00           O  
ATOM   2443  CB  TYR B 259     -16.573  17.184  12.016  1.00  0.00           C  
ATOM   2444  CG  TYR B 259     -16.313  18.435  12.821  1.00  0.00           C  
ATOM   2445  CD1 TYR B 259     -16.715  18.528  14.156  1.00  0.00           C  
ATOM   2446  CD2 TYR B 259     -15.742  19.561  12.222  1.00  0.00           C  
ATOM   2447  CE1 TYR B 259     -16.562  19.713  14.871  1.00  0.00           C  
ATOM   2448  CE2 TYR B 259     -15.587  20.752  12.926  1.00  0.00           C  
ATOM   2449  CZ  TYR B 259     -16.001  20.824  14.248  1.00  0.00           C  
ATOM   2450  OH  TYR B 259     -15.886  22.011  14.935  1.00  0.00           O  
ATOM   2451  HH  TYR B 259     -16.170  22.060  15.840  1.00  0.00           H  
ATOM   2452  N   ASN B 260     -17.305  18.166   9.125  1.00  0.00           N  
ATOM   2453  HN  ASN B 260     -16.833  17.276   8.968  1.00  0.00           H  
ATOM   2454  CA  ASN B 260     -17.260  19.192   8.084  1.00  0.00           C  
ATOM   2455  C   ASN B 260     -18.642  19.543   7.524  1.00  0.00           C  
ATOM   2456  O   ASN B 260     -18.871  20.674   7.084  1.00  0.00           O  
ATOM   2457  CB  ASN B 260     -16.322  18.753   6.951  1.00  0.00           C  
ATOM   2458  CG  ASN B 260     -14.865  18.713   7.386  1.00  0.00           C  
ATOM   2459  OD1 ASN B 260     -13.983  18.323   6.621  1.00  0.00           O  
ATOM   2460  ND2 ASN B 260     -14.609  19.118   8.624  1.00  0.00           N  
ATOM   2461 1HD2 ASN B 260     -13.632  19.091   8.916  1.00  0.00           H  
ATOM   2462 2HD2 ASN B 260     -15.340  19.441   9.258  1.00  0.00           H  
ATOM   2463  N   LEU B 261     -19.563  18.583   7.551  1.00  0.00           N  
ATOM   2464  HN  LEU B 261     -19.323  17.667   7.929  1.00  0.00           H  
ATOM   2465  CA  LEU B 261     -20.913  18.822   7.047  1.00  0.00           C  
ATOM   2466  C   LEU B 261     -21.744  19.687   8.001  1.00  0.00           C  
ATOM   2467  O   LEU B 261     -22.535  20.522   7.562  1.00  0.00           O  
ATOM   2468  CB  LEU B 261     -21.633  17.493   6.797  1.00  0.00           C  
ATOM   2469  CG  LEU B 261     -21.010  16.558   5.754  1.00  0.00           C  
ATOM   2470  CD1 LEU B 261     -21.899  15.338   5.572  1.00  0.00           C  
ATOM   2471  CD2 LEU B 261     -20.846  17.297   4.431  1.00  0.00           C  
ATOM   2472  N   GLU B 262     -21.562  19.486   9.302  1.00  0.00           N  
ATOM   2473  HN  GLU B 262     -20.897  18.778   9.613  1.00  0.00           H  
ATOM   2474  CA  GLU B 262     -22.298  20.261  10.290  1.00  0.00           C  
ATOM   2475  C   GLU B 262     -21.639  21.613  10.582  1.00  0.00           C  
ATOM   2476  O   GLU B 262     -22.268  22.499  11.166  1.00  0.00           O  
ATOM   2477  CB  GLU B 262     -22.450  19.462  11.587  1.00  0.00           C  
ATOM   2478  CG  GLU B 262     -21.181  18.772  12.056  1.00  0.00           C  
ATOM   2479  CD  GLU B 262     -21.350  18.051  13.390  1.00  0.00           C  
ATOM   2480  OE1 GLU B 262     -20.406  17.337  13.801  1.00  0.00           O  
ATOM   2481  OE2 GLU B 262     -22.421  18.198  14.021  1.00  0.00           O  
ATOM   2482  N   HIS B 263     -20.384  21.775  10.162  1.00  0.00           N  
ATOM   2483  HN  HIS B 263     -19.919  21.006   9.680  1.00  0.00           H  
ATOM   2484  CA  HIS B 263     -19.656  23.026  10.373  1.00  0.00           C  
ATOM   2485  C   HIS B 263     -19.093  23.606   9.078  1.00  0.00           C  
ATOM   2486  O   HIS B 263     -19.623  24.575   8.542  1.00  0.00           O  
ATOM   2487  CB  HIS B 263     -18.502  22.823  11.361  1.00  0.00           C  
ATOM   2488  CG  HIS B 263     -18.944  22.472  12.747  1.00  0.00           C  
ATOM   2489  ND1 HIS B 263     -19.243  21.183  13.133  1.00  0.00           N  
ATOM   2490  HD1 HIS B 263     -19.175  20.358  12.537  1.00  0.00           H  
ATOM   2491  CD2 HIS B 263     -19.166  23.251  13.832  1.00  0.00           C  
ATOM   2492  CE1 HIS B 263     -19.632  21.183  14.396  1.00  0.00           C  
ATOM   2493  NE2 HIS B 263     -19.595  22.425  14.844  1.00  0.00           N  
ATOM   2494  HE2 HIS B 263     -19.844  22.723  15.787  1.00  0.00           H  
ATOM   2495  N   HIS B 264     -18.006  23.015   8.590  1.00  0.00           N  
ATOM   2496  HN  HIS B 264     -17.615  22.215   9.087  1.00  0.00           H  
ATOM   2497  CA  HIS B 264     -17.353  23.473   7.366  1.00  0.00           C  
ATOM   2498  C   HIS B 264     -18.278  23.396   6.159  1.00  0.00           C  
ATOM   2499  O   HIS B 264     -19.488  23.148   6.359  1.00  0.00           O  
ATOM   2500  CB  HIS B 264     -16.088  22.651   7.102  1.00  0.00           C  
ATOM   2501  CG  HIS B 264     -15.103  22.683   8.230  1.00  0.00           C  
ATOM   2502  ND1 HIS B 264     -13.934  21.951   8.221  1.00  0.00           N  
ATOM   2503  HD1 HIS B 264     -13.626  21.341   7.464  1.00  0.00           H  
ATOM   2504  CD2 HIS B 264     -15.119  23.348   9.409  1.00  0.00           C  
ATOM   2505  CE1 HIS B 264     -13.275  22.163   9.346  1.00  0.00           C  
ATOM   2506  NE2 HIS B 264     -13.972  23.007  10.085  1.00  0.00           N  
ATOM   2507  HE2 HIS B 264     -13.703  23.350  11.007  1.00  0.00           H  
ATOM   2508  C1  UNK     1      -6.739  -2.529  31.507  1.00  0.00           C  
ATOM   2509  C2  UNK     1      -6.945  -3.336  30.191  1.00  0.00           C  
ATOM   2510  C3  UNK     1      -5.829  -2.406  29.578  1.00  0.00           C  
ATOM   2511  C4  UNK     1      -6.226  -1.358  30.650  1.00  0.00           C  
ATOM   2512  C5  UNK     1      -6.654  -4.836  30.366  1.00  0.00           C  
ATOM   2513  C6  UNK     1      -7.966  -2.155  32.318  1.00  0.00           C  
ATOM   2514  C7  UNK     1      -5.683  -3.119  32.416  1.00  0.00           C  
ATOM   2515  C8  UNK     1      -5.930  -2.014  28.131  1.00  0.00           C  
ATOM   2516  C9  UNK     1      -7.150  -5.699  29.188  1.00  0.00           C  
ATOM   2517  C10 UNK     1      -4.807  -2.454  27.201  1.00  0.00           C  
ATOM   2518  C11 UNK     1      -6.762  -5.181  27.822  1.00  0.00           C  
ATOM   2519  C12 UNK     1      -5.034  -3.836  26.550  1.00  0.00           C  
ATOM   2520  C13 UNK     1      -6.973  -1.307  27.670  1.00  0.00           C  
ATOM   2521  C14 UNK     1      -5.486  -4.818  27.588  1.00  0.00           C  
ATOM   2522  C15 UNK     1      -7.917  -4.944  26.888  1.00  0.00           C  
CONECT    1    4    3    5    2                                       
CONECT    1                                                           
CONECT    2    1                                                      
CONECT    3    1                                                      
CONECT    4    1                                                      
CONECT    5    8    1    6                                            
CONECT    6    5   13    7                                            
CONECT    7    6                                                      
CONECT    8    9    5                                                 
CONECT    9   10    8                                                 
CONECT   10   11   12    9                                            
CONECT   11   10                                                      
CONECT   12   10                                                      
CONECT   13   14    6   15                                            
CONECT   14   13                                                      
CONECT   15   13   16                                                 
CONECT   16   15   17   18                                            
CONECT   17   16                                                      
CONECT   18   16   19   20                                            
CONECT   19   18                                                      
CONECT   20   18   23   21                                            
CONECT   21   22   20   31                                            
CONECT   22   21                                                      
CONECT   23   20   24                                                 
CONECT   24   23   25                                                 
CONECT   25   24   26                                                 
CONECT   26   27   25                                                 
CONECT   27   29   28   30   26                                       
CONECT   27                                                           
CONECT   28   27                                                      
CONECT   29   27                                                      
CONECT   30   27                                                      
CONECT   31   21   32   33                                            
CONECT   32   31                                                      
CONECT   33   31   36   34                                            
CONECT   34   33   44   35                                            
CONECT   35   34                                                      
CONECT   36   33   37                                                 
CONECT   37   36   40   38                                            
CONECT   38   37   39   41                                            
CONECT   39   38                                                      
CONECT   40   37   42                                                 
CONECT   41   42   38                                                 
CONECT   42   40   43   41                                            
CONECT   43   42                                                      
CONECT   44   45   34   46                                            
CONECT   45   44                                                      
CONECT   46   44   49   47                                            
CONECT   47   46   48   56                                            
CONECT   48   47                                                      
CONECT   49   50   46                                                 
CONECT   50   52   51   49                                            
CONECT   51   53   50                                                 
CONECT   52   54   50                                                 
CONECT   53   55   51                                                 
CONECT   54   55   52                                                 
CONECT   55   54   53                                                 
CONECT   56   47   57   58                                            
CONECT   57   56                                                      
CONECT   58   56   59   61                                            
CONECT   59   58   64   60                                            
CONECT   60   59                                                      
CONECT   61   58   63   62                                            
CONECT   62   61                                                      
CONECT   63   61                                                      
CONECT   64   65   59   66                                            
CONECT   65   64                                                      
CONECT   66   69   64   67                                            
CONECT   67   66   68   73                                            
CONECT   68   67                                                      
CONECT   69   70   66                                                 
CONECT   70   71   72   69                                            
CONECT   71   70                                                      
CONECT   72   70                                                      
CONECT   73   67   74   75                                            
CONECT   74   73                                                      
CONECT   75   73   76   78                                            
CONECT   76   75   81   77                                            
CONECT   77   76                                                      
CONECT   78   75   80   79                                            
CONECT   79   78                                                      
CONECT   80   78                                                      
CONECT   81   82   76   83                                            
CONECT   82   81                                                      
CONECT   83   81   86   84                                            
CONECT   84   83   94   85                                            
CONECT   85   84                                                      
CONECT   86   83   87                                                 
CONECT   87   86   90   88                                            
CONECT   88   87   89   91                                            
CONECT   89   88                                                      
CONECT   90   87   92                                                 
CONECT   91   92   88                                                 
CONECT   92   90   93   91                                            
CONECT   93   92                                                      
CONECT   94   95   84   96                                            
CONECT   95   94                                                      
CONECT   96   94   97                                                 
CONECT   97   96   98   99                                            
CONECT   98   97                                                      
CONECT   99   97  100  101                                            
CONECT  100   99                                                      
CONECT  101   99  102  104                                            
CONECT  102  103  105  101                                            
CONECT  103  102                                                      
CONECT  104  101                                                      
CONECT  105  102  107  106                                            
CONECT  106  105                                                      
CONECT  107  108  110  105                                            
CONECT  108  112  109  107                                            
CONECT  109  108                                                      
CONECT  110  107  111                                                 
CONECT  111  110                                                      
CONECT  112  114  113  108                                            
CONECT  113  112                                                      
CONECT  114  117  115  112                                            
CONECT  115  125  114  116                                            
CONECT  116  115                                                      
CONECT  117  118  114                                                 
CONECT  118  121  117  119                                            
CONECT  119  118  122  120                                            
CONECT  120  119                                                      
CONECT  121  123  118                                                 
CONECT  122  123  119                                                 
CONECT  123  124  121  122                                            
CONECT  124  123                                                      
CONECT  125  126  127  115                                            
CONECT  126  125                                                      
CONECT  127  128  125                                                 
CONECT  128  129  130  127                                            
CONECT  129  128                                                      
CONECT  130  132  128  131                                            
CONECT  131  130                                                      
CONECT  132  133  130                                                 
CONECT  133  134  135  132                                            
CONECT  134  133                                                      
CONECT  135  137  133  136                                            
CONECT  136  135                                                      
CONECT  137  138  140  135                                            
CONECT  138  139  137  151                                            
CONECT  139  138                                                      
CONECT  140  137  141                                                 
CONECT  141  140  143  142                                            
CONECT  142  141  144                                                 
CONECT  143  147  141  146                                            
CONECT  144  142  146  145                                            
CONECT  145  144                                                      
CONECT  146  143  148  144                                            
CONECT  147  149  143                                                 
CONECT  148  150  146                                                 
CONECT  149  147  150                                                 
CONECT  150  149  148                                                 
CONECT  151  138  153  152                                            
CONECT  152  151                                                      
CONECT  153  154  151  156                                            
CONECT  154  155  159  153                                            
CONECT  155  154                                                      
CONECT  156  153  157                                                 
CONECT  157  156  158                                                 
CONECT  158  157                                                      
CONECT  159  161  154  160                                            
CONECT  160  159                                                      
CONECT  161  162  164  159                                            
CONECT  162  163  175  161                                            
CONECT  163  162                                                      
CONECT  164  161  165                                                 
CONECT  165  164  167  166                                            
CONECT  166  165  168                                                 
CONECT  167  171  165  170                                            
CONECT  168  166  170  169                                            
CONECT  169  168                                                      
CONECT  170  167  168  172                                            
CONECT  171  173  167                                                 
CONECT  172  174  170                                                 
CONECT  173  171  174                                                 
CONECT  174  173  172                                                 
CONECT  175  177  162  176                                            
CONECT  176  175                                                      
CONECT  177  178  180  175                                            
CONECT  178  179  189  177                                            
CONECT  179  178                                                      
CONECT  180  177  181                                                 
CONECT  181  182  180  183                                            
CONECT  182  184  181                                                 
CONECT  183  181  185                                                 
CONECT  184  182  186                                                 
CONECT  185  186  183                                                 
CONECT  186  184  187  185                                            
CONECT  187  186  188                                                 
CONECT  188  187                                                      
CONECT  189  191  178  190                                            
CONECT  190  189                                                      
CONECT  191  192  194  189                                            
CONECT  192  193  191  202                                            
CONECT  193  192                                                      
CONECT  194  191  195                                                 
CONECT  195  194  196                                                 
CONECT  196  195  197                                                 
CONECT  197  196  198                                                 
CONECT  198  200  197  199  201                                       
CONECT  198                                                           
CONECT  199  198                                                      
CONECT  200  198                                                      
CONECT  201  198                                                      
CONECT  202  192  204  203                                            
CONECT  203  202                                                      
CONECT  204  205  202  207                                            
CONECT  205  206  204  211                                            
CONECT  206  205                                                      
CONECT  207  204  208                                                 
CONECT  208  209  207  210                                            
CONECT  209  208                                                      
CONECT  210  208                                                      
CONECT  211  205  213  212                                            
CONECT  212  211                                                      
CONECT  213  214  211  216                                            
CONECT  214  224  215  213                                            
CONECT  215  214                                                      
CONECT  216  213  217                                                 
CONECT  217  216  218                                                 
CONECT  218  217  219                                                 
CONECT  219  220  218                                                 
CONECT  220  222  223  221  219                                       
CONECT  220                                                           
CONECT  221  220                                                      
CONECT  222  220                                                      
CONECT  223  220                                                      
CONECT  224  225  230  214                                            
CONECT  225  226  228  224                                            
CONECT  226  227  231  225                                            
CONECT  227  226                                                      
CONECT  228  225  229                                                 
CONECT  229  228  230                                                 
CONECT  230  229  224                                                 
CONECT  231  233  226  232                                            
CONECT  232  231                                                      
CONECT  233  234  236  231                                            
CONECT  234  235  233  240                                            
CONECT  235  234                                                      
CONECT  236  233  237                                                 
CONECT  237  238  236  239                                            
CONECT  238  237                                                      
CONECT  239  237                                                      
CONECT  240  234  242  241                                            
CONECT  241  240                                                      
CONECT  242  243  240  245                                            
CONECT  243  244  249  242                                            
CONECT  244  243                                                      
CONECT  245  242  246                                                 
CONECT  246  245  248  247                                            
CONECT  247  246                                                      
CONECT  248  246                                                      
CONECT  249  251  243  250                                            
CONECT  250  249                                                      
CONECT  251  252  254  249                                            
CONECT  252  253  259  251                                            
CONECT  253  252                                                      
CONECT  254  251  255                                                 
CONECT  255  254  256                                                 
CONECT  256  257  255  258                                            
CONECT  257  256                                                      
CONECT  258  256                                                      
CONECT  259  261  252  260                                            
CONECT  260  259                                                      
CONECT  261  264  262  259                                            
CONECT  262  263  261  265                                            
CONECT  263  262                                                      
CONECT  264  261                                                      
CONECT  265  262  267  266                                            
CONECT  266  265                                                      
CONECT  267  268  265  270                                            
CONECT  268  267  269  271                                            
CONECT  269  268                                                      
CONECT  270  267                                                      
CONECT  271  268  272  273                                            
CONECT  272  271                                                      
CONECT  273  271  274                                                 
CONECT  274  273  275  276                                            
CONECT  275  274                                                      
CONECT  276  274  277  278                                            
CONECT  277  276                                                      
CONECT  278  276  279  281                                            
CONECT  279  278  280  289                                            
CONECT  280  279                                                      
CONECT  281  278  282                                                 
CONECT  282  285  283  281                                            
CONECT  283  286  282  284                                            
CONECT  284  283                                                      
CONECT  285  287  282                                                 
CONECT  286  287  283                                                 
CONECT  287  288  285  286                                            
CONECT  288  287                                                      
CONECT  289  279  290  291                                            
CONECT  290  289                                                      
CONECT  291  289  294  292                                            
CONECT  292  291  302  293                                            
CONECT  293  292                                                      
CONECT  294  291  295                                                 
CONECT  295  294  296                                                 
CONECT  296  295  297                                                 
CONECT  297  296  298                                                 
CONECT  298  300  301  297  299                                       
CONECT  298                                                           
CONECT  299  298                                                      
CONECT  300  298                                                      
CONECT  301  298                                                      
CONECT  302  303  292  304                                            
CONECT  303  302                                                      
CONECT  304  302  307  305                                            
CONECT  305  304  306  310                                            
CONECT  306  305                                                      
CONECT  307  309  304  308                                            
CONECT  308  307                                                      
CONECT  309  307                                                      
CONECT  310  305  311  312                                            
CONECT  311  310                                                      
CONECT  312  310  313  315                                            
CONECT  313  312  319  314                                            
CONECT  314  313                                                      
CONECT  315  312  316  318                                            
CONECT  316  317  315                                                 
CONECT  317  316                                                      
CONECT  318  315                                                      
CONECT  319  320  313  321                                            
CONECT  320  319                                                      
CONECT  321  324  319  322                                            
CONECT  322  321  323  325                                            
CONECT  323  322                                                      
CONECT  324  321                                                      
CONECT  325  322  326  327                                            
CONECT  326  325                                                      
CONECT  327  325  328  330                                            
CONECT  328  327  329  334                                            
CONECT  329  328                                                      
CONECT  330  327  331                                                 
CONECT  331  330  332  333                                            
CONECT  332  331                                                      
CONECT  333  331                                                      
CONECT  334  328  335  336                                            
CONECT  335  334                                                      
CONECT  336  334  339  337                                            
CONECT  337  336  338  343                                            
CONECT  338  337                                                      
CONECT  339  340  336                                                 
CONECT  340  342  341  339                                            
CONECT  341  340                                                      
CONECT  342  340                                                      
CONECT  343  337  344  345                                            
CONECT  344  343                                                      
CONECT  345  343  348  346                                            
CONECT  346  345  347  352                                            
CONECT  347  346                                                      
CONECT  348  349  345                                                 
CONECT  349  351  350  348                                            
CONECT  350  349                                                      
CONECT  351  349                                                      
CONECT  352  346  353  354                                            
CONECT  353  352                                                      
CONECT  354  352  355  357                                            
CONECT  355  354  358  356                                            
CONECT  356  355                                                      
CONECT  357  354                                                      
CONECT  358  359  355  360                                            
CONECT  359  358                                                      
CONECT  360  361  358  363                                            
CONECT  361  364  362  360                                            
CONECT  362  361                                                      
CONECT  363  360                                                      
CONECT  364  366  365  361                                            
CONECT  365  364                                                      
CONECT  366  367  369  364                                            
CONECT  367  372  368  366                                            
CONECT  368  367                                                      
CONECT  369  366  370                                                 
CONECT  370  369  371                                                 
CONECT  371  370                                                      
CONECT  372  374  373  367                                            
CONECT  373  372                                                      
CONECT  374  375  372                                                 
CONECT  375  377  374  376                                            
CONECT  376  375                                                      
CONECT  377  378  379  375                                            
CONECT  378  377                                                      
CONECT  379  382  377  380                                            
CONECT  380  379  381  386                                            
CONECT  381  380                                                      
CONECT  382  385  383  379                                            
CONECT  383  384  382                                                 
CONECT  384  383                                                      
CONECT  385  382                                                      
CONECT  386  380  387  388                                            
CONECT  387  386                                                      
CONECT  388  386  391  389                                            
CONECT  389  388  395  390                                            
CONECT  390  389                                                      
CONECT  391  388  392                                                 
CONECT  392  391  393  394                                            
CONECT  393  392                                                      
CONECT  394  392                                                      
CONECT  395  396  389  397                                            
CONECT  396  395                                                      
CONECT  397  395  400  398                                            
CONECT  398  397  404  399                                            
CONECT  399  398                                                      
CONECT  400  401  397                                                 
CONECT  401  403  402  400                                            
CONECT  402  401                                                      
CONECT  403  401                                                      
CONECT  404  405  398  406                                            
CONECT  405  404                                                      
CONECT  406  404  409  407                                            
CONECT  407  408  406  421                                            
CONECT  408  407                                                      
CONECT  409  406  410                                                 
CONECT  410  409  411                                                 
CONECT  411  412  410                                                 
CONECT  412  413  414  411                                            
CONECT  413  412                                                      
CONECT  414  418  412  415                                            
CONECT  415  414  416  417                                            
CONECT  416  415                                                      
CONECT  417  415                                                      
CONECT  418  420  419  414                                            
CONECT  419  418                                                      
CONECT  420  418                                                      
CONECT  421  407  423  422                                            
CONECT  422  421                                                      
CONECT  423  421  424  426                                            
CONECT  424  423  434  425                                            
CONECT  425  424                                                      
CONECT  426  423  427                                                 
CONECT  427  428  426                                                 
CONECT  428  429  427                                                 
CONECT  429  428  430                                                 
CONECT  430  429  431  432  433                                       
CONECT  430                                                           
CONECT  431  430                                                      
CONECT  432  430                                                      
CONECT  433  430                                                      
CONECT  434  435  424  436                                            
CONECT  435  434                                                      
CONECT  436  434  439  437                                            
CONECT  437  436  438  443                                            
CONECT  438  437                                                      
CONECT  439  436  440  441                                            
CONECT  440  439  442                                                 
CONECT  441  439                                                      
CONECT  442  440                                                      
CONECT  443  437  444  445                                            
CONECT  444  443                                                      
CONECT  445  443  446  448                                            
CONECT  446  453  445  447                                            
CONECT  447  446                                                      
CONECT  448  445  449                                                 
CONECT  449  450  448                                                 
CONECT  450  452  451  449                                            
CONECT  451  450                                                      
CONECT  452  450                                                      
CONECT  453  454  455  446                                            
CONECT  454  453                                                      
CONECT  455  458  456  453                                            
CONECT  456  463  455  457                                            
CONECT  457  456                                                      
CONECT  458  459  455                                                 
CONECT  459  460  458                                                 
CONECT  460  462  461  459                                            
CONECT  461  460                                                      
CONECT  462  460                                                      
CONECT  463  464  465  456                                            
CONECT  464  463                                                      
CONECT  465  468  463  466                                            
CONECT  466  465  467  472                                            
CONECT  467  466                                                      
CONECT  468  469  465                                                 
CONECT  469  470  471  468                                            
CONECT  470  469                                                      
CONECT  471  469                                                      
CONECT  472  466  473  474                                            
CONECT  473  472                                                      
CONECT  474  472  475  477                                            
CONECT  475  489  474  476                                            
CONECT  476  475                                                      
CONECT  477  474  478                                                 
CONECT  478  477  479                                                 
CONECT  479  478  480                                                 
CONECT  480  479  482  481                                            
CONECT  481  480                                                      
CONECT  482  483  480  486                                            
CONECT  483  484  485  482                                            
CONECT  484  483                                                      
CONECT  485  483                                                      
CONECT  486  482  488  487                                            
CONECT  487  486                                                      
CONECT  488  486                                                      
CONECT  489  490  491  475                                            
CONECT  490  489                                                      
CONECT  491  492  489  494                                            
CONECT  492  493  498  491                                            
CONECT  493  492                                                      
CONECT  494  495  491  497                                            
CONECT  495  496  494                                                 
CONECT  496  495                                                      
CONECT  497  494                                                      
CONECT  498  500  492  499                                            
CONECT  499  498                                                      
CONECT  500  501  503  498                                            
CONECT  501  502  507  500                                            
CONECT  502  501                                                      
CONECT  503  504  500                                                 
CONECT  504  505  506  503                                            
CONECT  505  504                                                      
CONECT  506  504                                                      
CONECT  507  501  509  508                                            
CONECT  508  507                                                      
CONECT  509  510  507  512                                            
CONECT  510  511  509  521                                            
CONECT  511  510                                                      
CONECT  512  509  513                                                 
CONECT  513  515  514  512                                            
CONECT  514  516  513                                                 
CONECT  515  517  513                                                 
CONECT  516  518  514                                                 
CONECT  517  518  515                                                 
CONECT  518  519  517  516                                            
CONECT  519  520  518                                                 
CONECT  520  519                                                      
CONECT  521  510  523  522                                            
CONECT  522  521                                                      
CONECT  523  524  521  526                                            
CONECT  524  525  530  523                                            
CONECT  525  524                                                      
CONECT  526  523  527                                                 
CONECT  527  526  528  529                                            
CONECT  528  527                                                      
CONECT  529  527                                                      
CONECT  530  532  524  531                                            
CONECT  531  530                                                      
CONECT  532  533  535  530                                            
CONECT  533  534  544  532                                            
CONECT  534  533                                                      
CONECT  535  536  532                                                 
CONECT  536  537  538  535                                            
CONECT  537  539  536                                                 
CONECT  538  540  536                                                 
CONECT  539  541  537                                                 
CONECT  540  541  538                                                 
CONECT  541  542  539  540                                            
CONECT  542  543  541                                                 
CONECT  543  542                                                      
CONECT  544  546  533  545                                            
CONECT  545  544                                                      
CONECT  546  547  549  544                                            
CONECT  547  548  546  553                                            
CONECT  548  547                                                      
CONECT  549  552  546  550                                            
CONECT  550  549  551                                                 
CONECT  551  550                                                      
CONECT  552  549                                                      
CONECT  553  547  555  554                                            
CONECT  554  553                                                      
CONECT  555  556  553  558                                            
CONECT  556  562  557  555                                            
CONECT  557  556                                                      
CONECT  558  555  559                                                 
CONECT  559  558  560  561                                            
CONECT  560  559                                                      
CONECT  561  559                                                      
CONECT  562  563  568  556                                            
CONECT  563  564  566  562                                            
CONECT  564  565  569  563                                            
CONECT  565  564                                                      
CONECT  566  563  567                                                 
CONECT  567  566  568                                                 
CONECT  568  567  562                                                 
CONECT  569  571  564  570                                            
CONECT  570  569                                                      
CONECT  571  574  572  569                                            
CONECT  572  573  571  578                                            
CONECT  573  572                                                      
CONECT  574  575  571                                                 
CONECT  575  577  576  574                                            
CONECT  576  575                                                      
CONECT  577  575                                                      
CONECT  578  572  580  579                                            
CONECT  579  578                                                      
CONECT  580  581  578  583                                            
CONECT  581  582  587  580                                            
CONECT  582  581                                                      
CONECT  583  580  584                                                 
CONECT  584  583  585                                                 
CONECT  585  584  586                                                 
CONECT  586  585                                                      
CONECT  587  589  581  588                                            
CONECT  588  587                                                      
CONECT  589  590  592  587                                            
CONECT  590  597  591  589                                            
CONECT  591  590                                                      
CONECT  592  589  593                                                 
CONECT  593  592  594                                                 
CONECT  594  596  593  595                                            
CONECT  595  594                                                      
CONECT  596  594                                                      
CONECT  597  599  598  590                                            
CONECT  598  597                                                      
CONECT  599  602  600  597                                            
CONECT  600  601  599  606                                            
CONECT  601  600                                                      
CONECT  602  603  599                                                 
CONECT  603  604  605  602                                            
CONECT  604  603                                                      
CONECT  605  603                                                      
CONECT  606  600  608  607                                            
CONECT  607  606                                                      
CONECT  608  606  609  611                                            
CONECT  609  610  608  615                                            
CONECT  610  609                                                      
CONECT  611  608  612                                                 
CONECT  612  613  611                                                 
CONECT  613  614  612                                                 
CONECT  614  613                                                      
CONECT  615  609  617  616                                            
CONECT  616  615                                                      
CONECT  617  618  615  620                                            
CONECT  618  625  619  617                                            
CONECT  619  618                                                      
CONECT  620  617  621                                                 
CONECT  621  620  622                                                 
CONECT  622  621  624  623                                            
CONECT  623  622                                                      
CONECT  624  622                                                      
CONECT  625  627  626  618                                            
CONECT  626  625                                                      
CONECT  627  628  630  625                                            
CONECT  628  629  633  627                                            
CONECT  629  628                                                      
CONECT  630  631  627                                                 
CONECT  631  632  630                                                 
CONECT  632  631                                                      
CONECT  633  635  628  634                                            
CONECT  634  633                                                      
CONECT  635  636  638  633                                            
CONECT  636  642  635  637                                            
CONECT  637  636                                                      
CONECT  638  639  635                                                 
CONECT  639  641  638  640                                            
CONECT  640  639                                                      
CONECT  641  639                                                      
CONECT  642  643  644  636                                            
CONECT  643  642                                                      
CONECT  644  647  645  642                                            
CONECT  645  644  650  646                                            
CONECT  646  645                                                      
CONECT  647  648  644                                                 
CONECT  648  649  647                                                 
CONECT  649  648                                                      
CONECT  650  651  645  652                                            
CONECT  651  650                                                      
CONECT  652  653  650  655                                            
CONECT  653  656  654  652                                            
CONECT  654  653                                                      
CONECT  655  652                                                      
CONECT  656  658  657  653                                            
CONECT  657  656                                                      
CONECT  658  661  659  656                                            
CONECT  659  660  658  665                                            
CONECT  660  659                                                      
CONECT  661  662  658                                                 
CONECT  662  664  663  661                                            
CONECT  663  662                                                      
CONECT  664  662                                                      
CONECT  665  659  667  666                                            
CONECT  666  665                                                      
CONECT  667  670  665  668                                            
CONECT  668  667  675  669                                            
CONECT  669  668                                                      
CONECT  670  671  667                                                 
CONECT  671  672  670                                                 
CONECT  672  673  671  674                                            
CONECT  673  672                                                      
CONECT  674  672                                                      
CONECT  675  676  668  677                                            
CONECT  676  675                                                      
CONECT  677  675  678  680                                            
CONECT  678  679  677  688                                            
CONECT  679  678                                                      
CONECT  680  677  681                                                 
CONECT  681  680  682                                                 
CONECT  682  681  683                                                 
CONECT  683  682  684                                                 
CONECT  684  687  683  686  685                                       
CONECT  684                                                           
CONECT  685  684                                                      
CONECT  686  684                                                      
CONECT  687  684                                                      
CONECT  688  678  690  689                                            
CONECT  689  688                                                      
CONECT  690  691  688  693                                            
CONECT  691  696  690  692                                            
CONECT  692  691                                                      
CONECT  693  690  694  695                                            
CONECT  694  693                                                      
CONECT  695  693                                                      
CONECT  696  697  698  691                                            
CONECT  697  696                                                      
CONECT  698  701  696  699                                            
CONECT  699  698  700  705                                            
CONECT  700  699                                                      
CONECT  701  702  703  698                                            
CONECT  702  704  701                                                 
CONECT  703  701                                                      
CONECT  704  702                                                      
CONECT  705  699  706  707                                            
CONECT  706  705                                                      
CONECT  707  705  708  710                                            
CONECT  708  709  714  707                                            
CONECT  709  708                                                      
CONECT  710  707  711                                                 
CONECT  711  710  713  712                                            
CONECT  712  711                                                      
CONECT  713  711                                                      
CONECT  714  716  708  715                                            
CONECT  715  714                                                      
CONECT  716  719  714  717                                            
CONECT  717  716  718  722                                            
CONECT  718  717                                                      
CONECT  719  721  720  716                                            
CONECT  720  719                                                      
CONECT  721  719                                                      
CONECT  722  717  723  724                                            
CONECT  723  722                                                      
CONECT  724  722  725                                                 
CONECT  725  727  724  726                                            
CONECT  726  725                                                      
CONECT  727  728  725  729                                            
CONECT  728  727                                                      
CONECT  729  732  727  730                                            
CONECT  730  729  740  731                                            
CONECT  731  730                                                      
CONECT  732  733  729                                                 
CONECT  733  736  732  734                                            
CONECT  734  733  737  735                                            
CONECT  735  734                                                      
CONECT  736  738  733                                                 
CONECT  737  738  734                                                 
CONECT  738  739  736  737                                            
CONECT  739  738                                                      
CONECT  740  741  730  742                                            
CONECT  741  740                                                      
CONECT  742  740  745  743                                            
CONECT  743  742  744  748                                            
CONECT  744  743                                                      
CONECT  745  746  742                                                 
CONECT  746  747  745                                                 
CONECT  747  746                                                      
CONECT  748  743  749  750                                            
CONECT  749  748                                                      
CONECT  750  748  751  753                                            
CONECT  751  757  750  752                                            
CONECT  752  751                                                      
CONECT  753  750  754                                                 
CONECT  754  753  756  755                                            
CONECT  755  754                                                      
CONECT  756  754                                                      
CONECT  757  759  758  751                                            
CONECT  758  757                                                      
CONECT  759  760  757                                                 
CONECT  760  759  761  762                                            
CONECT  761  760                                                      
CONECT  762  760  763  764                                            
CONECT  763  762                                                      
CONECT  764  762  765                                                 
CONECT  765  764  766  767                                            
CONECT  766  765                                                      
CONECT  767  765  768  769                                            
CONECT  768  767                                                      
CONECT  769  767  770  772                                            
CONECT  770  776  769  771                                            
CONECT  771  770                                                      
CONECT  772  769  773                                                 
CONECT  773  772  774                                                 
CONECT  774  773  775                                                 
CONECT  775  774                                                      
CONECT  776  777  778  770                                            
CONECT  777  776                                                      
CONECT  778  781  779  776                                            
CONECT  779  787  780  778                                            
CONECT  780  779                                                      
CONECT  781  782  778                                                 
CONECT  782  781  783  784                                            
CONECT  783  782                                                      
CONECT  784  782  786  785                                            
CONECT  785  784                                                      
CONECT  786  784                                                      
CONECT  787  789  788  779                                            
CONECT  788  787                                                      
CONECT  789  792  787  790                                            
CONECT  790  789  791  796                                            
CONECT  791  790                                                      
CONECT  792  793  789                                                 
CONECT  793  795  794  792                                            
CONECT  794  793                                                      
CONECT  795  793                                                      
CONECT  796  790  797  798                                            
CONECT  797  796                                                      
CONECT  798  796  799                                                 
CONECT  799  798  800  801                                            
CONECT  800  799                                                      
CONECT  801  799  802  803                                            
CONECT  802  801                                                      
CONECT  803  804  801  806                                            
CONECT  804  810  805  803                                            
CONECT  805  804                                                      
CONECT  806  803  807                                                 
CONECT  807  806  809  808                                            
CONECT  808  807                                                      
CONECT  809  807                                                      
CONECT  810  812  811  804                                            
CONECT  811  810                                                      
CONECT  812  815  813  810                                            
CONECT  813  814  816  812                                            
CONECT  814  813                                                      
CONECT  815  812                                                      
CONECT  816  818  813  817                                            
CONECT  817  816                                                      
CONECT  818  821  816  819                                            
CONECT  819  818  820  825                                            
CONECT  820  819                                                      
CONECT  821  822  818                                                 
CONECT  822  823  821                                                 
CONECT  823  822  824                                                 
CONECT  824  823                                                      
CONECT  825  819  826  827                                            
CONECT  826  825                                                      
CONECT  827  825  828  830                                            
CONECT  828  835  827  829                                            
CONECT  829  828                                                      
CONECT  830  827  831                                                 
CONECT  831  830  832                                                 
CONECT  832  834  831  833                                            
CONECT  833  832                                                      
CONECT  834  832                                                      
CONECT  835  836  837  828                                            
CONECT  836  835                                                      
CONECT  837  838  835  840                                            
CONECT  838  848  839  837                                            
CONECT  839  838                                                      
CONECT  840  837  841                                                 
CONECT  841  840  842                                                 
CONECT  842  841  843                                                 
CONECT  843  842  844                                                 
CONECT  844  843  846  845  847                                       
CONECT  844                                                           
CONECT  845  844                                                      
CONECT  846  844                                                      
CONECT  847  844                                                      
CONECT  848  850  849  838                                            
CONECT  849  848                                                      
CONECT  850  851  853  848                                            
CONECT  851  852  862  850                                            
CONECT  852  851                                                      
CONECT  853  854  850                                                 
CONECT  854  853  855  856                                            
CONECT  855  854  857                                                 
CONECT  856  854  858                                                 
CONECT  857  855  859                                                 
CONECT  858  856  859                                                 
CONECT  859  857  858  860                                            
CONECT  860  859  861                                                 
CONECT  861  860                                                      
CONECT  862  863  851  868                                            
CONECT  863  864  862  866                                            
CONECT  864  865  869  863                                            
CONECT  865  864                                                      
CONECT  866  863  867                                                 
CONECT  867  866  868                                                 
CONECT  868  862  867                                                 
CONECT  869  871  864  870                                            
CONECT  870  869                                                      
CONECT  871  872  874  869                                            
CONECT  872  873  881  871                                            
CONECT  873  872                                                      
CONECT  874  871  875                                                 
CONECT  875  874  876                                                 
CONECT  876  878  875  877                                            
CONECT  877  876                                                      
CONECT  878  880  879  876                                            
CONECT  879  878                                                      
CONECT  880  878                                                      
CONECT  881  883  872  882                                            
CONECT  882  881                                                      
CONECT  883  884  886  881                                            
CONECT  884  885  894  883                                            
CONECT  885  884                                                      
CONECT  886  883  887                                                 
CONECT  887  886  888                                                 
CONECT  888  889  887                                                 
CONECT  889  890  888                                                 
CONECT  890  891  893  892  889                                       
CONECT  890                                                           
CONECT  891  890                                                      
CONECT  892  890                                                      
CONECT  893  890                                                      
CONECT  894  884  896  895                                            
CONECT  895  894                                                      
CONECT  896  897  894  899                                            
CONECT  897  903  898  896                                            
CONECT  898  897                                                      
CONECT  899  896  901  900                                            
CONECT  900  899  902                                                 
CONECT  901  899                                                      
CONECT  902  900                                                      
CONECT  903  905  904  897                                            
CONECT  904  903                                                      
CONECT  905  908  906  903                                            
CONECT  906  905  907  917                                            
CONECT  907  906                                                      
CONECT  908  909  905                                                 
CONECT  909  910  911  908                                            
CONECT  910  912  909                                                 
CONECT  911  913  909                                                 
CONECT  912  914  910                                                 
CONECT  913  914  911                                                 
CONECT  914  915  912  913                                            
CONECT  915  916  914                                                 
CONECT  916  915                                                      
CONECT  917  906  918  919                                            
CONECT  918  917                                                      
CONECT  919  922  917  920                                            
CONECT  920  919  921  923                                            
CONECT  921  920                                                      
CONECT  922  919                                                      
CONECT  923  920  924  925                                            
CONECT  924  923                                                      
CONECT  925  923  926  928                                            
CONECT  926  929  927  925                                            
CONECT  927  926                                                      
CONECT  928  925                                                      
CONECT  929  931  930  926                                            
CONECT  930  929                                                      
CONECT  931  934  929  932                                            
CONECT  932  931  933  937                                            
CONECT  933  932                                                      
CONECT  934  936  935  931                                            
CONECT  935  934                                                      
CONECT  936  934                                                      
CONECT  937  932  938  939                                            
CONECT  938  937                                                      
CONECT  939  937  940  942                                            
CONECT  940  949  941  939                                            
CONECT  941  940                                                      
CONECT  942  939  943                                                 
CONECT  943  942  944  945                                            
CONECT  944  943  946                                                 
CONECT  945  943  947                                                 
CONECT  946  944  948                                                 
CONECT  947  945  948                                                 
CONECT  948  946  947                                                 
CONECT  949  951  950  940                                            
CONECT  950  949                                                      
CONECT  951  954  949  952                                            
CONECT  952  951  958  953                                            
CONECT  953  952                                                      
CONECT  954  955  951                                                 
CONECT  955  956  957  954                                            
CONECT  956  955                                                      
CONECT  957  955                                                      
CONECT  958  959  952  960                                            
CONECT  959  958                                                      
CONECT  960  958  963  961                                            
CONECT  961  960  962  964                                            
CONECT  962  961                                                      
CONECT  963  960                                                      
CONECT  964  961  965  966                                            
CONECT  965  964                                                      
CONECT  966  964  969  967                                            
CONECT  967  966  968  970                                            
CONECT  968  967                                                      
CONECT  969  966                                                      
CONECT  970  967  971  972                                            
CONECT  971  970                                                      
CONECT  972  970  973  975                                            
CONECT  973  974  982  972                                            
CONECT  974  973                                                      
CONECT  975  972  976                                                 
CONECT  976  975  977  978                                            
CONECT  977  979  976                                                 
CONECT  978  976  980                                                 
CONECT  979  977  981                                                 
CONECT  980  981  978                                                 
CONECT  981  979  980                                                 
CONECT  982  984  973  983                                            
CONECT  983  982                                                      
CONECT  984  987  982  985                                            
CONECT  985  984  986  991                                            
CONECT  986  985                                                      
CONECT  987  988  984                                                 
CONECT  988  989  987                                                 
CONECT  989  990  988                                                 
CONECT  990  989                                                      
CONECT  991  985  997  992                                            
CONECT  992  991  993  995                                            
CONECT  993  994  992  998                                            
CONECT  994  993                                                      
CONECT  995  996  992                                                 
CONECT  996  997  995                                                 
CONECT  997  991  996                                                 
CONECT  998  993 1000  999                                            
CONECT  999  998                                                      
CONECT 1000  998 1003 1001                                            
CONECT 1001 1000 1007 1002                                            
CONECT 1002 1001                                                      
CONECT 1003 1000 1004                                                 
CONECT 1004 1003 1006 1005                                            
CONECT 1005 1004                                                      
CONECT 1006 1004                                                      
CONECT 1007 1008 1001 1009                                            
CONECT 1008 1007                                                      
CONECT 1009 1007 1012 1010                                            
CONECT 1010 1009 1011 1015                                            
CONECT 1011 1010                                                      
CONECT 1012 1013 1009                                                 
CONECT 1013 1014 1012                                                 
CONECT 1014 1013                                                      
CONECT 1015 1010 1016 1017                                            
CONECT 1016 1015                                                      
CONECT 1017 1015 1020 1018                                            
CONECT 1018 1017 1023 1019                                            
CONECT 1019 1018                                                      
CONECT 1020 1022 1017 1021                                            
CONECT 1021 1020                                                      
CONECT 1022 1020                                                      
CONECT 1023 1024 1018 1025                                            
CONECT 1024 1023                                                      
CONECT 1025 1023 1028 1026                                            
CONECT 1026 1027 1025 1036                                            
CONECT 1027 1026                                                      
CONECT 1028 1029 1025                                                 
CONECT 1029 1030 1028 1032                                            
CONECT 1030 1031 1033 1029                                            
CONECT 1031 1030                                                      
CONECT 1032 1034 1029                                                 
CONECT 1033 1030 1034                                                 
CONECT 1034 1033 1035 1032                                            
CONECT 1035 1034                                                      
CONECT 1036 1026 1038 1037                                            
CONECT 1037 1036                                                      
CONECT 1038 1039 1036 1041                                            
CONECT 1039 1040 1047 1038                                            
CONECT 1040 1039                                                      
CONECT 1041 1038 1042                                                 
CONECT 1042 1041 1044 1043                                            
CONECT 1043 1042                                                      
CONECT 1044 1046 1042 1045                                            
CONECT 1045 1044                                                      
CONECT 1046 1044                                                      
CONECT 1047 1049 1039 1048                                            
CONECT 1048 1047                                                      
CONECT 1049 1052 1050 1047                                            
CONECT 1050 1051 1049 1055                                            
CONECT 1051 1050                                                      
CONECT 1052 1053 1049                                                 
CONECT 1053 1054 1052                                                 
CONECT 1054 1053                                                      
CONECT 1055 1050 1057 1056                                            
CONECT 1056 1055                                                      
CONECT 1057 1058 1055 1060                                            
CONECT 1058 1059 1063 1057                                            
CONECT 1059 1058                                                      
CONECT 1060 1057 1061                                                 
CONECT 1061 1060 1062                                                 
CONECT 1062 1061                                                      
CONECT 1063 1065 1058 1064                                            
CONECT 1064 1063                                                      
CONECT 1065 1066 1068 1063                                            
CONECT 1066 1075 1067 1065                                            
CONECT 1067 1066                                                      
CONECT 1068 1069 1065                                                 
CONECT 1069 1071 1068 1070                                            
CONECT 1070 1069 1072                                                 
CONECT 1071 1073 1069                                                 
CONECT 1072 1074 1070                                                 
CONECT 1073 1071 1074                                                 
CONECT 1074 1073 1072                                                 
CONECT 1075 1077 1076 1066                                            
CONECT 1076 1075                                                      
CONECT 1077 1080 1078 1075                                            
CONECT 1078 1079 1077 1083                                            
CONECT 1079 1078                                                      
CONECT 1080 1081 1082 1077                                            
CONECT 1081 1080                                                      
CONECT 1082 1080                                                      
CONECT 1083 1078 1085 1084                                            
CONECT 1084 1083                                                      
CONECT 1085 1083 1088 1086                                            
CONECT 1086 1085 1087 1092                                            
CONECT 1087 1086                                                      
CONECT 1088 1089 1085                                                 
CONECT 1089 1091 1090 1088                                            
CONECT 1090 1089                                                      
CONECT 1091 1089                                                      
CONECT 1092 1086 1093 1094                                            
CONECT 1093 1092                                                      
CONECT 1094 1092 1095 1097                                            
CONECT 1095 1102 1096 1094                                            
CONECT 1096 1095                                                      
CONECT 1097 1094 1098                                                 
CONECT 1098 1097 1099                                                 
CONECT 1099 1098 1100 1101                                            
CONECT 1100 1099                                                      
CONECT 1101 1099                                                      
CONECT 1102 1104 1103 1095                                            
CONECT 1103 1102                                                      
CONECT 1104 1107 1105 1102                                            
CONECT 1105 1114 1106 1104                                            
CONECT 1106 1105                                                      
CONECT 1107 1108 1104                                                 
CONECT 1108 1107 1109                                                 
CONECT 1109 1108 1111 1110                                            
CONECT 1110 1109                                                      
CONECT 1111 1112 1109 1113                                            
CONECT 1112 1111                                                      
CONECT 1113 1111                                                      
CONECT 1114 1116 1115 1105                                            
CONECT 1115 1114                                                      
CONECT 1116 1119 1114 1117                                            
CONECT 1117 1116 1118 1128                                            
CONECT 1118 1117                                                      
CONECT 1119 1120 1116                                                 
CONECT 1120 1121 1122 1119                                            
CONECT 1121 1123 1120                                                 
CONECT 1122 1124 1120                                                 
CONECT 1123 1125 1121                                                 
CONECT 1124 1125 1122                                                 
CONECT 1125 1126 1123 1124                                            
CONECT 1126 1127 1125                                                 
CONECT 1127 1126                                                      
CONECT 1128 1117 1129 1130                                            
CONECT 1129 1128                                                      
CONECT 1130 1128 1131 1133                                            
CONECT 1131 1130 1132 1139                                            
CONECT 1132 1131                                                      
CONECT 1133 1130 1134                                                 
CONECT 1134 1133 1136 1135                                            
CONECT 1135 1134                                                      
CONECT 1136 1137 1134 1138                                            
CONECT 1137 1136                                                      
CONECT 1138 1136                                                      
CONECT 1139 1131 1140 1141                                            
CONECT 1140 1139                                                      
CONECT 1141 1142 1139 1144                                            
CONECT 1142 1149 1143 1141                                            
CONECT 1143 1142                                                      
CONECT 1144 1141 1145                                                 
CONECT 1145 1144 1146                                                 
CONECT 1146 1145 1147 1148                                            
CONECT 1147 1146                                                      
CONECT 1148 1146                                                      
CONECT 1149 1151 1150 1142                                            
CONECT 1150 1149                                                      
CONECT 1151 1154 1152 1149                                            
CONECT 1152 1153 1166 1151                                            
CONECT 1153 1152                                                      
CONECT 1154 1155 1151                                                 
CONECT 1155 1156 1154                                                 
CONECT 1156 1157 1155                                                 
CONECT 1157 1158 1159 1156                                            
CONECT 1158 1157                                                      
CONECT 1159 1160 1157 1163                                            
CONECT 1160 1161 1162 1159                                            
CONECT 1161 1160                                                      
CONECT 1162 1160                                                      
CONECT 1163 1159 1165 1164                                            
CONECT 1164 1163                                                      
CONECT 1165 1163                                                      
CONECT 1166 1168 1152 1167                                            
CONECT 1167 1166                                                      
CONECT 1168 1171 1166 1169                                            
CONECT 1169 1168 1175 1170                                            
CONECT 1170 1169                                                      
CONECT 1171 1174 1172 1168                                            
CONECT 1172 1173 1171                                                 
CONECT 1173 1172                                                      
CONECT 1174 1171                                                      
CONECT 1175 1181 1169 1176                                            
CONECT 1176 1175 1179 1177                                            
CONECT 1177 1178 1176 1182                                            
CONECT 1178 1177                                                      
CONECT 1179 1180 1176                                                 
CONECT 1180 1181 1179                                                 
CONECT 1181 1180 1175                                                 
CONECT 1182 1177 1184 1183                                            
CONECT 1183 1182                                                      
CONECT 1184 1185 1182 1187                                            
CONECT 1185 1188 1186 1184                                            
CONECT 1186 1185                                                      
CONECT 1187 1184                                                      
CONECT 1188 1190 1189 1185                                            
CONECT 1189 1188                                                      
CONECT 1190 1191 1193 1188                                            
CONECT 1191 1192 1198 1190                                            
CONECT 1192 1191                                                      
CONECT 1193 1190 1194                                                 
CONECT 1194 1193 1195                                                 
CONECT 1195 1194 1197 1196                                            
CONECT 1196 1195                                                      
CONECT 1197 1195                                                      
CONECT 1198 1200 1191 1199                                            
CONECT 1199 1198                                                      
CONECT 1200 1203 1201 1198                                            
CONECT 1201 1202 1200 1209                                            
CONECT 1202 1201                                                      
CONECT 1203 1204 1200                                                 
CONECT 1204 1205 1206 1203                                            
CONECT 1205 1204                                                      
CONECT 1206 1208 1204 1207                                            
CONECT 1207 1206                                                      
CONECT 1208 1206                                                      
CONECT 1209 1201 1211 1210                                            
CONECT 1210 1209                                                      
CONECT 1211 1212 1209 1214                                            
CONECT 1212 1213 1225 1211                                            
CONECT 1213 1212                                                      
CONECT 1214 1211 1215                                                 
CONECT 1215 1217 1214 1216                                            
CONECT 1216 1215 1218                                                 
CONECT 1217 1221 1215 1220                                            
CONECT 1218 1220 1216 1219                                            
CONECT 1219 1218                                                      
CONECT 1220 1217 1222 1218                                            
CONECT 1221 1223 1217                                                 
CONECT 1222 1224 1220                                                 
CONECT 1223 1221 1224                                                 
CONECT 1224 1223 1222                                                 
CONECT 1225 1227 1212 1226                                            
CONECT 1226 1225                                                      
CONECT 1227 1230 1225 1228                                            
CONECT 1228 1234 1227 1229                                            
CONECT 1229 1228                                                      
CONECT 1230 1231 1227                                                 
CONECT 1231 1232 1233 1230                                            
CONECT 1232 1231                                                      
CONECT 1233 1231                                                      
CONECT 1234 1235 1236 1228                                            
CONECT 1235 1234                                                      
CONECT 1236 1239 1234 1237                                            
CONECT 1237 1236 1238 1243                                            
CONECT 1238 1237                                                      
CONECT 1239 1240 1236                                                 
CONECT 1240 1241 1242 1239                                            
CONECT 1241 1240                                                      
CONECT 1242 1240                                                      
CONECT 1243 1237 1244 1245                                            
CONECT 1244 1243                                                      
CONECT 1245 1243 1248 1246                                            
CONECT 1246 1245 1252 1247                                            
CONECT 1247 1246                                                      
CONECT 1248 1249 1245 1251                                            
CONECT 1249 1250 1248                                                 
CONECT 1250 1249                                                      
CONECT 1251 1248                                                      
CONECT 1252 1253 1246 1254                                            
CONECT 1253 1252                                                      
CONECT 1254 1252 1257 1255                                            
CONECT 1255 1254 1256 1264                                            
CONECT 1256 1255                                                      
CONECT 1257 1258 1254                                                 
CONECT 1258 1259 1257                                                 
CONECT 1259 1261 1258 1260                                            
CONECT 1260 1259                                                      
CONECT 1261 1262 1263 1259                                            
CONECT 1262 1261                                                      
CONECT 1263 1261                                                      
CONECT 1264 1255 1265 1266                                            
CONECT 1265 1264                                                      
CONECT 1266 1264 1269 1267                                            
CONECT 1267 1266 1276 1268                                            
CONECT 1268 1267                                                      
CONECT 1269 1270 1266                                                 
CONECT 1270 1272 1271 1269                                            
CONECT 1271 1273 1270                                                 
CONECT 1272 1274 1270                                                 
CONECT 1273 1275 1271                                                 
CONECT 1274 1275 1272                                                 
CONECT 1275 1274 1273                                                 
CONECT 1276 1277 1267 1278                                            
CONECT 1277 1276                                                      
CONECT 1278 1276 1281 1279                                            
CONECT 1279 1278 1280 1285                                            
CONECT 1280 1279                                                      
CONECT 1281 1282 1278                                                 
CONECT 1282 1283 1281 1284                                            
CONECT 1283 1282                                                      
CONECT 1284 1282                                                      
CONECT 1285 1279 1286 1291                                            
CONECT 1286 1285 1287 1289                                            
CONECT 1287 1288 1292 1286                                            
CONECT 1288 1287                                                      
CONECT 1289 1286 1290                                                 
CONECT 1290 1291 1289                                                 
CONECT 1291 1285 1290                                                 
CONECT 1292 1294 1287 1293                                            
CONECT 1293 1292                                                      
CONECT 1294 1297 1292 1295                                            
CONECT 1295 1294 1296 1306                                            
CONECT 1296 1295                                                      
CONECT 1297 1298 1294                                                 
CONECT 1298 1299 1300 1297                                            
CONECT 1299 1301 1298                                                 
CONECT 1300 1302 1298                                                 
CONECT 1301 1303 1299                                                 
CONECT 1302 1303 1300                                                 
CONECT 1303 1304 1301 1302                                            
CONECT 1304 1305 1303                                                 
CONECT 1305 1304                                                      
CONECT 1306 1295 1307 1308                                            
CONECT 1307 1306                                                      
CONECT 1308 1306 1309                                                 
CONECT 1309 1308 1310 1311                                            
CONECT 1310 1309                                                      
CONECT 1311 1309 1312 1313                                            
CONECT 1312 1311                                                      
CONECT 1313 1311 1316 1314                                            
CONECT 1314 1313 1315 1319                                            
CONECT 1315 1314                                                      
CONECT 1316 1313 1317                                                 
CONECT 1317 1316 1318                                                 
CONECT 1318 1317                                                      
CONECT 1319 1314 1320 1325                                            
CONECT 1320 1319 1321 1323                                            
CONECT 1321 1320 1322 1326                                            
CONECT 1322 1321                                                      
CONECT 1323 1320 1324                                                 
CONECT 1324 1325 1323                                                 
CONECT 1325 1319 1324                                                 
CONECT 1326 1321 1327 1328                                            
CONECT 1327 1326                                                      
CONECT 1328 1329 1326 1331                                            
CONECT 1329 1336 1330 1328                                            
CONECT 1330 1329                                                      
CONECT 1331 1328 1332                                                 
CONECT 1332 1331 1333                                                 
CONECT 1333 1335 1332 1334                                            
CONECT 1334 1333                                                      
CONECT 1335 1333                                                      
CONECT 1336 1338 1337 1329                                            
CONECT 1337 1336                                                      
CONECT 1338 1339 1341 1336                                            
CONECT 1339 1340 1346 1338                                            
CONECT 1340 1339                                                      
CONECT 1341 1338 1342                                                 
CONECT 1342 1341 1343                                                 
CONECT 1343 1342 1344 1345                                            
CONECT 1344 1343                                                      
CONECT 1345 1343                                                      
CONECT 1346 1347 1339 1352                                            
CONECT 1347 1348 1350 1346                                            
CONECT 1348 1353 1349 1347                                            
CONECT 1349 1348                                                      
CONECT 1350 1347 1351                                                 
CONECT 1351 1350 1352                                                 
CONECT 1352 1351 1346                                                 
CONECT 1353 1355 1354 1348                                            
CONECT 1354 1353                                                      
CONECT 1355 1356 1358 1353                                            
CONECT 1356 1362 1357 1355                                            
CONECT 1357 1356                                                      
CONECT 1358 1355 1359                                                 
CONECT 1359 1361 1358 1360                                            
CONECT 1360 1359                                                      
CONECT 1361 1359                                                      
CONECT 1362 1364 1363 1356                                            
CONECT 1363 1362                                                      
CONECT 1364 1365 1367 1362                                            
CONECT 1365 1366 1371 1364                                            
CONECT 1366 1365                                                      
CONECT 1367 1370 1364 1368                                            
CONECT 1368 1367 1369                                                 
CONECT 1369 1368                                                      
CONECT 1370 1367                                                      
CONECT 1371 1373 1365 1372                                            
CONECT 1372 1371                                                      
CONECT 1373 1374 1376 1371                                            
CONECT 1374 1379 1373 1375                                            
CONECT 1375 1374                                                      
CONECT 1376 1373 1377                                                 
CONECT 1377 1376 1378                                                 
CONECT 1378 1377                                                      
CONECT 1379 1381 1380 1374                                            
CONECT 1380 1379                                                      
CONECT 1381 1382 1384 1379                                            
CONECT 1382 1383 1388 1381                                            
CONECT 1383 1382                                                      
CONECT 1384 1385 1381                                                 
CONECT 1385 1386 1384                                                 
CONECT 1386 1387 1385                                                 
CONECT 1387 1386                                                      
CONECT 1388 1390 1382 1389                                            
CONECT 1389 1388                                                      
CONECT 1390 1391 1393 1388                                            
CONECT 1391 1400 1392 1390                                            
CONECT 1392 1391                                                      
CONECT 1393 1394 1390                                                 
CONECT 1394 1395 1396 1393                                            
CONECT 1395 1397 1394                                                 
CONECT 1396 1398 1394                                                 
CONECT 1397 1399 1395                                                 
CONECT 1398 1399 1396                                                 
CONECT 1399 1397 1398                                                 
CONECT 1400 1402 1401 1391                                            
CONECT 1401 1400                                                      
CONECT 1402 1405 1403 1400                                            
CONECT 1403 1404 1412 1402                                            
CONECT 1404 1403                                                      
CONECT 1405 1406 1402                                                 
CONECT 1406 1408 1405 1407                                            
CONECT 1407 1406 1409                                                 
CONECT 1408 1410 1406                                                 
CONECT 1409 1411 1407                                                 
CONECT 1410 1408 1411                                                 
CONECT 1411 1410 1409                                                 
CONECT 1412 1414 1403 1413                                            
CONECT 1413 1412                                                      
CONECT 1414 1415 1412                                                 
CONECT 1415 1416 1417 1414                                            
CONECT 1416 1415                                                      
CONECT 1417 1418 1415 1423                                            
CONECT 1418 1419 1421 1417                                            
CONECT 1419 1420 1418 1424                                            
CONECT 1420 1419                                                      
CONECT 1421 1418 1422                                                 
CONECT 1422 1421 1423                                                 
CONECT 1423 1422 1417                                                 
CONECT 1424 1419 1426 1425                                            
CONECT 1425 1424                                                      
CONECT 1426 1427 1424 1429                                            
CONECT 1427 1428 1426 1437                                            
CONECT 1428 1427                                                      
CONECT 1429 1426 1430                                                 
CONECT 1430 1429 1431                                                 
CONECT 1431 1430 1432                                                 
CONECT 1432 1431 1433                                                 
CONECT 1433 1432 1435 1434 1436                                       
CONECT 1433                                                           
CONECT 1434 1433                                                      
CONECT 1435 1433                                                      
CONECT 1436 1433                                                      
CONECT 1437 1427 1439 1438                                            
CONECT 1438 1437                                                      
CONECT 1439 1440 1437 1442                                            
CONECT 1440 1441 1449 1439                                            
CONECT 1441 1440                                                      
CONECT 1442 1439 1443                                                 
CONECT 1443 1444 1442 1445                                            
CONECT 1444 1446 1443                                                 
CONECT 1445 1443 1447                                                 
CONECT 1446 1444 1448                                                 
CONECT 1447 1448 1445                                                 
CONECT 1448 1446 1447                                                 
CONECT 1449 1451 1450 1440                                            
CONECT 1450 1449                                                      
CONECT 1451 1452 1454 1449                                            
CONECT 1452 1453 1458 1451                                            
CONECT 1453 1452                                                      
CONECT 1454 1451 1455                                                 
CONECT 1455 1454 1457 1456                                            
CONECT 1456 1455                                                      
CONECT 1457 1455                                                      
CONECT 1458 1460 1452 1459                                            
CONECT 1459 1458                                                      
CONECT 1460 1463 1461 1458                                            
CONECT 1461 1462 1460 1464                                            
CONECT 1462 1461                                                      
CONECT 1463 1460                                                      
CONECT 1464 1461 1466 1465                                            
CONECT 1465 1464                                                      
CONECT 1466 1464 1467 1469                                            
CONECT 1467 1466 1468 1477                                            
CONECT 1468 1467                                                      
CONECT 1469 1466 1470                                                 
CONECT 1470 1471 1469 1473                                            
CONECT 1471 1472 1474 1470                                            
CONECT 1472 1471                                                      
CONECT 1473 1475 1470                                                 
CONECT 1474 1471 1475                                                 
CONECT 1475 1474 1476 1473                                            
CONECT 1476 1475                                                      
CONECT 1477 1467 1478 1479                                            
CONECT 1478 1477                                                      
CONECT 1479 1480 1477 1482                                            
CONECT 1480 1490 1481 1479                                            
CONECT 1481 1480                                                      
CONECT 1482 1479 1483                                                 
CONECT 1483 1482 1484                                                 
CONECT 1484 1483 1485                                                 
CONECT 1485 1484 1486                                                 
CONECT 1486 1488 1489 1485 1487                                       
CONECT 1486                                                           
CONECT 1487 1486                                                      
CONECT 1488 1486                                                      
CONECT 1489 1486                                                      
CONECT 1490 1492 1491 1480                                            
CONECT 1491 1490                                                      
CONECT 1492 1493 1495 1490                                            
CONECT 1493 1494 1499 1492                                            
CONECT 1494 1493                                                      
CONECT 1495 1492 1496                                                 
CONECT 1496 1495 1498 1497                                            
CONECT 1497 1496                                                      
CONECT 1498 1496                                                      
CONECT 1499 1501 1493 1500                                            
CONECT 1500 1499                                                      
CONECT 1501 1502 1504 1499                                            
CONECT 1502 1503 1513 1501                                            
CONECT 1503 1502                                                      
CONECT 1504 1501 1505                                                 
CONECT 1505 1507 1504 1506                                            
CONECT 1506 1505 1508                                                 
CONECT 1507 1509 1505                                                 
CONECT 1508 1510 1506                                                 
CONECT 1509 1507 1510                                                 
CONECT 1510 1509 1511 1508                                            
CONECT 1511 1510 1512                                                 
CONECT 1512 1511                                                      
CONECT 1513 1502 1515 1514                                            
CONECT 1514 1513                                                      
CONECT 1515 1516 1513 1518                                            
CONECT 1516 1517 1525 1515                                            
CONECT 1517 1516                                                      
CONECT 1518 1515 1519                                                 
CONECT 1519 1518 1520                                                 
CONECT 1520 1522 1521 1519                                            
CONECT 1521 1520                                                      
CONECT 1522 1524 1523 1520                                            
CONECT 1523 1522                                                      
CONECT 1524 1522                                                      
CONECT 1525 1527 1526 1516                                            
CONECT 1526 1525                                                      
CONECT 1527 1528 1530 1525                                            
CONECT 1528 1529 1534 1527                                            
CONECT 1529 1528                                                      
CONECT 1530 1527 1531                                                 
CONECT 1531 1533 1530 1532                                            
CONECT 1532 1531                                                      
CONECT 1533 1531                                                      
CONECT 1534 1536 1528 1535                                            
CONECT 1535 1534                                                      
CONECT 1536 1537 1534 1539                                            
CONECT 1537 1541 1538 1536                                            
CONECT 1538 1537                                                      
CONECT 1539 1536 1540                                                 
CONECT 1540 1539                                                      
CONECT 1541 1543 1542 1537                                            
CONECT 1542 1541                                                      
CONECT 1543 1546 1541 1544                                            
CONECT 1544 1543 1549 1545                                            
CONECT 1545 1544                                                      
CONECT 1546 1547 1543                                                 
CONECT 1547 1548 1546                                                 
CONECT 1548 1547                                                      
CONECT 1549 1555 1544 1550                                            
CONECT 1550 1549 1553 1551                                            
CONECT 1551 1556 1550 1552                                            
CONECT 1552 1551                                                      
CONECT 1553 1554 1550                                                 
CONECT 1554 1555 1553                                                 
CONECT 1555 1554 1549                                                 
CONECT 1556 1557 1558 1551                                            
CONECT 1557 1556                                                      
CONECT 1558 1561 1556 1559                                            
CONECT 1559 1558 1566 1560                                            
CONECT 1560 1559                                                      
CONECT 1561 1562 1558                                                 
CONECT 1562 1563 1561                                                 
CONECT 1563 1565 1564 1562                                            
CONECT 1564 1563                                                      
CONECT 1565 1563                                                      
CONECT 1566 1567 1559 1568                                            
CONECT 1567 1566                                                      
CONECT 1568 1566 1571 1569                                            
CONECT 1569 1568 1575 1570                                            
CONECT 1570 1569                                                      
CONECT 1571 1572 1568                                                 
CONECT 1572 1574 1573 1571                                            
CONECT 1573 1572                                                      
CONECT 1574 1572                                                      
CONECT 1575 1576 1569 1577                                            
CONECT 1576 1575                                                      
CONECT 1577 1575 1580 1578                                            
CONECT 1578 1584 1577 1579                                            
CONECT 1579 1578                                                      
CONECT 1580 1577 1581                                                 
CONECT 1581 1580 1583 1582                                            
CONECT 1582 1581                                                      
CONECT 1583 1581                                                      
CONECT 1584 1585 1586 1578                                            
CONECT 1585 1584                                                      
CONECT 1586 1589 1584 1587                                            
CONECT 1587 1590 1586 1588                                            
CONECT 1588 1587                                                      
CONECT 1589 1586                                                      
CONECT 1590 1591 1592 1587                                            
CONECT 1591 1590                                                      
CONECT 1592 1595 1590 1593                                            
CONECT 1593 1592 1599 1594                                            
CONECT 1594 1593                                                      
CONECT 1595 1596 1592                                                 
CONECT 1596 1598 1597 1595                                            
CONECT 1597 1596                                                      
CONECT 1598 1596                                                      
CONECT 1599 1600 1593 1601                                            
CONECT 1600 1599                                                      
CONECT 1601 1599 1604 1602                                            
CONECT 1602 1601 1605 1603                                            
CONECT 1603 1602                                                      
CONECT 1604 1601                                                      
CONECT 1605 1606 1602 1607                                            
CONECT 1606 1605                                                      
CONECT 1607 1605 1610 1608                                            
CONECT 1608 1613 1607 1609                                            
CONECT 1609 1608                                                      
CONECT 1610 1607 1611                                                 
CONECT 1611 1610 1612                                                 
CONECT 1612 1611                                                      
CONECT 1613 1614 1615 1608                                            
CONECT 1614 1613                                                      
CONECT 1615 1618 1613 1616                                            
CONECT 1616 1615 1621 1617                                            
CONECT 1617 1616                                                      
CONECT 1618 1619 1615                                                 
CONECT 1619 1620 1618                                                 
CONECT 1620 1619                                                      
CONECT 1621 1622 1616 1623                                            
CONECT 1622 1621                                                      
CONECT 1623 1626 1621 1624                                            
CONECT 1624 1623 1630 1625                                            
CONECT 1625 1624                                                      
CONECT 1626 1627 1623                                                 
CONECT 1627 1628 1629 1626                                            
CONECT 1628 1627                                                      
CONECT 1629 1627                                                      
CONECT 1630 1631 1624 1632                                            
CONECT 1631 1630                                                      
CONECT 1632 1630 1635 1633                                            
CONECT 1633 1632 1634 1638                                            
CONECT 1634 1633                                                      
CONECT 1635 1636 1632 1637                                            
CONECT 1636 1635                                                      
CONECT 1637 1635                                                      
CONECT 1638 1633 1639 1640                                            
CONECT 1639 1638                                                      
CONECT 1640 1638 1643 1641                                            
CONECT 1641 1640 1642 1655                                            
CONECT 1642 1641                                                      
CONECT 1643 1644 1640                                                 
CONECT 1644 1645 1643                                                 
CONECT 1645 1644 1646                                                 
CONECT 1646 1645 1648 1647                                            
CONECT 1647 1646                                                      
CONECT 1648 1649 1646 1652                                            
CONECT 1649 1650 1651 1648                                            
CONECT 1650 1649                                                      
CONECT 1651 1649                                                      
CONECT 1652 1648 1654 1653                                            
CONECT 1653 1652                                                      
CONECT 1654 1652                                                      
CONECT 1655 1641 1661 1656                                            
CONECT 1656 1655 1657 1659                                            
CONECT 1657 1658 1656 1662                                            
CONECT 1658 1657                                                      
CONECT 1659 1656 1660                                                 
CONECT 1660 1661 1659                                                 
CONECT 1661 1655 1660                                                 
CONECT 1662 1657 1664 1663                                            
CONECT 1663 1662                                                      
CONECT 1664 1667 1662 1665                                            
CONECT 1665 1664 1670 1666                                            
CONECT 1666 1665                                                      
CONECT 1667 1668 1664                                                 
CONECT 1668 1669 1667                                                 
CONECT 1669 1668                                                      
CONECT 1670 1671 1665 1672                                            
CONECT 1671 1670                                                      
CONECT 1672 1670 1673 1675                                            
CONECT 1673 1674 1672 1678                                            
CONECT 1674 1673                                                      
CONECT 1675 1672 1676                                                 
CONECT 1676 1675 1677                                                 
CONECT 1677 1676                                                      
CONECT 1678 1673 1680 1679                                            
CONECT 1679 1678                                                      
CONECT 1680 1678 1683 1681                                            
CONECT 1681 1680 1682 1687                                            
CONECT 1682 1681                                                      
CONECT 1683 1684 1680                                                 
CONECT 1684 1686 1685 1683                                            
CONECT 1685 1684                                                      
CONECT 1686 1684                                                      
CONECT 1687 1681 1688 1689                                            
CONECT 1688 1687                                                      
CONECT 1689 1687 1692 1690                                            
CONECT 1690 1689 1691 1699                                            
CONECT 1691 1690                                                      
CONECT 1692 1693 1689                                                 
CONECT 1693 1695 1694 1692                                            
CONECT 1694 1696 1693                                                 
CONECT 1695 1697 1693                                                 
CONECT 1696 1698 1694                                                 
CONECT 1697 1698 1695                                                 
CONECT 1698 1697 1696                                                 
CONECT 1699 1690 1700 1701                                            
CONECT 1700 1699                                                      
CONECT 1701 1699 1704 1702                                            
CONECT 1702 1701 1703 1708                                            
CONECT 1703 1702                                                      
CONECT 1704 1705 1701                                                 
CONECT 1705 1706 1704                                                 
CONECT 1706 1707 1705                                                 
CONECT 1707 1706                                                      
CONECT 1708 1702 1709 1710                                            
CONECT 1709 1708                                                      
CONECT 1710 1708 1711 1713                                            
CONECT 1711 1718 1710 1712                                            
CONECT 1712 1711                                                      
CONECT 1713 1710 1714                                                 
CONECT 1714 1715 1713                                                 
CONECT 1715 1717 1716 1714                                            
CONECT 1716 1715                                                      
CONECT 1717 1715                                                      
CONECT 1718 1719 1720 1711                                            
CONECT 1719 1718                                                      
CONECT 1720 1723 1721 1718                                            
CONECT 1721 1727 1722 1720                                            
CONECT 1722 1721                                                      
CONECT 1723 1724 1720                                                 
CONECT 1724 1726 1725 1723                                            
CONECT 1725 1724                                                      
CONECT 1726 1724                                                      
CONECT 1727 1729 1728 1721                                            
CONECT 1728 1727                                                      
CONECT 1729 1732 1727 1730                                            
CONECT 1730 1729 1731 1736                                            
CONECT 1731 1730                                                      
CONECT 1732 1733 1729                                                 
CONECT 1733 1734 1735 1732                                            
CONECT 1734 1733                                                      
CONECT 1735 1733                                                      
CONECT 1736 1730 1737 1738                                            
CONECT 1737 1736                                                      
CONECT 1738 1736 1741 1739                                            
CONECT 1739 1738 1744 1740                                            
CONECT 1740 1739                                                      
CONECT 1741 1738 1742                                                 
CONECT 1742 1741 1743                                                 
CONECT 1743 1742                                                      
CONECT 1744 1745 1739 1746                                            
CONECT 1745 1744                                                      
CONECT 1746 1744 1747 1749                                            
CONECT 1747 1757 1748 1746                                            
CONECT 1748 1747                                                      
CONECT 1749 1746 1750                                                 
CONECT 1750 1749 1751                                                 
CONECT 1751 1750 1752                                                 
CONECT 1752 1751 1753                                                 
CONECT 1753 1752 1756 1754 1755                                       
CONECT 1753                                                           
CONECT 1754 1753                                                      
CONECT 1755 1753                                                      
CONECT 1756 1753                                                      
CONECT 1757 1759 1758 1747                                            
CONECT 1758 1757                                                      
CONECT 1759 1760 1762 1757                                            
CONECT 1760 1763 1761 1759                                            
CONECT 1761 1760                                                      
CONECT 1762 1759                                                      
CONECT 1763 1765 1764 1760                                            
CONECT 1764 1763                                                      
CONECT 1765 1766 1768 1763                                            
CONECT 1766 1776 1767 1765                                            
CONECT 1767 1766                                                      
CONECT 1768 1769 1765                                                 
CONECT 1769 1770 1768                                                 
CONECT 1770 1771 1769                                                 
CONECT 1771 1772 1770                                                 
CONECT 1772 1773 1774 1775 1771                                       
CONECT 1772                                                           
CONECT 1773 1772                                                      
CONECT 1774 1772                                                      
CONECT 1775 1772                                                      
CONECT 1776 1778 1777 1766                                            
CONECT 1777 1776                                                      
CONECT 1778 1779 1781 1776                                            
CONECT 1779 1780 1790 1778                                            
CONECT 1780 1779                                                      
CONECT 1781 1778 1782                                                 
CONECT 1782 1781 1784 1783                                            
CONECT 1783 1782 1785                                                 
CONECT 1784 1782 1786                                                 
CONECT 1785 1783 1787                                                 
CONECT 1786 1784 1787                                                 
CONECT 1787 1786 1785 1788                                            
CONECT 1788 1787 1789                                                 
CONECT 1789 1788                                                      
CONECT 1790 1792 1779 1791                                            
CONECT 1791 1790                                                      
CONECT 1792 1795 1793 1790                                            
CONECT 1793 1802 1792 1794                                            
CONECT 1794 1793                                                      
CONECT 1795 1796 1792                                                 
CONECT 1796 1797 1795 1798                                            
CONECT 1797 1799 1796                                                 
CONECT 1798 1796 1800                                                 
CONECT 1799 1797 1801                                                 
CONECT 1800 1801 1798                                                 
CONECT 1801 1799 1800                                                 
CONECT 1802 1803 1804 1793                                            
CONECT 1803 1802                                                      
CONECT 1804 1805 1802 1807                                            
CONECT 1805 1806 1811 1804                                            
CONECT 1806 1805                                                      
CONECT 1807 1808 1804 1810                                            
CONECT 1808 1809 1807                                                 
CONECT 1809 1808                                                      
CONECT 1810 1807                                                      
CONECT 1811 1813 1805 1812                                            
CONECT 1812 1811                                                      
CONECT 1813 1814 1816 1811                                            
CONECT 1814 1815 1820 1813                                            
CONECT 1815 1814                                                      
CONECT 1816 1813 1817                                                 
CONECT 1817 1819 1816 1818                                            
CONECT 1818 1817                                                      
CONECT 1819 1817                                                      
CONECT 1820 1822 1814 1821                                            
CONECT 1821 1820                                                      
CONECT 1822 1823 1820 1825                                            
CONECT 1823 1824 1830 1822                                            
CONECT 1824 1823                                                      
CONECT 1825 1822 1826                                                 
CONECT 1826 1825 1827                                                 
CONECT 1827 1826 1828 1829                                            
CONECT 1828 1827                                                      
CONECT 1829 1827                                                      
CONECT 1830 1832 1823 1831                                            
CONECT 1831 1830                                                      
CONECT 1832 1833 1835 1830                                            
CONECT 1833 1834 1832 1847                                            
CONECT 1834 1833                                                      
CONECT 1835 1832 1836                                                 
CONECT 1836 1835 1837                                                 
CONECT 1837 1838 1836                                                 
CONECT 1838 1840 1839 1837                                            
CONECT 1839 1838                                                      
CONECT 1840 1844 1841 1838                                            
CONECT 1841 1843 1840 1842                                            
CONECT 1842 1841                                                      
CONECT 1843 1841                                                      
CONECT 1844 1846 1845 1840                                            
CONECT 1845 1844                                                      
CONECT 1846 1844                                                      
CONECT 1847 1833 1849 1848                                            
CONECT 1848 1847                                                      
CONECT 1849 1850 1847 1852                                            
CONECT 1850 1851 1859 1849                                            
CONECT 1851 1850                                                      
CONECT 1852 1849 1853                                                 
CONECT 1853 1854 1855 1852                                            
CONECT 1854 1856 1853                                                 
CONECT 1855 1857 1853                                                 
CONECT 1856 1858 1854                                                 
CONECT 1857 1858 1855                                                 
CONECT 1858 1856 1857                                                 
CONECT 1859 1850 1861 1860                                            
CONECT 1860 1859                                                      
CONECT 1861 1862 1859                                                 
CONECT 1862 1863 1864 1861                                            
CONECT 1863 1862                                                      
CONECT 1864 1866 1862 1865                                            
CONECT 1865 1864                                                      
CONECT 1866 1867 1869 1864                                            
CONECT 1867 1868 1872 1866                                            
CONECT 1868 1867                                                      
CONECT 1869 1866 1870                                                 
CONECT 1870 1869 1871                                                 
CONECT 1871 1870                                                      
CONECT 1872 1874 1867 1873                                            
CONECT 1873 1872                                                      
CONECT 1874 1875 1877 1872                                            
CONECT 1875 1880 1874 1876                                            
CONECT 1876 1875                                                      
CONECT 1877 1878 1874 1879                                            
CONECT 1878 1877                                                      
CONECT 1879 1877                                                      
CONECT 1880 1882 1881 1875                                            
CONECT 1881 1880                                                      
CONECT 1882 1885 1883 1880                                            
CONECT 1883 1884 1882 1893                                            
CONECT 1884 1883                                                      
CONECT 1885 1886 1882                                                 
CONECT 1886 1887 1885                                                 
CONECT 1887 1888 1886                                                 
CONECT 1888 1889 1887                                                 
CONECT 1889 1890 1892 1891 1888                                       
CONECT 1889                                                           
CONECT 1890 1889                                                      
CONECT 1891 1889                                                      
CONECT 1892 1889                                                      
CONECT 1893 1883 1895 1894                                            
CONECT 1894 1893                                                      
CONECT 1895 1896 1893 1898                                            
CONECT 1896 1910 1897 1895                                            
CONECT 1897 1896                                                      
CONECT 1898 1895 1899                                                 
CONECT 1899 1898 1900                                                 
CONECT 1900 1899 1901                                                 
CONECT 1901 1900 1902 1903                                            
CONECT 1902 1901                                                      
CONECT 1903 1901 1907 1904                                            
CONECT 1904 1903 1906 1905                                            
CONECT 1905 1904                                                      
CONECT 1906 1904                                                      
CONECT 1907 1909 1903 1908                                            
CONECT 1908 1907                                                      
CONECT 1909 1907                                                      
CONECT 1910 1912 1911 1896                                            
CONECT 1911 1910                                                      
CONECT 1912 1915 1913 1910                                            
CONECT 1913 1912 1918 1914                                            
CONECT 1914 1913                                                      
CONECT 1915 1916 1917 1912                                            
CONECT 1916 1915                                                      
CONECT 1917 1915                                                      
CONECT 1918 1919 1913 1920                                            
CONECT 1919 1918                                                      
CONECT 1920 1921 1918 1923                                            
CONECT 1921 1922 1932 1920                                            
CONECT 1922 1921                                                      
CONECT 1923 1920 1924                                                 
CONECT 1924 1923 1925 1926                                            
CONECT 1925 1924 1927                                                 
CONECT 1926 1924 1928                                                 
CONECT 1927 1925 1929                                                 
CONECT 1928 1926 1929                                                 
CONECT 1929 1927 1928 1930                                            
CONECT 1930 1929 1931                                                 
CONECT 1931 1930                                                      
CONECT 1932 1934 1921 1933                                            
CONECT 1933 1932                                                      
CONECT 1934 1937 1935 1932                                            
CONECT 1935 1934 1941 1936                                            
CONECT 1936 1935                                                      
CONECT 1937 1939 1938 1934                                            
CONECT 1938 1940 1937                                                 
CONECT 1939 1937                                                      
CONECT 1940 1938                                                      
CONECT 1941 1942 1935 1943                                            
CONECT 1942 1941                                                      
CONECT 1943 1944 1941 1946                                            
CONECT 1944 1945 1949 1943                                            
CONECT 1945 1944                                                      
CONECT 1946 1943 1947 1948                                            
CONECT 1947 1946                                                      
CONECT 1948 1946                                                      
CONECT 1949 1951 1944 1950                                            
CONECT 1950 1949                                                      
CONECT 1951 1954 1952 1949                                            
CONECT 1952 1956 1951 1953                                            
CONECT 1953 1952                                                      
CONECT 1954 1955 1951                                                 
CONECT 1955 1954                                                      
CONECT 1956 1957 1958 1952                                            
CONECT 1957 1956                                                      
CONECT 1958 1961 1956 1959                                            
CONECT 1959 1965 1958 1960                                            
CONECT 1960 1959                                                      
CONECT 1961 1962 1964 1958                                            
CONECT 1962 1963 1961                                                 
CONECT 1963 1962                                                      
CONECT 1964 1961                                                      
CONECT 1965 1966 1967 1959                                            
CONECT 1966 1965                                                      
CONECT 1967 1970 1965 1968                                            
CONECT 1968 1967 1969 1975                                            
CONECT 1969 1968                                                      
CONECT 1970 1971 1967                                                 
CONECT 1971 1972 1970                                                 
CONECT 1972 1971 1974 1973                                            
CONECT 1973 1972                                                      
CONECT 1974 1972                                                      
CONECT 1975 1968 1976 1977                                            
CONECT 1976 1975                                                      
CONECT 1977 1975 1980 1978                                            
CONECT 1978 1977 1984 1979                                            
CONECT 1979 1978                                                      
CONECT 1980 1977 1981                                                 
CONECT 1981 1980 1983 1982                                            
CONECT 1982 1981                                                      
CONECT 1983 1981                                                      
CONECT 1984 1985 1978 1986                                            
CONECT 1985 1984                                                      
CONECT 1986 1984 1989 1987                                            
CONECT 1987 1986 1997 1988                                            
CONECT 1988 1987                                                      
CONECT 1989 1990 1986                                                 
CONECT 1990 1991 1989                                                 
CONECT 1991 1992 1990                                                 
CONECT 1992 1993 1991                                                 
CONECT 1993 1995 1994 1996 1992                                       
CONECT 1993                                                           
CONECT 1994 1993                                                      
CONECT 1995 1993                                                      
CONECT 1996 1993                                                      
CONECT 1997 1998 1987 1999                                            
CONECT 1998 1997                                                      
CONECT 1999 1997 2000                                                 
CONECT 2000 2002 1999 2001                                            
CONECT 2001 2000                                                      
CONECT 2002 2003 2004 2000                                            
CONECT 2003 2002                                                      
CONECT 2004 2005 2002 2007                                            
CONECT 2005 2006 2011 2004                                            
CONECT 2006 2005                                                      
CONECT 2007 2004 2009 2008                                            
CONECT 2008 2007 2010                                                 
CONECT 2009 2007                                                      
CONECT 2010 2008                                                      
CONECT 2011 2012 2005 2017                                            
CONECT 2012 2013 2011 2015                                            
CONECT 2013 2018 2012 2014                                            
CONECT 2014 2013                                                      
CONECT 2015 2012 2016                                                 
CONECT 2016 2015 2017                                                 
CONECT 2017 2011 2016                                                 
CONECT 2018 2020 2019 2013                                            
CONECT 2019 2018                                                      
CONECT 2020 2023 2018 2021                                            
CONECT 2021 2020 2022 2028                                            
CONECT 2022 2021                                                      
CONECT 2023 2024 2020                                                 
CONECT 2024 2025 2023                                                 
CONECT 2025 2026 2027 2024                                            
CONECT 2026 2025                                                      
CONECT 2027 2025                                                      
CONECT 2028 2021 2029 2030                                            
CONECT 2029 2028                                                      
CONECT 2030 2028 2033 2031                                            
CONECT 2031 2030 2032 2038                                            
CONECT 2032 2031                                                      
CONECT 2033 2030 2034                                                 
CONECT 2034 2035 2033                                                 
CONECT 2035 2037 2036 2034                                            
CONECT 2036 2035                                                      
CONECT 2037 2035                                                      
CONECT 2038 2031 2039 2040                                            
CONECT 2039 2038                                                      
CONECT 2040 2038 2041 2043                                            
CONECT 2041 2050 2042 2040                                            
CONECT 2042 2041                                                      
CONECT 2043 2040 2044                                                 
CONECT 2044 2043 2046 2045                                            
CONECT 2045 2044 2047                                                 
CONECT 2046 2044 2048                                                 
CONECT 2047 2045 2049                                                 
CONECT 2048 2046 2049                                                 
CONECT 2049 2048 2047                                                 
CONECT 2050 2052 2051 2041                                            
CONECT 2051 2050                                                      
CONECT 2052 2055 2053 2050                                            
CONECT 2053 2062 2052 2054                                            
CONECT 2054 2053                                                      
CONECT 2055 2056 2052                                                 
CONECT 2056 2057 2055                                                 
CONECT 2057 2059 2058 2056                                            
CONECT 2058 2057                                                      
CONECT 2059 2060 2061 2057                                            
CONECT 2060 2059                                                      
CONECT 2061 2059                                                      
CONECT 2062 2064 2063 2053                                            
CONECT 2063 2062                                                      
CONECT 2064 2067 2062 2065                                            
CONECT 2065 2064 2066 2079                                            
CONECT 2066 2065                                                      
CONECT 2067 2068 2064                                                 
CONECT 2068 2069 2067                                                 
CONECT 2069 2070 2068                                                 
CONECT 2070 2072 2069 2071                                            
CONECT 2071 2070                                                      
CONECT 2072 2073 2076 2070                                            
CONECT 2073 2074 2075 2072                                            
CONECT 2074 2073                                                      
CONECT 2075 2073                                                      
CONECT 2076 2077 2072 2078                                            
CONECT 2077 2076                                                      
CONECT 2078 2076                                                      
CONECT 2079 2065 2080 2081                                            
CONECT 2080 2079                                                      
CONECT 2081 2079 2082 2084                                            
CONECT 2082 2095 2081 2083                                            
CONECT 2083 2082                                                      
CONECT 2084 2081 2085                                                 
CONECT 2085 2084 2086 2087                                            
CONECT 2086 2085 2088                                                 
CONECT 2087 2085 2091 2090                                            
CONECT 2088 2086 2090 2089                                            
CONECT 2089 2088                                                      
CONECT 2090 2087 2088 2092                                            
CONECT 2091 2087 2093                                                 
CONECT 2092 2090 2094                                                 
CONECT 2093 2091 2094                                                 
CONECT 2094 2093 2092                                                 
CONECT 2095 2096 2097 2082                                            
CONECT 2096 2095                                                      
CONECT 2097 2098 2100 2095                                            
CONECT 2098 2107 2099 2097                                            
CONECT 2099 2098                                                      
CONECT 2100 2097 2101                                                 
CONECT 2101 2100 2102                                                 
CONECT 2102 2103 2104 2101                                            
CONECT 2103 2102                                                      
CONECT 2104 2106 2102 2105                                            
CONECT 2105 2104                                                      
CONECT 2106 2104                                                      
CONECT 2107 2109 2108 2098                                            
CONECT 2108 2107                                                      
CONECT 2109 2112 2110 2107                                            
CONECT 2110 2109 2111 2116                                            
CONECT 2111 2110                                                      
CONECT 2112 2114 2113 2109                                            
CONECT 2113 2115 2112                                                 
CONECT 2114 2112                                                      
CONECT 2115 2113                                                      
CONECT 2116 2110 2117 2118                                            
CONECT 2117 2116                                                      
CONECT 2118 2116 2121 2119                                            
CONECT 2119 2118 2120 2125                                            
CONECT 2120 2119                                                      
CONECT 2121 2122 2118                                                 
CONECT 2122 2123 2124 2121                                            
CONECT 2123 2122                                                      
CONECT 2124 2122                                                      
CONECT 2125 2119 2126 2127                                            
CONECT 2126 2125                                                      
CONECT 2127 2125 2128 2130                                            
CONECT 2128 2136 2127 2129                                            
CONECT 2129 2128                                                      
CONECT 2130 2127 2131                                                 
CONECT 2131 2130 2133 2132                                            
CONECT 2132 2131                                                      
CONECT 2133 2135 2131 2134                                            
CONECT 2134 2133                                                      
CONECT 2135 2133                                                      
CONECT 2136 2137 2138 2128                                            
CONECT 2137 2136                                                      
CONECT 2138 2139 2141 2136                                            
CONECT 2139 2145 2140 2138                                            
CONECT 2140 2139                                                      
CONECT 2141 2142 2138 2143                                            
CONECT 2142 2144 2141                                                 
CONECT 2143 2141                                                      
CONECT 2144 2142                                                      
CONECT 2145 2147 2146 2139                                            
CONECT 2146 2145                                                      
CONECT 2147 2148 2145                                                 
CONECT 2148 2150 2149 2147                                            
CONECT 2149 2148                                                      
CONECT 2150 2152 2151 2148                                            
CONECT 2151 2150                                                      
CONECT 2152 2153 2155 2150                                            
CONECT 2153 2158 2154 2152                                            
CONECT 2154 2153                                                      
CONECT 2155 2156 2157 2152                                            
CONECT 2156 2155                                                      
CONECT 2157 2155                                                      
CONECT 2158 2160 2159 2153                                            
CONECT 2159 2158                                                      
CONECT 2160 2161 2163 2158                                            
CONECT 2161 2162 2167 2160                                            
CONECT 2162 2161                                                      
CONECT 2163 2166 2160 2164                                            
CONECT 2164 2163 2165                                                 
CONECT 2165 2164                                                      
CONECT 2166 2163                                                      
CONECT 2167 2169 2161 2168                                            
CONECT 2168 2167                                                      
CONECT 2169 2172 2170 2167                                            
CONECT 2170 2177 2169 2171                                            
CONECT 2171 2170                                                      
CONECT 2172 2173 2169                                                 
CONECT 2173 2174 2172                                                 
CONECT 2174 2176 2175 2173                                            
CONECT 2175 2174                                                      
CONECT 2176 2174                                                      
CONECT 2177 2178 2179 2170                                            
CONECT 2178 2177                                                      
CONECT 2179 2180 2177 2182                                            
CONECT 2180 2181 2183 2179                                            
CONECT 2181 2180                                                      
CONECT 2182 2179                                                      
CONECT 2183 2185 2180 2184                                            
CONECT 2184 2183                                                      
CONECT 2185 2188 2186 2183                                            
CONECT 2186 2192 2185 2187                                            
CONECT 2187 2186                                                      
CONECT 2188 2190 2189 2185                                            
CONECT 2189 2191 2188                                                 
CONECT 2190 2188                                                      
CONECT 2191 2189                                                      
CONECT 2192 2193 2194 2186                                            
CONECT 2193 2192                                                      
CONECT 2194 2195 2192 2197                                            
CONECT 2195 2196 2202 2194                                            
CONECT 2196 2195                                                      
CONECT 2197 2194 2198                                                 
CONECT 2198 2197 2199                                                 
CONECT 2199 2200 2198 2201                                            
CONECT 2200 2199                                                      
CONECT 2201 2199                                                      
CONECT 2202 2204 2195 2203                                            
CONECT 2203 2202                                                      
CONECT 2204 2207 2205 2202                                            
CONECT 2205 2211 2204 2206                                            
CONECT 2206 2205                                                      
CONECT 2207 2209 2208 2204                                            
CONECT 2208 2210 2207                                                 
CONECT 2209 2207                                                      
CONECT 2210 2208                                                      
CONECT 2211 2212 2213 2205                                            
CONECT 2212 2211                                                      
CONECT 2213 2216 2214 2211                                            
CONECT 2214 2215 2213 2224                                            
CONECT 2215 2214                                                      
CONECT 2216 2217 2213                                                 
CONECT 2217 2218 2216                                                 
CONECT 2218 2219 2217                                                 
CONECT 2219 2218 2220                                                 
CONECT 2220 2219 2221 2223 2222                                       
CONECT 2220                                                           
CONECT 2221 2220                                                      
CONECT 2222 2220                                                      
CONECT 2223 2220                                                      
CONECT 2224 2214 2226 2225                                            
CONECT 2225 2224                                                      
CONECT 2226 2224 2227                                                 
CONECT 2227 2226 2228 2229                                            
CONECT 2228 2227                                                      
CONECT 2229 2227 2230 2231                                            
CONECT 2230 2229                                                      
CONECT 2231 2229 2234 2232                                            
CONECT 2232 2231 2235 2233                                            
CONECT 2233 2232                                                      
CONECT 2234 2231                                                      
CONECT 2235 2236 2232 2237                                            
CONECT 2236 2235                                                      
CONECT 2237 2235 2240 2238                                            
CONECT 2238 2237 2239 2244                                            
CONECT 2239 2238                                                      
CONECT 2240 2241 2237                                                 
CONECT 2241 2243 2242 2240                                            
CONECT 2242 2241                                                      
CONECT 2243 2241                                                      
CONECT 2244 2238 2245 2246                                            
CONECT 2245 2244                                                      
CONECT 2246 2247 2244 2249                                            
CONECT 2247 2257 2248 2246                                            
CONECT 2248 2247                                                      
CONECT 2249 2246 2250                                                 
CONECT 2250 2249 2253 2251                                            
CONECT 2251 2250 2252 2254                                            
CONECT 2252 2251                                                      
CONECT 2253 2250 2255                                                 
CONECT 2254 2251 2255                                                 
CONECT 2255 2253 2254 2256                                            
CONECT 2256 2255                                                      
CONECT 2257 2259 2258 2247                                            
CONECT 2258 2257                                                      
CONECT 2259 2260 2262 2257                                            
CONECT 2260 2261 2266 2259                                            
CONECT 2261 2260                                                      
CONECT 2262 2259 2263                                                 
CONECT 2263 2262 2264                                                 
CONECT 2264 2263 2265                                                 
CONECT 2265 2264                                                      
CONECT 2266 2268 2260 2267                                            
CONECT 2267 2266                                                      
CONECT 2268 2269 2271 2266                                            
CONECT 2269 2270 2272 2268                                            
CONECT 2270 2269                                                      
CONECT 2271 2268                                                      
CONECT 2272 2274 2269 2273                                            
CONECT 2273 2272                                                      
CONECT 2274 2275 2277 2272                                            
CONECT 2275 2276 2281 2274                                            
CONECT 2276 2275                                                      
CONECT 2277 2274 2278                                                 
CONECT 2278 2277 2279                                                 
CONECT 2279 2278 2280                                                 
CONECT 2280 2279                                                      
CONECT 2281 2283 2275 2282                                            
CONECT 2282 2281                                                      
CONECT 2283 2284 2281 2286                                            
CONECT 2284 2285 2290 2283                                            
CONECT 2285 2284                                                      
CONECT 2286 2283 2287                                                 
CONECT 2287 2286 2289 2288                                            
CONECT 2288 2287                                                      
CONECT 2289 2287                                                      
CONECT 2290 2292 2284 2291                                            
CONECT 2291 2290                                                      
CONECT 2292 2293 2290 2295                                            
CONECT 2293 2294 2297 2292                                            
CONECT 2294 2293                                                      
CONECT 2295 2292 2296                                                 
CONECT 2296 2295                                                      
CONECT 2297 2299 2293 2298                                            
CONECT 2298 2297                                                      
CONECT 2299 2300 2302 2297                                            
CONECT 2300 2307 2301 2299                                            
CONECT 2301 2300                                                      
CONECT 2302 2299 2303                                                 
CONECT 2303 2304 2302                                                 
CONECT 2304 2306 2305 2303                                            
CONECT 2305 2304                                                      
CONECT 2306 2304                                                      
CONECT 2307 2313 2308 2300                                            
CONECT 2308 2309 2311 2307                                            
CONECT 2309 2314 2310 2308                                            
CONECT 2310 2309                                                      
CONECT 2311 2312 2308                                                 
CONECT 2312 2311 2313                                                 
CONECT 2313 2312 2307                                                 
CONECT 2314 2316 2315 2309                                            
CONECT 2315 2314                                                      
CONECT 2316 2319 2317 2314                                            
CONECT 2317 2316 2318 2326                                            
CONECT 2318 2317                                                      
CONECT 2319 2320 2316                                                 
CONECT 2320 2321 2319                                                 
CONECT 2321 2323 2322 2320                                            
CONECT 2322 2321                                                      
CONECT 2323 2325 2324 2321                                            
CONECT 2324 2323                                                      
CONECT 2325 2323                                                      
CONECT 2326 2317 2327 2328                                            
CONECT 2327 2326                                                      
CONECT 2328 2326 2331 2329                                            
CONECT 2329 2328 2330 2339                                            
CONECT 2330 2329                                                      
CONECT 2331 2332 2328                                                 
CONECT 2332 2333 2331                                                 
CONECT 2333 2334 2332                                                 
CONECT 2334 2335 2333                                                 
CONECT 2335 2334 2336 2338 2337                                       
CONECT 2335                                                           
CONECT 2336 2335                                                      
CONECT 2337 2335                                                      
CONECT 2338 2335                                                      
CONECT 2339 2329 2340 2341                                            
CONECT 2340 2339                                                      
CONECT 2341 2339 2342 2344                                            
CONECT 2342 2348 2343 2341                                            
CONECT 2343 2342                                                      
CONECT 2344 2341 2345                                                 
CONECT 2345 2344 2347 2346                                            
CONECT 2346 2345                                                      
CONECT 2347 2345                                                      
CONECT 2348 2350 2349 2342                                            
CONECT 2349 2348                                                      
CONECT 2350 2353 2351 2348                                            
CONECT 2351 2355 2352 2350                                            
CONECT 2352 2351                                                      
CONECT 2353 2354 2350                                                 
CONECT 2354 2353                                                      
CONECT 2355 2357 2356 2351                                            
CONECT 2356 2355                                                      
CONECT 2357 2360 2355 2358                                            
CONECT 2358 2357 2359 2361                                            
CONECT 2359 2358                                                      
CONECT 2360 2357                                                      
CONECT 2361 2358 2362 2363                                            
CONECT 2362 2361                                                      
CONECT 2363 2361 2364 2366                                            
CONECT 2364 2363 2369 2365                                            
CONECT 2365 2364                                                      
CONECT 2366 2363 2367                                                 
CONECT 2367 2366 2368                                                 
CONECT 2368 2367                                                      
CONECT 2369 2370 2364 2371                                            
CONECT 2370 2369                                                      
CONECT 2371 2372 2369 2374                                            
CONECT 2372 2378 2373 2371                                            
CONECT 2373 2372                                                      
CONECT 2374 2371 2375                                                 
CONECT 2375 2374 2376 2377                                            
CONECT 2376 2375                                                      
CONECT 2377 2375                                                      
CONECT 2378 2380 2379 2372                                            
CONECT 2379 2378                                                      
CONECT 2380 2383 2381 2378                                            
CONECT 2381 2382 2380 2387                                            
CONECT 2382 2381                                                      
CONECT 2383 2384 2380                                                 
CONECT 2384 2385 2383 2386                                            
CONECT 2385 2384                                                      
CONECT 2386 2384                                                      
CONECT 2387 2381 2389 2388                                            
CONECT 2388 2387                                                      
CONECT 2389 2387 2392 2390                                            
CONECT 2390 2389 2391 2397                                            
CONECT 2391 2390                                                      
CONECT 2392 2389 2393                                                 
CONECT 2393 2394 2392                                                 
CONECT 2394 2396 2395 2393                                            
CONECT 2395 2394                                                      
CONECT 2396 2394                                                      
CONECT 2397 2390 2398 2399                                            
CONECT 2398 2397                                                      
CONECT 2399 2397 2400 2402                                            
CONECT 2400 2406 2399 2401                                            
CONECT 2401 2400                                                      
CONECT 2402 2399 2403 2404                                            
CONECT 2403 2402 2405                                                 
CONECT 2404 2402                                                      
CONECT 2405 2403                                                      
CONECT 2406 2408 2407 2400                                            
CONECT 2407 2406                                                      
CONECT 2408 2409 2411 2406                                            
CONECT 2409 2412 2410 2408                                            
CONECT 2410 2409                                                      
CONECT 2411 2408                                                      
CONECT 2412 2414 2413 2409                                            
CONECT 2413 2412                                                      
CONECT 2414 2417 2415 2412                                            
CONECT 2415 2414 2416 2425                                            
CONECT 2416 2415                                                      
CONECT 2417 2418 2414                                                 
CONECT 2418 2419 2421 2417                                            
CONECT 2419 2422 2420 2418                                            
CONECT 2420 2419                                                      
CONECT 2421 2423 2418                                                 
CONECT 2422 2423 2419                                                 
CONECT 2423 2424 2422 2421                                            
CONECT 2424 2423                                                      
CONECT 2425 2415 2426 2427                                            
CONECT 2426 2425                                                      
CONECT 2427 2425 2428 2430                                            
CONECT 2428 2427 2429 2438                                            
CONECT 2429 2428                                                      
CONECT 2430 2427 2431                                                 
CONECT 2431 2430 2432                                                 
CONECT 2432 2431 2433                                                 
CONECT 2433 2432 2434                                                 
CONECT 2434 2433 2435 2436 2437                                       
CONECT 2434                                                           
CONECT 2435 2434                                                      
CONECT 2436 2434                                                      
CONECT 2437 2434                                                      
CONECT 2438 2428 2439 2440                                            
CONECT 2439 2438                                                      
CONECT 2440 2441 2438 2443                                            
CONECT 2441 2452 2442 2440                                            
CONECT 2442 2441                                                      
CONECT 2443 2440 2444                                                 
CONECT 2444 2443 2446 2445                                            
CONECT 2445 2444 2447                                                 
CONECT 2446 2444 2448                                                 
CONECT 2447 2445 2449                                                 
CONECT 2448 2446 2449                                                 
CONECT 2449 2448 2447 2450                                            
CONECT 2450 2449 2451                                                 
CONECT 2451 2450                                                      
CONECT 2452 2454 2453 2441                                            
CONECT 2453 2452                                                      
CONECT 2454 2457 2455 2452                                            
CONECT 2455 2456 2463 2454                                            
CONECT 2456 2455                                                      
CONECT 2457 2458 2454                                                 
CONECT 2458 2459 2457 2460                                            
CONECT 2459 2458                                                      
CONECT 2460 2458 2461 2462                                            
CONECT 2461 2460                                                      
CONECT 2462 2460                                                      
CONECT 2463 2465 2455 2464                                            
CONECT 2464 2463                                                      
CONECT 2465 2468 2463 2466                                            
CONECT 2466 2465 2467 2472                                            
CONECT 2467 2466                                                      
CONECT 2468 2469 2465                                                 
CONECT 2469 2471 2470 2468                                            
CONECT 2470 2469                                                      
CONECT 2471 2469                                                      
CONECT 2472 2466 2473 2474                                            
CONECT 2473 2472                                                      
CONECT 2474 2472 2475 2477                                            
CONECT 2475 2482 2474 2476                                            
CONECT 2476 2475                                                      
CONECT 2477 2474 2478                                                 
CONECT 2478 2477 2479                                                 
CONECT 2479 2478 2480 2481                                            
CONECT 2480 2479                                                      
CONECT 2481 2479                                                      
CONECT 2482 2483 2484 2475                                            
CONECT 2483 2482                                                      
CONECT 2484 2485 2482 2487                                            
CONECT 2485 2486 2495 2484                                            
CONECT 2486 2485                                                      
CONECT 2487 2484 2488                                                 
CONECT 2488 2487 2489 2491                                            
CONECT 2489 2490 2488 2492                                            
CONECT 2490 2489                                                      
CONECT 2491 2488 2493                                                 
CONECT 2492 2489 2493                                                 
CONECT 2493 2491 2492 2494                                            
CONECT 2494 2493                                                      
CONECT 2495 2497 2485 2496                                            
CONECT 2496 2495                                                      
CONECT 2497 2498 2500 2495                                            
CONECT 2498 2499 2497                                                 
CONECT 2499 2498                                                      
CONECT 2500 2497 2501                                                 
CONECT 2501 2500 2502 2504                                            
CONECT 2502 2503 2501 2505                                            
CONECT 2503 2502                                                      
CONECT 2504 2501 2506                                                 
CONECT 2505 2502 2506                                                 
CONECT 2506 2505 2504 2507                                            
CONECT 2507 2506                                                      
CONECT 2508 2509 2511 2513 2514                                       
CONECT 2508                                                           
CONECT 2509 2510 2512 2508                                            
CONECT 2510 2515 2509 2511                                            
CONECT 2511 2510 2508                                                 
CONECT 2512 2516 2509                                                 
CONECT 2513 2508                                                      
CONECT 2514 2508                                                      
CONECT 2515 2517 2520 2510                                            
CONECT 2516 2518 2512                                                 
CONECT 2517 2519 2515                                                 
CONECT 2518 2522 2521 2516                                            
CONECT 2519 2517 2521                                                 
CONECT 2520 2515                                                      
CONECT 2521 2519 2518                                                 
CONECT 2522 2518                                                      
MASTER        0    0    0    0    0    0    0    0 2522    0 2522    0
END
