# Supplementary material for: A hypothesis on the capacity of plant odorant-binding proteins to bind volatile isoprenoids based on in silico evidences
Source: eLife. 2021 Jun 23;10:e66741. doi: 10.7554/eLife.66741 (PMC8221805; doi:10.7554/eLife.66741)
Supplement: Source data 4. — Related to Figure 1—figure supplement 1. [file elife-66741-data4.zip › tfl1_betacaryophyllene.pdb]

REMARK   4 XXXX COMPLIES WITH FORMAT V. 2.0
COMPND    C:\Users\Deborah\Desktop\OBP\ARABIDOPSIS\FLOWERING\TFL1\betacario\run11.pdbqt 
AUTHOR    GENERATED BY OPEN BABEL 2.3.1
ATOM      1  N   ARG A   7     -17.919 102.571  19.006  1.00  0.00           N  
ATOM      2  HN1 ARG A   7     -17.473 101.727  19.366  1.00  0.00           H  
ATOM      3  HN2 ARG A   7     -17.394 103.412  19.246  1.00  0.00           H  
ATOM      4  HN3 ARG A   7     -17.849 102.635  17.990  1.00  0.00           H  
ATOM      5  CA  ARG A   7     -19.343 102.646  19.476  1.00  0.00           C  
ATOM      6  C   ARG A   7     -20.217 101.390  19.192  1.00  0.00           C  
ATOM      7  O   ARG A   7     -21.077 101.025  20.010  1.00  0.00           O  
ATOM      8  CB  ARG A   7     -20.017 103.920  18.933  1.00  0.00           C  
ATOM      9  N   VAL A   8     -20.014 100.725  18.055  1.00  0.00           N  
ATOM     10  HN  VAL A   8     -19.277 101.038  17.423  1.00  0.00           H  
ATOM     11  CA  VAL A   8     -20.831  99.541  17.683  1.00  0.00           C  
ATOM     12  C   VAL A   8     -20.572  98.275  18.561  1.00  0.00           C  
ATOM     13  O   VAL A   8     -21.451  97.433  18.808  1.00  0.00           O  
ATOM     14  CB  VAL A   8     -20.631  99.209  16.174  1.00  0.00           C  
ATOM     15  CG1 VAL A   8     -21.529  98.046  15.741  1.00  0.00           C  
ATOM     16  CG2 VAL A   8     -20.891 100.466  15.291  1.00  0.00           C  
ATOM     17  N   ILE A   9     -19.344  98.186  19.040  1.00  0.00           N  
ATOM     18  HN  ILE A   9     -18.697  98.944  18.824  1.00  0.00           H  
ATOM     19  CA  ILE A   9     -18.852  97.098  19.844  1.00  0.00           C  
ATOM     20  C   ILE A   9     -19.054  97.451  21.347  1.00  0.00           C  
ATOM     21  O   ILE A   9     -18.735  96.672  22.217  1.00  0.00           O  
ATOM     22  CB  ILE A   9     -17.344  96.983  19.457  1.00  0.00           C  
ATOM     23  CG1 ILE A   9     -16.628  95.879  20.208  1.00  0.00           C  
ATOM     24  CG2 ILE A   9     -16.620  98.258  19.710  1.00  0.00           C  
ATOM     25  CD1 ILE A   9     -15.714  95.093  19.349  1.00  0.00           C  
ATOM     26  N   GLU A  10     -19.588  98.632  21.631  1.00  0.00           N  
ATOM     27  HN  GLU A  10     -19.973  99.205  20.880  1.00  0.00           H  
ATOM     28  CA  GLU A  10     -19.632  99.125  23.014  1.00  0.00           C  
ATOM     29  C   GLU A  10     -20.234  98.150  24.043  1.00  0.00           C  
ATOM     30  O   GLU A  10     -19.641  97.935  25.121  1.00  0.00           O  
ATOM     31  CB  GLU A  10     -20.340 100.478  23.077  1.00  0.00           C  
ATOM     32  CG  GLU A  10     -20.594 100.972  24.506  1.00  0.00           C  
ATOM     33  CD  GLU A  10     -19.317 101.155  25.334  1.00  0.00           C  
ATOM     34  OE1 GLU A  10     -18.223 101.344  24.730  1.00  0.00           O  
ATOM     35  OE2 GLU A  10     -19.401 101.090  26.599  1.00  0.00           O  
ATOM     36  N   PRO A  11     -21.398  97.554  23.756  1.00  0.00           N  
ATOM     37  CA  PRO A  11     -22.025  96.646  24.732  1.00  0.00           C  
ATOM     38  C   PRO A  11     -21.157  95.441  25.010  1.00  0.00           C  
ATOM     39  O   PRO A  11     -21.190  94.949  26.130  1.00  0.00           O  
ATOM     40  CB  PRO A  11     -23.322  96.218  24.045  1.00  0.00           C  
ATOM     41  CG  PRO A  11     -23.588  97.270  23.058  1.00  0.00           C  
ATOM     42  CD  PRO A  11     -22.248  97.741  22.562  1.00  0.00           C  
ATOM     43  N   LEU A  12     -20.376  94.999  24.016  1.00  0.00           N  
ATOM     44  HN  LEU A  12     -20.441  95.453  23.105  1.00  0.00           H  
ATOM     45  CA  LEU A  12     -19.435  93.894  24.183  1.00  0.00           C  
ATOM     46  C   LEU A  12     -18.254  94.288  25.068  1.00  0.00           C  
ATOM     47  O   LEU A  12     -17.757  93.454  25.815  1.00  0.00           O  
ATOM     48  CB  LEU A  12     -18.903  93.404  22.807  1.00  0.00           C  
ATOM     49  CG  LEU A  12     -19.992  92.954  21.826  1.00  0.00           C  
ATOM     50  CD1 LEU A  12     -19.387  92.693  20.494  1.00  0.00           C  
ATOM     51  CD2 LEU A  12     -20.641  91.643  22.384  1.00  0.00           C  
ATOM     52  N   ILE A  13     -17.820  95.556  25.020  1.00  0.00           N  
ATOM     53  HN  ILE A  13     -18.259  96.227  24.389  1.00  0.00           H  
ATOM     54  CA  ILE A  13     -16.714  95.967  25.878  1.00  0.00           C  
ATOM     55  C   ILE A  13     -17.249  96.178  27.312  1.00  0.00           C  
ATOM     56  O   ILE A  13     -16.671  95.682  28.271  1.00  0.00           O  
ATOM     57  CB  ILE A  13     -16.062  97.297  25.374  1.00  0.00           C  
ATOM     58  CG1 ILE A  13     -15.513  97.099  23.954  1.00  0.00           C  
ATOM     59  CG2 ILE A  13     -14.960  97.789  26.345  1.00  0.00           C  
ATOM     60  CD1 ILE A  13     -15.060  98.427  23.234  1.00  0.00           C  
ATOM     61  N   MET A  14     -18.308  96.969  27.454  1.00  0.00           N  
ATOM     62  HN  MET A  14     -18.729  97.429  26.647  1.00  0.00           H  
ATOM     63  CA  MET A  14     -18.863  97.166  28.817  1.00  0.00           C  
ATOM     64  C   MET A  14     -19.265  95.856  29.488  1.00  0.00           C  
ATOM     65  O   MET A  14     -19.131  95.746  30.712  1.00  0.00           O  
ATOM     66  CB  MET A  14     -20.071  98.106  28.782  1.00  0.00           C  
ATOM     67  CG  MET A  14     -20.474  98.583  30.183  1.00  0.00           C  
ATOM     68  SD  MET A  14     -19.167  99.500  31.081  1.00  0.00           S  
ATOM     69  CE  MET A  14     -19.280 101.246  30.326  1.00  0.00           C  
ATOM     70  N   GLY A  15     -19.722  94.876  28.694  1.00  0.00           N  
ATOM     71  HN  GLY A  15     -19.758  95.044  27.689  1.00  0.00           H  
ATOM     72  CA  GLY A  15     -20.170  93.583  29.196  1.00  0.00           C  
ATOM     73  C   GLY A  15     -19.023  92.609  29.401  1.00  0.00           C  
ATOM     74  O   GLY A  15     -19.229  91.481  29.834  1.00  0.00           O  
ATOM     75  N   ARG A  16     -17.817  93.056  29.084  1.00  0.00           N  
ATOM     76  HN  ARG A  16     -17.746  93.992  28.686  1.00  0.00           H  
ATOM     77  CA  ARG A  16     -16.584  92.299  29.266  1.00  0.00           C  
ATOM     78  C   ARG A  16     -16.459  91.096  28.325  1.00  0.00           C  
ATOM     79  O   ARG A  16     -15.558  90.269  28.519  1.00  0.00           O  
ATOM     80  CB  ARG A  16     -16.416  91.835  30.736  1.00  0.00           C  
ATOM     81  CG  ARG A  16     -16.280  92.956  31.747  1.00  0.00           C  
ATOM     82  CD  ARG A  16     -16.090  92.369  33.160  1.00  0.00           C  
ATOM     83  NE  ARG A  16     -15.066  91.308  33.161  1.00  0.00           N  
ATOM     84  HE  ARG A  16     -15.127  90.579  32.450  1.00  0.00           H  
ATOM     85  CZ  ARG A  16     -14.063  91.248  34.040  1.00  0.00           C  
ATOM     86  NH1 ARG A  16     -13.963  92.199  34.984  1.00  0.00           N  
ATOM     87 1HH1 ARG A  16     -14.648  92.954  35.028  1.00  0.00           H  
ATOM     88 2HH1 ARG A  16     -13.197  92.153  35.656  1.00  0.00           H  
ATOM     89  NH2 ARG A  16     -13.167  90.260  33.983  1.00  0.00           N  
ATOM     90 1HH2 ARG A  16     -13.243  89.538  33.266  1.00  0.00           H  
ATOM     91 2HH2 ARG A  16     -12.401  90.214  34.655  1.00  0.00           H  
ATOM     92  N   VAL A  17     -17.315  91.003  27.300  1.00  0.00           N  
ATOM     93  HN  VAL A  17     -18.076  91.677  27.218  1.00  0.00           H  
ATOM     94  CA  VAL A  17     -17.174  89.941  26.290  1.00  0.00           C  
ATOM     95  C   VAL A  17     -15.861  90.183  25.576  1.00  0.00           C  
ATOM     96  O   VAL A  17     -15.037  89.281  25.415  1.00  0.00           O  
ATOM     97  CB  VAL A  17     -18.392  89.923  25.364  1.00  0.00           C  
ATOM     98  CG1 VAL A  17     -18.280  88.816  24.310  1.00  0.00           C  
ATOM     99  CG2 VAL A  17     -19.677  89.753  26.159  1.00  0.00           C  
ATOM    100  N   VAL A  18     -15.647  91.426  25.144  1.00  0.00           N  
ATOM    101  HN  VAL A  18     -16.405  92.107  25.197  1.00  0.00           H  
ATOM    102  CA  VAL A  18     -14.359  91.840  24.597  1.00  0.00           C  
ATOM    103  C   VAL A  18     -13.561  92.014  25.874  1.00  0.00           C  
ATOM    104  O   VAL A  18     -13.896  92.854  26.718  1.00  0.00           O  
ATOM    105  CB  VAL A  18     -14.433  93.127  23.766  1.00  0.00           C  
ATOM    106  CG1 VAL A  18     -13.082  93.813  23.666  1.00  0.00           C  
ATOM    107  CG2 VAL A  18     -14.986  92.821  22.373  1.00  0.00           C  
ATOM    108  N   GLY A  19     -12.501  91.214  25.992  1.00  0.00           N  
ATOM    109  HN  GLY A  19     -12.235  90.645  25.189  1.00  0.00           H  
ATOM    110  CA  GLY A  19     -11.711  91.110  27.193  1.00  0.00           C  
ATOM    111  C   GLY A  19     -11.743  89.642  27.613  1.00  0.00           C  
ATOM    112  O   GLY A  19     -10.774  88.911  27.386  1.00  0.00           O  
ATOM    113  N   ASP A  20     -12.849  89.208  28.212  1.00  0.00           N  
ATOM    114  HN  ASP A  20     -13.654  89.829  28.293  1.00  0.00           H  
ATOM    115  CA  ASP A  20     -12.924  87.865  28.750  1.00  0.00           C  
ATOM    116  C   ASP A  20     -12.911  86.774  27.697  1.00  0.00           C  
ATOM    117  O   ASP A  20     -12.299  85.716  27.926  1.00  0.00           O  
ATOM    118  CB  ASP A  20     -14.178  87.652  29.590  1.00  0.00           C  
ATOM    119  CG  ASP A  20     -14.187  88.470  30.853  1.00  0.00           C  
ATOM    120  OD1 ASP A  20     -13.124  89.069  31.219  1.00  0.00           O  
ATOM    121  OD2 ASP A  20     -15.230  88.578  31.503  1.00  0.00           O  
ATOM    122  N   VAL A  21     -13.542  87.031  26.559  1.00  0.00           N  
ATOM    123  HN  VAL A  21     -13.901  87.970  26.388  1.00  0.00           H  
ATOM    124  CA  VAL A  21     -13.736  85.984  25.534  1.00  0.00           C  
ATOM    125  C   VAL A  21     -13.064  86.355  24.216  1.00  0.00           C  
ATOM    126  O   VAL A  21     -12.409  85.504  23.603  1.00  0.00           O  
ATOM    127  CB  VAL A  21     -15.235  85.782  25.225  1.00  0.00           C  
ATOM    128  CG1 VAL A  21     -15.460  84.556  24.229  1.00  0.00           C  
ATOM    129  CG2 VAL A  21     -16.038  85.558  26.529  1.00  0.00           C  
ATOM    130  N   LEU A  22     -13.214  87.616  23.796  1.00  0.00           N  
ATOM    131  HN  LEU A  22     -13.682  88.290  24.403  1.00  0.00           H  
ATOM    132  CA  LEU A  22     -12.720  88.057  22.477  1.00  0.00           C  
ATOM    133  C   LEU A  22     -11.720  89.206  22.547  1.00  0.00           C  
ATOM    134  O   LEU A  22     -11.763  90.034  23.454  1.00  0.00           O  
ATOM    135  CB  LEU A  22     -13.893  88.505  21.615  1.00  0.00           C  
ATOM    136  CG  LEU A  22     -15.080  87.531  21.499  1.00  0.00           C  
ATOM    137  CD1 LEU A  22     -16.198  88.192  20.708  1.00  0.00           C  
ATOM    138  CD2 LEU A  22     -14.640  86.196  20.889  1.00  0.00           C  
ATOM    139  N   ASP A  23     -10.826  89.262  21.562  1.00  0.00           N  
ATOM    140  HN  ASP A  23     -10.748  88.488  20.903  1.00  0.00           H  
ATOM    141  CA  ASP A  23      -9.963  90.417  21.422  1.00  0.00           C  
ATOM    142  C   ASP A  23     -10.765  91.524  20.776  1.00  0.00           C  
ATOM    143  O   ASP A  23     -11.824  91.265  20.208  1.00  0.00           O  
ATOM    144  CB  ASP A  23      -8.776  90.082  20.540  1.00  0.00           C  
ATOM    145  CG  ASP A  23      -7.877  89.036  21.163  1.00  0.00           C  
ATOM    146  OD1 ASP A  23      -7.684  89.064  22.403  1.00  0.00           O  
ATOM    147  OD2 ASP A  23      -7.358  88.146  20.470  1.00  0.00           O  
ATOM    148  N   PHE A  24     -10.250  92.755  20.860  1.00  0.00           N  
ATOM    149  HN  PHE A  24      -9.408  92.915  21.413  1.00  0.00           H  
ATOM    150  CA  PHE A  24     -10.884  93.872  20.165  1.00  0.00           C  
ATOM    151  C   PHE A  24     -10.966  93.595  18.677  1.00  0.00           C  
ATOM    152  O   PHE A  24     -10.016  93.044  18.096  1.00  0.00           O  
ATOM    153  CB  PHE A  24     -10.085  95.156  20.407  1.00  0.00           C  
ATOM    154  CG  PHE A  24     -10.744  96.403  19.879  1.00  0.00           C  
ATOM    155  CD1 PHE A  24     -11.745  97.032  20.601  1.00  0.00           C  
ATOM    156  CD2 PHE A  24     -10.361  96.948  18.667  1.00  0.00           C  
ATOM    157  CE1 PHE A  24     -12.343  98.203  20.118  1.00  0.00           C  
ATOM    158  CE2 PHE A  24     -10.951  98.113  18.175  1.00  0.00           C  
ATOM    159  CZ  PHE A  24     -11.942  98.742  18.892  1.00  0.00           C  
ATOM    160  N   PHE A  25     -12.090  93.970  18.051  1.00  0.00           N  
ATOM    161  HN  PHE A  25     -12.848  94.380  18.596  1.00  0.00           H  
ATOM    162  CA  PHE A  25     -12.260  93.807  16.605  1.00  0.00           C  
ATOM    163  C   PHE A  25     -13.143  94.914  16.048  1.00  0.00           C  
ATOM    164  O   PHE A  25     -13.744  95.669  16.801  1.00  0.00           O  
ATOM    165  CB  PHE A  25     -12.858  92.417  16.280  1.00  0.00           C  
ATOM    166  CG  PHE A  25     -14.296  92.229  16.750  1.00  0.00           C  
ATOM    167  CD1 PHE A  25     -14.582  91.861  18.074  1.00  0.00           C  
ATOM    168  CD2 PHE A  25     -15.365  92.419  15.877  1.00  0.00           C  
ATOM    169  CE1 PHE A  25     -15.912  91.656  18.511  1.00  0.00           C  
ATOM    170  CE2 PHE A  25     -16.696  92.216  16.311  1.00  0.00           C  
ATOM    171  CZ  PHE A  25     -16.956  91.859  17.629  1.00  0.00           C  
ATOM    172  N   THR A  26     -13.167  95.026  14.721  1.00  0.00           N  
ATOM    173  HN  THR A  26     -12.580  94.403  14.165  1.00  0.00           H  
ATOM    174  CA  THR A  26     -13.994  95.998  14.037  1.00  0.00           C  
ATOM    175  C   THR A  26     -15.122  95.172  13.425  1.00  0.00           C  
ATOM    176  O   THR A  26     -14.856  94.329  12.556  1.00  0.00           O  
ATOM    177  CB  THR A  26     -13.190  96.686  12.922  1.00  0.00           C  
ATOM    178  OG1 THR A  26     -12.145  97.466  13.514  1.00  0.00           O  
ATOM    179  HG1 THR A  26     -11.648  97.891  12.825  1.00  0.00           H  
ATOM    180  CG2 THR A  26     -14.062  97.706  12.197  1.00  0.00           C  
ATOM    181  N   PRO A  27     -16.354  95.369  13.874  1.00  0.00           N  
ATOM    182  CA  PRO A  27     -17.481  94.612  13.307  1.00  0.00           C  
ATOM    183  C   PRO A  27     -17.625  94.971  11.828  1.00  0.00           C  
ATOM    184  O   PRO A  27     -17.538  96.185  11.479  1.00  0.00           O  
ATOM    185  CB  PRO A  27     -18.681  95.103  14.114  1.00  0.00           C  
ATOM    186  CG  PRO A  27     -18.106  95.644  15.378  1.00  0.00           C  
ATOM    187  CD  PRO A  27     -16.778  96.288  14.943  1.00  0.00           C  
ATOM    188  N   THR A  28     -17.757  93.954  10.976  1.00  0.00           N  
ATOM    189  HN  THR A  28     -17.763  93.000  11.337  1.00  0.00           H  
ATOM    190  CA  THR A  28     -17.895  94.176   9.518  1.00  0.00           C  
ATOM    191  C   THR A  28     -19.024  93.389   8.851  1.00  0.00           C  
ATOM    192  O   THR A  28     -19.275  93.561   7.647  1.00  0.00           O  
ATOM    193  CB  THR A  28     -16.638  93.800   8.753  1.00  0.00           C  
ATOM    194  OG1 THR A  28     -16.220  92.495   9.144  1.00  0.00           O  
ATOM    195  HG1 THR A  28     -15.434  92.260   8.665  1.00  0.00           H  
ATOM    196  CG2 THR A  28     -15.473  94.719   9.057  1.00  0.00           C  
ATOM    197  N   THR A  29     -19.631  92.467   9.564  1.00  0.00           N  
ATOM    198  HN  THR A  29     -19.318  92.283  10.517  1.00  0.00           H  
ATOM    199  CA  THR A  29     -20.742  91.705   9.016  1.00  0.00           C  
ATOM    200  C   THR A  29     -21.891  91.932   9.946  1.00  0.00           C  
ATOM    201  O   THR A  29     -21.706  91.875  11.159  1.00  0.00           O  
ATOM    202  CB  THR A  29     -20.378  90.199   9.007  1.00  0.00           C  
ATOM    203  OG1 THR A  29     -19.359  89.968   8.029  1.00  0.00           O  
ATOM    204  HG1 THR A  29     -18.637  90.501   8.341  1.00  0.00           H  
ATOM    205  CG2 THR A  29     -21.558  89.329   8.498  1.00  0.00           C  
ATOM    206  N   LYS A  30     -23.073  92.216   9.416  1.00  0.00           N  
ATOM    207  HN  LYS A  30     -23.171  92.335   8.408  1.00  0.00           H  
ATOM    208  CA  LYS A  30     -24.232  92.357  10.293  1.00  0.00           C  
ATOM    209  C   LYS A  30     -24.790  90.984  10.588  1.00  0.00           C  
ATOM    210  O   LYS A  30     -24.999  90.198   9.674  1.00  0.00           O  
ATOM    211  CB  LYS A  30     -25.314  93.236   9.658  1.00  0.00           C  
ATOM    212  CG  LYS A  30     -26.528  93.482  10.551  1.00  0.00           C  
ATOM    213  CG  LYS A  30     -25.300  94.674  10.160  1.00  0.00           C  
ATOM    214  CG  LYS A  30     -24.853  94.615   9.166  1.00  0.00           C  
ATOM    215  CD  LYS A  30     -27.311  94.707  10.101  1.00  0.00           C  
ATOM    216  CD  LYS A  30     -24.271  95.517   9.424  1.00  0.00           C  
ATOM    217  CD  LYS A  30     -24.160  95.429  10.253  1.00  0.00           C  
ATOM    218  CE  LYS A  30     -28.623  94.821  10.858  1.00  0.00           C  
ATOM    219  CE  LYS A  30     -24.760  96.931   9.194  1.00  0.00           C  
ATOM    220  CE  LYS A  30     -25.108  96.403  10.953  1.00  0.00           C  
ATOM    221  NZ  LYS A  30     -29.569  95.719  10.144  1.00  0.00           N  
ATOM    222  HZ1 LYS A  30     -30.450  95.796  10.652  1.00  0.00           H  
ATOM    223  HZ2 LYS A  30     -29.715  95.423   9.179  1.00  0.00           H  
ATOM    224  HZ3 LYS A  30     -29.157  96.634   9.963  1.00  0.00           H  
ATOM    225  NZ  LYS A  30     -24.359  97.402   7.842  1.00  0.00           N  
ATOM    226  HZ1 LYS A  30     -24.689  98.355   7.687  1.00  0.00           H  
ATOM    227  HZ2 LYS A  30     -24.674  96.767   7.109  1.00  0.00           H  
ATOM    228  HZ3 LYS A  30     -23.353  97.318   7.693  1.00  0.00           H  
ATOM    229  NZ  LYS A  30     -24.781  96.501  12.412  1.00  0.00           N  
ATOM    230  HZ1 LYS A  30     -25.413  97.151  12.879  1.00  0.00           H  
ATOM    231  HZ2 LYS A  30     -23.803  96.748  12.565  1.00  0.00           H  
ATOM    232  HZ3 LYS A  30     -24.779  95.586  12.862  1.00  0.00           H  
ATOM    233  N   MET A  31     -25.017  90.692  11.872  1.00  0.00           N  
ATOM    234  HN  MET A  31     -24.775  91.379  12.586  1.00  0.00           H  
ATOM    235  CA  MET A  31     -25.603  89.414  12.286  1.00  0.00           C  
ATOM    236  C   MET A  31     -26.862  89.715  13.085  1.00  0.00           C  
ATOM    237  O   MET A  31     -26.871  90.616  13.928  1.00  0.00           O  
ATOM    238  CB  MET A  31     -24.602  88.626  13.140  1.00  0.00           C  
ATOM    239  CG  MET A  31     -25.134  87.318  13.752  1.00  0.00           C  
ATOM    240  SD  MET A  31     -23.850  86.325  14.504  1.00  0.00           S  
ATOM    241  CE  MET A  31     -23.349  87.352  15.928  1.00  0.00           C  
ATOM    242  N   ASN A  32     -27.928  88.976  12.815  1.00  0.00           N  
ATOM    243  HN  ASN A  32     -27.897  88.309  12.044  1.00  0.00           H  
ATOM    244  CA  ASN A  32     -29.149  89.106  13.611  1.00  0.00           C  
ATOM    245  C   ASN A  32     -29.550  87.745  14.164  1.00  0.00           C  
ATOM    246  O   ASN A  32     -29.838  86.806  13.417  1.00  0.00           O  
ATOM    247  CB  ASN A  32     -30.265  89.741  12.783  1.00  0.00           C  
ATOM    248  CG  ASN A  32     -29.852  91.084  12.192  1.00  0.00           C  
ATOM    249  OD1 ASN A  32     -29.508  91.176  11.015  1.00  0.00           O  
ATOM    250  ND2 ASN A  32     -29.877  92.131  13.013  1.00  0.00           N  
ATOM    251 1HD2 ASN A  32     -29.601  93.030  12.618  1.00  0.00           H  
ATOM    252 2HD2 ASN A  32     -30.162  92.055  13.989  1.00  0.00           H  
ATOM    253  N   VAL A  33     -29.520  87.636  15.489  1.00  0.00           N  
ATOM    254  HN  VAL A  33     -29.236  88.442  16.046  1.00  0.00           H  
ATOM    255  CA  VAL A  33     -29.882  86.396  16.171  1.00  0.00           C  
ATOM    256  C   VAL A  33     -31.289  86.559  16.719  1.00  0.00           C  
ATOM    257  O   VAL A  33     -31.566  87.519  17.439  1.00  0.00           O  
ATOM    258  CB  VAL A  33     -28.901  86.103  17.330  1.00  0.00           C  
ATOM    259  CG1 VAL A  33     -29.249  84.769  18.005  1.00  0.00           C  
ATOM    260  CG2 VAL A  33     -27.450  86.130  16.814  1.00  0.00           C  
ATOM    261  N   SER A  34     -32.182  85.624  16.406  1.00  0.00           N  
ATOM    262  HN  SER A  34     -31.921  84.817  15.840  1.00  0.00           H  
ATOM    263  CA  SER A  34     -33.545  85.788  16.896  1.00  0.00           C  
ATOM    264  C   SER A  34     -34.157  84.501  17.393  1.00  0.00           C  
ATOM    265  O   SER A  34     -33.937  83.440  16.816  1.00  0.00           O  
ATOM    266  CB  SER A  34     -34.434  86.444  15.834  1.00  0.00           C  
ATOM    267  OG  SER A  34     -34.691  85.565  14.755  1.00  0.00           O  
ATOM    268  HG  SER A  34     -35.242  85.972  14.097  1.00  0.00           H  
ATOM    269  N   TYR A  35     -34.921  84.610  18.474  1.00  0.00           N  
ATOM    270  HN  TYR A  35     -34.990  85.508  18.952  1.00  0.00           H  
ATOM    271  CA  TYR A  35     -35.659  83.469  18.985  1.00  0.00           C  
ATOM    272  C   TYR A  35     -37.151  83.728  18.826  1.00  0.00           C  
ATOM    273  O   TYR A  35     -37.691  84.675  19.416  1.00  0.00           O  
ATOM    274  CB  TYR A  35     -35.327  83.278  20.450  1.00  0.00           C  
ATOM    275  CG  TYR A  35     -33.954  82.768  20.763  1.00  0.00           C  
ATOM    276  CD1 TYR A  35     -33.704  81.396  20.850  1.00  0.00           C  
ATOM    277  CD2 TYR A  35     -32.906  83.653  21.063  1.00  0.00           C  
ATOM    278  CE1 TYR A  35     -32.448  80.912  21.192  1.00  0.00           C  
ATOM    279  CE2 TYR A  35     -31.615  83.181  21.373  1.00  0.00           C  
ATOM    280  CZ  TYR A  35     -31.402  81.813  21.464  1.00  0.00           C  
ATOM    281  OH  TYR A  35     -30.175  81.342  21.831  1.00  0.00           O  
ATOM    282  HH  TYR A  35     -29.469  81.950  22.015  1.00  0.00           H  
ATOM    283  N   ASN A  36     -37.815  82.889  18.023  1.00  0.00           N  
ATOM    284  HN  ASN A  36     -37.323  82.085  17.634  1.00  0.00           H  
ATOM    285  CA  ASN A  36     -39.222  83.087  17.686  1.00  0.00           C  
ATOM    286  C   ASN A  36     -39.488  84.549  17.297  1.00  0.00           C  
ATOM    287  O   ASN A  36     -40.396  85.200  17.832  1.00  0.00           O  
ATOM    288  CB  ASN A  36     -40.117  82.650  18.849  1.00  0.00           C  
ATOM    289  CG  ASN A  36     -40.097  81.141  19.072  1.00  0.00           C  
ATOM    290  OD1 ASN A  36     -39.436  80.641  19.986  1.00  0.00           O  
ATOM    291  ND2 ASN A  36     -40.839  80.415  18.252  1.00  0.00           N  
ATOM    292 1HD2 ASN A  36     -41.385  80.828  17.496  1.00  0.00           H  
ATOM    293 2HD2 ASN A  36     -40.826  79.406  18.401  1.00  0.00           H  
ATOM    294  N   LYS A  37     -38.646  85.062  16.396  1.00  0.00           N  
ATOM    295  HN  LYS A  37     -37.856  84.490  16.098  1.00  0.00           H  
ATOM    296  CA  LYS A  37     -38.790  86.397  15.811  1.00  0.00           C  
ATOM    297  C   LYS A  37     -38.477  87.559  16.755  1.00  0.00           C  
ATOM    298  O   LYS A  37     -38.696  88.718  16.393  1.00  0.00           O  
ATOM    299  CB  LYS A  37     -40.186  86.582  15.195  1.00  0.00           C  
ATOM    300  CG  LYS A  37     -40.424  85.781  13.914  1.00  0.00           C  
ATOM    301  CD  LYS A  37     -41.898  85.766  13.537  1.00  0.00           C  
ATOM    302  CE  LYS A  37     -42.133  86.452  12.203  1.00  0.00           C  
ATOM    303  NZ  LYS A  37     -41.936  85.525  11.054  1.00  0.00           N  
ATOM    304  HZ1 LYS A  37     -42.094  85.986  10.158  1.00  0.00           H  
ATOM    305  HZ2 LYS A  37     -42.516  84.691  11.148  1.00  0.00           H  
ATOM    306  HZ3 LYS A  37     -41.016  85.086  11.087  1.00  0.00           H  
ATOM    307  N   LYS A  38     -38.005  87.267  17.966  1.00  0.00           N  
ATOM    308  HN  LYS A  38     -37.961  86.294  18.269  1.00  0.00           H  
ATOM    309  CA  LYS A  38     -37.550  88.322  18.864  1.00  0.00           C  
ATOM    310  C   LYS A  38     -36.025  88.433  18.794  1.00  0.00           C  
ATOM    311  O   LYS A  38     -35.327  87.544  19.251  1.00  0.00           O  
ATOM    312  CB  LYS A  38     -37.991  88.044  20.304  1.00  0.00           C  
ATOM    313  CG  LYS A  38     -39.509  88.070  20.488  1.00  0.00           C  
ATOM    314  CD  LYS A  38     -39.928  87.266  21.705  1.00  0.00           C  
ATOM    315  CE  LYS A  38     -40.363  88.175  22.834  1.00  0.00           C  
ATOM    316  NZ  LYS A  38     -41.819  88.032  23.095  1.00  0.00           N  
ATOM    317  HZ1 LYS A  38     -42.112  88.645  23.856  1.00  0.00           H  
ATOM    318  HZ2 LYS A  38     -42.077  87.061  23.271  1.00  0.00           H  
ATOM    319  HZ3 LYS A  38     -42.371  88.187  22.251  1.00  0.00           H  
ATOM    320  N   GLN A  39     -35.536  89.529  18.222  1.00  0.00           N  
ATOM    321  HN  GLN A  39     -36.186  90.218  17.844  1.00  0.00           H  
ATOM    322  CA  GLN A  39     -34.092  89.784  18.114  1.00  0.00           C  
ATOM    323  C   GLN A  39     -33.359  89.849  19.469  1.00  0.00           C  
ATOM    324  O   GLN A  39     -33.849  90.466  20.433  1.00  0.00           O  
ATOM    325  CB  GLN A  39     -33.843  91.068  17.312  1.00  0.00           C  
ATOM    326  CG  GLN A  39     -32.847  90.871  16.134  1.00  0.00           C  
ATOM    327  CD  GLN A  39     -31.917  92.057  15.916  1.00  0.00           C  
ATOM    328  OE1 GLN A  39     -30.695  91.902  15.933  1.00  0.00           O  
ATOM    329  NE2 GLN A  39     -32.487  93.230  15.684  1.00  0.00           N  
ATOM    330 1HE2 GLN A  39     -31.864  94.024  15.538  1.00  0.00           H  
ATOM    331 2HE2 GLN A  39     -33.499  93.358  15.670  1.00  0.00           H  
ATOM    332  N   VAL A  40     -32.190  89.213  19.534  1.00  0.00           N  
ATOM    333  HN  VAL A  40     -31.889  88.645  18.742  1.00  0.00           H  
ATOM    334  CA  VAL A  40     -31.327  89.307  20.710  1.00  0.00           C  
ATOM    335  C   VAL A  40     -30.716  90.709  20.741  1.00  0.00           C  
ATOM    336  O   VAL A  40     -30.135  91.162  19.761  1.00  0.00           O  
ATOM    337  CB  VAL A  40     -30.207  88.239  20.720  1.00  0.00           C  
ATOM    338  CG1 VAL A  40     -29.208  88.512  21.842  1.00  0.00           C  
ATOM    339  CG2 VAL A  40     -30.794  86.849  20.910  1.00  0.00           C  
ATOM    340  N   SER A  41     -30.899  91.396  21.864  1.00  0.00           N  
ATOM    341  HN  SER A  41     -31.478  90.991  22.599  1.00  0.00           H  
ATOM    342  CA  SER A  41     -30.303  92.706  22.083  1.00  0.00           C  
ATOM    343  C   SER A  41     -29.132  92.561  23.033  1.00  0.00           C  
ATOM    344  O   SER A  41     -29.271  92.030  24.132  1.00  0.00           O  
ATOM    345  CB  SER A  41     -31.332  93.650  22.674  1.00  0.00           C  
ATOM    346  OG  SER A  41     -30.906  94.987  22.523  1.00  0.00           O  
ATOM    347  HG  SER A  41     -31.551  95.578  22.893  1.00  0.00           H  
ATOM    348  N   ASN A  42     -27.972  93.031  22.586  1.00  0.00           N  
ATOM    349  HN  ASN A  42     -27.954  93.487  21.674  1.00  0.00           H  
ATOM    350  CA  ASN A  42     -26.734  92.929  23.328  1.00  0.00           C  
ATOM    351  C   ASN A  42     -26.872  93.277  24.788  1.00  0.00           C  
ATOM    352  O   ASN A  42     -27.286  94.401  25.132  1.00  0.00           O  
ATOM    353  CB  ASN A  42     -25.747  93.906  22.706  1.00  0.00           C  
ATOM    354  CG  ASN A  42     -24.627  93.232  22.020  1.00  0.00           C  
ATOM    355  OD1 ASN A  42     -24.340  92.045  22.268  1.00  0.00           O  
ATOM    356  ND2 ASN A  42     -23.946  93.984  21.155  1.00  0.00           N  
ATOM    357 1HD2 ASN A  42     -24.181  94.956  20.952  1.00  0.00           H  
ATOM    358 2HD2 ASN A  42     -23.172  93.518  20.681  1.00  0.00           H  
ATOM    359  N   GLY A  43     -26.561  92.328  25.659  1.00  0.00           N  
ATOM    360  HN  GLY A  43     -26.333  91.393  25.322  1.00  0.00           H  
ATOM    361  CA  GLY A  43     -26.539  92.598  27.087  1.00  0.00           C  
ATOM    362  C   GLY A  43     -27.839  92.544  27.867  1.00  0.00           C  
ATOM    363  O   GLY A  43     -27.851  92.708  29.094  1.00  0.00           O  
ATOM    364  N   HIS A  44     -28.952  92.341  27.171  1.00  0.00           N  
ATOM    365  HN  HIS A  44     -28.905  92.251  26.156  1.00  0.00           H  
ATOM    366  CA  HIS A  44     -30.235  92.247  27.845  1.00  0.00           C  
ATOM    367  C   HIS A  44     -30.455  90.828  28.357  1.00  0.00           C  
ATOM    368  O   HIS A  44     -29.925  89.865  27.798  1.00  0.00           O  
ATOM    369  CB  HIS A  44     -31.364  92.686  26.913  1.00  0.00           C  
ATOM    370  CG  HIS A  44     -31.342  94.149  26.599  1.00  0.00           C  
ATOM    371  ND1 HIS A  44     -32.162  95.060  27.233  1.00  0.00           N  
ATOM    372  HD1 HIS A  44     -32.846  94.835  27.955  1.00  0.00           H  
ATOM    373  CD2 HIS A  44     -30.586  94.863  25.733  1.00  0.00           C  
ATOM    374  CE1 HIS A  44     -31.923  96.271  26.758  1.00  0.00           C  
ATOM    375  NE2 HIS A  44     -30.979  96.178  25.839  1.00  0.00           N  
ATOM    376  HE2 HIS A  44     -30.602  96.955  25.296  1.00  0.00           H  
ATOM    377  N   GLU A  45     -31.225  90.715  29.433  1.00  0.00           N  
ATOM    378  HN  GLU A  45     -31.630  91.558  29.839  1.00  0.00           H  
ATOM    379  CA  GLU A  45     -31.511  89.430  30.052  1.00  0.00           C  
ATOM    380  C   GLU A  45     -32.669  88.728  29.371  1.00  0.00           C  
ATOM    381  O   GLU A  45     -33.679  89.361  29.009  1.00  0.00           O  
ATOM    382  CB  GLU A  45     -31.802  89.598  31.547  1.00  0.00           C  
ATOM    383  CG  GLU A  45     -31.928  88.264  32.293  1.00  0.00           C  
ATOM    384  CD  GLU A  45     -32.071  88.404  33.806  1.00  0.00           C  
ATOM    385  OE1 GLU A  45     -31.831  89.502  34.356  1.00  0.00           O  
ATOM    386  OE2 GLU A  45     -32.441  87.403  34.457  1.00  0.00           O  
ATOM    387  N   LEU A  46     -32.523  87.421  29.186  1.00  0.00           N  
ATOM    388  HN  LEU A  46     -31.629  86.988  29.417  1.00  0.00           H  
ATOM    389  CA  LEU A  46     -33.601  86.581  28.662  1.00  0.00           C  
ATOM    390  C   LEU A  46     -33.799  85.434  29.624  1.00  0.00           C  
ATOM    391  O   LEU A  46     -32.867  85.036  30.318  1.00  0.00           O  
ATOM    392  CB  LEU A  46     -33.231  85.996  27.299  1.00  0.00           C  
ATOM    393  CG  LEU A  46     -32.977  86.968  26.155  1.00  0.00           C  
ATOM    394  CD1 LEU A  46     -32.590  86.214  24.880  1.00  0.00           C  
ATOM    395  CD2 LEU A  46     -34.217  87.856  25.931  1.00  0.00           C  
ATOM    396  N   PHE A  47     -35.004  84.878  29.646  1.00  0.00           N  
ATOM    397  HN  PHE A  47     -35.770  85.307  29.127  1.00  0.00           H  
ATOM    398  CA  PHE A  47     -35.240  83.658  30.407  1.00  0.00           C  
ATOM    399  C   PHE A  47     -34.716  82.449  29.623  1.00  0.00           C  
ATOM    400  O   PHE A  47     -34.881  82.395  28.402  1.00  0.00           O  
ATOM    401  CB  PHE A  47     -36.742  83.480  30.674  1.00  0.00           C  
ATOM    402  CG  PHE A  47     -37.310  84.487  31.625  1.00  0.00           C  
ATOM    403  CD1 PHE A  47     -36.774  84.636  32.905  1.00  0.00           C  
ATOM    404  CD2 PHE A  47     -38.398  85.281  31.252  1.00  0.00           C  
ATOM    405  CE1 PHE A  47     -37.306  85.565  33.797  1.00  0.00           C  
ATOM    406  CE2 PHE A  47     -38.936  86.219  32.136  1.00  0.00           C  
ATOM    407  CZ  PHE A  47     -38.394  86.358  33.411  1.00  0.00           C  
ATOM    408  N   PRO A  48     -34.093  81.488  30.306  1.00  0.00           N  
ATOM    409  CA  PRO A  48     -33.691  80.219  29.675  1.00  0.00           C  
ATOM    410  C   PRO A  48     -34.827  79.524  28.908  1.00  0.00           C  
ATOM    411  O   PRO A  48     -34.581  78.952  27.845  1.00  0.00           O  
ATOM    412  CB  PRO A  48     -33.286  79.350  30.864  1.00  0.00           C  
ATOM    413  CG  PRO A  48     -32.784  80.361  31.892  1.00  0.00           C  
ATOM    414  CD  PRO A  48     -33.694  81.551  31.723  1.00  0.00           C  
ATOM    415  N   SER A  49     -36.049  79.565  29.443  1.00  0.00           N  
ATOM    416  HN  SER A  49     -36.195  80.051  30.328  1.00  0.00           H  
ATOM    417  CA  SER A  49     -37.186  78.920  28.775  1.00  0.00           C  
ATOM    418  C   SER A  49     -37.468  79.512  27.386  1.00  0.00           C  
ATOM    419  O   SER A  49     -38.041  78.844  26.510  1.00  0.00           O  
ATOM    420  CB  SER A  49     -38.439  78.998  29.656  1.00  0.00           C  
ATOM    421  OG  SER A  49     -38.882  80.339  29.790  1.00  0.00           O  
ATOM    422  HG  SER A  49     -39.658  80.387  30.336  1.00  0.00           H  
ATOM    423  N   SER A  50     -37.063  80.765  27.195  1.00  0.00           N  
ATOM    424  HN  SER A  50     -36.596  81.248  27.962  1.00  0.00           H  
ATOM    425  CA  SER A  50     -37.257  81.477  25.939  1.00  0.00           C  
ATOM    426  C   SER A  50     -36.237  81.060  24.881  1.00  0.00           C  
ATOM    427  O   SER A  50     -36.439  81.298  23.701  1.00  0.00           O  
ATOM    428  CB  SER A  50     -37.116  82.984  26.176  1.00  0.00           C  
ATOM    429  OG  SER A  50     -38.204  83.501  26.931  1.00  0.00           O  
ATOM    430  HG  SER A  50     -38.117  84.435  27.078  1.00  0.00           H  
ATOM    431  N   VAL A  51     -35.134  80.462  25.323  1.00  0.00           N  
ATOM    432  HN  VAL A  51     -35.072  80.204  26.308  1.00  0.00           H  
ATOM    433  CA  VAL A  51     -34.001  80.162  24.435  1.00  0.00           C  
ATOM    434  C   VAL A  51     -33.712  78.663  24.386  1.00  0.00           C  
ATOM    435  O   VAL A  51     -32.607  78.240  24.067  1.00  0.00           O  
ATOM    436  CB  VAL A  51     -32.718  80.948  24.859  1.00  0.00           C  
ATOM    437  CG1 VAL A  51     -32.910  82.438  24.639  1.00  0.00           C  
ATOM    438  CG2 VAL A  51     -32.346  80.647  26.328  1.00  0.00           C  
ATOM    439  N   SER A  52     -34.723  77.860  24.685  1.00  0.00           N  
ATOM    440  HN  SER A  52     -35.644  78.257  24.873  1.00  0.00           H  
ATOM    441  CA  SER A  52     -34.536  76.419  24.749  1.00  0.00           C  
ATOM    442  C   SER A  52     -34.390  75.743  23.365  1.00  0.00           C  
ATOM    443  O   SER A  52     -33.981  74.579  23.288  1.00  0.00           O  
ATOM    444  CB  SER A  52     -35.697  75.784  25.516  1.00  0.00           C  
ATOM    445  OG  SER A  52     -36.901  76.078  24.853  1.00  0.00           O  
ATOM    446  HG  SER A  52     -37.622  75.684  25.329  1.00  0.00           H  
ATOM    447  N   SER A  53     -34.756  76.440  22.288  1.00  0.00           N  
ATOM    448  HN  SER A  53     -35.205  77.349  22.400  1.00  0.00           H  
ATOM    449  CA  SER A  53     -34.516  75.905  20.944  1.00  0.00           C  
ATOM    450  C   SER A  53     -33.568  76.824  20.218  1.00  0.00           C  
ATOM    451  O   SER A  53     -33.507  78.011  20.537  1.00  0.00           O  
ATOM    452  CB  SER A  53     -35.812  75.764  20.147  1.00  0.00           C  
ATOM    453  OG  SER A  53     -36.748  74.958  20.839  1.00  0.00           O  
ATOM    454  HG  SER A  53     -37.554  74.870  20.343  1.00  0.00           H  
ATOM    455  N   LYS A  54     -32.849  76.309  19.221  1.00  0.00           N  
ATOM    456  HN  LYS A  54     -32.986  75.341  18.931  1.00  0.00           H  
ATOM    457  CA  LYS A  54     -31.851  77.160  18.541  1.00  0.00           C  
ATOM    458  C   LYS A  54     -32.481  78.376  17.869  1.00  0.00           C  
ATOM    459  O   LYS A  54     -33.588  78.293  17.322  1.00  0.00           O  
ATOM    460  CB  LYS A  54     -31.033  76.361  17.520  1.00  0.00           C  
ATOM    461  CG  LYS A  54     -31.800  75.949  16.290  1.00  0.00           C  
ATOM    462  CD  LYS A  54     -30.838  75.361  15.282  1.00  0.00           C  
ATOM    463  CE  LYS A  54     -30.864  73.837  15.293  1.00  0.00           C  
ATOM    464  NZ  LYS A  54     -30.650  73.312  13.917  1.00  0.00           N  
ATOM    465  HZ1 LYS A  54     -30.667  72.292  13.924  1.00  0.00           H  
ATOM    466  HZ2 LYS A  54     -29.794  73.676  13.498  1.00  0.00           H  
ATOM    467  HZ3 LYS A  54     -31.319  73.700  13.252  1.00  0.00           H  
ATOM    468  N   PRO A  55     -31.755  79.484  17.861  1.00  0.00           N  
ATOM    469  CA  PRO A  55     -32.247  80.708  17.225  1.00  0.00           C  
ATOM    470  C   PRO A  55     -31.984  80.681  15.711  1.00  0.00           C  
ATOM    471  O   PRO A  55     -31.208  79.855  15.226  1.00  0.00           O  
ATOM    472  CB  PRO A  55     -31.373  81.786  17.864  1.00  0.00           C  
ATOM    473  CG  PRO A  55     -30.060  81.072  18.049  1.00  0.00           C  
ATOM    474  CD  PRO A  55     -30.404  79.667  18.443  1.00  0.00           C  
ATOM    475  N   ARG A  56     -32.636  81.618  15.017  1.00  0.00           N  
ATOM    476  HN  ARG A  56     -33.346  82.174  15.493  1.00  0.00           H  
ATOM    477  CA  ARG A  56     -32.384  81.868  13.659  1.00  0.00           C  
ATOM    478  C   ARG A  56     -31.210  82.862  13.678  1.00  0.00           C  
ATOM    479  O   ARG A  56     -31.225  83.803  14.465  1.00  0.00           O  
ATOM    480  CB  ARG A  56     -33.647  82.434  12.955  1.00  0.00           C  
ATOM    481  CG  ARG A  56     -33.399  82.912  11.538  1.00  0.00           C  
ATOM    482  CD  ARG A  56     -34.667  83.152  10.750  1.00  0.00           C  
ATOM    483  NE  ARG A  56     -34.301  83.548   9.392  1.00  0.00           N  
ATOM    484  HE  ARG A  56     -34.229  84.546   9.193  1.00  0.00           H  
ATOM    485  CZ  ARG A  56     -34.055  82.701   8.397  1.00  0.00           C  
ATOM    486  NH1 ARG A  56     -34.129  81.390   8.581  1.00  0.00           N  
ATOM    487 1HH1 ARG A  56     -34.394  81.027   9.497  1.00  0.00           H  
ATOM    488 2HH1 ARG A  56     -33.940  80.740   7.818  1.00  0.00           H  
ATOM    489  NH2 ARG A  56     -33.712  83.171   7.212  1.00  0.00           N  
ATOM    490 1HH2 ARG A  56     -33.655  84.180   7.070  1.00  0.00           H  
ATOM    491 2HH2 ARG A  56     -33.523  82.521   6.449  1.00  0.00           H  
ATOM    492  N   VAL A  57     -30.190  82.650  12.836  1.00  0.00           N  
ATOM    493  HN  VAL A  57     -30.204  81.830  12.229  1.00  0.00           H  
ATOM    494  CA  VAL A  57     -29.049  83.579  12.771  1.00  0.00           C  
ATOM    495  C   VAL A  57     -28.835  83.996  11.314  1.00  0.00           C  
ATOM    496  O   VAL A  57     -28.279  83.240  10.531  1.00  0.00           O  
ATOM    497  CB  VAL A  57     -27.767  82.971  13.328  1.00  0.00           C  
ATOM    498  CG1 VAL A  57     -26.612  84.027  13.308  1.00  0.00           C  
ATOM    499  CG2 VAL A  57     -27.974  82.514  14.783  1.00  0.00           C  
ATOM    500  N   GLU A  58     -29.281  85.197  10.965  1.00  0.00           N  
ATOM    501  HN  GLU A  58     -29.734  85.782  11.667  1.00  0.00           H  
ATOM    502  CA  GLU A  58     -29.139  85.703   9.600  1.00  0.00           C  
ATOM    503  C   GLU A  58     -27.897  86.567   9.506  1.00  0.00           C  
ATOM    504  O   GLU A  58     -27.594  87.326  10.430  1.00  0.00           O  
ATOM    505  CB  GLU A  58     -30.338  86.544   9.253  1.00  0.00           C  
ATOM    506  CG  GLU A  58     -31.633  85.760   9.338  1.00  0.00           C  
ATOM    507  CD  GLU A  58     -32.815  86.569   8.868  1.00  0.00           C  
ATOM    508  OE1 GLU A  58     -32.690  87.814   8.805  1.00  0.00           O  
ATOM    509  OE2 GLU A  58     -33.864  85.960   8.569  1.00  0.00           O  
ATOM    510  N   ILE A  59     -27.167  86.445   8.398  1.00  0.00           N  
ATOM    511  HN  ILE A  59     -27.451  85.793   7.667  1.00  0.00           H  
ATOM    512  CA  ILE A  59     -25.961  87.247   8.235  1.00  0.00           C  
ATOM    513  C   ILE A  59     -26.043  88.053   6.961  1.00  0.00           C  
ATOM    514  O   ILE A  59     -26.611  87.591   5.984  1.00  0.00           O  
ATOM    515  CB  ILE A  59     -24.655  86.403   8.331  1.00  0.00           C  
ATOM    516  CG1 ILE A  59     -24.547  85.373   7.227  1.00  0.00           C  
ATOM    517  CG2 ILE A  59     -24.524  85.736   9.730  1.00  0.00           C  
ATOM    518  CD1 ILE A  59     -23.121  84.747   7.099  1.00  0.00           C  
ATOM    519  N   HIS A  60     -25.493  89.267   6.994  1.00  0.00           N  
ATOM    520  HN  HIS A  60     -24.902  89.520   7.786  1.00  0.00           H  
ATOM    521  CA  HIS A  60     -25.711  90.249   5.928  1.00  0.00           C  
ATOM    522  C   HIS A  60     -24.437  90.861   5.361  1.00  0.00           C  
ATOM    523  O   HIS A  60     -23.454  91.107   6.087  1.00  0.00           O  
ATOM    524  CB  HIS A  60     -26.617  91.380   6.434  1.00  0.00           C  
ATOM    525  CG  HIS A  60     -27.901  90.901   7.033  1.00  0.00           C  
ATOM    526  ND1 HIS A  60     -29.016  90.610   6.274  1.00  0.00           N  
ATOM    527  HD1 HIS A  60     -29.076  90.691   5.259  1.00  0.00           H  
ATOM    528  CD2 HIS A  60     -28.249  90.658   8.319  1.00  0.00           C  
ATOM    529  CE1 HIS A  60     -29.994  90.210   7.069  1.00  0.00           C  
ATOM    530  NE2 HIS A  60     -29.553  90.227   8.314  1.00  0.00           N  
ATOM    531  HE2 HIS A  60     -30.093  89.963   9.138  1.00  0.00           H  
ATOM    532  N   GLY A  61     -24.489  91.112   4.055  1.00  0.00           N  
ATOM    533  HN  GLY A  61     -25.275  90.735   3.525  1.00  0.00           H  
ATOM    534  CA  GLY A  61     -23.496  91.888   3.342  1.00  0.00           C  
ATOM    535  C   GLY A  61     -22.301  91.099   2.882  1.00  0.00           C  
ATOM    536  O   GLY A  61     -22.045  89.986   3.361  1.00  0.00           O  
ATOM    537  N   GLY A  62     -21.563  91.694   1.951  1.00  0.00           N  
ATOM    538  HN  GLY A  62     -21.901  92.562   1.535  1.00  0.00           H  
ATOM    539  CA  GLY A  62     -20.297  91.153   1.507  1.00  0.00           C  
ATOM    540  C   GLY A  62     -20.449  90.121   0.418  1.00  0.00           C  
ATOM    541  O   GLY A  62     -21.564  89.848  -0.053  1.00  0.00           O  
ATOM    542  N   ASP A  63     -19.308  89.552   0.026  1.00  0.00           N  
ATOM    543  HN  ASP A  63     -18.444  89.811   0.503  1.00  0.00           H  
ATOM    544  CA  ASP A  63     -19.242  88.573  -1.057  1.00  0.00           C  
ATOM    545  C   ASP A  63     -20.155  87.360  -0.805  1.00  0.00           C  
ATOM    546  O   ASP A  63     -20.111  86.737   0.258  1.00  0.00           O  
ATOM    547  CB  ASP A  63     -17.785  88.114  -1.232  1.00  0.00           C  
ATOM    548  CG  ASP A  63     -17.480  87.650  -2.648  1.00  0.00           C  
ATOM    549  OD1 ASP A  63     -18.231  86.800  -3.183  1.00  0.00           O  
ATOM    550  OD2 ASP A  63     -16.511  88.081  -3.309  1.00  0.00           O  
ATOM    551  N   LEU A  64     -20.971  87.022  -1.795  1.00  0.00           N  
ATOM    552  HN  LEU A  64     -21.026  87.622  -2.618  1.00  0.00           H  
ATOM    553  CA  LEU A  64     -21.793  85.815  -1.740  1.00  0.00           C  
ATOM    554  C   LEU A  64     -20.932  84.543  -1.596  1.00  0.00           C  
ATOM    555  O   LEU A  64     -21.415  83.501  -1.136  1.00  0.00           O  
ATOM    556  CB  LEU A  64     -22.655  85.715  -3.017  1.00  0.00           C  
ATOM    557  CG  LEU A  64     -23.830  86.684  -3.152  1.00  0.00           C  
ATOM    558  CD1 LEU A  64     -23.520  87.762  -4.178  1.00  0.00           C  
ATOM    559  CD2 LEU A  64     -25.100  85.934  -3.524  1.00  0.00           C  
ATOM    560  N   ARG A  65     -19.662  84.635  -2.007  1.00  0.00           N  
ATOM    561  HN  ARG A  65     -19.310  85.545  -2.305  1.00  0.00           H  
ATOM    562  CA  ARG A  65     -18.749  83.475  -2.047  1.00  0.00           C  
ATOM    563  C   ARG A  65     -18.038  83.252  -0.714  1.00  0.00           C  
ATOM    564  O   ARG A  65     -17.381  82.220  -0.512  1.00  0.00           O  
ATOM    565  CB  ARG A  65     -17.713  83.631  -3.172  1.00  0.00           C  
ATOM    566  CG  ARG A  65     -18.296  83.421  -4.588  1.00  0.00           C  
ATOM    567  CD  ARG A  65     -17.415  83.903  -5.745  1.00  0.00           C  
ATOM    568  NE  ARG A  65     -16.668  85.136  -5.469  1.00  0.00           N  
ATOM    569  HE  ARG A  65     -17.000  85.732  -4.711  1.00  0.00           H  
ATOM    570  CZ  ARG A  65     -15.583  85.534  -6.141  1.00  0.00           C  
ATOM    571  NH1 ARG A  65     -15.094  84.800  -7.139  1.00  0.00           N  
ATOM    572 1HH1 ARG A  65     -14.266  85.104  -7.652  1.00  0.00           H  
ATOM    573 2HH1 ARG A  65     -15.554  83.925  -7.389  1.00  0.00           H  
ATOM    574  NH2 ARG A  65     -14.984  86.674  -5.816  1.00  0.00           N  
ATOM    575 1HH2 ARG A  65     -14.156  86.978  -6.329  1.00  0.00           H  
ATOM    576 2HH2 ARG A  65     -15.358  87.236  -5.052  1.00  0.00           H  
ATOM    577  N   SER A  66     -18.188  84.200   0.203  1.00  0.00           N  
ATOM    578  HN  SER A  66     -18.745  85.025  -0.020  1.00  0.00           H  
ATOM    579  CA  SER A  66     -17.579  84.091   1.515  1.00  0.00           C  
ATOM    580  C   SER A  66     -18.259  83.027   2.365  1.00  0.00           C  
ATOM    581  O   SER A  66     -19.445  82.751   2.172  1.00  0.00           O  
ATOM    582  CB  SER A  66     -17.683  85.424   2.200  1.00  0.00           C  
ATOM    583  OG  SER A  66     -16.791  86.315   1.563  1.00  0.00           O  
ATOM    584  HG  SER A  66     -16.857  87.158   1.996  1.00  0.00           H  
ATOM    585  N   PHE A  67     -17.502  82.421   3.279  1.00  0.00           N  
ATOM    586  HN  PHE A  67     -16.509  82.651   3.319  1.00  0.00           H  
ATOM    587  CA  PHE A  67     -18.027  81.446   4.222  1.00  0.00           C  
ATOM    588  C   PHE A  67     -17.747  81.916   5.649  1.00  0.00           C  
ATOM    589  O   PHE A  67     -16.692  82.475   5.917  1.00  0.00           O  
ATOM    590  CB  PHE A  67     -17.349  80.079   4.030  1.00  0.00           C  
ATOM    591  CG  PHE A  67     -17.920  79.272   2.877  1.00  0.00           C  
ATOM    592  CD1 PHE A  67     -19.228  78.805   2.912  1.00  0.00           C  
ATOM    593  CD2 PHE A  67     -17.156  79.005   1.761  1.00  0.00           C  
ATOM    594  CE1 PHE A  67     -19.747  78.061   1.839  1.00  0.00           C  
ATOM    595  CE2 PHE A  67     -17.664  78.260   0.670  1.00  0.00           C  
ATOM    596  CZ  PHE A  67     -18.956  77.795   0.709  1.00  0.00           C  
ATOM    597  N   PHE A  68     -18.682  81.647   6.552  1.00  0.00           N  
ATOM    598  HN  PHE A  68     -19.503  81.113   6.267  1.00  0.00           H  
ATOM    599  CA  PHE A  68     -18.574  82.094   7.951  1.00  0.00           C  
ATOM    600  C   PHE A  68     -18.791  80.946   8.926  1.00  0.00           C  
ATOM    601  O   PHE A  68     -19.546  80.017   8.648  1.00  0.00           O  
ATOM    602  CB  PHE A  68     -19.644  83.159   8.203  1.00  0.00           C  
ATOM    603  CG  PHE A  68     -19.432  84.418   7.401  1.00  0.00           C  
ATOM    604  CD1 PHE A  68     -19.886  84.507   6.072  1.00  0.00           C  
ATOM    605  CD2 PHE A  68     -18.756  85.502   7.953  1.00  0.00           C  
ATOM    606  CE1 PHE A  68     -19.682  85.677   5.323  1.00  0.00           C  
ATOM    607  CE2 PHE A  68     -18.544  86.678   7.214  1.00  0.00           C  
ATOM    608  CZ  PHE A  68     -19.014  86.760   5.881  1.00  0.00           C  
ATOM    609  N   THR A  69     -18.150  81.049  10.092  1.00  0.00           N  
ATOM    610  HN  THR A  69     -17.510  81.831  10.230  1.00  0.00           H  
ATOM    611  CA  THR A  69     -18.324  80.096  11.172  1.00  0.00           C  
ATOM    612  C   THR A  69     -18.975  80.846  12.326  1.00  0.00           C  
ATOM    613  O   THR A  69     -18.573  81.986  12.639  1.00  0.00           O  
ATOM    614  CB  THR A  69     -16.959  79.537  11.564  1.00  0.00           C  
ATOM    615  OG1 THR A  69     -16.587  78.511  10.637  1.00  0.00           O  
ATOM    616  HG1 THR A  69     -15.737  78.163  10.881  1.00  0.00           H  
ATOM    617  CG2 THR A  69     -16.974  78.810  12.938  1.00  0.00           C  
ATOM    618  N   LEU A  70     -19.984  80.208  12.926  1.00  0.00           N  
ATOM    619  HN  LEU A  70     -20.287  79.312  12.544  1.00  0.00           H  
ATOM    620  CA  LEU A  70     -20.681  80.735  14.112  1.00  0.00           C  
ATOM    621  C   LEU A  70     -20.364  79.840  15.306  1.00  0.00           C  
ATOM    622  O   LEU A  70     -20.445  78.595  15.188  1.00  0.00           O  
ATOM    623  CB  LEU A  70     -22.200  80.692  13.831  1.00  0.00           C  
ATOM    624  CG  LEU A  70     -23.175  81.014  14.990  1.00  0.00           C  
ATOM    625  CD1 LEU A  70     -23.037  82.504  15.456  1.00  0.00           C  
ATOM    626  CD2 LEU A  70     -24.636  80.675  14.572  1.00  0.00           C  
ATOM    627  N   VAL A  71     -20.006  80.443  16.454  1.00  0.00           N  
ATOM    628  HN  VAL A  71     -19.808  81.444  16.460  1.00  0.00           H  
ATOM    629  CA  VAL A  71     -19.898  79.673  17.698  1.00  0.00           C  
ATOM    630  C   VAL A  71     -20.765  80.344  18.767  1.00  0.00           C  
ATOM    631  O   VAL A  71     -20.965  81.553  18.714  1.00  0.00           O  
ATOM    632  CB  VAL A  71     -18.427  79.509  18.189  1.00  0.00           C  
ATOM    633  CG1 VAL A  71     -17.520  79.016  17.054  1.00  0.00           C  
ATOM    634  CG2 VAL A  71     -17.900  80.788  18.748  1.00  0.00           C  
ATOM    635  N   MET A  72     -21.327  79.549  19.680  1.00  0.00           N  
ATOM    636  HN  MET A  72     -21.254  78.538  19.566  1.00  0.00           H  
ATOM    637  CA  MET A  72     -22.044  80.080  20.837  1.00  0.00           C  
ATOM    638  C   MET A  72     -21.383  79.478  22.073  1.00  0.00           C  
ATOM    639  O   MET A  72     -21.211  78.244  22.158  1.00  0.00           O  
ATOM    640  CB  MET A  72     -23.497  79.663  20.768  1.00  0.00           C  
ATOM    641  CG  MET A  72     -24.353  80.257  21.890  1.00  0.00           C  
ATOM    642  SD  MET A  72     -25.957  79.390  21.874  1.00  0.00           S  
ATOM    643  CE  MET A  72     -26.752  80.093  23.322  1.00  0.00           C  
ATOM    644  N   ILE A  73     -20.948  80.344  22.988  1.00  0.00           N  
ATOM    645  HN  ILE A  73     -21.134  81.339  22.859  1.00  0.00           H  
ATOM    646  CA  ILE A  73     -20.202  79.900  24.185  1.00  0.00           C  
ATOM    647  C   ILE A  73     -20.711  80.596  25.432  1.00  0.00           C  
ATOM    648  O   ILE A  73     -21.310  81.677  25.346  1.00  0.00           O  
ATOM    649  CB  ILE A  73     -18.653  80.105  24.041  1.00  0.00           C  
ATOM    650  CG1 ILE A  73     -18.250  81.614  23.962  1.00  0.00           C  
ATOM    651  CG2 ILE A  73     -18.071  79.230  22.900  1.00  0.00           C  
ATOM    652  CD1 ILE A  73     -18.369  82.259  22.540  1.00  0.00           C  
ATOM    653  N   ASP A  74     -20.443  79.993  26.594  1.00  0.00           N  
ATOM    654  HN  ASP A  74     -19.996  79.076  26.575  1.00  0.00           H  
ATOM    655  CA  ASP A  74     -20.761  80.586  27.890  1.00  0.00           C  
ATOM    656  C   ASP A  74     -19.456  80.600  28.697  1.00  0.00           C  
ATOM    657  O   ASP A  74     -18.958  79.544  29.084  1.00  0.00           O  
ATOM    658  CB  ASP A  74     -21.817  79.691  28.574  1.00  0.00           C  
ATOM    659  CG  ASP A  74     -22.140  80.103  30.004  1.00  0.00           C  
ATOM    660  OD1 ASP A  74     -21.552  81.074  30.538  1.00  0.00           O  
ATOM    661  OD2 ASP A  74     -23.009  79.465  30.654  1.00  0.00           O  
ATOM    662  N   PRO A  75     -18.885  81.781  28.926  1.00  0.00           N  
ATOM    663  CA  PRO A  75     -17.609  81.884  29.639  1.00  0.00           C  
ATOM    664  C   PRO A  75     -17.753  81.828  31.172  1.00  0.00           C  
ATOM    665  O   PRO A  75     -16.729  81.824  31.866  1.00  0.00           O  
ATOM    666  CB  PRO A  75     -17.111  83.278  29.238  1.00  0.00           C  
ATOM    667  CG  PRO A  75     -18.371  84.078  29.034  1.00  0.00           C  
ATOM    668  CD  PRO A  75     -19.406  83.106  28.500  1.00  0.00           C  
ATOM    669  N   ASP A  76     -18.981  81.822  31.692  1.00  0.00           N  
ATOM    670  HN  ASP A  76     -19.783  81.688  31.076  1.00  0.00           H  
ATOM    671  CA  ASP A  76     -19.206  82.005  33.143  1.00  0.00           C  
ATOM    672  C   ASP A  76     -19.620  80.722  33.856  1.00  0.00           C  
ATOM    673  O   ASP A  76     -20.617  80.695  34.585  1.00  0.00           O  
ATOM    674  CB  ASP A  76     -20.297  83.065  33.341  1.00  0.00           C  
ATOM    675  CG  ASP A  76     -19.931  84.384  32.722  1.00  0.00           C  
ATOM    676  OD1 ASP A  76     -18.772  84.838  32.939  1.00  0.00           O  
ATOM    677  OD2 ASP A  76     -20.742  85.007  31.978  1.00  0.00           O  
ATOM    678  N   VAL A  77     -18.849  79.659  33.647  1.00  0.00           N  
ATOM    679  HN  VAL A  77     -17.968  79.761  33.144  1.00  0.00           H  
ATOM    680  CA  VAL A  77     -19.265  78.331  34.141  1.00  0.00           C  
ATOM    681  C   VAL A  77     -18.264  77.744  35.133  1.00  0.00           C  
ATOM    682  O   VAL A  77     -17.052  77.787  34.901  1.00  0.00           O  
ATOM    683  CB  VAL A  77     -19.482  77.342  32.976  1.00  0.00           C  
ATOM    684  CG1 VAL A  77     -20.789  77.707  32.175  1.00  0.00           C  
ATOM    685  CG2 VAL A  77     -18.278  77.366  32.004  1.00  0.00           C  
ATOM    686  N   PRO A  78     -18.777  77.160  36.222  1.00  0.00           N  
ATOM    687  CA  PRO A  78     -20.227  77.071  36.494  1.00  0.00           C  
ATOM    688  C   PRO A  78     -20.882  78.358  36.990  1.00  0.00           C  
ATOM    689  O   PRO A  78     -22.104  78.466  36.864  1.00  0.00           O  
ATOM    690  CB  PRO A  78     -20.334  75.984  37.575  1.00  0.00           C  
ATOM    691  CG  PRO A  78     -19.008  75.941  38.215  1.00  0.00           C  
ATOM    692  CD  PRO A  78     -17.971  76.501  37.259  1.00  0.00           C  
ATOM    693  N   GLY A  79     -20.082  79.312  37.477  1.00  0.00           N  
ATOM    694  HN  GLY A  79     -19.086  79.112  37.569  1.00  0.00           H  
ATOM    695  CA  GLY A  79     -20.568  80.623  37.882  1.00  0.00           C  
ATOM    696  C   GLY A  79     -19.527  81.626  37.432  1.00  0.00           C  
ATOM    697  O   GLY A  79     -18.366  81.261  37.257  1.00  0.00           O  
ATOM    698  N   PRO A  80     -19.933  82.877  37.197  1.00  0.00           N  
ATOM    699  CA  PRO A  80     -18.991  83.910  36.718  1.00  0.00           C  
ATOM    700  C   PRO A  80     -17.846  84.272  37.699  1.00  0.00           C  
ATOM    701  O   PRO A  80     -16.769  84.636  37.229  1.00  0.00           O  
ATOM    702  CB  PRO A  80     -19.899  85.116  36.419  1.00  0.00           C  
ATOM    703  CG  PRO A  80     -21.100  84.907  37.339  1.00  0.00           C  
ATOM    704  CD  PRO A  80     -21.316  83.373  37.300  1.00  0.00           C  
ATOM    705  N   SER A  81     -18.061  84.142  39.009  1.00  0.00           N  
ATOM    706  HN  SER A  81     -18.950  83.767  39.338  1.00  0.00           H  
ATOM    707  CA  SER A  81     -17.034  84.532  39.983  1.00  0.00           C  
ATOM    708  C   SER A  81     -15.870  83.555  40.046  1.00  0.00           C  
ATOM    709  O   SER A  81     -14.794  83.919  40.507  1.00  0.00           O  
ATOM    710  CB  SER A  81     -17.642  84.608  41.384  1.00  0.00           C  
ATOM    711  OG  SER A  81     -18.692  85.588  41.420  1.00  0.00           O  
ATOM    712  HG  SER A  81     -19.070  85.635  42.290  1.00  0.00           H  
ATOM    713  N   ASP A  82     -16.108  82.313  39.647  1.00  0.00           N  
ATOM    714  HN  ASP A  82     -17.033  82.076  39.288  1.00  0.00           H  
ATOM    715  CA  ASP A  82     -15.070  81.261  39.708  1.00  0.00           C  
ATOM    716  C   ASP A  82     -15.393  80.342  38.534  1.00  0.00           C  
ATOM    717  O   ASP A  82     -15.919  79.235  38.689  1.00  0.00           O  
ATOM    718  CB  ASP A  82     -15.115  80.549  41.075  1.00  0.00           C  
ATOM    719  CG  ASP A  82     -13.969  79.516  41.265  1.00  0.00           C  
ATOM    720  OD1 ASP A  82     -13.049  79.506  40.434  1.00  0.00           O  
ATOM    721  OD2 ASP A  82     -13.962  78.670  42.177  1.00  0.00           O  
ATOM    722  N   PRO A  83     -15.113  80.822  37.334  1.00  0.00           N  
ATOM    723  CA  PRO A  83     -15.529  80.120  36.102  1.00  0.00           C  
ATOM    724  C   PRO A  83     -14.526  79.041  35.682  1.00  0.00           C  
ATOM    725  O   PRO A  83     -13.942  79.087  34.582  1.00  0.00           O  
ATOM    726  CB  PRO A  83     -15.592  81.267  35.085  1.00  0.00           C  
ATOM    727  CG  PRO A  83     -14.452  82.135  35.510  1.00  0.00           C  
ATOM    728  CD  PRO A  83     -14.437  82.104  37.033  1.00  0.00           C  
ATOM    729  N   PHE A  84     -14.340  78.058  36.565  1.00  0.00           N  
ATOM    730  HN  PHE A  84     -14.952  77.992  37.379  1.00  0.00           H  
ATOM    731  CA  PHE A  84     -13.274  77.075  36.385  1.00  0.00           C  
ATOM    732  C   PHE A  84     -13.509  76.051  35.265  1.00  0.00           C  
ATOM    733  O   PHE A  84     -12.619  75.265  34.984  1.00  0.00           O  
ATOM    734  CB  PHE A  84     -12.899  76.379  37.705  1.00  0.00           C  
ATOM    735  CG  PHE A  84     -14.015  75.587  38.329  1.00  0.00           C  
ATOM    736  CD1 PHE A  84     -14.280  74.262  37.928  1.00  0.00           C  
ATOM    737  CD2 PHE A  84     -14.790  76.151  39.344  1.00  0.00           C  
ATOM    738  CE1 PHE A  84     -15.321  73.516  38.554  1.00  0.00           C  
ATOM    739  CE2 PHE A  84     -15.825  75.436  39.947  1.00  0.00           C  
ATOM    740  CZ  PHE A  84     -16.101  74.123  39.550  1.00  0.00           C  
ATOM    741  N   LEU A  85     -14.698  76.054  34.659  1.00  0.00           N  
ATOM    742  HN  LEU A  85     -15.422  76.684  35.005  1.00  0.00           H  
ATOM    743  CA  LEU A  85     -15.004  75.192  33.521  1.00  0.00           C  
ATOM    744  C   LEU A  85     -15.034  75.966  32.218  1.00  0.00           C  
ATOM    745  O   LEU A  85     -15.385  75.423  31.185  1.00  0.00           O  
ATOM    746  CB  LEU A  85     -16.362  74.514  33.721  1.00  0.00           C  
ATOM    747  CG  LEU A  85     -16.516  73.566  34.917  1.00  0.00           C  
ATOM    748  CD1 LEU A  85     -17.961  73.047  35.046  1.00  0.00           C  
ATOM    749  CD2 LEU A  85     -15.533  72.421  34.862  1.00  0.00           C  
ATOM    750  N   LYS A  86     -14.671  77.232  32.255  1.00  0.00           N  
ATOM    751  HN  LYS A  86     -14.252  77.631  33.095  1.00  0.00           H  
ATOM    752  CA  LYS A  86     -14.887  78.060  31.047  1.00  0.00           C  
ATOM    753  C   LYS A  86     -14.050  77.643  29.840  1.00  0.00           C  
ATOM    754  O   LYS A  86     -12.905  77.190  29.996  1.00  0.00           O  
ATOM    755  CB  LYS A  86     -14.647  79.505  31.392  1.00  0.00           C  
ATOM    756  CG  LYS A  86     -13.204  79.838  31.507  1.00  0.00           C  
ATOM    757  CD  LYS A  86     -13.097  81.360  31.579  1.00  0.00           C  
ATOM    758  CE  LYS A  86     -11.657  81.795  31.473  1.00  0.00           C  
ATOM    759  NZ  LYS A  86     -11.290  81.914  30.050  1.00  0.00           N  
ATOM    760  HZ1 LYS A  86     -10.316  82.208  29.978  1.00  0.00           H  
ATOM    761  HZ2 LYS A  86     -11.920  82.532  29.538  1.00  0.00           H  
ATOM    762  HZ3 LYS A  86     -11.475  81.057  29.529  1.00  0.00           H  
ATOM    763  N   GLU A  87     -14.583  77.753  28.624  1.00  0.00           N  
ATOM    764  HN  GLU A  87     -13.980  77.515  27.836  1.00  0.00           H  
ATOM    765  CA  GLU A  87     -15.939  78.179  28.305  1.00  0.00           C  
ATOM    766  C   GLU A  87     -16.764  76.940  28.050  1.00  0.00           C  
ATOM    767  O   GLU A  87     -16.221  75.890  27.703  1.00  0.00           O  
ATOM    768  CB  GLU A  87     -15.927  79.014  27.012  1.00  0.00           C  
ATOM    769  CG  GLU A  87     -15.100  80.317  27.150  1.00  0.00           C  
ATOM    770  CD  GLU A  87     -14.409  80.762  25.857  1.00  0.00           C  
ATOM    771  OE1 GLU A  87     -14.786  80.293  24.793  1.00  0.00           O  
ATOM    772  OE2 GLU A  87     -13.480  81.588  25.920  1.00  0.00           O  
ATOM    773  N   HIS A  88     -18.074  77.035  28.225  1.00  0.00           N  
ATOM    774  HN  HIS A  88     -18.494  77.876  28.621  1.00  0.00           H  
ATOM    775  CA  HIS A  88     -18.896  75.894  27.832  1.00  0.00           C  
ATOM    776  C   HIS A  88     -19.390  76.124  26.412  1.00  0.00           C  
ATOM    777  O   HIS A  88     -19.978  77.193  26.102  1.00  0.00           O  
ATOM    778  CB  HIS A  88     -20.066  75.684  28.771  1.00  0.00           C  
ATOM    779  CG  HIS A  88     -20.817  74.415  28.494  1.00  0.00           C  
ATOM    780  ND1 HIS A  88     -20.378  73.191  28.939  1.00  0.00           N  
ATOM    781  HD1 HIS A  88     -19.532  73.033  29.486  1.00  0.00           H  
ATOM    782  CD2 HIS A  88     -21.951  74.178  27.794  1.00  0.00           C  
ATOM    783  CE1 HIS A  88     -21.222  72.247  28.548  1.00  0.00           C  
ATOM    784  NE2 HIS A  88     -22.186  72.820  27.846  1.00  0.00           N  
ATOM    785  HE2 HIS A  88     -22.974  72.337  27.414  1.00  0.00           H  
ATOM    786  N   LEU A  89     -19.140  75.146  25.535  1.00  0.00           N  
ATOM    787  HN  LEU A  89     -18.676  74.294  25.851  1.00  0.00           H  
ATOM    788  CA  LEU A  89     -19.527  75.281  24.109  1.00  0.00           C  
ATOM    789  C   LEU A  89     -20.990  74.855  23.848  1.00  0.00           C  
ATOM    790  O   LEU A  89     -21.378  73.706  24.113  1.00  0.00           O  
ATOM    791  CB  LEU A  89     -18.597  74.421  23.237  1.00  0.00           C  
ATOM    792  CG  LEU A  89     -18.824  74.465  21.722  1.00  0.00           C  
ATOM    793  CD1 LEU A  89     -18.586  75.913  21.197  1.00  0.00           C  
ATOM    794  CD2 LEU A  89     -17.956  73.405  20.999  1.00  0.00           C  
ATOM    795  N   HIS A  90     -21.788  75.771  23.300  1.00  0.00           N  
ATOM    796  HN  HIS A  90     -21.395  76.672  23.026  1.00  0.00           H  
ATOM    797  CA  HIS A  90     -23.204  75.520  23.082  1.00  0.00           C  
ATOM    798  C   HIS A  90     -23.591  75.165  21.661  1.00  0.00           C  
ATOM    799  O   HIS A  90     -24.614  74.500  21.465  1.00  0.00           O  
ATOM    800  CB  HIS A  90     -24.042  76.704  23.581  1.00  0.00           C  
ATOM    801  CG  HIS A  90     -24.257  76.678  25.064  1.00  0.00           C  
ATOM    802  ND1 HIS A  90     -25.347  76.069  25.650  1.00  0.00           N  
ATOM    803  HD1 HIS A  90     -26.105  75.606  25.149  1.00  0.00           H  
ATOM    804  CD2 HIS A  90     -23.486  77.133  26.080  1.00  0.00           C  
ATOM    805  CE1 HIS A  90     -25.253  76.180  26.967  1.00  0.00           C  
ATOM    806  NE2 HIS A  90     -24.124  76.808  27.251  1.00  0.00           N  
ATOM    807  HE2 HIS A  90     -23.783  77.017  28.189  1.00  0.00           H  
ATOM    808  N   TRP A  91     -22.780  75.574  20.696  1.00  0.00           N  
ATOM    809  HN  TRP A  91     -21.876  75.980  20.937  1.00  0.00           H  
ATOM    810  CA  TRP A  91     -23.165  75.450  19.286  1.00  0.00           C  
ATOM    811  C   TRP A  91     -22.011  75.848  18.376  1.00  0.00           C  
ATOM    812  O   TRP A  91     -21.295  76.839  18.633  1.00  0.00           O  
ATOM    813  CB  TRP A  91     -24.355  76.398  19.066  1.00  0.00           C  
ATOM    814  CG  TRP A  91     -25.225  76.223  17.819  1.00  0.00           C  
ATOM    815  CD1 TRP A  91     -25.404  75.090  17.069  1.00  0.00           C  
ATOM    816  CD2 TRP A  91     -26.068  77.231  17.235  1.00  0.00           C  
ATOM    817  NE1 TRP A  91     -26.297  75.340  16.048  1.00  0.00           N  
ATOM    818  HE1 TRP A  91     -26.595  74.663  15.346  1.00  0.00           H  
ATOM    819  CE2 TRP A  91     -26.722  76.643  16.125  1.00  0.00           C  
ATOM    820  CE3 TRP A  91     -26.330  78.588  17.541  1.00  0.00           C  
ATOM    821  CZ2 TRP A  91     -27.622  77.355  15.307  1.00  0.00           C  
ATOM    822  CZ3 TRP A  91     -27.223  79.297  16.741  1.00  0.00           C  
ATOM    823  CH2 TRP A  91     -27.885  78.657  15.640  1.00  0.00           C  
ATOM    824  N   ILE A  92     -21.808  75.071  17.307  1.00  0.00           N  
ATOM    825  HN  ILE A  92     -22.301  74.181  17.230  1.00  0.00           H  
ATOM    826  CA  ILE A  92     -20.883  75.484  16.242  1.00  0.00           C  
ATOM    827  C   ILE A  92     -21.515  75.156  14.897  1.00  0.00           C  
ATOM    828  O   ILE A  92     -21.929  74.020  14.657  1.00  0.00           O  
ATOM    829  CB  ILE A  92     -19.527  74.759  16.334  1.00  0.00           C  
ATOM    830  CG1 ILE A  92     -18.768  75.131  17.609  1.00  0.00           C  
ATOM    831  CG2 ILE A  92     -18.656  75.133  15.140  1.00  0.00           C  
ATOM    832  CD1 ILE A  92     -17.363  74.558  17.637  1.00  0.00           C  
ATOM    833  N   VAL A  93     -21.592  76.164  14.038  1.00  0.00           N  
ATOM    834  HN  VAL A  93     -21.346  77.101  14.357  1.00  0.00           H  
ATOM    835  CA  VAL A  93     -22.015  75.980  12.655  1.00  0.00           C  
ATOM    836  C   VAL A  93     -20.916  76.555  11.762  1.00  0.00           C  
ATOM    837  O   VAL A  93     -20.543  77.728  11.893  1.00  0.00           O  
ATOM    838  CB  VAL A  93     -23.348  76.693  12.382  1.00  0.00           C  
ATOM    839  CG1 VAL A  93     -23.820  76.463  10.938  1.00  0.00           C  
ATOM    840  CG2 VAL A  93     -24.414  76.208  13.358  1.00  0.00           C  
ATOM    841  N   THR A  94     -20.420  75.758  10.816  1.00  0.00           N  
ATOM    842  HN  THR A  94     -20.764  74.802  10.727  1.00  0.00           H  
ATOM    843  CA  THR A  94     -19.377  76.251   9.897  1.00  0.00           C  
ATOM    844  C   THR A  94     -19.901  76.344   8.475  1.00  0.00           C  
ATOM    845  O   THR A  94     -21.025  75.899   8.193  1.00  0.00           O  
ATOM    846  CB  THR A  94     -18.126  75.357   9.876  1.00  0.00           C  
ATOM    847  OG1 THR A  94     -18.481  74.013   9.498  1.00  0.00           O  
ATOM    848  HG1 THR A  94     -17.708  73.461   9.485  1.00  0.00           H  
ATOM    849  CG2 THR A  94     -17.532  75.236  11.291  1.00  0.00           C  
ATOM    850  N   ASN A  95     -19.093  76.967   7.608  1.00  0.00           N  
ATOM    851  HN  ASN A  95     -18.258  77.432   7.965  1.00  0.00           H  
ATOM    852  CA  ASN A  95     -19.359  77.008   6.163  1.00  0.00           C  
ATOM    853  C   ASN A  95     -20.729  77.589   5.852  1.00  0.00           C  
ATOM    854  O   ASN A  95     -21.452  77.063   4.978  1.00  0.00           O  
ATOM    855  CB  ASN A  95     -19.238  75.584   5.553  1.00  0.00           C  
ATOM    856  CG  ASN A  95     -17.961  74.890   5.973  1.00  0.00           C  
ATOM    857  OD1 ASN A  95     -16.942  75.540   6.227  1.00  0.00           O  
ATOM    858  ND2 ASN A  95     -18.005  73.571   6.066  1.00  0.00           N  
ATOM    859 1HD2 ASN A  95     -17.144  73.103   6.349  1.00  0.00           H  
ATOM    860 2HD2 ASN A  95     -18.847  73.034   5.856  1.00  0.00           H  
ATOM    861  N   ILE A  96     -21.075  78.672   6.561  1.00  0.00           N  
ATOM    862  HN  ILE A  96     -20.475  78.988   7.323  1.00  0.00           H  
ATOM    863  CA  ILE A  96     -22.291  79.400   6.259  1.00  0.00           C  
ATOM    864  C   ILE A  96     -22.014  80.363   5.106  1.00  0.00           C  
ATOM    865  O   ILE A  96     -21.179  81.249   5.248  1.00  0.00           O  
ATOM    866  CB  ILE A  96     -22.757  80.207   7.467  1.00  0.00           C  
ATOM    867  CG1 ILE A  96     -23.052  79.286   8.654  1.00  0.00           C  
ATOM    868  CG2 ILE A  96     -24.011  81.008   7.104  1.00  0.00           C  
ATOM    869  CD1 ILE A  96     -23.001  80.104  10.032  1.00  0.00           C  
ATOM    870  N   PRO A  97     -22.693  80.203   3.978  1.00  0.00           N  
ATOM    871  CA  PRO A  97     -22.513  81.152   2.874  1.00  0.00           C  
ATOM    872  C   PRO A  97     -22.887  82.598   3.249  1.00  0.00           C  
ATOM    873  O   PRO A  97     -23.919  82.854   3.893  1.00  0.00           O  
ATOM    874  CB  PRO A  97     -23.441  80.614   1.785  1.00  0.00           C  
ATOM    875  CG  PRO A  97     -23.645  79.160   2.139  1.00  0.00           C  
ATOM    876  CD  PRO A  97     -23.644  79.123   3.657  1.00  0.00           C  
ATOM    877  N   GLY A  98     -22.052  83.540   2.832  1.00  0.00           N  
ATOM    878  HN  GLY A  98     -21.188  83.268   2.362  1.00  0.00           H  
ATOM    879  CA  GLY A  98     -22.339  84.951   3.029  1.00  0.00           C  
ATOM    880  C   GLY A  98     -23.743  85.321   2.550  1.00  0.00           C  
ATOM    881  O   GLY A  98     -24.250  84.799   1.547  1.00  0.00           O  
ATOM    882  N   THR A  99     -24.360  86.245   3.279  1.00  0.00           N  
ATOM    883  HN  THR A  99     -23.859  86.634   4.078  1.00  0.00           H  
ATOM    884  CA  THR A  99     -25.726  86.747   3.008  1.00  0.00           C  
ATOM    885  C   THR A  99     -26.869  85.760   3.283  1.00  0.00           C  
ATOM    886  O   THR A  99     -28.032  86.079   3.010  1.00  0.00           O  
ATOM    887  CB  THR A  99     -25.893  87.424   1.606  1.00  0.00           C  
ATOM    888  OG1 THR A  99     -26.103  86.432   0.593  1.00  0.00           O  
ATOM    889  HG1 THR A  99     -26.204  86.843  -0.258  1.00  0.00           H  
ATOM    890  CG2 THR A  99     -24.623  88.166   1.170  1.00  0.00           C  
ATOM    891  N   THR A 100     -26.576  84.599   3.872  1.00  0.00           N  
ATOM    892  HN  THR A 100     -25.613  84.367   4.115  1.00  0.00           H  
ATOM    893  CA  THR A 100     -27.665  83.664   4.163  1.00  0.00           C  
ATOM    894  C   THR A 100     -27.909  83.567   5.661  1.00  0.00           C  
ATOM    895  O   THR A 100     -28.016  84.591   6.352  1.00  0.00           O  
ATOM    896  CB  THR A 100     -27.408  82.264   3.530  1.00  0.00           C  
ATOM    897  OG1 THR A 100     -26.234  81.689   4.121  1.00  0.00           O  
ATOM    898  HG1 THR A 100     -26.077  80.835   3.735  1.00  0.00           H  
ATOM    899  CG2 THR A 100     -27.059  82.389   2.040  1.00  0.00           C  
ATOM    900  N   ASP A 101     -27.997  82.345   6.170  1.00  0.00           N  
ATOM    901  HN  ASP A 101     -27.900  81.535   5.558  1.00  0.00           H  
ATOM    902  CA  ASP A 101     -28.231  82.150   7.597  1.00  0.00           C  
ATOM    903  C   ASP A 101     -27.665  80.800   8.059  1.00  0.00           C  
ATOM    904  O   ASP A 101     -27.265  79.987   7.241  1.00  0.00           O  
ATOM    905  CB  ASP A 101     -29.732  82.319   7.888  1.00  0.00           C  
ATOM    906  CG  ASP A 101     -30.562  81.159   7.380  1.00  0.00           C  
ATOM    907  OD1 ASP A 101     -30.639  80.155   8.120  1.00  0.00           O  
ATOM    908  OD2 ASP A 101     -31.166  81.170   6.280  1.00  0.00           O  
ATOM    909  N   ALA A 102     -27.586  80.580   9.365  1.00  0.00           N  
ATOM    910  HN  ALA A 102     -27.925  81.299  10.005  1.00  0.00           H  
ATOM    911  CA  ALA A 102     -27.028  79.339   9.927  1.00  0.00           C  
ATOM    912  C   ALA A 102     -27.616  78.038   9.384  1.00  0.00           C  
ATOM    913  O   ALA A 102     -26.912  77.009   9.361  1.00  0.00           O  
ATOM    914  CB  ALA A 102     -27.115  79.346  11.502  1.00  0.00           C  
ATOM    915  N   THR A 103     -28.882  78.039   8.948  1.00  0.00           N  
ATOM    916  HN  THR A 103     -29.444  78.890   8.972  1.00  0.00           H  
ATOM    917  CA  THR A 103     -29.436  76.787   8.436  1.00  0.00           C  
ATOM    918  C   THR A 103     -28.731  76.346   7.135  1.00  0.00           C  
ATOM    919  O   THR A 103     -28.834  75.188   6.776  1.00  0.00           O  
ATOM    920  CB  THR A 103     -30.973  76.818   8.224  1.00  0.00           C  
ATOM    921  OG1 THR A 103     -31.296  77.644   7.099  1.00  0.00           O  
ATOM    922  HG1 THR A 103     -30.852  77.231   6.367  1.00  0.00           H  
ATOM    923  CG2 THR A 103     -31.687  77.482   9.402  1.00  0.00           C  
ATOM    924  N   PHE A 104     -28.022  77.263   6.464  1.00  0.00           N  
ATOM    925  HN  PHE A 104     -27.980  78.217   6.823  1.00  0.00           H  
ATOM    926  CA  PHE A 104     -27.300  76.934   5.221  1.00  0.00           C  
ATOM    927  C   PHE A 104     -25.870  76.397   5.468  1.00  0.00           C  
ATOM    928  O   PHE A 104     -25.213  75.922   4.532  1.00  0.00           O  
ATOM    929  CB  PHE A 104     -27.260  78.137   4.255  1.00  0.00           C  
ATOM    930  CG  PHE A 104     -28.565  78.407   3.573  1.00  0.00           C  
ATOM    931  CD1 PHE A 104     -29.503  79.256   4.153  1.00  0.00           C  
ATOM    932  CD2 PHE A 104     -28.864  77.795   2.360  1.00  0.00           C  
ATOM    933  CE1 PHE A 104     -30.724  79.516   3.523  1.00  0.00           C  
ATOM    934  CE2 PHE A 104     -30.092  78.026   1.717  1.00  0.00           C  
ATOM    935  CZ  PHE A 104     -31.027  78.896   2.305  1.00  0.00           C  
ATOM    936  N   GLY A 105     -25.410  76.457   6.710  1.00  0.00           N  
ATOM    937  HN  GLY A 105     -25.983  76.895   7.431  1.00  0.00           H  
ATOM    938  CA  GLY A 105     -24.107  75.913   7.072  1.00  0.00           C  
ATOM    939  C   GLY A 105     -24.151  74.483   7.580  1.00  0.00           C  
ATOM    940  O   GLY A 105     -25.199  73.800   7.512  1.00  0.00           O  
ATOM    941  N   LYS A 106     -23.002  74.006   8.050  1.00  0.00           N  
ATOM    942  HN  LYS A 106     -22.195  74.629   8.076  1.00  0.00           H  
ATOM    943  CA  LYS A 106     -22.835  72.641   8.530  1.00  0.00           C  
ATOM    944  C   LYS A 106     -22.860  72.698  10.045  1.00  0.00           C  
ATOM    945  O   LYS A 106     -22.037  73.385  10.654  1.00  0.00           O  
ATOM    946  CB  LYS A 106     -21.486  72.076   8.059  1.00  0.00           C  
ATOM    947  CG  LYS A 106     -21.161  70.657   8.572  1.00  0.00           C  
ATOM    948  CD  LYS A 106     -22.204  69.640   8.169  1.00  0.00           C  
ATOM    949  CE  LYS A 106     -21.986  68.313   8.907  1.00  0.00           C  
ATOM    950  NZ  LYS A 106     -23.124  67.370   8.675  1.00  0.00           N  
ATOM    951  HZ1 LYS A 106     -22.979  66.488   9.166  1.00  0.00           H  
ATOM    952  HZ2 LYS A 106     -23.291  67.222   7.680  1.00  0.00           H  
ATOM    953  HZ3 LYS A 106     -24.018  67.794   8.923  1.00  0.00           H  
ATOM    954  N   GLU A 107     -23.821  72.019  10.662  1.00  0.00           N  
ATOM    955  HN  GLU A 107     -24.519  71.505  10.124  1.00  0.00           H  
ATOM    956  CA  GLU A 107     -23.865  72.018  12.130  1.00  0.00           C  
ATOM    957  C   GLU A 107     -22.866  70.985  12.587  1.00  0.00           C  
ATOM    958  O   GLU A 107     -23.026  69.789  12.307  1.00  0.00           O  
ATOM    959  CB  GLU A 107     -25.267  71.619  12.606  1.00  0.00           C  
ATOM    960  CB  GLU A 107     -25.261  71.680  12.654  1.00  0.00           C  
ATOM    961  CG  GLU A 107     -25.344  71.230  14.084  1.00  0.00           C  
ATOM    962  CG  GLU A 107     -25.424  71.991  14.140  1.00  0.00           C  
ATOM    963  CD  GLU A 107     -26.683  70.623  14.445  1.00  0.00           C  
ATOM    964  CD  GLU A 107     -26.867  71.918  14.592  1.00  0.00           C  
ATOM    965  OE1 GLU A 107     -27.696  71.359  14.345  1.00  0.00           O  
ATOM    966  OE1 GLU A 107     -27.518  72.989  14.685  1.00  0.00           O  
ATOM    967  OE2 GLU A 107     -26.723  69.409  14.798  1.00  0.00           O  
ATOM    968  OE2 GLU A 107     -27.349  70.795  14.862  1.00  0.00           O  
ATOM    969  N   VAL A 108     -21.834  71.453  13.268  1.00  0.00           N  
ATOM    970  HN  VAL A 108     -21.819  72.443  13.512  1.00  0.00           H  
ATOM    971  CA  VAL A 108     -20.713  70.614  13.687  1.00  0.00           C  
ATOM    972  C   VAL A 108     -20.878  70.247  15.164  1.00  0.00           C  
ATOM    973  O   VAL A 108     -20.573  69.124  15.578  1.00  0.00           O  
ATOM    974  CB  VAL A 108     -19.396  71.385  13.455  1.00  0.00           C  
ATOM    975  CG1 VAL A 108     -18.260  70.741  14.208  1.00  0.00           C  
ATOM    976  CG2 VAL A 108     -19.096  71.434  11.940  1.00  0.00           C  
ATOM    977  N   VAL A 109     -21.381  71.195  15.950  1.00  0.00           N  
ATOM    978  HN  VAL A 109     -21.539  72.125  15.561  1.00  0.00           H  
ATOM    979  CA  VAL A 109     -21.717  70.948  17.359  1.00  0.00           C  
ATOM    980  C   VAL A 109     -23.156  71.389  17.549  1.00  0.00           C  
ATOM    981  O   VAL A 109     -23.476  72.568  17.346  1.00  0.00           O  
ATOM    982  CB  VAL A 109     -20.787  71.705  18.322  1.00  0.00           C  
ATOM    983  CG1 VAL A 109     -21.324  71.649  19.764  1.00  0.00           C  
ATOM    984  CG2 VAL A 109     -19.384  71.102  18.272  1.00  0.00           C  
ATOM    985  N   SER A 110     -24.021  70.449  17.921  1.00  0.00           N  
ATOM    986  HN  SER A 110     -23.677  69.517  18.152  1.00  0.00           H  
ATOM    987  CA  SER A 110     -25.455  70.726  18.006  1.00  0.00           C  
ATOM    988  C   SER A 110     -25.762  71.741  19.104  1.00  0.00           C  
ATOM    989  O   SER A 110     -25.042  71.808  20.108  1.00  0.00           O  
ATOM    990  CB  SER A 110     -26.253  69.436  18.222  1.00  0.00           C  
ATOM    991  OG  SER A 110     -26.050  68.937  19.537  1.00  0.00           O  
ATOM    992  HG  SER A 110     -26.545  68.137  19.671  1.00  0.00           H  
ATOM    993  N   TYR A 111     -26.832  72.514  18.918  1.00  0.00           N  
ATOM    994  HN  TYR A 111     -27.352  72.425  18.045  1.00  0.00           H  
ATOM    995  CA  TYR A 111     -27.296  73.492  19.920  1.00  0.00           C  
ATOM    996  C   TYR A 111     -27.697  72.862  21.249  1.00  0.00           C  
ATOM    997  O   TYR A 111     -28.583  72.005  21.305  1.00  0.00           O  
ATOM    998  CB  TYR A 111     -28.457  74.332  19.363  1.00  0.00           C  
ATOM    999  CG  TYR A 111     -28.975  75.429  20.271  1.00  0.00           C  
ATOM   1000  CD1 TYR A 111     -28.382  76.680  20.270  1.00  0.00           C  
ATOM   1001  CD2 TYR A 111     -30.076  75.222  21.109  1.00  0.00           C  
ATOM   1002  CE1 TYR A 111     -28.857  77.712  21.079  1.00  0.00           C  
ATOM   1003  CE2 TYR A 111     -30.570  76.245  21.923  1.00  0.00           C  
ATOM   1004  CZ  TYR A 111     -29.931  77.497  21.911  1.00  0.00           C  
ATOM   1005  OH  TYR A 111     -30.366  78.568  22.691  1.00  0.00           O  
ATOM   1006  HH  TYR A 111     -29.934  79.414  22.683  1.00  0.00           H  
ATOM   1007  N   GLU A 112     -27.021  73.289  22.319  1.00  0.00           N  
ATOM   1008  HN  GLU A 112     -26.244  73.935  22.182  1.00  0.00           H  
ATOM   1009  CA  GLU A 112     -27.354  72.863  23.686  1.00  0.00           C  
ATOM   1010  C   GLU A 112     -28.109  74.015  24.374  1.00  0.00           C  
ATOM   1011  O   GLU A 112     -27.634  75.138  24.400  1.00  0.00           O  
ATOM   1012  CB  GLU A 112     -26.079  72.549  24.477  1.00  0.00           C  
ATOM   1013  CG  GLU A 112     -26.369  72.041  25.901  1.00  0.00           C  
ATOM   1014  CD  GLU A 112     -25.147  72.004  26.808  1.00  0.00           C  
ATOM   1015  OE1 GLU A 112     -24.030  71.724  26.349  1.00  0.00           O  
ATOM   1016  OE2 GLU A 112     -25.299  72.244  28.020  1.00  0.00           O  
ATOM   1017  N   LEU A 113     -29.294  73.734  24.900  1.00  0.00           N  
ATOM   1018  HN  LEU A 113     -29.652  72.780  24.861  1.00  0.00           H  
ATOM   1019  CA  LEU A 113     -30.090  74.781  25.534  1.00  0.00           C  
ATOM   1020  C   LEU A 113     -29.342  75.388  26.728  1.00  0.00           C  
ATOM   1021  O   LEU A 113     -28.711  74.656  27.502  1.00  0.00           O  
ATOM   1022  CB  LEU A 113     -31.455  74.238  25.970  1.00  0.00           C  
ATOM   1023  CG  LEU A 113     -31.597  73.149  27.029  1.00  0.00           C  
ATOM   1024  CD1 LEU A 113     -33.093  72.854  27.213  1.00  0.00           C  
ATOM   1025  CD2 LEU A 113     -30.887  71.834  26.651  1.00  0.00           C  
ATOM   1026  N   PRO A 114     -29.368  76.718  26.847  1.00  0.00           N  
ATOM   1027  CA  PRO A 114     -28.848  77.390  28.050  1.00  0.00           C  
ATOM   1028  C   PRO A 114     -29.519  76.916  29.353  1.00  0.00           C  
ATOM   1029  O   PRO A 114     -30.763  76.910  29.506  1.00  0.00           O  
ATOM   1030  CB  PRO A 114     -29.138  78.856  27.762  1.00  0.00           C  
ATOM   1031  CG  PRO A 114     -29.009  78.932  26.271  1.00  0.00           C  
ATOM   1032  CD  PRO A 114     -29.809  77.700  25.832  1.00  0.00           C  
ATOM   1033  N   ARG A 115     -28.677  76.483  30.288  1.00  0.00           N  
ATOM   1034  HN  ARG A 115     -27.677  76.467  30.086  1.00  0.00           H  
ATOM   1035  CA  ARG A 115     -29.146  76.030  31.597  1.00  0.00           C  
ATOM   1036  C   ARG A 115     -28.126  76.528  32.648  1.00  0.00           C  
ATOM   1037  O   ARG A 115     -27.419  75.730  33.247  1.00  0.00           O  
ATOM   1038  CB  ARG A 115     -29.285  74.491  31.612  1.00  0.00           C  
ATOM   1039  CG  ARG A 115     -30.664  73.920  31.218  1.00  0.00           C  
ATOM   1040  CD  ARG A 115     -31.063  72.669  32.045  1.00  0.00           C  
ATOM   1041  NE  ARG A 115     -32.327  72.831  32.766  1.00  0.00           N  
ATOM   1042  HE  ARG A 115     -32.894  73.649  32.545  1.00  0.00           H  
ATOM   1043  CZ  ARG A 115     -32.791  71.992  33.687  1.00  0.00           C  
ATOM   1044  NH1 ARG A 115     -32.112  70.899  34.016  1.00  0.00           N  
ATOM   1045 1HH1 ARG A 115     -32.468  70.255  34.723  1.00  0.00           H  
ATOM   1046 2HH1 ARG A 115     -31.221  70.705  33.558  1.00  0.00           H  
ATOM   1047  NH2 ARG A 115     -33.948  72.244  34.282  1.00  0.00           N  
ATOM   1048 1HH2 ARG A 115     -34.304  71.600  34.989  1.00  0.00           H  
ATOM   1049 2HH2 ARG A 115     -34.469  73.083  34.029  1.00  0.00           H  
ATOM   1050  N   PRO A 116     -28.034  77.844  32.860  1.00  0.00           N  
ATOM   1051  CA  PRO A 116     -27.017  78.381  33.780  1.00  0.00           C  
ATOM   1052  C   PRO A 116     -27.271  77.898  35.204  1.00  0.00           C  
ATOM   1053  O   PRO A 116     -28.426  77.963  35.649  1.00  0.00           O  
ATOM   1054  CB  PRO A 116     -27.203  79.889  33.652  1.00  0.00           C  
ATOM   1055  CG  PRO A 116     -28.633  80.042  33.188  1.00  0.00           C  
ATOM   1056  CD  PRO A 116     -28.870  78.909  32.276  1.00  0.00           C  
ATOM   1057  N   SER A 117     -26.228  77.398  35.885  1.00  0.00           N  
ATOM   1058  HN  SER A 117     -25.294  77.480  35.484  1.00  0.00           H  
ATOM   1059  CA  SER A 117     -26.382  76.741  37.179  1.00  0.00           C  
ATOM   1060  C   SER A 117     -26.329  77.728  38.348  1.00  0.00           C  
ATOM   1061  O   SER A 117     -27.139  77.661  39.282  1.00  0.00           O  
ATOM   1062  CB  SER A 117     -25.284  75.671  37.347  1.00  0.00           C  
ATOM   1063  OG  SER A 117     -24.957  75.033  36.105  1.00  0.00           O  
ATOM   1064  HG  SER A 117     -24.676  75.709  35.500  1.00  0.00           H  
ATOM   1065  OG  SER A 117     -25.703  74.661  38.251  1.00  0.00           O  
ATOM   1066  HG  SER A 117     -25.920  75.084  39.074  1.00  0.00           H  
ATOM   1067  N   ILE A 118     -25.354  78.625  38.293  1.00  0.00           N  
ATOM   1068  HN  ILE A 118     -24.787  78.679  37.447  1.00  0.00           H  
ATOM   1069  CA  ILE A 118     -25.058  79.538  39.393  1.00  0.00           C  
ATOM   1070  C   ILE A 118     -24.902  80.928  38.811  1.00  0.00           C  
ATOM   1071  O   ILE A 118     -24.153  81.127  37.860  1.00  0.00           O  
ATOM   1072  CB  ILE A 118     -23.714  79.130  40.045  1.00  0.00           C  
ATOM   1073  CG1 ILE A 118     -23.845  77.812  40.794  1.00  0.00           C  
ATOM   1074  CG2 ILE A 118     -23.133  80.271  40.913  1.00  0.00           C  
ATOM   1075  CD1 ILE A 118     -22.500  77.202  41.135  1.00  0.00           C  
ATOM   1076  N   GLY A 119     -25.583  81.907  39.387  1.00  0.00           N  
ATOM   1077  HN  GLY A 119     -26.244  81.697  40.135  1.00  0.00           H  
ATOM   1078  CA  GLY A 119     -25.388  83.284  38.952  1.00  0.00           C  
ATOM   1079  C   GLY A 119     -25.867  83.603  37.542  1.00  0.00           C  
ATOM   1080  O   GLY A 119     -26.607  82.829  36.911  1.00  0.00           O  
ATOM   1081  N   ILE A 120     -25.435  84.771  37.059  1.00  0.00           N  
ATOM   1082  HN  ILE A 120     -24.810  85.340  37.630  1.00  0.00           H  
ATOM   1083  CA  ILE A 120     -25.830  85.261  35.737  1.00  0.00           C  
ATOM   1084  C   ILE A 120     -24.753  84.906  34.757  1.00  0.00           C  
ATOM   1085  O   ILE A 120     -23.565  85.265  34.939  1.00  0.00           O  
ATOM   1086  CB  ILE A 120     -26.030  86.828  35.747  1.00  0.00           C  
ATOM   1087  CG1 ILE A 120     -27.166  87.206  36.703  1.00  0.00           C  
ATOM   1088  CG2 ILE A 120     -26.310  87.334  34.268  1.00  0.00           C  
ATOM   1089  CD1 ILE A 120     -27.148  88.682  37.158  1.00  0.00           C  
ATOM   1090  N   HIS A 121     -25.140  84.248  33.674  1.00  0.00           N  
ATOM   1091  HN  HIS A 121     -26.117  83.975  33.566  1.00  0.00           H  
ATOM   1092  CA  HIS A 121     -24.176  83.915  32.640  1.00  0.00           C  
ATOM   1093  C   HIS A 121     -24.390  84.656  31.330  1.00  0.00           C  
ATOM   1094  O   HIS A 121     -25.532  84.954  30.936  1.00  0.00           O  
ATOM   1095  CB  HIS A 121     -24.271  82.430  32.265  1.00  0.00           C  
ATOM   1096  CG  HIS A 121     -23.979  81.483  33.383  1.00  0.00           C  
ATOM   1097  ND1 HIS A 121     -23.569  80.184  33.148  1.00  0.00           N  
ATOM   1098  HD1 HIS A 121     -23.406  79.772  32.229  1.00  0.00           H  
ATOM   1099  CD2 HIS A 121     -24.082  81.613  34.724  1.00  0.00           C  
ATOM   1100  CE1 HIS A 121     -23.422  79.558  34.309  1.00  0.00           C  
ATOM   1101  NE2 HIS A 121     -23.706  80.413  35.279  1.00  0.00           N  
ATOM   1102  HE2 HIS A 121     -23.654  80.213  36.278  1.00  0.00           H  
ATOM   1103  N   ARG A 122     -23.272  84.948  30.653  1.00  0.00           N  
ATOM   1104  HN  ARG A 122     -22.368  84.758  31.085  1.00  0.00           H  
ATOM   1105  CA  ARG A 122     -23.309  85.528  29.320  1.00  0.00           C  
ATOM   1106  C   ARG A 122     -23.312  84.416  28.280  1.00  0.00           C  
ATOM   1107  O   ARG A 122     -22.463  83.536  28.298  1.00  0.00           O  
ATOM   1108  CB  ARG A 122     -22.075  86.413  29.081  1.00  0.00           C  
ATOM   1109  CG  ARG A 122     -22.040  87.592  30.043  1.00  0.00           C  
ATOM   1110  CD  ARG A 122     -20.663  88.256  30.118  1.00  0.00           C  
ATOM   1111  NE  ARG A 122     -19.665  87.328  30.662  1.00  0.00           N  
ATOM   1112  HE  ARG A 122     -19.978  86.422  31.012  1.00  0.00           H  
ATOM   1113  CZ  ARG A 122     -18.377  87.619  30.717  1.00  0.00           C  
ATOM   1114  NH1 ARG A 122     -17.948  88.784  30.233  1.00  0.00           N  
ATOM   1115 1HH1 ARG A 122     -16.954  89.009  30.275  1.00  0.00           H  
ATOM   1116 2HH1 ARG A 122     -18.615  89.448  29.841  1.00  0.00           H  
ATOM   1117  NH2 ARG A 122     -17.517  86.763  31.222  1.00  0.00           N  
ATOM   1118 1HH2 ARG A 122     -16.523  86.988  31.264  1.00  0.00           H  
ATOM   1119 2HH2 ARG A 122     -17.845  85.871  31.592  1.00  0.00           H  
ATOM   1120  N   PHE A 123     -24.302  84.461  27.389  1.00  0.00           N  
ATOM   1121  HN  PHE A 123     -25.020  85.178  27.493  1.00  0.00           H  
ATOM   1122  CA  PHE A 123     -24.402  83.534  26.277  1.00  0.00           C  
ATOM   1123  C   PHE A 123     -24.051  84.292  25.029  1.00  0.00           C  
ATOM   1124  O   PHE A 123     -24.799  85.163  24.576  1.00  0.00           O  
ATOM   1125  CB  PHE A 123     -25.799  82.924  26.240  1.00  0.00           C  
ATOM   1126  CG  PHE A 123     -26.018  82.011  27.390  1.00  0.00           C  
ATOM   1127  CD1 PHE A 123     -25.601  80.758  27.348  1.00  0.00           C  
ATOM   1128  CD2 PHE A 123     -26.527  82.427  28.543  1.00  0.00           C  
ATOM   1129  CE1 PHE A 123     -25.738  79.915  28.455  1.00  0.00           C  
ATOM   1130  CE2 PHE A 123     -26.657  81.548  29.625  1.00  0.00           C  
ATOM   1131  CZ  PHE A 123     -26.255  80.322  29.566  1.00  0.00           C  
ATOM   1132  N   VAL A 124     -22.865  83.978  24.500  1.00  0.00           N  
ATOM   1133  HN  VAL A 124     -22.382  83.147  24.842  1.00  0.00           H  
ATOM   1134  CA  VAL A 124     -22.229  84.779  23.448  1.00  0.00           C  
ATOM   1135  C   VAL A 124     -22.209  84.100  22.084  1.00  0.00           C  
ATOM   1136  O   VAL A 124     -21.769  82.962  21.986  1.00  0.00           O  
ATOM   1137  CB  VAL A 124     -20.744  85.060  23.838  1.00  0.00           C  
ATOM   1138  CG1 VAL A 124     -20.106  86.056  22.856  1.00  0.00           C  
ATOM   1139  CG2 VAL A 124     -20.656  85.613  25.281  1.00  0.00           C  
ATOM   1140  N   PHE A 125     -22.685  84.809  21.048  1.00  0.00           N  
ATOM   1141  HN  PHE A 125     -23.131  85.709  21.225  1.00  0.00           H  
ATOM   1142  CA  PHE A 125     -22.580  84.319  19.661  1.00  0.00           C  
ATOM   1143  C   PHE A 125     -21.469  85.091  18.998  1.00  0.00           C  
ATOM   1144  O   PHE A 125     -21.421  86.326  19.133  1.00  0.00           O  
ATOM   1145  CB  PHE A 125     -23.866  84.611  18.912  1.00  0.00           C  
ATOM   1146  CG  PHE A 125     -25.067  83.958  19.515  1.00  0.00           C  
ATOM   1147  CD1 PHE A 125     -25.766  84.577  20.560  1.00  0.00           C  
ATOM   1148  CD2 PHE A 125     -25.486  82.695  19.064  1.00  0.00           C  
ATOM   1149  CE1 PHE A 125     -26.892  83.958  21.142  1.00  0.00           C  
ATOM   1150  CE2 PHE A 125     -26.606  82.061  19.623  1.00  0.00           C  
ATOM   1151  CZ  PHE A 125     -27.316  82.698  20.675  1.00  0.00           C  
ATOM   1152  N   VAL A 126     -20.563  84.383  18.306  1.00  0.00           N  
ATOM   1153  HN  VAL A 126     -20.669  83.371  18.235  1.00  0.00           H  
ATOM   1154  CA  VAL A 126     -19.427  85.032  17.652  1.00  0.00           C  
ATOM   1155  C   VAL A 126     -19.403  84.521  16.225  1.00  0.00           C  
ATOM   1156  O   VAL A 126     -19.521  83.301  16.007  1.00  0.00           O  
ATOM   1157  CB  VAL A 126     -18.065  84.685  18.318  1.00  0.00           C  
ATOM   1158  CG1 VAL A 126     -16.973  85.615  17.771  1.00  0.00           C  
ATOM   1159  CG2 VAL A 126     -18.126  84.801  19.871  1.00  0.00           C  
ATOM   1160  N   LEU A 127     -19.266  85.437  15.268  1.00  0.00           N  
ATOM   1161  HN  LEU A 127     -19.239  86.426  15.515  1.00  0.00           H  
ATOM   1162  CA  LEU A 127     -19.153  85.036  13.859  1.00  0.00           C  
ATOM   1163  C   LEU A 127     -17.753  85.354  13.369  1.00  0.00           C  
ATOM   1164  O   LEU A 127     -17.222  86.447  13.665  1.00  0.00           O  
ATOM   1165  CB  LEU A 127     -20.146  85.833  13.018  1.00  0.00           C  
ATOM   1166  CG  LEU A 127     -20.409  85.331  11.603  1.00  0.00           C  
ATOM   1167  CD1 LEU A 127     -21.251  84.062  11.671  1.00  0.00           C  
ATOM   1168  CD2 LEU A 127     -21.127  86.453  10.831  1.00  0.00           C  
ATOM   1169  N   PHE A 128     -17.181  84.432  12.598  1.00  0.00           N  
ATOM   1170  HN  PHE A 128     -17.669  83.550  12.441  1.00  0.00           H  
ATOM   1171  CA  PHE A 128     -15.875  84.638  11.966  1.00  0.00           C  
ATOM   1172  C   PHE A 128     -15.998  84.447  10.461  1.00  0.00           C  
ATOM   1173  O   PHE A 128     -16.795  83.616  10.002  1.00  0.00           O  
ATOM   1174  CB  PHE A 128     -14.876  83.584  12.444  1.00  0.00           C  
ATOM   1175  CG  PHE A 128     -14.612  83.611  13.938  1.00  0.00           C  
ATOM   1176  CD1 PHE A 128     -13.647  84.338  14.453  1.00  0.00           C  
ATOM   1177  CD2 PHE A 128     -15.311  82.887  14.797  1.00  0.00           C  
ATOM   1178  CE1 PHE A 128     -13.394  84.381  15.855  1.00  0.00           C  
ATOM   1179  CE2 PHE A 128     -15.046  82.928  16.182  1.00  0.00           C  
ATOM   1180  CZ  PHE A 128     -14.074  83.682  16.690  1.00  0.00           C  
ATOM   1181  N   ARG A 129     -15.173  85.155   9.705  1.00  0.00           N  
ATOM   1182  HN  ARG A 129     -14.616  85.901  10.122  1.00  0.00           H  
ATOM   1183  CA  ARG A 129     -15.057  84.872   8.277  1.00  0.00           C  
ATOM   1184  C   ARG A 129     -13.935  83.844   8.080  1.00  0.00           C  
ATOM   1185  O   ARG A 129     -12.809  84.029   8.584  1.00  0.00           O  
ATOM   1186  CB  ARG A 129     -14.775  86.152   7.474  1.00  0.00           C  
ATOM   1187  CG  ARG A 129     -14.788  85.955   5.942  1.00  0.00           C  
ATOM   1188  CD  ARG A 129     -14.622  87.303   5.185  1.00  0.00           C  
ATOM   1189  NE  ARG A 129     -15.802  87.602   4.369  1.00  0.00           N  
ATOM   1190  HE  ARG A 129     -16.581  86.945   4.415  1.00  0.00           H  
ATOM   1191  CZ  ARG A 129     -15.942  88.664   3.570  1.00  0.00           C  
ATOM   1192  NH1 ARG A 129     -14.964  89.556   3.461  1.00  0.00           N  
ATOM   1193 1HH1 ARG A 129     -15.071  90.367   2.851  1.00  0.00           H  
ATOM   1194 2HH1 ARG A 129     -14.105  89.427   3.996  1.00  0.00           H  
ATOM   1195  NH2 ARG A 129     -17.066  88.833   2.870  1.00  0.00           N  
ATOM   1196 1HH2 ARG A 129     -17.173  89.644   2.260  1.00  0.00           H  
ATOM   1197 2HH2 ARG A 129     -17.817  88.148   2.954  1.00  0.00           H  
ATOM   1198  N   GLN A 130     -14.242  82.756   7.366  1.00  0.00           N  
ATOM   1199  HN  GLN A 130     -15.209  82.605   7.080  1.00  0.00           H  
ATOM   1200  CA  GLN A 130     -13.225  81.777   6.985  1.00  0.00           C  
ATOM   1201  C   GLN A 130     -12.246  82.316   5.939  1.00  0.00           C  
ATOM   1202  O   GLN A 130     -12.545  83.251   5.155  1.00  0.00           O  
ATOM   1203  CB  GLN A 130     -13.898  80.450   6.531  1.00  0.00           C  
ATOM   1204  CG  GLN A 130     -14.790  79.881   7.648  1.00  0.00           C  
ATOM   1205  CD  GLN A 130     -15.740  78.765   7.260  1.00  0.00           C  
ATOM   1206  OE1 GLN A 130     -16.736  78.538   7.962  1.00  0.00           O  
ATOM   1207  NE2 GLN A 130     -15.456  78.067   6.159  1.00  0.00           N  
ATOM   1208 1HE2 GLN A 130     -16.095  77.316   5.898  1.00  0.00           H  
ATOM   1209 2HE2 GLN A 130     -14.636  78.254   5.581  1.00  0.00           H  
ATOM   1210  N   LYS A 131     -11.053  81.735   5.909  1.00  0.00           N  
ATOM   1211  HN  LYS A 131     -10.821  81.024   6.603  1.00  0.00           H  
ATOM   1212  CA  LYS A 131     -10.068  82.101   4.895  1.00  0.00           C  
ATOM   1213  C   LYS A 131     -10.654  81.754   3.526  1.00  0.00           C  
ATOM   1214  O   LYS A 131     -11.459  80.819   3.420  1.00  0.00           O  
ATOM   1215  CB  LYS A 131      -8.760  81.331   5.172  1.00  0.00           C  
ATOM   1216  CG  LYS A 131      -7.675  81.460   4.123  1.00  0.00           C  
ATOM   1217  CG  LYS A 131      -7.922  81.937   6.291  1.00  0.00           C  
ATOM   1218  CD  LYS A 131      -6.348  81.074   4.725  1.00  0.00           C  
ATOM   1219  CD  LYS A 131      -7.398  83.335   5.946  1.00  0.00           C  
ATOM   1220  CE  LYS A 131      -5.532  80.223   3.789  1.00  0.00           C  
ATOM   1221  CE  LYS A 131      -6.295  83.744   6.900  1.00  0.00           C  
ATOM   1222  NZ  LYS A 131      -4.557  79.396   4.535  1.00  0.00           N  
ATOM   1223  HZ1 LYS A 131      -4.004  78.819   3.901  1.00  0.00           H  
ATOM   1224  HZ2 LYS A 131      -5.013  78.833   5.253  1.00  0.00           H  
ATOM   1225  HZ3 LYS A 131      -3.964  79.966   5.138  1.00  0.00           H  
ATOM   1226  NZ  LYS A 131      -6.657  85.005   7.592  1.00  0.00           N  
ATOM   1227  HZ1 LYS A 131      -5.914  85.280   8.234  1.00  0.00           H  
ATOM   1228  HZ2 LYS A 131      -7.560  84.936   8.061  1.00  0.00           H  
ATOM   1229  HZ3 LYS A 131      -6.886  85.749   6.933  1.00  0.00           H  
ATOM   1230  N   GLN A 132     -10.289  82.512   2.506  1.00  0.00           N  
ATOM   1231  HN  GLN A 132      -9.668  83.304   2.673  1.00  0.00           H  
ATOM   1232  CA  GLN A 132     -10.751  82.245   1.147  1.00  0.00           C  
ATOM   1233  C   GLN A 132     -10.429  80.805   0.760  1.00  0.00           C  
ATOM   1234  O   GLN A 132      -9.341  80.289   1.072  1.00  0.00           O  
ATOM   1235  CB  GLN A 132     -10.066  83.165   0.137  1.00  0.00           C  
ATOM   1236  CG  GLN A 132     -10.470  84.645   0.223  1.00  0.00           C  
ATOM   1237  CD  GLN A 132     -10.238  85.386  -1.085  1.00  0.00           C  
ATOM   1238  OE1 GLN A 132      -9.194  85.232  -1.719  1.00  0.00           O  
ATOM   1239  NE2 GLN A 132     -11.216  86.186  -1.493  1.00  0.00           N  
ATOM   1240 1HE2 GLN A 132     -11.060  86.683  -2.370  1.00  0.00           H  
ATOM   1241 2HE2 GLN A 132     -12.081  86.314  -0.968  1.00  0.00           H  
ATOM   1242  N   ARG A 133     -11.376  80.163   0.080  1.00  0.00           N  
ATOM   1243  HN  ARG A 133     -12.262  80.636  -0.097  1.00  0.00           H  
ATOM   1244  CA  ARG A 133     -11.188  78.797  -0.424  1.00  0.00           C  
ATOM   1245  C   ARG A 133     -10.906  77.765   0.651  1.00  0.00           C  
ATOM   1246  O   ARG A 133     -10.088  76.842   0.474  1.00  0.00           O  
ATOM   1247  CB  ARG A 133     -10.084  78.767  -1.467  1.00  0.00           C  
ATOM   1248  CG  ARG A 133     -10.401  79.574  -2.667  1.00  0.00           C  
ATOM   1249  CD  ARG A 133      -9.308  79.463  -3.685  1.00  0.00           C  
ATOM   1250  NE  ARG A 133      -9.216  80.628  -4.545  1.00  0.00           N  
ATOM   1251  HE  ARG A 133     -10.015  81.261  -4.592  1.00  0.00           H  
ATOM   1252  CZ  ARG A 133      -8.147  80.909  -5.270  1.00  0.00           C  
ATOM   1253  NH1 ARG A 133      -7.093  80.091  -5.228  1.00  0.00           N  
ATOM   1254 1HH1 ARG A 133      -7.104  79.252  -4.647  1.00  0.00           H  
ATOM   1255 2HH1 ARG A 133      -6.268  80.308  -5.787  1.00  0.00           H  
ATOM   1256  NH2 ARG A 133      -8.133  82.001  -6.026  1.00  0.00           N  
ATOM   1257 1HH2 ARG A 133      -8.938  82.626  -6.058  1.00  0.00           H  
ATOM   1258 2HH2 ARG A 133      -7.308  82.218  -6.585  1.00  0.00           H  
ATOM   1259  N   ARG A 134     -11.597  77.913   1.766  1.00  0.00           N  
ATOM   1260  HN  ARG A 134     -12.224  78.711   1.867  1.00  0.00           H  
ATOM   1261  CA  ARG A 134     -11.479  76.974   2.829  1.00  0.00           C  
ATOM   1262  C   ARG A 134     -12.811  76.675   3.451  1.00  0.00           C  
ATOM   1263  O   ARG A 134     -13.537  77.587   3.876  1.00  0.00           O  
ATOM   1264  CB  ARG A 134     -10.585  77.498   3.968  1.00  0.00           C  
ATOM   1265  CG  ARG A 134      -9.141  77.791   3.549  1.00  0.00           C  
ATOM   1266  CD  ARG A 134      -8.326  76.507   3.411  1.00  0.00           C  
ATOM   1267  NE  ARG A 134      -6.917  76.771   3.124  1.00  0.00           N  
ATOM   1268  HE  ARG A 134      -6.247  76.671   3.887  1.00  0.00           H  
ATOM   1269  CZ  ARG A 134      -6.452  77.134   1.930  1.00  0.00           C  
ATOM   1270  NH1 ARG A 134      -7.269  77.297   0.896  1.00  0.00           N  
ATOM   1271 1HH1 ARG A 134      -8.270  77.137   1.012  1.00  0.00           H  
ATOM   1272 2HH1 ARG A 134      -6.913  77.575  -0.018  1.00  0.00           H  
ATOM   1273  NH2 ARG A 134      -5.145  77.343   1.778  1.00  0.00           N  
ATOM   1274 1HH2 ARG A 134      -4.517  77.218   2.572  1.00  0.00           H  
ATOM   1275 2HH2 ARG A 134      -4.789  77.621   0.864  1.00  0.00           H  
ATOM   1276  N   VAL A 135     -13.153  75.391   3.513  1.00  0.00           N  
ATOM   1277  HN  VAL A 135     -12.584  74.700   3.024  1.00  0.00           H  
ATOM   1278  CA  VAL A 135     -14.312  74.952   4.257  1.00  0.00           C  
ATOM   1279  C   VAL A 135     -13.733  74.136   5.397  1.00  0.00           C  
ATOM   1280  O   VAL A 135     -12.721  73.469   5.213  1.00  0.00           O  
ATOM   1281  CB  VAL A 135     -15.340  74.123   3.453  1.00  0.00           C  
ATOM   1282  CG1 VAL A 135     -16.187  75.037   2.593  1.00  0.00           C  
ATOM   1283  CG2 VAL A 135     -14.625  73.074   2.607  1.00  0.00           C  
ATOM   1284  N   ILE A 136     -14.362  74.202   6.567  1.00  0.00           N  
ATOM   1285  HN  ILE A 136     -15.228  74.737   6.634  1.00  0.00           H  
ATOM   1286  CA  ILE A 136     -13.843  73.524   7.771  1.00  0.00           C  
ATOM   1287  C   ILE A 136     -14.873  72.617   8.456  1.00  0.00           C  
ATOM   1288  O   ILE A 136     -16.079  72.879   8.406  1.00  0.00           O  
ATOM   1289  CB  ILE A 136     -13.249  74.540   8.786  1.00  0.00           C  
ATOM   1290  CG1 ILE A 136     -14.332  75.467   9.377  1.00  0.00           C  
ATOM   1291  CG2 ILE A 136     -12.122  75.362   8.135  1.00  0.00           C  
ATOM   1292  CD1 ILE A 136     -13.821  76.374  10.548  1.00  0.00           C  
ATOM   1293  N   PHE A 137     -14.362  71.578   9.120  1.00  0.00           N  
ATOM   1294  HN  PHE A 137     -13.350  71.452   9.120  1.00  0.00           H  
ATOM   1295  CA  PHE A 137     -15.184  70.611   9.847  1.00  0.00           C  
ATOM   1296  C   PHE A 137     -14.518  70.232  11.172  1.00  0.00           C  
ATOM   1297  O   PHE A 137     -13.990  69.106  11.300  1.00  0.00           O  
ATOM   1298  CB  PHE A 137     -15.403  69.370   8.971  1.00  0.00           C  
ATOM   1299  CG  PHE A 137     -15.994  69.690   7.627  1.00  0.00           C  
ATOM   1300  CD1 PHE A 137     -17.379  69.777   7.463  1.00  0.00           C  
ATOM   1301  CD2 PHE A 137     -15.169  69.946   6.533  1.00  0.00           C  
ATOM   1302  CE1 PHE A 137     -17.930  70.099   6.221  1.00  0.00           C  
ATOM   1303  CE2 PHE A 137     -15.712  70.292   5.292  1.00  0.00           C  
ATOM   1304  CZ  PHE A 137     -17.095  70.364   5.138  1.00  0.00           C  
ATOM   1305  N   PRO A 138     -14.550  71.145  12.145  1.00  0.00           N  
ATOM   1306  CA  PRO A 138     -13.897  70.923  13.444  1.00  0.00           C  
ATOM   1307  C   PRO A 138     -14.393  69.652  14.132  1.00  0.00           C  
ATOM   1308  O   PRO A 138     -15.591  69.372  14.134  1.00  0.00           O  
ATOM   1309  CB  PRO A 138     -14.290  72.153  14.250  1.00  0.00           C  
ATOM   1310  CG  PRO A 138     -14.528  73.238  13.208  1.00  0.00           C  
ATOM   1311  CD  PRO A 138     -15.180  72.484  12.079  1.00  0.00           C  
ATOM   1312  N   ASN A 139     -13.448  68.894  14.673  1.00  0.00           N  
ATOM   1313  HN  ASN A 139     -12.474  69.115  14.466  1.00  0.00           H  
ATOM   1314  CA  ASN A 139     -13.728  67.761  15.549  1.00  0.00           C  
ATOM   1315  C   ASN A 139     -13.575  68.248  16.996  1.00  0.00           C  
ATOM   1316  O   ASN A 139     -12.448  68.417  17.478  1.00  0.00           O  
ATOM   1317  CB  ASN A 139     -12.724  66.645  15.281  1.00  0.00           C  
ATOM   1318  CG  ASN A 139     -12.653  65.648  16.421  1.00  0.00           C  
ATOM   1319  OD1 ASN A 139     -13.376  64.657  16.423  1.00  0.00           O  
ATOM   1320  ND2 ASN A 139     -11.791  65.920  17.415  1.00  0.00           N  
ATOM   1321 1HD2 ASN A 139     -11.190  66.744  17.413  1.00  0.00           H  
ATOM   1322 2HD2 ASN A 139     -11.743  65.249  18.182  1.00  0.00           H  
ATOM   1323  N   ILE A 140     -14.694  68.487  17.678  1.00  0.00           N  
ATOM   1324  HN  ILE A 140     -15.599  68.324  17.237  1.00  0.00           H  
ATOM   1325  CA  ILE A 140     -14.637  68.983  19.059  1.00  0.00           C  
ATOM   1326  C   ILE A 140     -15.062  67.875  20.024  1.00  0.00           C  
ATOM   1327  O   ILE A 140     -16.243  67.523  20.098  1.00  0.00           O  
ATOM   1328  CB  ILE A 140     -15.476  70.268  19.257  1.00  0.00           C  
ATOM   1329  CG1 ILE A 140     -15.136  71.339  18.197  1.00  0.00           C  
ATOM   1330  CG2 ILE A 140     -15.237  70.836  20.647  1.00  0.00           C  
ATOM   1331  CD1 ILE A 140     -13.707  71.887  18.236  1.00  0.00           C  
ATOM   1332  N   PRO A 141     -14.099  67.300  20.739  1.00  0.00           N  
ATOM   1333  CA  PRO A 141     -14.386  66.133  21.577  1.00  0.00           C  
ATOM   1334  C   PRO A 141     -15.177  66.462  22.852  1.00  0.00           C  
ATOM   1335  O   PRO A 141     -15.892  65.591  23.337  1.00  0.00           O  
ATOM   1336  CB  PRO A 141     -12.989  65.572  21.884  1.00  0.00           C  
ATOM   1337  CG  PRO A 141     -12.074  66.771  21.837  1.00  0.00           C  
ATOM   1338  CD  PRO A 141     -12.681  67.711  20.818  1.00  0.00           C  
ATOM   1339  N   SER A 142     -15.107  67.702  23.345  1.00  0.00           N  
ATOM   1340  HN  SER A 142     -14.593  68.419  22.833  1.00  0.00           H  
ATOM   1341  CA  SER A 142     -15.756  68.045  24.607  1.00  0.00           C  
ATOM   1342  C   SER A 142     -16.291  69.474  24.595  1.00  0.00           C  
ATOM   1343  O   SER A 142     -15.679  70.339  23.989  1.00  0.00           O  
ATOM   1344  CB  SER A 142     -14.751  67.879  25.751  1.00  0.00           C  
ATOM   1345  OG  SER A 142     -15.178  68.561  26.908  1.00  0.00           O  
ATOM   1346  HG  SER A 142     -14.555  68.458  27.618  1.00  0.00           H  
ATOM   1347  N   ARG A 143     -17.426  69.712  25.253  1.00  0.00           N  
ATOM   1348  HN  ARG A 143     -17.917  68.939  25.701  1.00  0.00           H  
ATOM   1349  CA  ARG A 143     -17.985  71.078  25.344  1.00  0.00           C  
ATOM   1350  C   ARG A 143     -17.399  71.910  26.499  1.00  0.00           C  
ATOM   1351  O   ARG A 143     -17.600  73.123  26.536  1.00  0.00           O  
ATOM   1352  CB  ARG A 143     -19.508  71.051  25.503  1.00  0.00           C  
ATOM   1353  CG  ARG A 143     -20.275  70.481  24.318  1.00  0.00           C  
ATOM   1354  CD  ARG A 143     -21.752  70.394  24.571  1.00  0.00           C  
ATOM   1355  NE  ARG A 143     -22.515  69.789  23.462  1.00  0.00           N  
ATOM   1356  HE  ARG A 143     -22.506  68.772  23.381  1.00  0.00           H  
ATOM   1357  CZ  ARG A 143     -23.218  70.479  22.554  1.00  0.00           C  
ATOM   1358  NH1 ARG A 143     -23.259  71.809  22.589  1.00  0.00           N  
ATOM   1359 1HH1 ARG A 143     -22.745  72.309  23.315  1.00  0.00           H  
ATOM   1360 2HH1 ARG A 143     -23.794  72.334  21.898  1.00  0.00           H  
ATOM   1361  NH2 ARG A 143     -23.890  69.825  21.605  1.00  0.00           N  
ATOM   1362 1HH2 ARG A 143     -23.859  68.806  21.578  1.00  0.00           H  
ATOM   1363 2HH2 ARG A 143     -24.425  70.350  20.914  1.00  0.00           H  
ATOM   1364  N   ASP A 144     -16.686  71.282  27.430  1.00  0.00           N  
ATOM   1365  HN  ASP A 144     -16.526  70.277  27.359  1.00  0.00           H  
ATOM   1366  CA  ASP A 144     -16.131  72.036  28.558  1.00  0.00           C  
ATOM   1367  C   ASP A 144     -14.695  72.485  28.288  1.00  0.00           C  
ATOM   1368  O   ASP A 144     -14.021  71.875  27.459  1.00  0.00           O  
ATOM   1369  CB  ASP A 144     -16.199  71.179  29.822  1.00  0.00           C  
ATOM   1370  CG  ASP A 144     -17.587  70.576  30.034  1.00  0.00           C  
ATOM   1371  OD1 ASP A 144     -18.532  71.364  30.258  1.00  0.00           O  
ATOM   1372  OD2 ASP A 144     -17.817  69.347  30.003  1.00  0.00           O  
ATOM   1373  N   HIS A 145     -14.266  73.557  28.962  1.00  0.00           N  
ATOM   1374  HN  HIS A 145     -14.918  74.009  29.603  1.00  0.00           H  
ATOM   1375  CA  HIS A 145     -12.917  74.126  28.840  1.00  0.00           C  
ATOM   1376  C   HIS A 145     -12.621  74.552  27.382  1.00  0.00           C  
ATOM   1377  O   HIS A 145     -11.463  74.493  26.924  1.00  0.00           O  
ATOM   1378  CB  HIS A 145     -11.831  73.134  29.329  1.00  0.00           C  
ATOM   1379  CG  HIS A 145     -12.026  72.635  30.731  1.00  0.00           C  
ATOM   1380  ND1 HIS A 145     -11.811  73.428  31.834  1.00  0.00           N  
ATOM   1381  HD1 HIS A 145     -11.518  74.405  31.808  1.00  0.00           H  
ATOM   1382  CD2 HIS A 145     -12.346  71.407  31.210  1.00  0.00           C  
ATOM   1383  CE1 HIS A 145     -12.042  72.731  32.934  1.00  0.00           C  
ATOM   1384  NE2 HIS A 145     -12.354  71.494  32.584  1.00  0.00           N  
ATOM   1385  HE2 HIS A 145     -12.566  70.730  33.226  1.00  0.00           H  
ATOM   1386  N   PHE A 146     -13.663  74.983  26.669  1.00  0.00           N  
ATOM   1387  HN  PHE A 146     -14.588  74.988  27.098  1.00  0.00           H  
ATOM   1388  CA  PHE A 146     -13.516  75.451  25.281  1.00  0.00           C  
ATOM   1389  C   PHE A 146     -12.865  76.842  25.307  1.00  0.00           C  
ATOM   1390  O   PHE A 146     -13.047  77.590  26.267  1.00  0.00           O  
ATOM   1391  CB  PHE A 146     -14.897  75.514  24.614  1.00  0.00           C  
ATOM   1392  CG  PHE A 146     -14.859  75.921  23.153  1.00  0.00           C  
ATOM   1393  CD1 PHE A 146     -14.553  74.974  22.168  1.00  0.00           C  
ATOM   1394  CD2 PHE A 146     -15.107  77.265  22.771  1.00  0.00           C  
ATOM   1395  CE1 PHE A 146     -14.497  75.344  20.821  1.00  0.00           C  
ATOM   1396  CE2 PHE A 146     -15.066  77.651  21.427  1.00  0.00           C  
ATOM   1397  CZ  PHE A 146     -14.762  76.673  20.444  1.00  0.00           C  
ATOM   1398  N   ASN A 147     -12.079  77.178  24.279  1.00  0.00           N  
ATOM   1399  HN  ASN A 147     -11.957  76.527  23.503  1.00  0.00           H  
ATOM   1400  CA  ASN A 147     -11.387  78.481  24.256  1.00  0.00           C  
ATOM   1401  C   ASN A 147     -11.610  79.082  22.871  1.00  0.00           C  
ATOM   1402  O   ASN A 147     -10.983  78.642  21.897  1.00  0.00           O  
ATOM   1403  CB  ASN A 147      -9.884  78.308  24.528  1.00  0.00           C  
ATOM   1404  CG  ASN A 147      -9.157  79.632  24.644  1.00  0.00           C  
ATOM   1405  OD1 ASN A 147      -9.338  80.538  23.810  1.00  0.00           O  
ATOM   1406  ND2 ASN A 147      -8.332  79.775  25.705  1.00  0.00           N  
ATOM   1407 1HD2 ASN A 147      -7.843  80.666  25.783  1.00  0.00           H  
ATOM   1408 2HD2 ASN A 147      -8.184  79.033  26.388  1.00  0.00           H  
ATOM   1409  N   THR A 148     -12.470  80.098  22.793  1.00  0.00           N  
ATOM   1410  HN  THR A 148     -12.888  80.472  23.645  1.00  0.00           H  
ATOM   1411  CA  THR A 148     -12.819  80.681  21.498  1.00  0.00           C  
ATOM   1412  C   THR A 148     -11.615  81.274  20.808  1.00  0.00           C  
ATOM   1413  O   THR A 148     -11.458  81.145  19.586  1.00  0.00           O  
ATOM   1414  CB  THR A 148     -13.928  81.700  21.694  1.00  0.00           C  
ATOM   1415  OG1 THR A 148     -15.102  81.001  22.148  1.00  0.00           O  
ATOM   1416  HG1 THR A 148     -15.796  81.638  22.271  1.00  0.00           H  
ATOM   1417  CG2 THR A 148     -14.344  82.329  20.360  1.00  0.00           C  
ATOM   1418  N   ARG A 149     -10.763  81.954  21.565  1.00  0.00           N  
ATOM   1419  HN  ARG A 149     -10.927  82.050  22.567  1.00  0.00           H  
ATOM   1420  CA  ARG A 149      -9.584  82.565  20.946  1.00  0.00           C  
ATOM   1421  C   ARG A 149      -8.716  81.448  20.323  1.00  0.00           C  
ATOM   1422  O   ARG A 149      -8.206  81.583  19.207  1.00  0.00           O  
ATOM   1423  CB  ARG A 149      -8.750  83.300  21.981  1.00  0.00           C  
ATOM   1424  CG  ARG A 149      -9.274  84.686  22.366  1.00  0.00           C  
ATOM   1425  CD  ARG A 149      -8.345  85.297  23.416  1.00  0.00           C  
ATOM   1426  NE  ARG A 149      -8.631  86.708  23.706  1.00  0.00           N  
ATOM   1427  HE  ARG A 149      -8.320  87.400  23.025  1.00  0.00           H  
ATOM   1428  CZ  ARG A 149      -9.260  87.151  24.781  1.00  0.00           C  
ATOM   1429  NH1 ARG A 149      -9.739  86.297  25.693  1.00  0.00           N  
ATOM   1430 1HH1 ARG A 149     -10.224  86.639  26.522  1.00  0.00           H  
ATOM   1431 2HH1 ARG A 149      -9.622  85.291  25.571  1.00  0.00           H  
ATOM   1432  NH2 ARG A 149      -9.413  88.466  24.941  1.00  0.00           N  
ATOM   1433 1HH2 ARG A 149      -9.898  88.808  25.770  1.00  0.00           H  
ATOM   1434 2HH2 ARG A 149      -9.048  89.117  24.246  1.00  0.00           H  
ATOM   1435  N   LYS A 150      -8.550  80.341  21.047  1.00  0.00           N  
ATOM   1436  HN  LYS A 150      -9.040  80.232  21.935  1.00  0.00           H  
ATOM   1437  CA  LYS A 150      -7.656  79.274  20.561  1.00  0.00           C  
ATOM   1438  C   LYS A 150      -8.282  78.541  19.377  1.00  0.00           C  
ATOM   1439  O   LYS A 150      -7.581  78.076  18.454  1.00  0.00           O  
ATOM   1440  CB  LYS A 150      -7.304  78.305  21.688  1.00  0.00           C  
ATOM   1441  CG  LYS A 150      -6.320  78.924  22.709  1.00  0.00           C  
ATOM   1442  CD  LYS A 150      -5.912  77.929  23.782  1.00  0.00           C  
ATOM   1443  CE  LYS A 150      -5.176  78.654  24.890  1.00  0.00           C  
ATOM   1444  NZ  LYS A 150      -4.412  77.684  25.692  1.00  0.00           N  
ATOM   1445  HZ1 LYS A 150      -3.916  78.172  26.438  1.00  0.00           H  
ATOM   1446  HZ2 LYS A 150      -3.785  77.120  25.119  1.00  0.00           H  
ATOM   1447  HZ3 LYS A 150      -5.001  76.932  26.049  1.00  0.00           H  
ATOM   1448  N   PHE A 151      -9.606  78.444  19.413  1.00  0.00           N  
ATOM   1449  HN  PHE A 151     -10.111  78.824  20.213  1.00  0.00           H  
ATOM   1450  CA  PHE A 151     -10.352  77.810  18.340  1.00  0.00           C  
ATOM   1451  C   PHE A 151     -10.158  78.597  17.052  1.00  0.00           C  
ATOM   1452  O   PHE A 151      -9.927  78.021  15.978  1.00  0.00           O  
ATOM   1453  CB  PHE A 151     -11.841  77.785  18.723  1.00  0.00           C  
ATOM   1454  CG  PHE A 151     -12.760  77.348  17.615  1.00  0.00           C  
ATOM   1455  CD1 PHE A 151     -12.929  76.000  17.294  1.00  0.00           C  
ATOM   1456  CD2 PHE A 151     -13.497  78.310  16.909  1.00  0.00           C  
ATOM   1457  CE1 PHE A 151     -13.816  75.629  16.272  1.00  0.00           C  
ATOM   1458  CE2 PHE A 151     -14.375  77.948  15.902  1.00  0.00           C  
ATOM   1459  CZ  PHE A 151     -14.541  76.614  15.567  1.00  0.00           C  
ATOM   1460  N   ALA A 152     -10.259  79.926  17.149  1.00  0.00           N  
ATOM   1461  HN  ALA A 152     -10.474  80.365  18.044  1.00  0.00           H  
ATOM   1462  CA  ALA A 152     -10.058  80.735  15.962  1.00  0.00           C  
ATOM   1463  C   ALA A 152      -8.647  80.611  15.405  1.00  0.00           C  
ATOM   1464  O   ALA A 152      -8.452  80.641  14.169  1.00  0.00           O  
ATOM   1465  CB  ALA A 152     -10.368  82.181  16.265  1.00  0.00           C  
ATOM   1466  N   VAL A 153      -7.652  80.475  16.290  1.00  0.00           N  
ATOM   1467  HN  VAL A 153      -7.847  80.493  17.291  1.00  0.00           H  
ATOM   1468  CA  VAL A 153      -6.285  80.301  15.809  1.00  0.00           C  
ATOM   1469  C   VAL A 153      -6.183  78.943  15.125  1.00  0.00           C  
ATOM   1470  O   VAL A 153      -5.556  78.815  14.060  1.00  0.00           O  
ATOM   1471  CB  VAL A 153      -5.231  80.424  16.939  1.00  0.00           C  
ATOM   1472  CG1 VAL A 153      -3.850  79.915  16.494  1.00  0.00           C  
ATOM   1473  CG2 VAL A 153      -5.132  81.864  17.408  1.00  0.00           C  
ATOM   1474  N   GLU A 154      -6.806  77.928  15.722  1.00  0.00           N  
ATOM   1475  HN  GLU A 154      -7.383  78.089  16.548  1.00  0.00           H  
ATOM   1476  CA  GLU A 154      -6.651  76.576  15.176  1.00  0.00           C  
ATOM   1477  C   GLU A 154      -7.213  76.507  13.751  1.00  0.00           C  
ATOM   1478  O   GLU A 154      -6.643  75.843  12.876  1.00  0.00           O  
ATOM   1479  CB  GLU A 154      -7.320  75.514  16.078  1.00  0.00           C  
ATOM   1480  CG  GLU A 154      -7.252  74.111  15.473  1.00  0.00           C  
ATOM   1481  CD  GLU A 154      -7.695  72.977  16.379  1.00  0.00           C  
ATOM   1482  OE1 GLU A 154      -8.044  73.213  17.549  1.00  0.00           O  
ATOM   1483  OE2 GLU A 154      -7.700  71.814  15.896  1.00  0.00           O  
ATOM   1484  N   TYR A 155      -8.346  77.168  13.519  1.00  0.00           N  
ATOM   1485  HN  TYR A 155      -8.734  77.772  14.243  1.00  0.00           H  
ATOM   1486  CA  TYR A 155      -9.036  77.039  12.246  1.00  0.00           C  
ATOM   1487  C   TYR A 155      -8.833  78.224  11.305  1.00  0.00           C  
ATOM   1488  O   TYR A 155      -9.554  78.377  10.323  1.00  0.00           O  
ATOM   1489  CB  TYR A 155     -10.502  76.652  12.477  1.00  0.00           C  
ATOM   1490  CG  TYR A 155     -10.590  75.272  13.138  1.00  0.00           C  
ATOM   1491  CD1 TYR A 155     -10.484  74.099  12.390  1.00  0.00           C  
ATOM   1492  CD2 TYR A 155     -10.733  75.158  14.526  1.00  0.00           C  
ATOM   1493  CE1 TYR A 155     -10.553  72.841  13.012  1.00  0.00           C  
ATOM   1494  CE2 TYR A 155     -10.798  73.915  15.158  1.00  0.00           C  
ATOM   1495  CZ  TYR A 155     -10.701  72.764  14.404  1.00  0.00           C  
ATOM   1496  OH  TYR A 155     -10.758  71.535  15.041  1.00  0.00           O  
ATOM   1497  HH  TYR A 155     -10.858  71.483  15.984  1.00  0.00           H  
ATOM   1498  N   ASP A 156      -7.826  79.045  11.608  1.00  0.00           N  
ATOM   1499  HN  ASP A 156      -7.292  78.871  12.459  1.00  0.00           H  
ATOM   1500  CA  ASP A 156      -7.456  80.191  10.763  1.00  0.00           C  
ATOM   1501  C   ASP A 156      -8.644  81.145  10.547  1.00  0.00           C  
ATOM   1502  O   ASP A 156      -8.935  81.526   9.410  1.00  0.00           O  
ATOM   1503  CB  ASP A 156      -6.972  79.727   9.391  1.00  0.00           C  
ATOM   1504  CG  ASP A 156      -5.737  78.893   9.448  1.00  0.00           C  
ATOM   1505  CG  ASP A 156      -5.849  80.595   8.852  1.00  0.00           C  
ATOM   1506  OD1 ASP A 156      -4.795  79.247  10.180  1.00  0.00           O  
ATOM   1507  OD1 ASP A 156      -5.512  81.627   9.490  1.00  0.00           O  
ATOM   1508  OD2 ASP A 156      -5.608  77.870   8.749  1.00  0.00           O  
ATOM   1509  OD2 ASP A 156      -5.256  80.332   7.791  1.00  0.00           O  
ATOM   1510  N   LEU A 157      -9.325  81.507  11.630  1.00  0.00           N  
ATOM   1511  HN  LEU A 157      -8.975  81.249  12.552  1.00  0.00           H  
ATOM   1512  CA  LEU A 157     -10.574  82.273  11.520  1.00  0.00           C  
ATOM   1513  C   LEU A 157     -10.398  83.759  11.794  1.00  0.00           C  
ATOM   1514  O   LEU A 157     -11.366  84.556  11.723  1.00  0.00           O  
ATOM   1515  CB  LEU A 157     -11.604  81.694  12.460  1.00  0.00           C  
ATOM   1516  CG  LEU A 157     -12.094  80.288  12.109  1.00  0.00           C  
ATOM   1517  CD1 LEU A 157     -12.966  79.864  13.243  1.00  0.00           C  
ATOM   1518  CD2 LEU A 157     -12.859  80.242  10.734  1.00  0.00           C  
ATOM   1519  N   GLY A 158      -9.166  84.146  12.092  1.00  0.00           N  
ATOM   1520  HN  GLY A 158      -8.424  83.452  12.187  1.00  0.00           H  
ATOM   1521  CA  GLY A 158      -8.867  85.559  12.284  1.00  0.00           C  
ATOM   1522  C   GLY A 158      -9.580  86.122  13.498  1.00  0.00           C  
ATOM   1523  O   GLY A 158      -9.791  85.412  14.495  1.00  0.00           O  
ATOM   1524  N   LEU A 159      -9.983  87.394  13.405  1.00  0.00           N  
ATOM   1525  HN  LEU A 159      -9.754  87.917  12.560  1.00  0.00           H  
ATOM   1526  CA  LEU A 159     -10.735  88.067  14.459  1.00  0.00           C  
ATOM   1527  C   LEU A 159     -12.226  87.935  14.175  1.00  0.00           C  
ATOM   1528  O   LEU A 159     -12.613  87.725  13.012  1.00  0.00           O  
ATOM   1529  CB  LEU A 159     -10.349  89.566  14.479  1.00  0.00           C  
ATOM   1530  CG  LEU A 159      -9.052  89.885  15.238  1.00  0.00           C  
ATOM   1531  CD1 LEU A 159      -8.632  91.358  14.931  1.00  0.00           C  
ATOM   1532  CD2 LEU A 159      -9.177  89.640  16.743  1.00  0.00           C  
ATOM   1533  N   PRO A 160     -13.073  88.063  15.195  1.00  0.00           N  
ATOM   1534  CA  PRO A 160     -14.521  88.072  14.977  1.00  0.00           C  
ATOM   1535  C   PRO A 160     -14.899  89.166  13.989  1.00  0.00           C  
ATOM   1536  O   PRO A 160     -14.233  90.226  13.948  1.00  0.00           O  
ATOM   1537  CB  PRO A 160     -15.084  88.438  16.369  1.00  0.00           C  
ATOM   1538  CG  PRO A 160     -13.998  87.894  17.305  1.00  0.00           C  
ATOM   1539  CD  PRO A 160     -12.738  88.258  16.620  1.00  0.00           C  
ATOM   1540  N   VAL A 161     -15.929  88.894  13.170  1.00  0.00           N  
ATOM   1541  HN  VAL A 161     -16.303  87.946  13.127  1.00  0.00           H  
ATOM   1542  CA  VAL A 161     -16.514  89.933  12.347  1.00  0.00           C  
ATOM   1543  C   VAL A 161     -17.831  90.478  12.928  1.00  0.00           C  
ATOM   1544  O   VAL A 161     -18.305  91.512  12.487  1.00  0.00           O  
ATOM   1545  CB  VAL A 161     -16.717  89.443  10.877  1.00  0.00           C  
ATOM   1546  CG1 VAL A 161     -15.366  89.073  10.290  1.00  0.00           C  
ATOM   1547  CG2 VAL A 161     -17.730  88.277  10.822  1.00  0.00           C  
ATOM   1548  N   ALA A 162     -18.408  89.772  13.904  1.00  0.00           N  
ATOM   1549  HN  ALA A 162     -17.968  88.898  14.190  1.00  0.00           H  
ATOM   1550  CA  ALA A 162     -19.653  90.188  14.595  1.00  0.00           C  
ATOM   1551  C   ALA A 162     -19.753  89.379  15.888  1.00  0.00           C  
ATOM   1552  O   ALA A 162     -19.219  88.250  15.992  1.00  0.00           O  
ATOM   1553  CB  ALA A 162     -20.920  89.907  13.707  1.00  0.00           C  
ATOM   1554  N   ALA A 163     -20.434  89.942  16.882  1.00  0.00           N  
ATOM   1555  HN  ALA A 163     -20.755  90.907  16.803  1.00  0.00           H  
ATOM   1556  CA  ALA A 163     -20.720  89.164  18.094  1.00  0.00           C  
ATOM   1557  C   ALA A 163     -21.930  89.794  18.758  1.00  0.00           C  
ATOM   1558  O   ALA A 163     -22.180  91.006  18.624  1.00  0.00           O  
ATOM   1559  CB  ALA A 163     -19.525  89.161  19.018  1.00  0.00           C  
ATOM   1560  N   VAL A 164     -22.705  88.971  19.446  1.00  0.00           N  
ATOM   1561  HN  VAL A 164     -22.515  87.969  19.428  1.00  0.00           H  
ATOM   1562  CA  VAL A 164     -23.834  89.478  20.235  1.00  0.00           C  
ATOM   1563  C   VAL A 164     -23.987  88.561  21.451  1.00  0.00           C  
ATOM   1564  O   VAL A 164     -23.590  87.400  21.394  1.00  0.00           O  
ATOM   1565  CB  VAL A 164     -25.124  89.550  19.403  1.00  0.00           C  
ATOM   1566  CG1 VAL A 164     -25.631  88.181  19.053  1.00  0.00           C  
ATOM   1567  CG2 VAL A 164     -26.206  90.384  20.128  1.00  0.00           C  
ATOM   1568  N   PHE A 165     -24.582  89.066  22.512  1.00  0.00           N  
ATOM   1569  HN  PHE A 165     -24.885  90.040  22.540  1.00  0.00           H  
ATOM   1570  CA  PHE A 165     -24.787  88.179  23.636  1.00  0.00           C  
ATOM   1571  C   PHE A 165     -26.016  88.569  24.441  1.00  0.00           C  
ATOM   1572  O   PHE A 165     -26.459  89.711  24.422  1.00  0.00           O  
ATOM   1573  CB  PHE A 165     -23.558  88.199  24.572  1.00  0.00           C  
ATOM   1574  CG  PHE A 165     -23.406  89.394  25.516  1.00  0.00           C  
ATOM   1575  CD1 PHE A 165     -22.965  90.619  25.069  1.00  0.00           C  
ATOM   1576  CD2 PHE A 165     -23.739  89.262  26.861  1.00  0.00           C  
ATOM   1577  CE1 PHE A 165     -22.830  91.691  25.915  1.00  0.00           C  
ATOM   1578  CE2 PHE A 165     -23.620  90.344  27.756  1.00  0.00           C  
ATOM   1579  CZ  PHE A 165     -23.173  91.544  27.267  1.00  0.00           C  
ATOM   1580  N   PHE A 166     -26.529  87.586  25.181  1.00  0.00           N  
ATOM   1581  HN  PHE A 166     -26.179  86.635  25.066  1.00  0.00           H  
ATOM   1582  CA  PHE A 166     -27.583  87.851  26.153  1.00  0.00           C  
ATOM   1583  C   PHE A 166     -27.138  87.318  27.516  1.00  0.00           C  
ATOM   1584  O   PHE A 166     -26.261  86.455  27.591  1.00  0.00           O  
ATOM   1585  CB  PHE A 166     -28.930  87.241  25.752  1.00  0.00           C  
ATOM   1586  CG  PHE A 166     -28.975  85.754  25.684  1.00  0.00           C  
ATOM   1587  CD1 PHE A 166     -29.269  84.970  26.791  1.00  0.00           C  
ATOM   1588  CD2 PHE A 166     -28.762  85.115  24.450  1.00  0.00           C  
ATOM   1589  CE1 PHE A 166     -29.400  83.601  26.699  1.00  0.00           C  
ATOM   1590  CE2 PHE A 166     -28.857  83.716  24.363  1.00  0.00           C  
ATOM   1591  CZ  PHE A 166     -29.190  82.969  25.482  1.00  0.00           C  
ATOM   1592  N   ASN A 167     -27.760  87.822  28.579  1.00  0.00           N  
ATOM   1593  HN  ASN A 167     -28.436  88.572  28.436  1.00  0.00           H  
ATOM   1594  CA  ASN A 167     -27.519  87.349  29.946  1.00  0.00           C  
ATOM   1595  C   ASN A 167     -28.672  86.443  30.335  1.00  0.00           C  
ATOM   1596  O   ASN A 167     -29.801  86.736  29.988  1.00  0.00           O  
ATOM   1597  CB  ASN A 167     -27.493  88.520  30.922  1.00  0.00           C  
ATOM   1598  CG  ASN A 167     -26.252  89.352  30.780  1.00  0.00           C  
ATOM   1599  OD1 ASN A 167     -25.143  88.807  30.760  1.00  0.00           O  
ATOM   1600  ND2 ASN A 167     -26.419  90.671  30.651  1.00  0.00           N  
ATOM   1601 1HD2 ASN A 167     -25.576  91.236  30.554  1.00  0.00           H  
ATOM   1602 2HD2 ASN A 167     -27.334  91.121  30.668  1.00  0.00           H  
ATOM   1603  N   ALA A 168     -28.393  85.353  31.049  1.00  0.00           N  
ATOM   1604  HN  ALA A 168     -27.420  85.123  31.253  1.00  0.00           H  
ATOM   1605  CA  ALA A 168     -29.452  84.485  31.543  1.00  0.00           C  
ATOM   1606  C   ALA A 168     -29.040  83.847  32.868  1.00  0.00           C  
ATOM   1607  O   ALA A 168     -27.856  83.548  33.092  1.00  0.00           O  
ATOM   1608  CB  ALA A 168     -29.799  83.421  30.524  1.00  0.00           C  
ATOM   1609  N   GLN A 169     -30.023  83.658  33.739  1.00  0.00           N  
ATOM   1610  HN  GLN A 169     -30.953  84.012  33.515  1.00  0.00           H  
ATOM   1611  CA  GLN A 169     -29.822  82.963  35.005  1.00  0.00           C  
ATOM   1612  C   GLN A 169     -30.969  81.980  35.238  1.00  0.00           C  
ATOM   1613  O   GLN A 169     -32.022  82.075  34.597  1.00  0.00           O  
ATOM   1614  CB  GLN A 169     -29.716  83.959  36.156  1.00  0.00           C  
ATOM   1615  CG  GLN A 169     -31.009  84.660  36.479  1.00  0.00           C  
ATOM   1616  CD  GLN A 169     -30.821  85.743  37.507  1.00  0.00           C  
ATOM   1617  OE1 GLN A 169     -30.539  85.452  38.670  1.00  0.00           O  
ATOM   1618  NE2 GLN A 169     -30.948  86.999  37.084  1.00  0.00           N  
ATOM   1619 1HE2 GLN A 169     -30.821  87.733  37.781  1.00  0.00           H  
ATOM   1620 2HE2 GLN A 169     -31.182  87.240  36.121  1.00  0.00           H  
ATOM   1621  N   ARG A 170     -30.769  81.053  36.168  1.00  0.00           N  
ATOM   1622  HN  ARG A 170     -29.873  81.025  36.655  1.00  0.00           H  
ATOM   1623  CA  ARG A 170     -31.803  80.064  36.516  1.00  0.00           C  
ATOM   1624  C   ARG A 170     -33.109  80.789  36.902  1.00  0.00           C  
ATOM   1625  O   ARG A 170     -33.061  81.754  37.652  1.00  0.00           O  
ATOM   1626  CB  ARG A 170     -31.274  79.223  37.678  1.00  0.00           C  
ATOM   1627  CG  ARG A 170     -31.846  77.806  37.794  1.00  0.00           C  
ATOM   1628  CD  ARG A 170     -31.216  76.979  38.917  1.00  0.00           C  
ATOM   1629  NE  ARG A 170     -31.047  77.761  40.148  1.00  0.00           N  
ATOM   1630  HE  ARG A 170     -30.322  78.478  40.156  1.00  0.00           H  
ATOM   1631  CZ  ARG A 170     -31.771  77.603  41.257  1.00  0.00           C  
ATOM   1632  NH1 ARG A 170     -32.740  76.682  41.322  1.00  0.00           N  
ATOM   1633 1HH1 ARG A 170     -33.294  76.561  42.170  1.00  0.00           H  
ATOM   1634 2HH1 ARG A 170     -32.928  76.092  40.512  1.00  0.00           H  
ATOM   1635  NH2 ARG A 170     -31.526  78.373  42.314  1.00  0.00           N  
ATOM   1636 1HH2 ARG A 170     -32.080  78.252  43.162  1.00  0.00           H  
ATOM   1637 2HH2 ARG A 170     -30.788  79.075  42.264  1.00  0.00           H  
ATOM   1638  N   GLU A 171     -34.262  80.343  36.395  1.00  0.00           N  
ATOM   1639  HN  GLU A 171     -34.260  79.505  35.814  1.00  0.00           H  
ATOM   1640  CA  GLU A 171     -35.549  81.042  36.659  1.00  0.00           C  
ATOM   1641  C   GLU A 171     -36.048  80.906  38.097  1.00  0.00           C  
ATOM   1642  O   GLU A 171     -36.110  79.802  38.638  1.00  0.00           O  
ATOM   1643  CB  GLU A 171     -36.655  80.612  35.669  1.00  0.00           C  
ATOM   1644  CG  GLU A 171     -36.416  81.098  34.233  1.00  0.00           C  
ATOM   1645  CD  GLU A 171     -37.213  80.332  33.182  1.00  0.00           C  
ATOM   1646  OE1 GLU A 171     -38.455  80.238  33.320  1.00  0.00           O  
ATOM   1647  OE2 GLU A 171     -36.600  79.835  32.212  1.00  0.00           O  
ATOM   1648  C1  UNK     1     -25.718  92.203  16.492  1.00  0.00           C  
ATOM   1649  C2  UNK     1     -24.529  92.891  15.760  1.00  0.00           C  
ATOM   1650  C3  UNK     1     -23.833  92.941  17.173  1.00  0.00           C  
ATOM   1651  C4  UNK     1     -25.256  92.895  17.788  1.00  0.00           C  
ATOM   1652  C5  UNK     1     -23.922  92.006  14.658  1.00  0.00           C  
ATOM   1653  C6  UNK     1     -27.130  92.600  16.100  1.00  0.00           C  
ATOM   1654  C7  UNK     1     -25.604  90.695  16.541  1.00  0.00           C  
ATOM   1655  C8  UNK     1     -22.955  94.115  17.505  1.00  0.00           C  
ATOM   1656  C9  UNK     1     -22.970  92.768  13.714  1.00  0.00           C  
ATOM   1657  C10 UNK     1     -21.485  93.839  17.790  1.00  0.00           C  
ATOM   1658  C11 UNK     1     -21.940  93.623  14.415  1.00  0.00           C  
ATOM   1659  C12 UNK     1     -20.582  93.878  16.538  1.00  0.00           C  
ATOM   1660  C13 UNK     1     -23.444  95.364  17.543  1.00  0.00           C  
ATOM   1661  C14 UNK     1     -21.221  93.099  15.428  1.00  0.00           C  
ATOM   1662  C15 UNK     1     -21.951  95.074  14.019  1.00  0.00           C  
CONECT    1    4    3    2    5                                       
CONECT    1                                                           
CONECT    2    1                                                      
CONECT    3    1                                                      
CONECT    4    1                                                      
CONECT    5    8    1    6                                            
CONECT    6    9    5    7                                            
CONECT    7    6                                                      
CONECT    8    5                                                      
CONECT    9   10   11    6                                            
CONECT   10    9                                                      
CONECT   11   14    9   12                                            
CONECT   12   11   13   17                                            
CONECT   13   12                                                      
CONECT   14   16   15   11                                            
CONECT   15   14                                                      
CONECT   16   14                                                      
CONECT   17   12   18   19                                            
CONECT   18   17                                                      
CONECT   19   17   22   20                                            
CONECT   20   19   26   21                                            
CONECT   21   20                                                      
CONECT   22   24   19   23                                            
CONECT   23   25   22                                                 
CONECT   24   22                                                      
CONECT   25   23                                                      
CONECT   26   27   20   28                                            
CONECT   27   26                                                      
CONECT   28   26   31   29                                            
CONECT   29   28   36   30                                            
CONECT   30   29                                                      
CONECT   31   28   32                                                 
CONECT   32   31   33                                                 
CONECT   33   32   34   35                                            
CONECT   34   33                                                      
CONECT   35   33                                                      
CONECT   36   42   29   37                                            
CONECT   37   36   40   38                                            
CONECT   38   43   37   39                                            
CONECT   39   38                                                      
CONECT   40   41   37                                                 
CONECT   41   42   40                                                 
CONECT   42   41   36                                                 
CONECT   43   44   45   38                                            
CONECT   44   43                                                      
CONECT   45   48   43   46                                            
CONECT   46   45   52   47                                            
CONECT   47   46                                                      
CONECT   48   49   45                                                 
CONECT   49   50   51   48                                            
CONECT   50   49                                                      
CONECT   51   49                                                      
CONECT   52   53   46   54                                            
CONECT   53   52                                                      
CONECT   54   52   57   55                                            
CONECT   55   54   61   56                                            
CONECT   56   55                                                      
CONECT   57   58   54   59                                            
CONECT   58   60   57                                                 
CONECT   59   57                                                      
CONECT   60   58                                                      
CONECT   61   62   55   63                                            
CONECT   62   61                                                      
CONECT   63   61   66   64                                            
CONECT   64   70   63   65                                            
CONECT   65   64                                                      
CONECT   66   63   67                                                 
CONECT   67   66   68                                                 
CONECT   68   67   69                                                 
CONECT   69   68                                                      
CONECT   70   71   72   64                                            
CONECT   71   70                                                      
CONECT   72   70   73                                                 
CONECT   73   75   72   74                                            
CONECT   74   73                                                      
CONECT   75   76   77   73                                            
CONECT   76   75                                                      
CONECT   77   78   75   80                                            
CONECT   78   92   79   77                                            
CONECT   79   78                                                      
CONECT   80   77   81                                                 
CONECT   81   80   82                                                 
CONECT   82   81   83                                                 
CONECT   83   84   82   85                                            
CONECT   84   83                                                      
CONECT   85   83   89   86                                            
CONECT   86   85   87   88                                            
CONECT   87   86                                                      
CONECT   88   86                                                      
CONECT   89   90   85   91                                            
CONECT   90   89                                                      
CONECT   91   89                                                      
CONECT   92   94   93   78                                            
CONECT   93   92                                                      
CONECT   94   97   95   92                                            
CONECT   95  100   96   94                                            
CONECT   96   95                                                      
CONECT   97   98   99   94                                            
CONECT   98   97                                                      
CONECT   99   97                                                      
CONECT  100  102  101   95                                            
CONECT  101  100                                                      
CONECT  102  105  100  103                                            
CONECT  103  102  108  104                                            
CONECT  104  103                                                      
CONECT  105  107  106  102                                            
CONECT  106  105                                                      
CONECT  107  105                                                      
CONECT  108  109  103  110                                            
CONECT  109  108                                                      
CONECT  110  108  111                                                 
CONECT  111  110  112  113                                            
CONECT  112  111                                                      
CONECT  113  111  114  115                                            
CONECT  114  113                                                      
CONECT  115  116  113  118                                            
CONECT  116  122  117  115                                            
CONECT  117  116                                                      
CONECT  118  115  119                                                 
CONECT  119  118  120  121                                            
CONECT  120  119                                                      
CONECT  121  119                                                      
CONECT  122  124  123  116                                            
CONECT  123  122                                                      
CONECT  124  125  127  122                                            
CONECT  125  126  130  124                                            
CONECT  126  125                                                      
CONECT  127  128  124  129                                            
CONECT  128  127                                                      
CONECT  129  127                                                      
CONECT  130  132  125  131                                            
CONECT  131  130                                                      
CONECT  132  135  133  130                                            
CONECT  133  139  132  134                                            
CONECT  134  133                                                      
CONECT  135  136  132                                                 
CONECT  136  137  138  135                                            
CONECT  137  136                                                      
CONECT  138  136                                                      
CONECT  139  140  141  133                                            
CONECT  140  139                                                      
CONECT  141  144  142  139                                            
CONECT  142  143  148  141                                            
CONECT  143  142                                                      
CONECT  144  145  141                                                 
CONECT  145  147  144  146                                            
CONECT  146  145                                                      
CONECT  147  145                                                      
CONECT  148  150  142  149                                            
CONECT  149  148                                                      
CONECT  150  151  153  148                                            
CONECT  151  160  152  150                                            
CONECT  152  151                                                      
CONECT  153  154  150                                                 
CONECT  154  156  153  155                                            
CONECT  155  154  157                                                 
CONECT  156  158  154                                                 
CONECT  157  159  155                                                 
CONECT  158  156  159                                                 
CONECT  159  158  157                                                 
CONECT  160  162  161  151                                            
CONECT  161  160                                                      
CONECT  162  163  165  160                                            
CONECT  163  172  162  164                                            
CONECT  164  163                                                      
CONECT  165  162  166                                                 
CONECT  166  168  165  167                                            
CONECT  167  166  169                                                 
CONECT  168  170  166                                                 
CONECT  169  171  167                                                 
CONECT  170  168  171                                                 
CONECT  171  170  169                                                 
CONECT  172  174  173  163                                            
CONECT  173  172                                                      
CONECT  174  177  175  172                                            
CONECT  175  176  181  174                                            
CONECT  176  175                                                      
CONECT  177  180  178  174                                            
CONECT  178  179  177                                                 
CONECT  179  178                                                      
CONECT  180  177                                                      
CONECT  181  182  175  187                                            
CONECT  182  183  181  185                                            
CONECT  183  188  184  182                                            
CONECT  184  183                                                      
CONECT  185  182  186                                                 
CONECT  186  185  187                                                 
CONECT  187  181  186                                                 
CONECT  188  190  189  183                                            
CONECT  189  188                                                      
CONECT  190  193  191  188                                            
CONECT  191  192  190  197                                            
CONECT  192  191                                                      
CONECT  193  196  194  190                                            
CONECT  194  195  193                                                 
CONECT  195  194                                                      
CONECT  196  193                                                      
CONECT  197  191  199  198                                            
CONECT  198  197                                                      
CONECT  199  202  197  200                                            
CONECT  200  199  206  201                                            
CONECT  201  200                                                      
CONECT  202  203  205  199                                            
CONECT  203  204  202                                                 
CONECT  204  203                                                      
CONECT  205  202                                                      
CONECT  206  207  200  208                                            
CONECT  207  206                                                      
CONECT  208  206  211  209                                            
CONECT  209  210  208  233                                            
CONECT  210  209                                                      
CONECT  211  208  212                                                 
CONECT  212  211  215                                                 
CONECT  213  214  217                                                 
CONECT  214  216  213                                                 
CONECT  215  212  218                                                 
CONECT  216  214  219  217                                            
CONECT  217  216  213  220                                            
CONECT  218  215  221                                                 
CONECT  219  225  216  220                                            
CONECT  220  219  217  229                                            
CONECT  221  223  224  222  218                                       
CONECT  221                                                           
CONECT  222  221                                                      
CONECT  223  221                                                      
CONECT  224  221                                                      
CONECT  225  227  226  228  219                                       
CONECT  225                                                           
CONECT  226  225                                                      
CONECT  227  225                                                      
CONECT  228  225                                                      
CONECT  229  220  231  232  230                                       
CONECT  229                                                           
CONECT  230  229                                                      
CONECT  231  229                                                      
CONECT  232  229                                                      
CONECT  233  209  235  234                                            
CONECT  234  233                                                      
CONECT  235  233  236  238                                            
CONECT  236  235  242  237                                            
CONECT  237  236                                                      
CONECT  238  235  239                                                 
CONECT  239  238  240                                                 
CONECT  240  239  241                                                 
CONECT  241  240                                                      
CONECT  242  243  236  244                                            
CONECT  243  242                                                      
CONECT  244  247  242  245                                            
CONECT  245  246  244  253                                            
CONECT  246  245                                                      
CONECT  247  248  244                                                 
CONECT  248  249  247  250                                            
CONECT  249  248                                                      
CONECT  250  248  251  252                                            
CONECT  251  250                                                      
CONECT  252  250                                                      
CONECT  253  245  254  255                                            
CONECT  254  253                                                      
CONECT  255  253  256  258                                            
CONECT  256  255  261  257                                            
CONECT  257  256                                                      
CONECT  258  255  260  259                                            
CONECT  259  258                                                      
CONECT  260  258                                                      
CONECT  261  262  256  263                                            
CONECT  262  261                                                      
CONECT  263  266  261  264                                            
CONECT  264  265  263  269                                            
CONECT  265  264                                                      
CONECT  266  267  263                                                 
CONECT  267  268  266                                                 
CONECT  268  267                                                      
CONECT  269  264  270  271                                            
CONECT  270  269                                                      
CONECT  271  269  272  274                                            
CONECT  272  283  271  273                                            
CONECT  273  272                                                      
CONECT  274  271  275                                                 
CONECT  275  274  276  277                                            
CONECT  276  275  278                                                 
CONECT  277  275  279                                                 
CONECT  278  276  280                                                 
CONECT  279  277  280                                                 
CONECT  280  278  279  281                                            
CONECT  281  280  282                                                 
CONECT  282  281                                                      
CONECT  283  284  285  272                                            
CONECT  284  283                                                      
CONECT  285  286  283  288                                            
CONECT  286  294  285  287                                            
CONECT  287  286                                                      
CONECT  288  285  289                                                 
CONECT  289  291  288  290                                            
CONECT  290  289                                                      
CONECT  291  292  293  289                                            
CONECT  292  291                                                      
CONECT  293  291                                                      
CONECT  294  296  295  286                                            
CONECT  295  294                                                      
CONECT  296  299  294  297                                            
CONECT  297  296  298  307                                            
CONECT  298  297                                                      
CONECT  299  300  296                                                 
CONECT  300  301  299                                                 
CONECT  301  302  300                                                 
CONECT  302  303  301                                                 
CONECT  303  304  306  305  302                                       
CONECT  303                                                           
CONECT  304  303                                                      
CONECT  305  303                                                      
CONECT  306  303                                                      
CONECT  307  297  308  309                                            
CONECT  308  307                                                      
CONECT  309  307  310  312                                            
CONECT  310  320  309  311                                            
CONECT  311  310                                                      
CONECT  312  309  313                                                 
CONECT  313  312  314                                                 
CONECT  314  313  315                                                 
CONECT  315  314  316                                                 
CONECT  316  319  315  318  317                                       
CONECT  316                                                           
CONECT  317  316                                                      
CONECT  318  316                                                      
CONECT  319  316                                                      
CONECT  320  321  322  310                                            
CONECT  321  320                                                      
CONECT  322  325  320  323                                            
CONECT  323  322  332  324                                            
CONECT  324  323                                                      
CONECT  325  326  322                                                 
CONECT  326  327  325                                                 
CONECT  327  329  328  326                                            
CONECT  328  327                                                      
CONECT  329  330  331  327                                            
CONECT  330  329                                                      
CONECT  331  329                                                      
CONECT  332  333  323  334                                            
CONECT  333  332                                                      
CONECT  334  332  337  335                                            
CONECT  335  336  334  340                                            
CONECT  336  335                                                      
CONECT  337  334  339  338                                            
CONECT  338  337                                                      
CONECT  339  337                                                      
CONECT  340  335  342  341                                            
CONECT  341  340                                                      
CONECT  342  340  345  343                                            
CONECT  343  342  348  344                                            
CONECT  344  343                                                      
CONECT  345  342  346                                                 
CONECT  346  345  347                                                 
CONECT  347  346                                                      
CONECT  348  349  343  350                                            
CONECT  349  348                                                      
CONECT  350  348  353  351                                            
CONECT  351  350  352  359                                            
CONECT  352  351                                                      
CONECT  353  354  350                                                 
CONECT  354  356  355  353                                            
CONECT  355  354                                                      
CONECT  356  358  357  354                                            
CONECT  357  356                                                      
CONECT  358  356                                                      
CONECT  359  351  360  361                                            
CONECT  360  359                                                      
CONECT  361  359  362                                                 
CONECT  362  361  364  363                                            
CONECT  363  362                                                      
CONECT  364  365  366  362                                            
CONECT  365  364                                                      
CONECT  366  369  364  367                                            
CONECT  367  368  366  377                                            
CONECT  368  367                                                      
CONECT  369  370  366                                                 
CONECT  370  373  369  371                                            
CONECT  371  370  374  372                                            
CONECT  372  371                                                      
CONECT  373  375  370                                                 
CONECT  374  375  371                                                 
CONECT  375  376  373  374                                            
CONECT  376  375                                                      
CONECT  377  367  378  379                                            
CONECT  378  377                                                      
CONECT  379  380  377  382                                            
CONECT  380  381  387  379                                            
CONECT  381  380                                                      
CONECT  382  379  383                                                 
CONECT  383  382  384                                                 
CONECT  384  383  385  386                                            
CONECT  385  384                                                      
CONECT  386  384                                                      
CONECT  387  389  380  388                                            
CONECT  388  387                                                      
CONECT  389  392  387  390                                            
CONECT  390  389  396  391                                            
CONECT  391  390                                                      
CONECT  392  393  389                                                 
CONECT  393  394  395  392                                            
CONECT  394  393                                                      
CONECT  395  393                                                      
CONECT  396  397  390  398                                            
CONECT  397  396                                                      
CONECT  398  399  396  401                                            
CONECT  399  400  408  398                                            
CONECT  400  399                                                      
CONECT  401  398  402                                                 
CONECT  402  401  404  403                                            
CONECT  403  402  405                                                 
CONECT  404  402  406                                                 
CONECT  405  403  407                                                 
CONECT  406  404  407                                                 
CONECT  407  406  405                                                 
CONECT  408  399  409  414                                            
CONECT  409  410  408  412                                            
CONECT  410  411  415  409                                            
CONECT  411  410                                                      
CONECT  412  409  413                                                 
CONECT  413  412  414                                                 
CONECT  414  408  413                                                 
CONECT  415  417  410  416                                            
CONECT  416  415                                                      
CONECT  417  418  415  420                                            
CONECT  418  419  423  417                                            
CONECT  419  418                                                      
CONECT  420  417  421                                                 
CONECT  421  420  422                                                 
CONECT  422  421                                                      
CONECT  423  425  418  424                                            
CONECT  424  423                                                      
CONECT  425  426  428  423                                            
CONECT  426  427  431  425                                            
CONECT  427  426                                                      
CONECT  428  425  429                                                 
CONECT  429  428  430                                                 
CONECT  430  429                                                      
CONECT  431  433  426  432                                            
CONECT  432  431                                                      
CONECT  433  434  436  431                                            
CONECT  434  435  433  439                                            
CONECT  435  434                                                      
CONECT  436  433  437  438                                            
CONECT  437  436                                                      
CONECT  438  436                                                      
CONECT  439  434  441  440                                            
CONECT  440  439                                                      
CONECT  441  442  439  444                                            
CONECT  442  447  443  441                                            
CONECT  443  442                                                      
CONECT  444  441  445                                                 
CONECT  445  446  444                                                 
CONECT  446  445                                                      
CONECT  447  449  448  442                                            
CONECT  448  447                                                      
CONECT  449  452  450  447                                            
CONECT  450  455  451  449                                            
CONECT  451  450                                                      
CONECT  452  453  449                                                 
CONECT  453  452  454                                                 
CONECT  454  453                                                      
CONECT  455  457  456  450                                            
CONECT  456  455                                                      
CONECT  457  460  458  455                                            
CONECT  458  459  468  457                                            
CONECT  459  458                                                      
CONECT  460  461  457                                                 
CONECT  461  462  460                                                 
CONECT  462  463  461                                                 
CONECT  463  464  462                                                 
CONECT  464  467  466  465  463                                       
CONECT  464                                                           
CONECT  465  464                                                      
CONECT  466  464                                                      
CONECT  467  464                                                      
CONECT  468  469  458  474                                            
CONECT  469  470  468  472                                            
CONECT  470  475  471  469                                            
CONECT  471  470                                                      
CONECT  472  469  473                                                 
CONECT  473  472  474                                                 
CONECT  474  468  473                                                 
CONECT  475  477  476  470                                            
CONECT  476  475                                                      
CONECT  477  480  478  475                                            
CONECT  478  492  477  479                                            
CONECT  479  478                                                      
CONECT  480  481  477                                                 
CONECT  481  482  480                                                 
CONECT  482  483  481                                                 
CONECT  483  485  484  482                                            
CONECT  484  483                                                      
CONECT  485  489  486  483                                            
CONECT  486  488  485  487                                            
CONECT  487  486                                                      
CONECT  488  486                                                      
CONECT  489  491  490  485                                            
CONECT  490  489                                                      
CONECT  491  489                                                      
CONECT  492  493  494  478                                            
CONECT  493  492                                                      
CONECT  494  495  492  497                                            
CONECT  495  496  500  494                                            
CONECT  496  495                                                      
CONECT  497  494  498  499                                            
CONECT  498  497                                                      
CONECT  499  497                                                      
CONECT  500  502  495  501                                            
CONECT  501  500                                                      
CONECT  502  505  503  500                                            
CONECT  503  510  502  504                                            
CONECT  504  503                                                      
CONECT  505  506  502                                                 
CONECT  506  507  505                                                 
CONECT  507  509  508  506                                            
CONECT  508  507                                                      
CONECT  509  507                                                      
CONECT  510  511  512  503                                            
CONECT  511  510                                                      
CONECT  512  513  515  510                                            
CONECT  513  514  519  512                                            
CONECT  514  513                                                      
CONECT  515  516  512  517                                            
CONECT  516  518  515                                                 
CONECT  517  515                                                      
CONECT  518  516                                                      
CONECT  519  521  513  520                                            
CONECT  520  519                                                      
CONECT  521  522  524  519                                            
CONECT  522  532  521  523                                            
CONECT  523  522                                                      
CONECT  524  521  525                                                 
CONECT  525  526  524  528                                            
CONECT  526  527  525  529                                            
CONECT  527  526                                                      
CONECT  528  525  530                                                 
CONECT  529  526  530                                                 
CONECT  530  529  528  531                                            
CONECT  531  530                                                      
CONECT  532  534  533  522                                            
CONECT  533  532                                                      
CONECT  534  535  532                                                 
CONECT  535  537  534  536                                            
CONECT  536  535                                                      
CONECT  537  539  538  535                                            
CONECT  538  537                                                      
CONECT  539  540  537                                                 
CONECT  540  541  542  539                                            
CONECT  541  540                                                      
CONECT  542  544  540  543                                            
CONECT  543  542                                                      
CONECT  544  547  545  542                                            
CONECT  545  551  544  546                                            
CONECT  546  545                                                      
CONECT  547  548  544                                                 
CONECT  548  550  549  547                                            
CONECT  549  548                                                      
CONECT  550  548                                                      
CONECT  551  552  553  545                                            
CONECT  552  551                                                      
CONECT  553  556  551  554                                            
CONECT  554  560  553  555                                            
CONECT  555  554                                                      
CONECT  556  557  553                                                 
CONECT  557  558  559  556                                            
CONECT  558  557                                                      
CONECT  559  557                                                      
CONECT  560  561  562  554                                            
CONECT  561  560                                                      
CONECT  562  565  560  563                                            
CONECT  563  562  564  577                                            
CONECT  564  563                                                      
CONECT  565  566  562                                                 
CONECT  566  567  565                                                 
CONECT  567  568  566                                                 
CONECT  568  570  567  569                                            
CONECT  569  568                                                      
CONECT  570  571  574  568                                            
CONECT  571  572  573  570                                            
CONECT  572  571                                                      
CONECT  573  571                                                      
CONECT  574  575  570  576                                            
CONECT  575  574                                                      
CONECT  576  574                                                      
CONECT  577  563  578  579                                            
CONECT  578  577                                                      
CONECT  579  577  582  580                                            
CONECT  580  579  581  585                                            
CONECT  581  580                                                      
CONECT  582  579  583                                                 
CONECT  583  584  582                                                 
CONECT  584  583                                                      
CONECT  585  580  586  587                                            
CONECT  586  585                                                      
CONECT  587  585  590  588                                            
CONECT  588  587  589  597                                            
CONECT  589  588                                                      
CONECT  590  591  587                                                 
CONECT  591  593  592  590                                            
CONECT  592  594  591                                                 
CONECT  593  595  591                                                 
CONECT  594  596  592                                                 
CONECT  595  596  593                                                 
CONECT  596  595  594                                                 
CONECT  597  588  598  599                                            
CONECT  598  597                                                      
CONECT  599  597  602  600                                            
CONECT  600  599  601  609                                            
CONECT  601  600                                                      
CONECT  602  603  599                                                 
CONECT  603  604  605  602                                            
CONECT  604  606  603                                                 
CONECT  605  607  603                                                 
CONECT  606  608  604                                                 
CONECT  607  608  605                                                 
CONECT  608  606  607                                                 
CONECT  609  600  610  611                                            
CONECT  610  609                                                      
CONECT  611  609  614  612                                            
CONECT  612  611  613  618                                            
CONECT  613  612                                                      
CONECT  614  615  611  617                                            
CONECT  615  616  614                                                 
CONECT  616  615                                                      
CONECT  617  614                                                      
CONECT  618  612  619  620                                            
CONECT  619  618                                                      
CONECT  620  618  623  621                                            
CONECT  621  620  622  627                                            
CONECT  622  621                                                      
CONECT  623  620  624                                                 
CONECT  624  623  626  625                                            
CONECT  625  624                                                      
CONECT  626  624                                                      
CONECT  627  621  628  629                                            
CONECT  628  627                                                      
CONECT  629  627  632  630                                            
CONECT  630  629  631  635                                            
CONECT  631  630                                                      
CONECT  632  633  629  634                                            
CONECT  633  632                                                      
CONECT  634  632                                                      
CONECT  635  630  636  637                                            
CONECT  636  635                                                      
CONECT  637  635  640  638                                            
CONECT  638  637  639  644                                            
CONECT  639  638                                                      
CONECT  640  637  641                                                 
CONECT  641  640  642                                                 
CONECT  642  641  643                                                 
CONECT  643  642                                                      
CONECT  644  638  645  646                                            
CONECT  645  644                                                      
CONECT  646  644  649  647                                            
CONECT  647  646  648  653                                            
CONECT  648  647                                                      
CONECT  649  651  650  646                                            
CONECT  650  652  649                                                 
CONECT  651  649                                                      
CONECT  652  650                                                      
CONECT  653  647  654  655                                            
CONECT  654  653                                                      
CONECT  655  653  658  656                                            
CONECT  656  655  662  657                                            
CONECT  657  656                                                      
CONECT  658  655  659                                                 
CONECT  659  658  660  661                                            
CONECT  660  659                                                      
CONECT  661  659                                                      
CONECT  662  668  656  663                                            
CONECT  663  662  666  664                                            
CONECT  664  663  669  665                                            
CONECT  665  664                                                      
CONECT  666  667  663                                                 
CONECT  667  668  666                                                 
CONECT  668  662  667                                                 
CONECT  669  670  664  671                                            
CONECT  670  669                                                      
CONECT  671  669  674  672                                            
CONECT  672  671  678  673                                            
CONECT  673  672                                                      
CONECT  674  675  671                                                 
CONECT  675  677  676  674                                            
CONECT  676  675                                                      
CONECT  677  675                                                      
CONECT  678  679  672  680                                            
CONECT  679  678                                                      
CONECT  680  683  678  681                                            
CONECT  681  680  682  686                                            
CONECT  682  681                                                      
CONECT  683  685  684  680                                            
CONECT  684  683                                                      
CONECT  685  683                                                      
CONECT  686  681  687  692                                            
CONECT  687  686  688  690                                            
CONECT  688  687  689  693                                            
CONECT  689  688                                                      
CONECT  690  687  691                                                 
CONECT  691  692  690                                                 
CONECT  692  686  691                                                 
CONECT  693  688  694  695                                            
CONECT  694  693                                                      
CONECT  695  696  693                                                 
CONECT  696  698  697  695                                            
CONECT  697  696                                                      
CONECT  698  699  704  696                                            
CONECT  699  702  698  700                                            
CONECT  700  699  701  705                                            
CONECT  701  700                                                      
CONECT  702  699  703                                                 
CONECT  703  702  704                                                 
CONECT  704  698  703                                                 
CONECT  705  700  706  707                                            
CONECT  706  705                                                      
CONECT  707  705  708  710                                            
CONECT  708  713  707  709                                            
CONECT  709  708                                                      
CONECT  710  707  711                                                 
CONECT  711  710  712                                                 
CONECT  712  711                                                      
CONECT  713  714  715  708                                            
CONECT  714  713                                                      
CONECT  715  716  713  718                                            
CONECT  716  722  717  715                                            
CONECT  717  716                                                      
CONECT  718  715  719                                                 
CONECT  719  720  718  721                                            
CONECT  720  719                                                      
CONECT  721  719                                                      
CONECT  722  723  728  716                                            
CONECT  723  726  724  722                                            
CONECT  724  725  723  729                                            
CONECT  725  724                                                      
CONECT  726  727  723                                                 
CONECT  727  726  728                                                 
CONECT  728  727  722                                                 
CONECT  729  724  731  730                                            
CONECT  730  729                                                      
CONECT  731  732  729  734                                            
CONECT  732  741  733  731                                            
CONECT  733  732                                                      
CONECT  734  731  735                                                 
CONECT  735  734  736  737                                            
CONECT  736  735  738                                                 
CONECT  737  735  739                                                 
CONECT  738  736  740                                                 
CONECT  739  737  740                                                 
CONECT  740  738  739                                                 
CONECT  741  743  742  732                                            
CONECT  742  741                                                      
CONECT  743  744  746  741                                            
CONECT  744  745  750  743                                            
CONECT  745  744                                                      
CONECT  746  743  747                                                 
CONECT  747  746  749  748                                            
CONECT  748  747                                                      
CONECT  749  747                                                      
CONECT  750  752  744  751                                            
CONECT  751  750                                                      
CONECT  752  753  755  750                                            
CONECT  753  763  754  752                                            
CONECT  754  753                                                      
CONECT  755  752  756                                                 
CONECT  756  755  757                                                 
CONECT  757  758  756                                                 
CONECT  758  759  757                                                 
CONECT  759  762  761  760  758                                       
CONECT  759                                                           
CONECT  760  759                                                      
CONECT  761  759                                                      
CONECT  762  759                                                      
CONECT  763  764  765  753                                            
CONECT  764  763                                                      
CONECT  765  768  766  763                                            
CONECT  766  767  773  765                                            
CONECT  767  766                                                      
CONECT  768  769  765                                                 
CONECT  769  770  768                                                 
CONECT  770  771  772  769                                            
CONECT  771  770                                                      
CONECT  772  770                                                      
CONECT  773  775  766  774                                            
CONECT  774  773                                                      
CONECT  775  776  773  778                                            
CONECT  776  786  777  775                                            
CONECT  777  776                                                      
CONECT  778  775  779                                                 
CONECT  779  782  778  780                                            
CONECT  780  779  783  781                                            
CONECT  781  780                                                      
CONECT  782  784  779                                                 
CONECT  783  784  780                                                 
CONECT  784  785  782  783                                            
CONECT  785  784                                                      
CONECT  786  788  787  776                                            
CONECT  787  786                                                      
CONECT  788  791  789  786                                            
CONECT  789  795  788  790                                            
CONECT  790  789                                                      
CONECT  791  792  788                                                 
CONECT  792  794  793  791                                            
CONECT  793  792                                                      
CONECT  794  792                                                      
CONECT  795  796  797  789                                            
CONECT  796  795                                                      
CONECT  797  798  795  800                                            
CONECT  798  808  799  797                                            
CONECT  799  798                                                      
CONECT  800  797  801                                                 
CONECT  801  800  802  804                                            
CONECT  802  801  803  805                                            
CONECT  803  802                                                      
CONECT  804  801  806                                                 
CONECT  805  802  806                                                 
CONECT  806  804  805  807                                            
CONECT  807  806                                                      
CONECT  808  810  809  798                                            
CONECT  809  808                                                      
CONECT  810  811  813  808                                            
CONECT  811  824  812  810                                            
CONECT  812  811                                                      
CONECT  813  814  810                                                 
CONECT  814  815  816  813                                            
CONECT  815  817  814                                                 
CONECT  816  819  820  814                                            
CONECT  817  818  819  815                                            
CONECT  818  817                                                      
CONECT  819  821  817  816                                            
CONECT  820  822  816                                                 
CONECT  821  823  819                                                 
CONECT  822  823  820                                                 
CONECT  823  821  822                                                 
CONECT  824  826  825  811                                            
CONECT  825  824                                                      
CONECT  826  827  829  824                                            
CONECT  827  833  828  826                                            
CONECT  828  827                                                      
CONECT  829  831  826  830                                            
CONECT  830  829  832                                                 
CONECT  831  829                                                      
CONECT  832  830                                                      
CONECT  833  835  834  827                                            
CONECT  834  833                                                      
CONECT  835  836  838  833                                            
CONECT  836  841  837  835                                            
CONECT  837  836                                                      
CONECT  838  839  835  840                                            
CONECT  839  838                                                      
CONECT  840  838                                                      
CONECT  841  843  842  836                                            
CONECT  842  841                                                      
CONECT  843  844  846  841                                            
CONECT  844  850  845  843                                            
CONECT  845  844                                                      
CONECT  846  847  843  849                                            
CONECT  847  848  846                                                 
CONECT  848  847                                                      
CONECT  849  846                                                      
CONECT  850  852  851  844                                            
CONECT  851  850                                                      
CONECT  852  855  853  850                                            
CONECT  853  854  852  861                                            
CONECT  854  853                                                      
CONECT  855  856  852                                                 
CONECT  856  855  858  857                                            
CONECT  857  856                                                      
CONECT  858  860  856  859                                            
CONECT  859  858                                                      
CONECT  860  858                                                      
CONECT  861  853  863  862                                            
CONECT  862  861                                                      
CONECT  863  864  861  866                                            
CONECT  864  870  865  863                                            
CONECT  865  864                                                      
CONECT  866  863  868  867                                            
CONECT  867  866  869                                                 
CONECT  868  866                                                      
CONECT  869  867                                                      
CONECT  870  871  876  864                                            
CONECT  871  874  872  870                                            
CONECT  872  877  871  873                                            
CONECT  873  872                                                      
CONECT  874  875  871                                                 
CONECT  875  874  876                                                 
CONECT  876  875  870                                                 
CONECT  877  878  879  872                                            
CONECT  878  877                                                      
CONECT  879  880  877                                                 
CONECT  880  881  879  882                                            
CONECT  881  880                                                      
CONECT  882  880  884  883                                            
CONECT  883  882                                                      
CONECT  884  887  882  885                                            
CONECT  885  884  886  891                                            
CONECT  886  885                                                      
CONECT  887  888  890  884                                            
CONECT  888  889  887                                                 
CONECT  889  888                                                      
CONECT  890  887                                                      
CONECT  891  885  892  893                                            
CONECT  892  891                                                      
CONECT  893  896  891  894                                            
CONECT  894  893  900  895                                            
CONECT  895  894                                                      
CONECT  896  899  897  893                                            
CONECT  897  896  898                                                 
CONECT  898  897                                                      
CONECT  899  896                                                      
CONECT  900  901  894  902                                            
CONECT  901  900                                                      
CONECT  902  900  905  903                                            
CONECT  903  904  902  909                                            
CONECT  904  903                                                      
CONECT  905  906  902                                                 
CONECT  906  908  905  907                                            
CONECT  907  906                                                      
CONECT  908  906                                                      
CONECT  909  903  911  910                                            
CONECT  910  909                                                      
CONECT  911  909  912  914                                            
CONECT  912  915  913  911                                            
CONECT  913  912                                                      
CONECT  914  911                                                      
CONECT  915  917  916  912                                            
CONECT  916  915                                                      
CONECT  917  918  920  915                                            
CONECT  918  924  919  917                                            
CONECT  919  918                                                      
CONECT  920  921  917  923                                            
CONECT  921  922  920                                                 
CONECT  922  921                                                      
CONECT  923  920                                                      
CONECT  924  926  925  918                                            
CONECT  925  924                                                      
CONECT  926  929  927  924                                            
CONECT  927  928  926  936                                            
CONECT  928  927                                                      
CONECT  929  930  926                                                 
CONECT  930  932  931  929                                            
CONECT  931  933  930                                                 
CONECT  932  934  930                                                 
CONECT  933  935  931                                                 
CONECT  934  935  932                                                 
CONECT  935  934  933                                                 
CONECT  936  927  938  937                                            
CONECT  937  936                                                      
CONECT  938  936  939                                                 
CONECT  939  938  940  941                                            
CONECT  940  939                                                      
CONECT  941  939  942  943                                            
CONECT  942  941                                                      
CONECT  943  941  946  944                                            
CONECT  944  943  945  954                                            
CONECT  945  944                                                      
CONECT  946  943  947                                                 
CONECT  947  946  948                                                 
CONECT  948  947  949                                                 
CONECT  949  948  950                                                 
CONECT  950  952  949  953  951                                       
CONECT  950                                                           
CONECT  951  950                                                      
CONECT  952  950                                                      
CONECT  953  950                                                      
CONECT  954  944  955  956                                            
CONECT  955  954                                                      
CONECT  956  954  957                                                 
CONECT  957  956  958  969                                            
CONECT  958  957                                                      
CONECT  960  961                                                      
CONECT  961  960  962                                                 
CONECT  962  961                                                      
CONECT  963  968                                                      
CONECT  964  965                                                      
CONECT  965  964  968                                                 
CONECT  968  965  963                                                 
CONECT  969  957  970  971                                            
CONECT  970  969                                                      
CONECT  971  969  974  972                                            
CONECT  972  971  973  977                                            
CONECT  973  972                                                      
CONECT  974  976  971  975                                            
CONECT  975  974                                                      
CONECT  976  974                                                      
CONECT  977  972  978  979                                            
CONECT  978  977                                                      
CONECT  979  977  980  982                                            
CONECT  980  981  979  985                                            
CONECT  981  980                                                      
CONECT  982  979  984  983                                            
CONECT  983  982                                                      
CONECT  984  982                                                      
CONECT  985  980  987  986                                            
CONECT  986  985                                                      
CONECT  987  985  990  988                                            
CONECT  988  987  993  989                                            
CONECT  989  988                                                      
CONECT  990  987  991                                                 
CONECT  991  990  992                                                 
CONECT  992  991                                                      
CONECT  993  994  988  995                                            
CONECT  994  993                                                      
CONECT  995  993  998  996                                            
CONECT  996  995  997 1007                                            
CONECT  997  996                                                      
CONECT  998  995  999                                                 
CONECT  999  998 1000 1001                                            
CONECT 1000  999 1002                                                 
CONECT 1001  999 1003                                                 
CONECT 1002 1000 1004                                                 
CONECT 1003 1001 1004                                                 
CONECT 1004 1002 1003 1005                                            
CONECT 1005 1004 1006                                                 
CONECT 1006 1005                                                      
CONECT 1007  996 1008 1009                                            
CONECT 1008 1007                                                      
CONECT 1009 1007 1010 1012                                            
CONECT 1010 1009 1011 1017                                            
CONECT 1011 1010                                                      
CONECT 1012 1009 1013                                                 
CONECT 1013 1012 1014                                                 
CONECT 1014 1013 1015 1016                                            
CONECT 1015 1014                                                      
CONECT 1016 1014                                                      
CONECT 1017 1010 1018 1019                                            
CONECT 1018 1017                                                      
CONECT 1019 1017 1022 1020                                            
CONECT 1020 1019 1026 1021                                            
CONECT 1021 1020                                                      
CONECT 1022 1019 1023                                                 
CONECT 1023 1022 1025 1024                                            
CONECT 1024 1023                                                      
CONECT 1025 1023                                                      
CONECT 1026 1032 1020 1027                                            
CONECT 1027 1026 1030 1028                                            
CONECT 1028 1027 1029 1033                                            
CONECT 1029 1028                                                      
CONECT 1030 1031 1027                                                 
CONECT 1031 1032 1030                                                 
CONECT 1032 1031 1026                                                 
CONECT 1033 1028 1034 1035                                            
CONECT 1034 1033                                                      
CONECT 1035 1033 1038 1036                                            
CONECT 1036 1035 1050 1037                                            
CONECT 1037 1036                                                      
CONECT 1038 1039 1035                                                 
CONECT 1039 1038 1040                                                 
CONECT 1040 1039 1041                                                 
CONECT 1041 1040 1042 1043                                            
CONECT 1042 1041                                                      
CONECT 1043 1041 1044 1047                                            
CONECT 1044 1046 1043 1045                                            
CONECT 1045 1044                                                      
CONECT 1046 1044                                                      
CONECT 1047 1043 1049 1048                                            
CONECT 1048 1047                                                      
CONECT 1049 1047                                                      
CONECT 1050 1056 1036 1051                                            
CONECT 1051 1050 1054 1052                                            
CONECT 1052 1051 1053 1057                                            
CONECT 1053 1052                                                      
CONECT 1054 1055 1051                                                 
CONECT 1055 1056 1054                                                 
CONECT 1056 1050 1055                                                 
CONECT 1057 1052 1058 1059                                            
CONECT 1058 1057                                                      
CONECT 1059 1057 1062 1060                                            
CONECT 1060 1059 1067 1061                                            
CONECT 1061 1060                                                      
CONECT 1062 1063 1059 1065                                            
CONECT 1063 1064 1062                                                 
CONECT 1064 1063                                                      
CONECT 1065 1062 1066                                                 
CONECT 1066 1065                                                      
CONECT 1067 1068 1060 1069                                            
CONECT 1068 1067                                                      
CONECT 1069 1067 1070 1072                                            
CONECT 1070 1071 1076 1069                                            
CONECT 1071 1070                                                      
CONECT 1072 1069 1073 1074                                            
CONECT 1073 1072 1075                                                 
CONECT 1074 1072                                                      
CONECT 1075 1073                                                      
CONECT 1076 1070 1078 1077                                            
CONECT 1077 1076                                                      
CONECT 1078 1079 1076                                                 
CONECT 1079 1080 1081 1078                                            
CONECT 1080 1079                                                      
CONECT 1081 1083 1079 1082                                            
CONECT 1082 1081                                                      
CONECT 1083 1084 1086 1081                                            
CONECT 1084 1090 1085 1083                                            
CONECT 1085 1084                                                      
CONECT 1086 1088 1083 1087                                            
CONECT 1087 1086 1089                                                 
CONECT 1088 1086                                                      
CONECT 1089 1087                                                      
CONECT 1090 1092 1091 1084                                            
CONECT 1091 1090                                                      
CONECT 1092 1093 1095 1090                                            
CONECT 1093 1103 1094 1092                                            
CONECT 1094 1093                                                      
CONECT 1095 1092 1096                                                 
CONECT 1096 1095 1097 1099                                            
CONECT 1097 1098 1096 1100                                            
CONECT 1098 1097                                                      
CONECT 1099 1096 1101                                                 
CONECT 1100 1097 1101                                                 
CONECT 1101 1100 1099 1102                                            
CONECT 1102 1101                                                      
CONECT 1103 1105 1104 1093                                            
CONECT 1104 1103                                                      
CONECT 1105 1106 1108 1103                                            
CONECT 1106 1120 1107 1105                                            
CONECT 1107 1106                                                      
CONECT 1108 1105 1109                                                 
CONECT 1109 1108 1110                                                 
CONECT 1110 1109 1111                                                 
CONECT 1111 1110 1113 1112                                            
CONECT 1112 1111                                                      
CONECT 1113 1114 1111 1117                                            
CONECT 1114 1116 1115 1113                                            
CONECT 1115 1114                                                      
CONECT 1116 1114                                                      
CONECT 1117 1113 1118 1119                                            
CONECT 1118 1117                                                      
CONECT 1119 1117                                                      
CONECT 1120 1122 1121 1106                                            
CONECT 1121 1120                                                      
CONECT 1122 1123 1125 1120                                            
CONECT 1123 1132 1124 1122                                            
CONECT 1124 1123                                                      
CONECT 1125 1122 1126                                                 
CONECT 1126 1125 1127 1128                                            
CONECT 1127 1126 1129                                                 
CONECT 1128 1126 1130                                                 
CONECT 1129 1127 1131                                                 
CONECT 1130 1128 1131                                                 
CONECT 1131 1129 1130                                                 
CONECT 1132 1134 1133 1123                                            
CONECT 1133 1132                                                      
CONECT 1134 1135 1137 1132                                            
CONECT 1135 1140 1136 1134                                            
CONECT 1136 1135                                                      
CONECT 1137 1138 1134 1139                                            
CONECT 1138 1137                                                      
CONECT 1139 1137                                                      
CONECT 1140 1142 1141 1135                                            
CONECT 1141 1140                                                      
CONECT 1142 1145 1143 1140                                            
CONECT 1143 1152 1144 1142                                            
CONECT 1144 1143                                                      
CONECT 1145 1146 1142                                                 
CONECT 1146 1145 1148 1147                                            
CONECT 1147 1146 1149                                                 
CONECT 1148 1146 1150                                                 
CONECT 1149 1147 1151                                                 
CONECT 1150 1148 1151                                                 
CONECT 1151 1150 1149                                                 
CONECT 1152 1154 1153 1143                                            
CONECT 1153 1152                                                      
CONECT 1154 1155 1152 1157                                            
CONECT 1155 1160 1156 1154                                            
CONECT 1156 1155                                                      
CONECT 1157 1154 1158 1159                                            
CONECT 1158 1157                                                      
CONECT 1159 1157                                                      
CONECT 1160 1162 1161 1155                                            
CONECT 1161 1160                                                      
CONECT 1162 1165 1163 1160                                            
CONECT 1163 1169 1164 1162                                            
CONECT 1164 1163                                                      
CONECT 1165 1166 1162                                                 
CONECT 1166 1168 1167 1165                                            
CONECT 1167 1166                                                      
CONECT 1168 1166                                                      
CONECT 1169 1171 1170 1163                                            
CONECT 1170 1169                                                      
CONECT 1171 1172 1174 1169                                            
CONECT 1172 1181 1173 1171                                            
CONECT 1173 1172                                                      
CONECT 1174 1171 1175                                                 
CONECT 1175 1174 1176 1177                                            
CONECT 1176 1175 1178                                                 
CONECT 1177 1175 1179                                                 
CONECT 1178 1176 1180                                                 
CONECT 1179 1177 1180                                                 
CONECT 1180 1178 1179                                                 
CONECT 1181 1183 1182 1172                                            
CONECT 1182 1181                                                      
CONECT 1183 1186 1184 1181                                            
CONECT 1184 1198 1183 1185                                            
CONECT 1185 1184                                                      
CONECT 1186 1187 1183                                                 
CONECT 1187 1188 1186                                                 
CONECT 1188 1189 1187                                                 
CONECT 1189 1191 1190 1188                                            
CONECT 1190 1189                                                      
CONECT 1191 1195 1192 1189                                            
CONECT 1192 1193 1191 1194                                            
CONECT 1193 1192                                                      
CONECT 1194 1192                                                      
CONECT 1195 1196 1197 1191                                            
CONECT 1196 1195                                                      
CONECT 1197 1195                                                      
CONECT 1198 1200 1199 1184                                            
CONECT 1199 1198                                                      
CONECT 1200 1201 1203 1198                                            
CONECT 1201 1202 1210 1200                                            
CONECT 1202 1201                                                      
CONECT 1203 1200 1204                                                 
CONECT 1204 1203 1205                                                 
CONECT 1205 1207 1204 1206                                            
CONECT 1206 1205                                                      
CONECT 1207 1209 1208 1205                                            
CONECT 1208 1207                                                      
CONECT 1209 1207                                                      
CONECT 1210 1212 1201 1211                                            
CONECT 1211 1210                                                      
CONECT 1212 1213 1215 1210                                            
CONECT 1213 1230 1214 1212                                            
CONECT 1214 1213                                                      
CONECT 1215 1216 1212 1217                                            
CONECT 1216 1218 1215                                                 
CONECT 1217 1215 1219                                                 
CONECT 1218 1220 1216                                                 
CONECT 1219 1217 1221                                                 
CONECT 1220 1222 1218                                                 
CONECT 1221 1219 1226                                                 
CONECT 1222 1220 1223 1225 1224                                       
CONECT 1222                                                           
CONECT 1223 1222                                                      
CONECT 1224 1222                                                      
CONECT 1225 1222                                                      
CONECT 1226 1221 1229 1228 1227                                       
CONECT 1226                                                           
CONECT 1227 1226                                                      
CONECT 1228 1226                                                      
CONECT 1229 1226                                                      
CONECT 1230 1232 1231 1213                                            
CONECT 1231 1230                                                      
CONECT 1232 1235 1233 1230                                            
CONECT 1233 1242 1234 1232                                            
CONECT 1234 1233                                                      
CONECT 1235 1236 1232                                                 
CONECT 1236 1237 1235                                                 
CONECT 1237 1238 1239 1236                                            
CONECT 1238 1237                                                      
CONECT 1239 1240 1237 1241                                            
CONECT 1240 1239                                                      
CONECT 1241 1239                                                      
CONECT 1242 1244 1243 1233                                            
CONECT 1243 1242                                                      
CONECT 1244 1247 1242 1245                                            
CONECT 1245 1244 1246 1259                                            
CONECT 1246 1245                                                      
CONECT 1247 1248 1244                                                 
CONECT 1248 1249 1247                                                 
CONECT 1249 1250 1248                                                 
CONECT 1250 1252 1251 1249                                            
CONECT 1251 1250                                                      
CONECT 1252 1256 1253 1250                                            
CONECT 1253 1255 1252 1254                                            
CONECT 1254 1253                                                      
CONECT 1255 1253                                                      
CONECT 1256 1258 1257 1252                                            
CONECT 1257 1256                                                      
CONECT 1258 1256                                                      
CONECT 1259 1245 1260 1261                                            
CONECT 1260 1259                                                      
CONECT 1261 1259 1262 1264                                            
CONECT 1262 1261 1276 1263                                            
CONECT 1263 1262                                                      
CONECT 1264 1261 1265                                                 
CONECT 1265 1266 1264                                                 
CONECT 1266 1267 1265                                                 
CONECT 1267 1269 1266 1268                                            
CONECT 1268 1267                                                      
CONECT 1269 1270 1273 1267                                            
CONECT 1270 1272 1271 1269                                            
CONECT 1271 1270                                                      
CONECT 1272 1270                                                      
CONECT 1273 1275 1269 1274                                            
CONECT 1274 1273                                                      
CONECT 1275 1273                                                      
CONECT 1276 1277 1262 1278                                            
CONECT 1277 1276                                                      
CONECT 1278 1281 1276 1279                                            
CONECT 1279 1278 1280 1284                                            
CONECT 1280 1279                                                      
CONECT 1281 1282 1283 1278                                            
CONECT 1282 1281                                                      
CONECT 1283 1281                                                      
CONECT 1284 1279 1285 1286                                            
CONECT 1285 1284                                                      
CONECT 1286 1284 1287 1289                                            
CONECT 1287 1286 1288 1293                                            
CONECT 1288 1287                                                      
CONECT 1289 1286 1291 1290                                            
CONECT 1290 1289 1292                                                 
CONECT 1291 1289                                                      
CONECT 1292 1290                                                      
CONECT 1293 1287 1294 1295                                            
CONECT 1294 1293                                                      
CONECT 1295 1298 1293 1296                                            
CONECT 1296 1295 1297 1305                                            
CONECT 1297 1296                                                      
CONECT 1298 1299 1295                                                 
CONECT 1299 1301 1300 1298                                            
CONECT 1300 1302 1299                                                 
CONECT 1301 1303 1299                                                 
CONECT 1302 1304 1300                                                 
CONECT 1303 1304 1301                                                 
CONECT 1304 1303 1302                                                 
CONECT 1305 1296 1311 1306                                            
CONECT 1306 1305 1307 1309                                            
CONECT 1307 1306 1308 1312                                            
CONECT 1308 1307                                                      
CONECT 1309 1310 1306                                                 
CONECT 1310 1311 1309                                                 
CONECT 1311 1305 1310                                                 
CONECT 1312 1307 1313 1314                                            
CONECT 1313 1312                                                      
CONECT 1314 1312 1317 1315                                            
CONECT 1315 1314 1316 1323                                            
CONECT 1316 1315                                                      
CONECT 1317 1314 1318                                                 
CONECT 1318 1317 1319 1320                                            
CONECT 1319 1318                                                      
CONECT 1320 1318 1321 1322                                            
CONECT 1321 1320                                                      
CONECT 1322 1320                                                      
CONECT 1323 1315 1324 1325                                            
CONECT 1324 1323                                                      
CONECT 1325 1323 1328 1326                                            
CONECT 1326 1325 1327 1332                                            
CONECT 1327 1326                                                      
CONECT 1328 1329 1325 1330                                            
CONECT 1329 1331 1328                                                 
CONECT 1330 1328                                                      
CONECT 1331 1329                                                      
CONECT 1332 1326 1338 1333                                            
CONECT 1333 1332 1336 1334                                            
CONECT 1334 1333 1335 1339                                            
CONECT 1335 1334                                                      
CONECT 1336 1333 1337                                                 
CONECT 1337 1338 1336                                                 
CONECT 1338 1332 1337                                                 
CONECT 1339 1340 1334 1341                                            
CONECT 1340 1339                                                      
CONECT 1341 1339 1342 1344                                            
CONECT 1342 1343 1341 1347                                            
CONECT 1343 1342                                                      
CONECT 1344 1341 1345                                                 
CONECT 1345 1344 1346                                                 
CONECT 1346 1345                                                      
CONECT 1347 1342 1349 1348                                            
CONECT 1348 1347                                                      
CONECT 1349 1347 1352 1350                                            
CONECT 1350 1349 1351 1364                                            
CONECT 1351 1350                                                      
CONECT 1352 1353 1349                                                 
CONECT 1353 1354 1352                                                 
CONECT 1354 1355 1353                                                 
CONECT 1355 1357 1356 1354                                            
CONECT 1356 1355                                                      
CONECT 1357 1361 1358 1355                                            
CONECT 1358 1360 1357 1359                                            
CONECT 1359 1358                                                      
CONECT 1360 1358                                                      
CONECT 1361 1363 1362 1357                                            
CONECT 1362 1361                                                      
CONECT 1363 1361                                                      
CONECT 1364 1350 1365 1366                                            
CONECT 1365 1364                                                      
CONECT 1366 1364 1367 1369                                            
CONECT 1367 1368 1366 1373                                            
CONECT 1368 1367                                                      
CONECT 1369 1366 1370                                                 
CONECT 1370 1369 1372 1371                                            
CONECT 1371 1370                                                      
CONECT 1372 1370                                                      
CONECT 1373 1367 1375 1374                                            
CONECT 1374 1373                                                      
CONECT 1375 1376 1373 1378                                            
CONECT 1376 1386 1377 1375                                            
CONECT 1377 1376                                                      
CONECT 1378 1375 1379                                                 
CONECT 1379 1378 1382 1380                                            
CONECT 1380 1379 1381 1383                                            
CONECT 1381 1380                                                      
CONECT 1382 1379 1384                                                 
CONECT 1383 1380 1384                                                 
CONECT 1384 1382 1383 1385                                            
CONECT 1385 1384                                                      
CONECT 1386 1388 1387 1376                                            
CONECT 1387 1386                                                      
CONECT 1388 1391 1389 1386                                            
CONECT 1389 1398 1388 1390                                            
CONECT 1390 1389                                                      
CONECT 1391 1392 1388                                                 
CONECT 1392 1393 1394 1391                                            
CONECT 1393 1395 1392                                                 
CONECT 1394 1396 1392                                                 
CONECT 1395 1397 1393                                                 
CONECT 1396 1397 1394                                                 
CONECT 1397 1395 1396                                                 
CONECT 1398 1399 1400 1389                                            
CONECT 1399 1398                                                      
CONECT 1400 1401 1398 1403                                            
CONECT 1401 1402 1409 1400                                            
CONECT 1402 1401                                                      
CONECT 1403 1400 1404                                                 
CONECT 1404 1405 1403 1406                                            
CONECT 1405 1404                                                      
CONECT 1406 1404 1407 1408                                            
CONECT 1407 1406                                                      
CONECT 1408 1406                                                      
CONECT 1409 1411 1401 1410                                            
CONECT 1410 1409                                                      
CONECT 1411 1412 1414 1409                                            
CONECT 1412 1413 1411 1418                                            
CONECT 1413 1412                                                      
CONECT 1414 1417 1411 1415                                            
CONECT 1415 1414 1416                                                 
CONECT 1416 1415                                                      
CONECT 1417 1414                                                      
CONECT 1418 1412 1420 1419                                            
CONECT 1419 1418                                                      
CONECT 1420 1421 1418 1423                                            
CONECT 1421 1422 1420 1435                                            
CONECT 1422 1421                                                      
CONECT 1423 1420 1424                                                 
CONECT 1424 1423 1425                                                 
CONECT 1425 1424 1426                                                 
CONECT 1426 1427 1425 1428                                            
CONECT 1427 1426                                                      
CONECT 1428 1426 1432 1429                                            
CONECT 1429 1428 1431 1430                                            
CONECT 1430 1429                                                      
CONECT 1431 1429                                                      
CONECT 1432 1434 1428 1433                                            
CONECT 1433 1432                                                      
CONECT 1434 1432                                                      
CONECT 1435 1421 1437 1436                                            
CONECT 1436 1435                                                      
CONECT 1437 1438 1435 1440                                            
CONECT 1438 1439 1448 1437                                            
CONECT 1439 1438                                                      
CONECT 1440 1437 1441                                                 
CONECT 1441 1440 1442                                                 
CONECT 1442 1441 1443                                                 
CONECT 1443 1442 1444                                                 
CONECT 1444 1443 1446 1447 1445                                       
CONECT 1444                                                           
CONECT 1445 1444                                                      
CONECT 1446 1444                                                      
CONECT 1447 1444                                                      
CONECT 1448 1450 1438 1449                                            
CONECT 1449 1448                                                      
CONECT 1450 1451 1453 1448                                            
CONECT 1451 1452 1460 1450                                            
CONECT 1452 1451                                                      
CONECT 1453 1454 1450                                                 
CONECT 1454 1456 1455 1453                                            
CONECT 1455 1457 1454                                                 
CONECT 1456 1458 1454                                                 
CONECT 1457 1459 1455                                                 
CONECT 1458 1459 1456                                                 
CONECT 1459 1458 1457                                                 
CONECT 1460 1462 1451 1461                                            
CONECT 1461 1460                                                      
CONECT 1462 1463 1465 1460                                            
CONECT 1463 1464 1462 1466                                            
CONECT 1464 1463                                                      
CONECT 1465 1462                                                      
CONECT 1466 1463 1468 1467                                            
CONECT 1467 1466                                                      
CONECT 1468 1469 1466 1471                                            
CONECT 1469 1470 1474 1468                                            
CONECT 1470 1469                                                      
CONECT 1471 1468 1472 1473                                            
CONECT 1472 1471                                                      
CONECT 1473 1471                                                      
CONECT 1474 1469 1476 1475                                            
CONECT 1475 1474                                                      
CONECT 1476 1477 1474 1479                                            
CONECT 1477 1478 1484 1476                                            
CONECT 1478 1477                                                      
CONECT 1479 1476 1480                                                 
CONECT 1480 1479 1481                                                 
CONECT 1481 1480 1483 1482                                            
CONECT 1482 1481                                                      
CONECT 1483 1481                                                      
CONECT 1484 1486 1477 1485                                            
CONECT 1485 1484                                                      
CONECT 1486 1487 1489 1484                                            
CONECT 1487 1488 1498 1486                                            
CONECT 1488 1487                                                      
CONECT 1489 1486 1490                                                 
CONECT 1490 1491 1489 1492                                            
CONECT 1491 1493 1490                                                 
CONECT 1492 1490 1494                                                 
CONECT 1493 1491 1495                                                 
CONECT 1494 1495 1492                                                 
CONECT 1495 1493 1496 1494                                            
CONECT 1496 1495 1497                                                 
CONECT 1497 1496                                                      
CONECT 1498 1500 1487 1499                                            
CONECT 1499 1498                                                      
CONECT 1500 1503 1501 1498                                            
CONECT 1501 1502 1500 1510                                            
CONECT 1502 1501                                                      
CONECT 1503 1505 1504 1500                                            
CONECT 1504 1508 1505 1503 1506                                       
CONECT 1504                                                           
CONECT 1505 1509 1503 1504 1507                                       
CONECT 1505                                                           
CONECT 1506 1504                                                      
CONECT 1507 1505                                                      
CONECT 1508 1504                                                      
CONECT 1509 1505                                                      
CONECT 1510 1501 1512 1511                                            
CONECT 1511 1510                                                      
CONECT 1512 1510 1513 1515                                            
CONECT 1513 1512 1514 1519                                            
CONECT 1514 1513                                                      
CONECT 1515 1512 1516                                                 
CONECT 1516 1518 1515 1517                                            
CONECT 1517 1516                                                      
CONECT 1518 1516                                                      
CONECT 1519 1513 1520 1521                                            
CONECT 1520 1519                                                      
CONECT 1521 1519 1522                                                 
CONECT 1522 1521 1524 1523                                            
CONECT 1523 1522                                                      
CONECT 1524 1525 1522 1526                                            
CONECT 1525 1524                                                      
CONECT 1526 1524 1527 1529                                            
CONECT 1527 1528 1526 1533                                            
CONECT 1528 1527                                                      
CONECT 1529 1526 1530                                                 
CONECT 1530 1529 1531 1532                                            
CONECT 1531 1530                                                      
CONECT 1532 1530                                                      
CONECT 1533 1527 1534 1539                                            
CONECT 1534 1535 1533 1537                                            
CONECT 1535 1540 1536 1534                                            
CONECT 1536 1535                                                      
CONECT 1537 1534 1538                                                 
CONECT 1538 1537 1539                                                 
CONECT 1539 1533 1538                                                 
CONECT 1540 1542 1541 1535                                            
CONECT 1541 1540                                                      
CONECT 1542 1545 1543 1540                                            
CONECT 1543 1542 1544 1548                                            
CONECT 1544 1543                                                      
CONECT 1545 1546 1547 1542                                            
CONECT 1546 1545                                                      
CONECT 1547 1545                                                      
CONECT 1548 1543 1549 1550                                            
CONECT 1549 1548                                                      
CONECT 1550 1553 1548 1551                                            
CONECT 1551 1550 1552 1554                                            
CONECT 1552 1551                                                      
CONECT 1553 1550                                                      
CONECT 1554 1551 1555 1556                                            
CONECT 1555 1554                                                      
CONECT 1556 1554 1557 1559                                            
CONECT 1557 1556 1558 1560                                            
CONECT 1558 1557                                                      
CONECT 1559 1556                                                      
CONECT 1560 1557 1561 1562                                            
CONECT 1561 1560                                                      
CONECT 1562 1565 1560 1563                                            
CONECT 1563 1562 1564 1568                                            
CONECT 1564 1563                                                      
CONECT 1565 1566 1567 1562                                            
CONECT 1566 1565                                                      
CONECT 1567 1565                                                      
CONECT 1568 1563 1569 1570                                            
CONECT 1569 1568                                                      
CONECT 1570 1568 1571 1573                                            
CONECT 1571 1570 1572 1580                                            
CONECT 1572 1571                                                      
CONECT 1573 1570 1574                                                 
CONECT 1574 1573 1575 1576                                            
CONECT 1575 1574 1577                                                 
CONECT 1576 1574 1578                                                 
CONECT 1577 1575 1579                                                 
CONECT 1578 1576 1579                                                 
CONECT 1579 1577 1578                                                 
CONECT 1580 1571 1581 1582                                            
CONECT 1581 1580                                                      
CONECT 1582 1580 1585 1583                                            
CONECT 1583 1582 1584 1592                                            
CONECT 1584 1583                                                      
CONECT 1585 1586 1582                                                 
CONECT 1586 1588 1585 1587                                            
CONECT 1587 1586 1589                                                 
CONECT 1588 1590 1586                                                 
CONECT 1589 1591 1587                                                 
CONECT 1590 1588 1591                                                 
CONECT 1591 1590 1589                                                 
CONECT 1592 1583 1593 1594                                            
CONECT 1593 1592                                                      
CONECT 1594 1592 1595 1597                                            
CONECT 1595 1594 1596 1603                                            
CONECT 1596 1595                                                      
CONECT 1597 1594 1598                                                 
CONECT 1598 1600 1599 1597                                            
CONECT 1599 1598                                                      
CONECT 1600 1601 1602 1598                                            
CONECT 1601 1600                                                      
CONECT 1602 1600                                                      
CONECT 1603 1595 1604 1605                                            
CONECT 1604 1603                                                      
CONECT 1605 1608 1603 1606                                            
CONECT 1606 1605 1607 1609                                            
CONECT 1607 1606                                                      
CONECT 1608 1605                                                      
CONECT 1609 1606 1610 1611                                            
CONECT 1610 1609                                                      
CONECT 1611 1609 1612 1614                                            
CONECT 1612 1613 1611 1621                                            
CONECT 1613 1612                                                      
CONECT 1614 1611 1615                                                 
CONECT 1615 1614 1616                                                 
CONECT 1616 1615 1618 1617                                            
CONECT 1617 1616                                                      
CONECT 1618 1620 1616 1619                                            
CONECT 1619 1618                                                      
CONECT 1620 1618                                                      
CONECT 1621 1612 1623 1622                                            
CONECT 1622 1621                                                      
CONECT 1623 1621 1624 1626                                            
CONECT 1624 1638 1623 1625                                            
CONECT 1625 1624                                                      
CONECT 1626 1623 1627                                                 
CONECT 1627 1626 1628                                                 
CONECT 1628 1627 1629                                                 
CONECT 1629 1628 1630 1631                                            
CONECT 1630 1629                                                      
CONECT 1631 1629 1632 1635                                            
CONECT 1632 1634 1631 1633                                            
CONECT 1633 1632                                                      
CONECT 1634 1632                                                      
CONECT 1635 1631 1637 1636                                            
CONECT 1636 1635                                                      
CONECT 1637 1635                                                      
CONECT 1638 1639 1640 1624                                            
CONECT 1639 1638                                                      
CONECT 1640 1643 1638 1641                                            
CONECT 1641 1640 1642                                                 
CONECT 1642 1641                                                      
CONECT 1643 1644 1640                                                 
CONECT 1644 1645 1643                                                 
CONECT 1645 1647 1646 1644                                            
CONECT 1646 1645                                                      
CONECT 1647 1645                                                      
CONECT 1648 1649 1653 1654 1651                                       
CONECT 1648                                                           
CONECT 1649 1652 1648 1650                                            
CONECT 1650 1649 1655 1651                                            
CONECT 1651 1648 1650                                                 
CONECT 1652 1656 1649                                                 
CONECT 1653 1648                                                      
CONECT 1654 1648                                                      
CONECT 1655 1650 1660 1657                                            
CONECT 1656 1658 1652                                                 
CONECT 1657 1659 1655                                                 
CONECT 1658 1656 1662 1661                                            
CONECT 1659 1661 1657                                                 
CONECT 1660 1655                                                      
CONECT 1661 1658 1659                                                 
CONECT 1662 1658                                                      
MASTER        0    0    0    0    0    0    0    0 1662    0 1662    0
END
