# Supplementary material for: A hypothesis on the capacity of plant odorant-binding proteins to bind volatile isoprenoids based on in silico evidences
Source: eLife. 2021 Jun 23;10:e66741. doi: 10.7554/eLife.66741 (PMC8221805; doi:10.7554/eLife.66741)
Supplement: Source data 4. — Related to Figure 1—figure supplement 1. [file elife-66741-data4.zip › TPL_betacaryophyllene.pdb]

REMARK   4 XXXX COMPLIES WITH FORMAT V. 2.0
COMPND    C:\Users\Deborah\Desktop\OBP\ARABIDOPSIS\tpl\docking\beta_caryophillene\run6.pdbqt 
AUTHOR    GENERATED BY OPEN BABEL 2.3.1
ATOM      1  N   ALA A   0      -8.814 -23.188  15.835  1.00  0.00           N  
ATOM      2  HN1 ALA A   0      -8.281 -22.783  15.065  1.00  0.00           H  
ATOM      3  HN2 ALA A   0      -9.708 -23.558  15.513  1.00  0.00           H  
ATOM      4  HN3 ALA A   0      -8.391 -24.056  16.163  1.00  0.00           H  
ATOM      5  CA  ALA A   0      -8.995 -22.238  16.929  1.00  0.00           C  
ATOM      6  C   ALA A   0      -9.802 -22.851  18.094  1.00  0.00           C  
ATOM      7  O   ALA A   0     -10.970 -23.226  17.927  1.00  0.00           O  
ATOM      8  CB  ALA A   0      -9.656 -20.960  16.422  1.00  0.00           C  
ATOM      9  N   MET A   1      -9.148 -22.972  19.269  1.00  0.00           N  
ATOM     10  HN  MET A   1      -8.182 -22.647  19.306  1.00  0.00           H  
ATOM     11  CA  MET A   1      -9.721 -23.536  20.499  1.00  0.00           C  
ATOM     12  C   MET A   1      -9.999 -22.423  21.538  1.00  0.00           C  
ATOM     13  O   MET A   1      -9.407 -22.418  22.616  1.00  0.00           O  
ATOM     14  CB  MET A   1      -8.798 -24.641  21.067  1.00  0.00           C  
ATOM     15  CG  MET A   1      -8.851 -25.942  20.288  1.00  0.00           C  
ATOM     16  SD  MET A   1      -7.276 -26.384  19.505  1.00  0.00           S  
ATOM     17  CE  MET A   1      -7.833 -26.636  17.786  1.00  0.00           C  
ATOM     18  N   GLY A   2     -10.888 -21.487  21.182  1.00  0.00           N  
ATOM     19  HN  GLY A   2     -11.338 -21.578  20.271  1.00  0.00           H  
ATOM     20  CA  GLY A   2     -11.255 -20.342  22.015  1.00  0.00           C  
ATOM     21  C   GLY A   2     -10.093 -19.396  22.270  1.00  0.00           C  
ATOM     22  O   GLY A   2      -9.655 -18.679  21.362  1.00  0.00           O  
ATOM     23  N   SER A   3      -9.566 -19.417  23.510  1.00  0.00           N  
ATOM     24  HN  SER A   3      -9.983 -20.044  24.199  1.00  0.00           H  
ATOM     25  CA  SER A   3      -8.431 -18.593  23.926  1.00  0.00           C  
ATOM     26  C   SER A   3      -7.099 -19.198  23.458  1.00  0.00           C  
ATOM     27  O   SER A   3      -7.042 -20.373  23.060  1.00  0.00           O  
ATOM     28  CB  SER A   3      -8.426 -18.402  25.442  1.00  0.00           C  
ATOM     29  OG  SER A   3      -8.178 -19.612  26.141  1.00  0.00           O  
ATOM     30  HG  SER A   3      -8.175 -19.493  27.084  1.00  0.00           H  
ATOM     31  N   LEU A   4      -6.032 -18.386  23.502  1.00  0.00           N  
ATOM     32  HN  LEU A   4      -6.159 -17.419  23.800  1.00  0.00           H  
ATOM     33  CA  LEU A   4      -4.692 -18.845  23.136  1.00  0.00           C  
ATOM     34  C   LEU A   4      -4.187 -19.827  24.217  1.00  0.00           C  
ATOM     35  O   LEU A   4      -3.557 -20.825  23.880  1.00  0.00           O  
ATOM     36  CB  LEU A   4      -3.732 -17.663  22.943  1.00  0.00           C  
ATOM     37  CG  LEU A   4      -2.262 -18.011  22.607  1.00  0.00           C  
ATOM     38  CD1 LEU A   4      -2.139 -18.779  21.271  1.00  0.00           C  
ATOM     39  CD2 LEU A   4      -1.417 -16.762  22.582  1.00  0.00           C  
ATOM     40  N   SER A   5      -4.529 -19.584  25.497  1.00  0.00           N  
ATOM     41  HN  SER A   5      -5.074 -18.749  25.710  1.00  0.00           H  
ATOM     42  CA  SER A   5      -4.147 -20.475  26.591  1.00  0.00           C  
ATOM     43  C   SER A   5      -4.761 -21.841  26.371  1.00  0.00           C  
ATOM     44  O   SER A   5      -4.064 -22.841  26.533  1.00  0.00           O  
ATOM     45  CB  SER A   5      -4.583 -19.913  27.941  1.00  0.00           C  
ATOM     46  OG  SER A   5      -3.681 -18.914  28.376  1.00  0.00           O  
ATOM     47  HG  SER A   5      -3.952 -18.564  29.216  1.00  0.00           H  
ATOM     48  N   ARG A   6      -6.040 -21.890  25.952  1.00  0.00           N  
ATOM     49  HN  ARG A   6      -6.536 -21.014  25.787  1.00  0.00           H  
ATOM     50  CA  ARG A   6      -6.749 -23.156  25.723  1.00  0.00           C  
ATOM     51  C   ARG A   6      -6.170 -23.909  24.519  1.00  0.00           C  
ATOM     52  O   ARG A   6      -5.954 -25.122  24.597  1.00  0.00           O  
ATOM     53  CB  ARG A   6      -8.256 -22.918  25.578  1.00  0.00           C  
ATOM     54  CG  ARG A   6      -9.074 -24.190  25.479  1.00  0.00           C  
ATOM     55  CD  ARG A   6     -10.553 -23.872  25.506  1.00  0.00           C  
ATOM     56  NE  ARG A   6     -11.358 -25.090  25.435  1.00  0.00           N  
ATOM     57  HE  ARG A   6     -11.592 -25.555  26.312  1.00  0.00           H  
ATOM     58  CZ  ARG A   6     -11.807 -25.635  24.305  1.00  0.00           C  
ATOM     59  NH1 ARG A   6     -11.517 -25.083  23.130  1.00  0.00           N  
ATOM     60 1HH1 ARG A   6     -10.955 -24.232  23.102  1.00  0.00           H  
ATOM     61 2HH1 ARG A   6     -11.861 -25.500  22.265  1.00  0.00           H  
ATOM     62  NH2 ARG A   6     -12.539 -26.742  24.341  1.00  0.00           N  
ATOM     63 1HH2 ARG A   6     -12.761 -27.165  25.242  1.00  0.00           H  
ATOM     64 2HH2 ARG A   6     -12.883 -27.159  23.476  1.00  0.00           H  
ATOM     65  N   GLU A   7      -5.897 -23.187  23.426  1.00  0.00           N  
ATOM     66  HN  GLU A   7      -6.129 -22.194  23.419  1.00  0.00           H  
ATOM     67  CA  GLU A   7      -5.278 -23.778  22.244  1.00  0.00           C  
ATOM     68  C   GLU A   7      -3.875 -24.354  22.593  1.00  0.00           C  
ATOM     69  O   GLU A   7      -3.588 -25.488  22.223  1.00  0.00           O  
ATOM     70  CB  GLU A   7      -5.200 -22.775  21.088  1.00  0.00           C  
ATOM     71  CG  GLU A   7      -4.816 -23.482  19.800  1.00  0.00           C  
ATOM     72  CD  GLU A   7      -5.280 -22.898  18.484  1.00  0.00           C  
ATOM     73  OE1 GLU A   7      -5.853 -21.785  18.478  1.00  0.00           O  
ATOM     74  OE2 GLU A   7      -5.047 -23.561  17.448  1.00  0.00           O  
ATOM     75  N   LEU A   8      -3.054 -23.603  23.346  1.00  0.00           N  
ATOM     76  HN  LEU A   8      -3.364 -22.669  23.614  1.00  0.00           H  
ATOM     77  CA  LEU A   8      -1.741 -24.052  23.801  1.00  0.00           C  
ATOM     78  C   LEU A   8      -1.825 -25.296  24.675  1.00  0.00           C  
ATOM     79  O   LEU A   8      -1.049 -26.235  24.482  1.00  0.00           O  
ATOM     80  CB  LEU A   8      -0.992 -22.932  24.538  1.00  0.00           C  
ATOM     81  CG  LEU A   8      -0.298 -21.900  23.614  1.00  0.00           C  
ATOM     82  CD1 LEU A   8       0.143 -20.693  24.404  1.00  0.00           C  
ATOM     83  CD2 LEU A   8       0.907 -22.518  22.913  1.00  0.00           C  
ATOM     84  N   VAL A   9      -2.803 -25.346  25.589  1.00  0.00           N  
ATOM     85  HN  VAL A   9      -3.425 -24.546  25.702  1.00  0.00           H  
ATOM     86  CA  VAL A   9      -2.993 -26.531  26.428  1.00  0.00           C  
ATOM     87  C   VAL A   9      -3.244 -27.770  25.558  1.00  0.00           C  
ATOM     88  O   VAL A   9      -2.539 -28.751  25.742  1.00  0.00           O  
ATOM     89  CB  VAL A   9      -4.042 -26.335  27.551  1.00  0.00           C  
ATOM     90  CG1 VAL A   9      -4.478 -27.680  28.156  1.00  0.00           C  
ATOM     91  CG2 VAL A   9      -3.477 -25.406  28.632  1.00  0.00           C  
ATOM     92  N   PHE A  10      -4.138 -27.690  24.550  1.00  0.00           N  
ATOM     93  HN  PHE A  10      -4.644 -26.815  24.412  1.00  0.00           H  
ATOM     94  CA  PHE A  10      -4.409 -28.813  23.646  1.00  0.00           C  
ATOM     95  C   PHE A  10      -3.162 -29.264  22.836  1.00  0.00           C  
ATOM     96  O   PHE A  10      -2.920 -30.470  22.722  1.00  0.00           O  
ATOM     97  CB  PHE A  10      -5.631 -28.532  22.743  1.00  0.00           C  
ATOM     98  CG  PHE A  10      -6.937 -28.783  23.477  1.00  0.00           C  
ATOM     99  CD1 PHE A  10      -7.323 -30.070  23.825  1.00  0.00           C  
ATOM    100  CD2 PHE A  10      -7.745 -27.720  23.881  1.00  0.00           C  
ATOM    101  CE1 PHE A  10      -8.521 -30.298  24.519  1.00  0.00           C  
ATOM    102  CE2 PHE A  10      -8.928 -27.949  24.598  1.00  0.00           C  
ATOM    103  CZ  PHE A  10      -9.313 -29.236  24.899  1.00  0.00           C  
ATOM    104  N   LEU A  11      -2.359 -28.309  22.330  1.00  0.00           N  
ATOM    105  HN  LEU A  11      -2.627 -27.335  22.474  1.00  0.00           H  
ATOM    106  CA  LEU A  11      -1.120 -28.578  21.583  1.00  0.00           C  
ATOM    107  C   LEU A  11      -0.110 -29.281  22.507  1.00  0.00           C  
ATOM    108  O   LEU A  11       0.537 -30.256  22.097  1.00  0.00           O  
ATOM    109  CB  LEU A  11      -0.513 -27.266  21.047  1.00  0.00           C  
ATOM    110  CG  LEU A  11      -1.352 -26.534  19.967  1.00  0.00           C  
ATOM    111  CD1 LEU A  11      -0.716 -25.195  19.598  1.00  0.00           C  
ATOM    112  CD2 LEU A  11      -1.508 -27.370  18.732  1.00  0.00           C  
ATOM    113  N   ILE A  12       0.017 -28.779  23.748  1.00  0.00           N  
ATOM    114  HN  ILE A  12      -0.537 -27.961  24.000  1.00  0.00           H  
ATOM    115  CA  ILE A  12       0.919 -29.355  24.762  1.00  0.00           C  
ATOM    116  C   ILE A  12       0.459 -30.763  25.149  1.00  0.00           C  
ATOM    117  O   ILE A  12       1.303 -31.654  25.261  1.00  0.00           O  
ATOM    118  CB  ILE A  12       1.112 -28.426  26.006  1.00  0.00           C  
ATOM    119  CG1 ILE A  12       1.822 -27.115  25.566  1.00  0.00           C  
ATOM    120  CG2 ILE A  12       1.926 -29.134  27.114  1.00  0.00           C  
ATOM    121  CD1 ILE A  12       1.630 -25.967  26.569  1.00  0.00           C  
ATOM    122  N   LEU A  13      -0.852 -30.982  25.303  1.00  0.00           N  
ATOM    123  HN  LEU A  13      -1.510 -30.212  25.184  1.00  0.00           H  
ATOM    124  CA  LEU A  13      -1.358 -32.333  25.645  1.00  0.00           C  
ATOM    125  C   LEU A  13      -0.940 -33.350  24.596  1.00  0.00           C  
ATOM    126  O   LEU A  13      -0.461 -34.428  24.945  1.00  0.00           O  
ATOM    127  CB  LEU A  13      -2.888 -32.356  25.838  1.00  0.00           C  
ATOM    128  CG  LEU A  13      -3.423 -31.724  27.135  1.00  0.00           C  
ATOM    129  CD1 LEU A  13      -4.965 -31.591  27.082  1.00  0.00           C  
ATOM    130  CD2 LEU A  13      -2.981 -32.496  28.362  1.00  0.00           C  
ATOM    131  N   GLN A  14      -1.059 -32.982  23.303  1.00  0.00           N  
ATOM    132  HN  GLN A  14      -1.456 -32.071  23.074  1.00  0.00           H  
ATOM    133  CA  GLN A  14      -0.627 -33.871  22.225  1.00  0.00           C  
ATOM    134  C   GLN A  14       0.870 -34.150  22.305  1.00  0.00           C  
ATOM    135  O   GLN A  14       1.284 -35.309  22.187  1.00  0.00           O  
ATOM    136  CB  GLN A  14      -0.991 -33.288  20.850  1.00  0.00           C  
ATOM    137  CG  GLN A  14      -0.770 -34.286  19.732  1.00  0.00           C  
ATOM    138  CD  GLN A  14      -0.782 -33.662  18.358  1.00  0.00           C  
ATOM    139  OE1 GLN A  14      -0.094 -32.689  18.093  1.00  0.00           O  
ATOM    140  NE2 GLN A  14      -1.509 -34.269  17.430  1.00  0.00           N  
ATOM    141 1HE2 GLN A  14      -1.517 -33.847  16.501  1.00  0.00           H  
ATOM    142 2HE2 GLN A  14      -2.084 -35.082  17.651  1.00  0.00           H  
ATOM    143  N   PHE A  15       1.682 -33.085  22.497  1.00  0.00           N  
ATOM    144  HN  PHE A  15       1.267 -32.155  22.553  1.00  0.00           H  
ATOM    145  CA  PHE A  15       3.137 -33.217  22.627  1.00  0.00           C  
ATOM    146  C   PHE A  15       3.496 -34.174  23.793  1.00  0.00           C  
ATOM    147  O   PHE A  15       4.338 -35.064  23.625  1.00  0.00           O  
ATOM    148  CB  PHE A  15       3.814 -31.833  22.820  1.00  0.00           C  
ATOM    149  CG  PHE A  15       5.271 -31.894  23.240  1.00  0.00           C  
ATOM    150  CD1 PHE A  15       6.286 -31.982  22.286  1.00  0.00           C  
ATOM    151  CD2 PHE A  15       5.625 -31.900  24.593  1.00  0.00           C  
ATOM    152  CE1 PHE A  15       7.632 -32.051  22.677  1.00  0.00           C  
ATOM    153  CE2 PHE A  15       6.969 -31.962  24.985  1.00  0.00           C  
ATOM    154  CZ  PHE A  15       7.965 -32.019  24.023  1.00  0.00           C  
ATOM    155  N   LEU A  16       2.896 -33.950  24.970  1.00  0.00           N  
ATOM    156  HN  LEU A  16       2.228 -33.183  25.045  1.00  0.00           H  
ATOM    157  CA  LEU A  16       3.169 -34.775  26.160  1.00  0.00           C  
ATOM    158  C   LEU A  16       2.811 -36.243  25.899  1.00  0.00           C  
ATOM    159  O   LEU A  16       3.576 -37.144  26.271  1.00  0.00           O  
ATOM    160  CB  LEU A  16       2.368 -34.239  27.375  1.00  0.00           C  
ATOM    161  CG  LEU A  16       2.681 -32.821  27.867  1.00  0.00           C  
ATOM    162  CD1 LEU A  16       1.688 -32.395  28.945  1.00  0.00           C  
ATOM    163  CD2 LEU A  16       4.159 -32.657  28.330  1.00  0.00           C  
ATOM    164  N   ASP A  17       1.663 -36.488  25.215  1.00  0.00           N  
ATOM    165  HN  ASP A  17       1.068 -35.705  24.944  1.00  0.00           H  
ATOM    166  CA  ASP A  17       1.258 -37.852  24.856  1.00  0.00           C  
ATOM    167  C   ASP A  17       2.299 -38.480  23.872  1.00  0.00           C  
ATOM    168  O   ASP A  17       2.734 -39.609  24.092  1.00  0.00           O  
ATOM    169  CB  ASP A  17      -0.129 -37.828  24.209  1.00  0.00           C  
ATOM    170  CG  ASP A  17      -0.616 -39.204  23.817  1.00  0.00           C  
ATOM    171  OD1 ASP A  17      -0.872 -40.020  24.720  1.00  0.00           O  
ATOM    172  OD2 ASP A  17      -0.648 -39.495  22.620  1.00  0.00           O  
ATOM    173  N   GLU A  18       2.758 -37.730  22.827  1.00  0.00           N  
ATOM    174  HN  GLU A  18       2.420 -36.777  22.692  1.00  0.00           H  
ATOM    175  CA  GLU A  18       3.739 -38.303  21.901  1.00  0.00           C  
ATOM    176  C   GLU A  18       5.102 -38.607  22.573  1.00  0.00           C  
ATOM    177  O   GLU A  18       5.765 -39.575  22.212  1.00  0.00           O  
ATOM    178  CB  GLU A  18       3.918 -37.417  20.666  1.00  0.00           C  
ATOM    179  CG  GLU A  18       2.623 -37.237  19.859  1.00  0.00           C  
ATOM    180  CD  GLU A  18       2.769 -36.379  18.617  1.00  0.00           C  
ATOM    181  OE1 GLU A  18       3.908 -35.935  18.354  1.00  0.00           O  
ATOM    182  OE2 GLU A  18       1.755 -36.118  17.927  1.00  0.00           O  
ATOM    183  N   GLU A  19       5.504 -37.786  23.562  1.00  0.00           N  
ATOM    184  HN  GLU A  19       4.909 -36.993  23.801  1.00  0.00           H  
ATOM    185  CA  GLU A  19       6.751 -37.968  24.316  1.00  0.00           C  
ATOM    186  C   GLU A  19       6.562 -39.002  25.434  1.00  0.00           C  
ATOM    187  O   GLU A  19       7.531 -39.366  26.096  1.00  0.00           O  
ATOM    188  CB  GLU A  19       7.187 -36.621  24.949  1.00  0.00           C  
ATOM    189  CG  GLU A  19       7.691 -35.591  23.938  1.00  0.00           C  
ATOM    190  CD  GLU A  19       9.043 -35.820  23.283  1.00  0.00           C  
ATOM    191  OE1 GLU A  19       9.912 -36.476  23.899  1.00  0.00           O  
ATOM    192  OE2 GLU A  19       9.257 -35.289  22.170  1.00  0.00           O  
ATOM    193  N   LYS A  20       5.323 -39.466  25.642  1.00  0.00           N  
ATOM    194  HN  LYS A  20       4.574 -39.086  25.063  1.00  0.00           H  
ATOM    195  CA  LYS A  20       4.958 -40.491  26.651  1.00  0.00           C  
ATOM    196  C   LYS A  20       5.178 -39.987  28.081  1.00  0.00           C  
ATOM    197  O   LYS A  20       5.579 -40.746  28.960  1.00  0.00           O  
ATOM    198  CB  LYS A  20       5.650 -41.849  26.395  1.00  0.00           C  
ATOM    199  CG  LYS A  20       5.374 -42.387  24.981  1.00  0.00           C  
ATOM    200  CD  LYS A  20       6.104 -43.680  24.713  1.00  0.00           C  
ATOM    201  CE  LYS A  20       5.872 -44.172  23.298  1.00  0.00           C  
ATOM    202  NZ  LYS A  20       4.458 -44.590  23.069  1.00  0.00           N  
ATOM    203  HZ1 LYS A  20       4.302 -44.921  22.117  1.00  0.00           H  
ATOM    204  HZ2 LYS A  20       3.809 -43.841  23.310  1.00  0.00           H  
ATOM    205  HZ3 LYS A  20       4.164 -45.286  23.754  1.00  0.00           H  
ATOM    206  N   PHE A  21       4.894 -38.692  28.312  1.00  0.00           N  
ATOM    207  HN  PHE A  21       4.627 -38.091  27.532  1.00  0.00           H  
ATOM    208  CA  PHE A  21       4.962 -38.127  29.668  1.00  0.00           C  
ATOM    209  C   PHE A  21       3.530 -38.260  30.182  1.00  0.00           C  
ATOM    210  O   PHE A  21       2.794 -37.277  30.244  1.00  0.00           O  
ATOM    211  CB  PHE A  21       5.475 -36.652  29.632  1.00  0.00           C  
ATOM    212  CG  PHE A  21       6.860 -36.448  29.066  1.00  0.00           C  
ATOM    213  CD1 PHE A  21       7.858 -37.403  29.250  1.00  0.00           C  
ATOM    214  CD2 PHE A  21       7.178 -35.294  28.360  1.00  0.00           C  
ATOM    215  CE1 PHE A  21       9.134 -37.223  28.702  1.00  0.00           C  
ATOM    216  CE2 PHE A  21       8.467 -35.088  27.867  1.00  0.00           C  
ATOM    217  CZ  PHE A  21       9.436 -36.059  28.032  1.00  0.00           C  
ATOM    218  N   LYS A  22       3.121 -39.507  30.509  1.00  0.00           N  
ATOM    219  HN  LYS A  22       3.828 -40.243  30.515  1.00  0.00           H  
ATOM    220  CA  LYS A  22       1.734 -39.897  30.859  1.00  0.00           C  
ATOM    221  C   LYS A  22       1.155 -39.239  32.094  1.00  0.00           C  
ATOM    222  O   LYS A  22       0.009 -38.775  32.061  1.00  0.00           O  
ATOM    223  CB  LYS A  22       1.609 -41.420  30.976  1.00  0.00           C  
ATOM    224  CG  LYS A  22       1.832 -42.142  29.658  1.00  0.00           C  
ATOM    225  CD  LYS A  22       1.813 -43.655  29.816  1.00  0.00           C  
ATOM    226  CE  LYS A  22       2.113 -44.346  28.502  1.00  0.00           C  
ATOM    227  NZ  LYS A  22       2.280 -45.814  28.680  1.00  0.00           N  
ATOM    228  HZ1 LYS A  22       2.482 -46.279  27.795  1.00  0.00           H  
ATOM    229  HZ2 LYS A  22       1.470 -46.228  29.142  1.00  0.00           H  
ATOM    230  HZ3 LYS A  22       2.989 -46.026  29.382  1.00  0.00           H  
ATOM    231  N   GLU A  23       1.924 -39.184  33.183  1.00  0.00           N  
ATOM    232  HN  GLU A  23       2.853 -39.605  33.176  1.00  0.00           H  
ATOM    233  CA  GLU A  23       1.430 -38.519  34.385  1.00  0.00           C  
ATOM    234  C   GLU A  23       1.296 -37.024  34.145  1.00  0.00           C  
ATOM    235  O   GLU A  23       0.342 -36.431  34.633  1.00  0.00           O  
ATOM    236  CB  GLU A  23       2.324 -38.817  35.602  1.00  0.00           C  
ATOM    237  CG  GLU A  23       2.438 -40.299  35.898  1.00  0.00           C  
ATOM    238  CD  GLU A  23       3.090 -40.659  37.220  1.00  0.00           C  
ATOM    239  OE1 GLU A  23       3.205 -39.770  38.087  1.00  0.00           O  
ATOM    240  OE2 GLU A  23       3.447 -41.842  37.407  1.00  0.00           O  
ATOM    241  N   THR A  24       2.232 -36.417  33.366  1.00  0.00           N  
ATOM    242  HN  THR A  24       3.011 -36.969  33.006  1.00  0.00           H  
ATOM    243  CA  THR A  24       2.153 -34.989  33.028  1.00  0.00           C  
ATOM    244  C   THR A  24       0.876 -34.687  32.250  1.00  0.00           C  
ATOM    245  O   THR A  24       0.228 -33.678  32.548  1.00  0.00           O  
ATOM    246  CB  THR A  24       3.399 -34.486  32.302  1.00  0.00           C  
ATOM    247  OG1 THR A  24       4.556 -34.852  33.050  1.00  0.00           O  
ATOM    248  HG1 THR A  24       5.331 -34.539  32.598  1.00  0.00           H  
ATOM    249  CG2 THR A  24       3.380 -32.976  32.114  1.00  0.00           C  
ATOM    250  N   VAL A  25       0.512 -35.541  31.257  1.00  0.00           N  
ATOM    251  HN  VAL A  25       1.116 -36.334  31.040  1.00  0.00           H  
ATOM    252  CA  VAL A  25      -0.736 -35.354  30.481  1.00  0.00           C  
ATOM    253  C   VAL A  25      -1.923 -35.143  31.457  1.00  0.00           C  
ATOM    254  O   VAL A  25      -2.662 -34.164  31.316  1.00  0.00           O  
ATOM    255  CB  VAL A  25      -1.024 -36.570  29.555  1.00  0.00           C  
ATOM    256  CG1 VAL A  25      -2.459 -36.544  29.006  1.00  0.00           C  
ATOM    257  CG2 VAL A  25      -0.004 -36.661  28.414  1.00  0.00           C  
ATOM    258  N   HIS A  26      -2.091 -36.058  32.443  1.00  0.00           N  
ATOM    259  HN  HIS A  26      -1.394 -36.791  32.576  1.00  0.00           H  
ATOM    260  CA  HIS A  26      -3.262 -36.004  33.319  1.00  0.00           C  
ATOM    261  C   HIS A  26      -3.184 -34.897  34.362  1.00  0.00           C  
ATOM    262  O   HIS A  26      -4.228 -34.300  34.638  1.00  0.00           O  
ATOM    263  CB  HIS A  26      -3.592 -37.386  33.924  1.00  0.00           C  
ATOM    264  CG  HIS A  26      -3.686 -38.433  32.849  1.00  0.00           C  
ATOM    265  ND1 HIS A  26      -4.569 -38.299  31.782  1.00  0.00           N  
ATOM    266  HD1 HIS A  26      -5.235 -37.542  31.628  1.00  0.00           H  
ATOM    267  CD2 HIS A  26      -2.939 -39.541  32.655  1.00  0.00           C  
ATOM    268  CE1 HIS A  26      -4.368 -39.354  31.008  1.00  0.00           C  
ATOM    269  NE2 HIS A  26      -3.377 -40.111  31.470  1.00  0.00           N  
ATOM    270  HE2 HIS A  26      -3.007 -40.955  31.033  1.00  0.00           H  
ATOM    271  N   LYS A  27      -1.967 -34.492  34.810  1.00  0.00           N  
ATOM    272  HN  LYS A  27      -1.124 -35.003  34.549  1.00  0.00           H  
ATOM    273  CA  LYS A  27      -1.881 -33.308  35.675  1.00  0.00           C  
ATOM    274  C   LYS A  27      -2.323 -32.054  34.908  1.00  0.00           C  
ATOM    275  O   LYS A  27      -3.044 -31.223  35.464  1.00  0.00           O  
ATOM    276  CB  LYS A  27      -0.463 -33.089  36.212  1.00  0.00           C  
ATOM    277  CG  LYS A  27      -0.020 -34.071  37.261  1.00  0.00           C  
ATOM    278  CD  LYS A  27      -0.819 -33.946  38.567  1.00  0.00           C  
ATOM    279  CE  LYS A  27      -0.366 -34.991  39.549  1.00  0.00           C  
ATOM    280  NZ  LYS A  27      -1.130 -34.893  40.817  1.00  0.00           N  
ATOM    281  HZ1 LYS A  27      -0.823 -35.602  41.483  1.00  0.00           H  
ATOM    282  HZ2 LYS A  27      -2.136 -34.939  40.655  1.00  0.00           H  
ATOM    283  HZ3 LYS A  27      -1.080 -33.955  41.215  1.00  0.00           H  
ATOM    284  N   LEU A  28      -1.904 -31.921  33.632  1.00  0.00           N  
ATOM    285  HN  LEU A  28      -1.305 -32.642  33.230  1.00  0.00           H  
ATOM    286  CA  LEU A  28      -2.285 -30.768  32.805  1.00  0.00           C  
ATOM    287  C   LEU A  28      -3.790 -30.714  32.521  1.00  0.00           C  
ATOM    288  O   LEU A  28      -4.388 -29.630  32.574  1.00  0.00           O  
ATOM    289  CB  LEU A  28      -1.464 -30.661  31.503  1.00  0.00           C  
ATOM    290  CG  LEU A  28      -1.792 -29.472  30.554  1.00  0.00           C  
ATOM    291  CD1 LEU A  28      -1.616 -28.118  31.263  1.00  0.00           C  
ATOM    292  CD2 LEU A  28      -0.873 -29.502  29.298  1.00  0.00           C  
ATOM    293  N   GLU A  29      -4.397 -31.866  32.207  1.00  0.00           N  
ATOM    294  HN  GLU A  29      -3.834 -32.711  32.109  1.00  0.00           H  
ATOM    295  CA  GLU A  29      -5.860 -31.949  31.998  1.00  0.00           C  
ATOM    296  C   GLU A  29      -6.562 -31.441  33.273  1.00  0.00           C  
ATOM    297  O   GLU A  29      -7.389 -30.543  33.204  1.00  0.00           O  
ATOM    298  CB  GLU A  29      -6.278 -33.410  31.775  1.00  0.00           C  
ATOM    299  CG  GLU A  29      -5.908 -33.967  30.412  1.00  0.00           C  
ATOM    300  CD  GLU A  29      -5.977 -35.474  30.315  1.00  0.00           C  
ATOM    301  OE1 GLU A  29      -6.089 -36.131  31.371  1.00  0.00           O  
ATOM    302  OE2 GLU A  29      -5.909 -36.006  29.186  1.00  0.00           O  
ATOM    303  N   GLN A  30      -6.146 -31.949  34.425  1.00  0.00           N  
ATOM    304  HN  GLN A  30      -5.390 -32.633  34.390  1.00  0.00           H  
ATOM    305  CA  GLN A  30      -6.684 -31.607  35.744  1.00  0.00           C  
ATOM    306  C   GLN A  30      -6.514 -30.118  36.113  1.00  0.00           C  
ATOM    307  O   GLN A  30      -7.475 -29.470  36.516  1.00  0.00           O  
ATOM    308  CB  GLN A  30      -5.950 -32.478  36.787  1.00  0.00           C  
ATOM    309  CG  GLN A  30      -6.394 -32.278  38.216  1.00  0.00           C  
ATOM    310  CD  GLN A  30      -5.433 -32.944  39.144  1.00  0.00           C  
ATOM    311  OE1 GLN A  30      -5.067 -34.109  38.957  1.00  0.00           O  
ATOM    312  NE2 GLN A  30      -4.944 -32.189  40.130  1.00  0.00           N  
ATOM    313 1HE2 GLN A  30      -4.287 -32.644  40.764  1.00  0.00           H  
ATOM    314 2HE2 GLN A  30      -5.246 -31.227  40.284  1.00  0.00           H  
ATOM    315  N   GLU A  31      -5.276 -29.601  36.040  1.00  0.00           N  
ATOM    316  HN  GLU A  31      -4.516 -30.188  35.696  1.00  0.00           H  
ATOM    317  CA  GLU A  31      -4.981 -28.221  36.438  1.00  0.00           C  
ATOM    318  C   GLU A  31      -5.519 -27.210  35.472  1.00  0.00           C  
ATOM    319  O   GLU A  31      -5.957 -26.146  35.900  1.00  0.00           O  
ATOM    320  CB  GLU A  31      -3.494 -28.005  36.683  1.00  0.00           C  
ATOM    321  CG  GLU A  31      -2.989 -28.873  37.823  1.00  0.00           C  
ATOM    322  CD  GLU A  31      -1.591 -28.525  38.251  1.00  0.00           C  
ATOM    323  OE1 GLU A  31      -0.682 -28.570  37.393  1.00  0.00           O  
ATOM    324  OE2 GLU A  31      -1.404 -28.204  39.444  1.00  0.00           O  
ATOM    325  N   SER A  32      -5.525 -27.524  34.184  1.00  0.00           N  
ATOM    326  HN  SER A  32      -5.140 -28.409  33.854  1.00  0.00           H  
ATOM    327  CA  SER A  32      -6.099 -26.564  33.262  1.00  0.00           C  
ATOM    328  C   SER A  32      -7.631 -26.636  33.287  1.00  0.00           C  
ATOM    329  O   SER A  32      -8.288 -25.627  33.025  1.00  0.00           O  
ATOM    330  CB  SER A  32      -5.585 -26.787  31.844  1.00  0.00           C  
ATOM    331  OG  SER A  32      -6.154 -27.947  31.259  1.00  0.00           O  
ATOM    332  HG  SER A  32      -5.834 -28.086  30.375  1.00  0.00           H  
ATOM    333  N   GLY A  33      -8.150 -27.843  33.517  1.00  0.00           N  
ATOM    334  HN  GLY A  33      -7.505 -28.601  33.740  1.00  0.00           H  
ATOM    335  CA  GLY A  33      -9.563 -28.153  33.472  1.00  0.00           C  
ATOM    336  C   GLY A  33     -10.126 -28.045  32.069  1.00  0.00           C  
ATOM    337  O   GLY A  33     -11.334 -27.922  31.918  1.00  0.00           O  
ATOM    338  N   PHE A  34      -9.282 -28.086  31.031  1.00  0.00           N  
ATOM    339  HN  PHE A  34      -8.286 -28.235  31.191  1.00  0.00           H  
ATOM    340  CA  PHE A  34      -9.785 -27.917  29.666  1.00  0.00           C  
ATOM    341  C   PHE A  34     -10.279 -29.184  29.027  1.00  0.00           C  
ATOM    342  O   PHE A  34     -11.105 -29.121  28.116  1.00  0.00           O  
ATOM    343  CB  PHE A  34      -8.735 -27.246  28.752  1.00  0.00           C  
ATOM    344  CG  PHE A  34      -8.476 -25.786  29.036  1.00  0.00           C  
ATOM    345  CD1 PHE A  34      -9.530 -24.907  29.274  1.00  0.00           C  
ATOM    346  CD2 PHE A  34      -7.191 -25.274  28.995  1.00  0.00           C  
ATOM    347  CE1 PHE A  34      -9.288 -23.552  29.521  1.00  0.00           C  
ATOM    348  CE2 PHE A  34      -6.947 -23.925  29.255  1.00  0.00           C  
ATOM    349  CZ  PHE A  34      -7.998 -23.068  29.484  1.00  0.00           C  
ATOM    350  N   PHE A  35      -9.715 -30.325  29.434  1.00  0.00           N  
ATOM    351  HN  PHE A  35      -9.015 -30.306  30.176  1.00  0.00           H  
ATOM    352  CA  PHE A  35     -10.089 -31.594  28.830  1.00  0.00           C  
ATOM    353  C   PHE A  35     -10.206 -32.659  29.882  1.00  0.00           C  
ATOM    354  O   PHE A  35      -9.265 -32.859  30.638  1.00  0.00           O  
ATOM    355  CB  PHE A  35      -9.075 -32.021  27.747  1.00  0.00           C  
ATOM    356  CG  PHE A  35      -9.370 -33.371  27.130  1.00  0.00           C  
ATOM    357  CD1 PHE A  35     -10.490 -33.556  26.321  1.00  0.00           C  
ATOM    358  CD2 PHE A  35      -8.529 -34.455  27.354  1.00  0.00           C  
ATOM    359  CE1 PHE A  35     -10.762 -34.802  25.753  1.00  0.00           C  
ATOM    360  CE2 PHE A  35      -8.815 -35.706  26.810  1.00  0.00           C  
ATOM    361  CZ  PHE A  35      -9.931 -35.873  26.014  1.00  0.00           C  
ATOM    362  N   PHE A  36     -11.353 -33.370  29.906  1.00  0.00           N  
ATOM    363  HN  PHE A  36     -12.093 -33.124  29.248  1.00  0.00           H  
ATOM    364  CA  PHE A  36     -11.583 -34.484  30.839  1.00  0.00           C  
ATOM    365  C   PHE A  36     -11.385 -35.764  30.050  1.00  0.00           C  
ATOM    366  O   PHE A  36     -12.110 -36.008  29.089  1.00  0.00           O  
ATOM    367  CB  PHE A  36     -12.985 -34.429  31.470  1.00  0.00           C  
ATOM    368  CG  PHE A  36     -13.236 -35.509  32.502  1.00  0.00           C  
ATOM    369  CD1 PHE A  36     -12.880 -35.318  33.832  1.00  0.00           C  
ATOM    370  CD2 PHE A  36     -13.881 -36.696  32.151  1.00  0.00           C  
ATOM    371  CE1 PHE A  36     -13.149 -36.302  34.794  1.00  0.00           C  
ATOM    372  CE2 PHE A  36     -14.150 -37.680  33.114  1.00  0.00           C  
ATOM    373  CZ  PHE A  36     -13.777 -37.480  34.424  1.00  0.00           C  
ATOM    374  N   ASN A  37     -10.386 -36.566  30.450  1.00  0.00           N  
ATOM    375  HN  ASN A  37      -9.863 -36.300  31.284  1.00  0.00           H  
ATOM    376  CA  ASN A  37     -10.003 -37.794  29.765  1.00  0.00           C  
ATOM    377  C   ASN A  37     -10.852 -38.954  30.347  1.00  0.00           C  
ATOM    378  O   ASN A  37     -10.545 -39.471  31.413  1.00  0.00           O  
ATOM    379  CB  ASN A  37      -8.498 -38.014  29.968  1.00  0.00           C  
ATOM    380  CG  ASN A  37      -7.849 -38.998  29.045  1.00  0.00           C  
ATOM    381  OD1 ASN A  37      -8.373 -40.071  28.775  1.00  0.00           O  
ATOM    382  ND2 ASN A  37      -6.694 -38.644  28.519  1.00  0.00           N  
ATOM    383 1HD2 ASN A  37      -6.257 -37.750  28.744  1.00  0.00           H  
ATOM    384 2HD2 ASN A  37      -6.252 -39.314  27.890  1.00  0.00           H  
ATOM    385  N   MET A  38     -11.948 -39.308  29.672  1.00  0.00           N  
ATOM    386  HN  MET A  38     -12.164 -38.824  28.800  1.00  0.00           H  
ATOM    387  CA  MET A  38     -12.856 -40.368  30.136  1.00  0.00           C  
ATOM    388  C   MET A  38     -12.138 -41.709  30.272  1.00  0.00           C  
ATOM    389  O   MET A  38     -12.344 -42.412  31.268  1.00  0.00           O  
ATOM    390  CB  MET A  38     -14.088 -40.480  29.214  1.00  0.00           C  
ATOM    391  CG  MET A  38     -15.204 -41.411  29.757  1.00  0.00           C  
ATOM    392  SD  MET A  38     -15.888 -40.931  31.369  1.00  0.00           S  
ATOM    393  CE  MET A  38     -17.089 -39.689  30.863  1.00  0.00           C  
ATOM    394  N   LYS A  39     -11.277 -42.044  29.288  1.00  0.00           N  
ATOM    395  HN  LYS A  39     -11.156 -41.395  28.511  1.00  0.00           H  
ATOM    396  CA  LYS A  39     -10.510 -43.287  29.278  1.00  0.00           C  
ATOM    397  C   LYS A  39      -9.631 -43.383  30.523  1.00  0.00           C  
ATOM    398  O   LYS A  39      -9.618 -44.432  31.170  1.00  0.00           O  
ATOM    399  CB  LYS A  39      -9.691 -43.425  27.971  1.00  0.00           C  
ATOM    400  CG  LYS A  39      -8.998 -44.782  27.821  1.00  0.00           C  
ATOM    401  CD  LYS A  39      -8.019 -44.818  26.662  1.00  0.00           C  
ATOM    402  CE  LYS A  39      -7.188 -46.078  26.672  1.00  0.00           C  
ATOM    403  NZ  LYS A  39      -6.322 -46.176  25.464  1.00  0.00           N  
ATOM    404  HZ1 LYS A  39      -5.760 -47.027  25.471  1.00  0.00           H  
ATOM    405  HZ2 LYS A  39      -5.738 -45.346  25.356  1.00  0.00           H  
ATOM    406  HZ3 LYS A  39      -6.869 -46.098  24.607  1.00  0.00           H  
ATOM    407  N   TYR A  40      -8.912 -42.285  30.874  1.00  0.00           N  
ATOM    408  HN  TYR A  40      -8.952 -41.459  30.277  1.00  0.00           H  
ATOM    409  CA  TYR A  40      -8.087 -42.245  32.071  1.00  0.00           C  
ATOM    410  C   TYR A  40      -8.955 -42.432  33.330  1.00  0.00           C  
ATOM    411  O   TYR A  40      -8.649 -43.280  34.173  1.00  0.00           O  
ATOM    412  CB  TYR A  40      -7.320 -40.916  32.155  1.00  0.00           C  
ATOM    413  CG  TYR A  40      -6.504 -40.797  33.414  1.00  0.00           C  
ATOM    414  CD1 TYR A  40      -5.400 -41.618  33.633  1.00  0.00           C  
ATOM    415  CD2 TYR A  40      -6.840 -39.877  34.403  1.00  0.00           C  
ATOM    416  CE1 TYR A  40      -4.656 -41.529  34.811  1.00  0.00           C  
ATOM    417  CE2 TYR A  40      -6.075 -39.747  35.560  1.00  0.00           C  
ATOM    418  CZ  TYR A  40      -4.968 -40.560  35.743  1.00  0.00           C  
ATOM    419  OH  TYR A  40      -4.226 -40.472  36.884  1.00  0.00           O  
ATOM    420  HH  TYR A  40      -4.441 -39.805  37.526  1.00  0.00           H  
ATOM    421  N   PHE A  41     -10.048 -41.641  33.444  1.00  0.00           N  
ATOM    422  HN  PHE A  41     -10.241 -40.966  32.704  1.00  0.00           H  
ATOM    423  CA  PHE A  41     -10.965 -41.711  34.582  1.00  0.00           C  
ATOM    424  C   PHE A  41     -11.524 -43.130  34.754  1.00  0.00           C  
ATOM    425  O   PHE A  41     -11.568 -43.624  35.881  1.00  0.00           O  
ATOM    426  CB  PHE A  41     -12.115 -40.711  34.396  1.00  0.00           C  
ATOM    427  CG  PHE A  41     -13.157 -40.742  35.497  1.00  0.00           C  
ATOM    428  CD1 PHE A  41     -12.930 -40.097  36.711  1.00  0.00           C  
ATOM    429  CD2 PHE A  41     -14.388 -41.366  35.295  1.00  0.00           C  
ATOM    430  CE1 PHE A  41     -13.898 -40.114  37.722  1.00  0.00           C  
ATOM    431  CE2 PHE A  41     -15.353 -41.398  36.316  1.00  0.00           C  
ATOM    432  CZ  PHE A  41     -15.105 -40.763  37.515  1.00  0.00           C  
ATOM    433  N   GLU A  42     -11.946 -43.786  33.646  1.00  0.00           N  
ATOM    434  HN  GLU A  42     -11.881 -43.315  32.744  1.00  0.00           H  
ATOM    435  CA  GLU A  42     -12.496 -45.154  33.691  1.00  0.00           C  
ATOM    436  C   GLU A  42     -11.453 -46.141  34.245  1.00  0.00           C  
ATOM    437  O   GLU A  42     -11.817 -47.070  34.976  1.00  0.00           O  
ATOM    438  CB  GLU A  42     -12.873 -45.653  32.284  1.00  0.00           C  
ATOM    439  CG  GLU A  42     -14.146 -45.101  31.679  1.00  0.00           C  
ATOM    440  CD  GLU A  42     -14.243 -45.384  30.189  1.00  0.00           C  
ATOM    441  OE1 GLU A  42     -13.444 -46.199  29.675  1.00  0.00           O  
ATOM    442  OE2 GLU A  42     -15.108 -44.772  29.528  1.00  0.00           O  
ATOM    443  N   ASP A  43     -10.168 -45.974  33.839  1.00  0.00           N  
ATOM    444  HN  ASP A  43      -9.945 -45.202  33.211  1.00  0.00           H  
ATOM    445  CA  ASP A  43      -9.092 -46.868  34.275  1.00  0.00           C  
ATOM    446  C   ASP A  43      -8.778 -46.707  35.771  1.00  0.00           C  
ATOM    447  O   ASP A  43      -8.519 -47.700  36.438  1.00  0.00           O  
ATOM    448  CB  ASP A  43      -7.828 -46.688  33.404  1.00  0.00           C  
ATOM    449  CG  ASP A  43      -6.746 -47.734  33.670  1.00  0.00           C  
ATOM    450  OD1 ASP A  43      -6.987 -48.933  33.376  1.00  0.00           O  
ATOM    451  OD2 ASP A  43      -5.666 -47.359  34.191  1.00  0.00           O  
ATOM    452  N   GLU A  44      -8.754 -45.462  36.278  1.00  0.00           N  
ATOM    453  HN  GLU A  44      -8.929 -44.683  35.644  1.00  0.00           H  
ATOM    454  CA  GLU A  44      -8.491 -45.156  37.692  1.00  0.00           C  
ATOM    455  C   GLU A  44      -9.617 -45.713  38.575  1.00  0.00           C  
ATOM    456  O   GLU A  44      -9.347 -46.272  39.637  1.00  0.00           O  
ATOM    457  CB  GLU A  44      -8.290 -43.635  37.903  1.00  0.00           C  
ATOM    458  CG  GLU A  44      -7.082 -43.113  37.137  1.00  0.00           C  
ATOM    459  CD  GLU A  44      -5.776 -43.749  37.588  1.00  0.00           C  
ATOM    460  OE1 GLU A  44      -5.515 -43.754  38.810  1.00  0.00           O  
ATOM    461  OE2 GLU A  44      -5.040 -44.286  36.732  1.00  0.00           O  
ATOM    462  N   VAL A  45     -10.867 -45.593  38.110  1.00  0.00           N  
ATOM    463  HN  VAL A  45     -11.005 -45.104  37.226  1.00  0.00           H  
ATOM    464  CA  VAL A  45     -12.059 -46.128  38.804  1.00  0.00           C  
ATOM    465  C   VAL A  45     -12.004 -47.674  38.815  1.00  0.00           C  
ATOM    466  O   VAL A  45     -12.168 -48.295  39.882  1.00  0.00           O  
ATOM    467  CB  VAL A  45     -13.387 -45.576  38.206  1.00  0.00           C  
ATOM    468  CG1 VAL A  45     -14.603 -46.389  38.683  1.00  0.00           C  
ATOM    469  CG2 VAL A  45     -13.560 -44.094  38.534  1.00  0.00           C  
ATOM    470  N   HIS A  46     -11.729 -48.281  37.640  1.00  0.00           N  
ATOM    471  HN  HIS A  46     -11.587 -47.698  36.815  1.00  0.00           H  
ATOM    472  CA  HIS A  46     -11.625 -49.734  37.490  1.00  0.00           C  
ATOM    473  C   HIS A  46     -10.631 -50.304  38.497  1.00  0.00           C  
ATOM    474  O   HIS A  46     -10.853 -51.383  39.062  1.00  0.00           O  
ATOM    475  CB  HIS A  46     -11.186 -50.092  36.053  1.00  0.00           C  
ATOM    476  CG  HIS A  46     -11.018 -51.559  35.834  1.00  0.00           C  
ATOM    477  ND1 HIS A  46     -12.094 -52.369  35.491  1.00  0.00           N  
ATOM    478  HD1 HIS A  46     -13.064 -52.083  35.361  1.00  0.00           H  
ATOM    479  CD2 HIS A  46      -9.904 -52.324  35.918  1.00  0.00           C  
ATOM    480  CE1 HIS A  46     -11.597 -53.588  35.368  1.00  0.00           C  
ATOM    481  NE2 HIS A  46     -10.282 -53.608  35.604  1.00  0.00           N  
ATOM    482  HE2 HIS A  46      -9.672 -54.424  35.559  1.00  0.00           H  
ATOM    483  N   ASN A  47      -9.547 -49.552  38.735  1.00  0.00           N  
ATOM    484  HN  ASN A  47      -9.467 -48.657  38.253  1.00  0.00           H  
ATOM    485  CA  ASN A  47      -8.476 -49.942  39.645  1.00  0.00           C  
ATOM    486  C   ASN A  47      -8.688 -49.488  41.087  1.00  0.00           C  
ATOM    487  O   ASN A  47      -7.878 -49.840  41.935  1.00  0.00           O  
ATOM    488  CB  ASN A  47      -7.124 -49.472  39.090  1.00  0.00           C  
ATOM    489  CG  ASN A  47      -6.726 -50.292  37.875  1.00  0.00           C  
ATOM    490  OD1 ASN A  47      -6.619 -51.510  37.933  1.00  0.00           O  
ATOM    491  ND2 ASN A  47      -6.614 -49.668  36.735  1.00  0.00           N  
ATOM    492 1HD2 ASN A  47      -6.703 -48.653  36.687  1.00  0.00           H  
ATOM    493 2HD2 ASN A  47      -6.347 -50.219  35.919  1.00  0.00           H  
ATOM    494  N   GLY A  48      -9.790 -48.777  41.367  1.00  0.00           N  
ATOM    495  HN  GLY A  48     -10.427 -48.540  40.607  1.00  0.00           H  
ATOM    496  CA  GLY A  48     -10.114 -48.327  42.726  1.00  0.00           C  
ATOM    497  C   GLY A  48      -9.101 -47.370  43.308  1.00  0.00           C  
ATOM    498  O   GLY A  48      -8.864 -47.370  44.516  1.00  0.00           O  
ATOM    499  N   ASN A  49      -8.502 -46.531  42.448  1.00  0.00           N  
ATOM    500  HN  ASN A  49      -8.755 -46.580  41.461  1.00  0.00           H  
ATOM    501  CA  ASN A  49      -7.500 -45.548  42.867  1.00  0.00           C  
ATOM    502  C   ASN A  49      -8.273 -44.297  43.286  1.00  0.00           C  
ATOM    503  O   ASN A  49      -8.200 -43.272  42.625  1.00  0.00           O  
ATOM    504  CB  ASN A  49      -6.550 -45.273  41.696  1.00  0.00           C  
ATOM    505  CG  ASN A  49      -5.634 -46.433  41.398  1.00  0.00           C  
ATOM    506  OD1 ASN A  49      -5.394 -47.288  42.245  1.00  0.00           O  
ATOM    507  ND2 ASN A  49      -5.078 -46.475  40.193  1.00  0.00           N  
ATOM    508 1HD2 ASN A  49      -5.277 -45.764  39.489  1.00  0.00           H  
ATOM    509 2HD2 ASN A  49      -4.458 -47.260  39.991  1.00  0.00           H  
ATOM    510  N   TRP A  50      -9.015 -44.401  44.408  1.00  0.00           N  
ATOM    511  HN  TRP A  50      -8.919 -45.240  44.980  1.00  0.00           H  
ATOM    512  CA  TRP A  50      -9.952 -43.361  44.840  1.00  0.00           C  
ATOM    513  C   TRP A  50      -9.329 -41.982  45.106  1.00  0.00           C  
ATOM    514  O   TRP A  50      -9.954 -40.989  44.731  1.00  0.00           O  
ATOM    515  CB  TRP A  50     -10.802 -43.820  46.029  1.00  0.00           C  
ATOM    516  CG  TRP A  50     -11.417 -45.192  45.861  1.00  0.00           C  
ATOM    517  CD1 TRP A  50     -11.250 -46.264  46.691  1.00  0.00           C  
ATOM    518  CD2 TRP A  50     -12.291 -45.634  44.807  1.00  0.00           C  
ATOM    519  NE1 TRP A  50     -11.978 -47.339  46.231  1.00  0.00           N  
ATOM    520  HE1 TRP A  50     -12.025 -48.255  46.677  1.00  0.00           H  
ATOM    521  CE2 TRP A  50     -12.628 -46.982  45.080  1.00  0.00           C  
ATOM    522  CE3 TRP A  50     -12.834 -45.020  43.660  1.00  0.00           C  
ATOM    523  CZ2 TRP A  50     -13.482 -47.728  44.253  1.00  0.00           C  
ATOM    524  CZ3 TRP A  50     -13.658 -45.765  42.831  1.00  0.00           C  
ATOM    525  CH2 TRP A  50     -13.984 -47.102  43.135  1.00  0.00           C  
ATOM    526  N   ASP A  51      -8.133 -41.902  45.702  1.00  0.00           N  
ATOM    527  HN  ASP A  51      -7.660 -42.752  46.010  1.00  0.00           H  
ATOM    528  CA  ASP A  51      -7.496 -40.587  45.915  1.00  0.00           C  
ATOM    529  C   ASP A  51      -7.247 -39.856  44.590  1.00  0.00           C  
ATOM    530  O   ASP A  51      -7.574 -38.676  44.484  1.00  0.00           O  
ATOM    531  CB  ASP A  51      -6.175 -40.724  46.677  1.00  0.00           C  
ATOM    532  CG  ASP A  51      -6.348 -41.163  48.134  1.00  0.00           C  
ATOM    533  OD1 ASP A  51      -7.502 -41.238  48.599  1.00  0.00           O  
ATOM    534  OD2 ASP A  51      -5.328 -41.425  48.799  1.00  0.00           O  
ATOM    535  N   GLU A  52      -6.716 -40.573  43.577  1.00  0.00           N  
ATOM    536  HN  GLU A  52      -6.471 -41.548  43.748  1.00  0.00           H  
ATOM    537  CA  GLU A  52      -6.475 -40.015  42.242  1.00  0.00           C  
ATOM    538  C   GLU A  52      -7.786 -39.692  41.528  1.00  0.00           C  
ATOM    539  O   GLU A  52      -7.883 -38.660  40.890  1.00  0.00           O  
ATOM    540  CB  GLU A  52      -5.602 -40.945  41.388  1.00  0.00           C  
ATOM    541  CG  GLU A  52      -5.385 -40.476  39.930  1.00  0.00           C  
ATOM    542  CD  GLU A  52      -4.777 -39.094  39.681  1.00  0.00           C  
ATOM    543  OE1 GLU A  52      -4.242 -38.486  40.635  1.00  0.00           O  
ATOM    544  OE2 GLU A  52      -4.838 -38.614  38.524  1.00  0.00           O  
ATOM    545  N   VAL A  53      -8.789 -40.563  41.626  1.00  0.00           N  
ATOM    546  HN  VAL A  53      -8.639 -41.428  42.146  1.00  0.00           H  
ATOM    547  CA  VAL A  53     -10.100 -40.327  41.016  1.00  0.00           C  
ATOM    548  C   VAL A  53     -10.661 -38.966  41.491  1.00  0.00           C  
ATOM    549  O   VAL A  53     -11.120 -38.168  40.676  1.00  0.00           O  
ATOM    550  CB  VAL A  53     -11.066 -41.498  41.389  1.00  0.00           C  
ATOM    551  CG1 VAL A  53     -12.535 -41.118  41.152  1.00  0.00           C  
ATOM    552  CG2 VAL A  53     -10.697 -42.780  40.636  1.00  0.00           C  
ATOM    553  N   GLU A  54     -10.630 -38.717  42.820  1.00  0.00           N  
ATOM    554  HN  GLU A  54     -10.233 -39.413  43.451  1.00  0.00           H  
ATOM    555  CA  GLU A  54     -11.156 -37.469  43.366  1.00  0.00           C  
ATOM    556  C   GLU A  54     -10.279 -36.277  43.084  1.00  0.00           C  
ATOM    557  O   GLU A  54     -10.811 -35.199  42.858  1.00  0.00           O  
ATOM    558  CB  GLU A  54     -11.435 -37.583  44.857  1.00  0.00           C  
ATOM    559  CG  GLU A  54     -12.650 -38.458  45.148  1.00  0.00           C  
ATOM    560  CD  GLU A  54     -13.433 -38.071  46.387  1.00  0.00           C  
ATOM    561  OE1 GLU A  54     -13.361 -36.889  46.789  1.00  0.00           O  
ATOM    562  OE2 GLU A  54     -14.196 -38.920  46.895  1.00  0.00           O  
ATOM    563  N   LYS A  55      -8.947 -36.441  43.117  1.00  0.00           N  
ATOM    564  HN  LYS A  55      -8.564 -37.352  43.371  1.00  0.00           H  
ATOM    565  CA  LYS A  55      -8.019 -35.333  42.794  1.00  0.00           C  
ATOM    566  C   LYS A  55      -8.188 -34.925  41.320  1.00  0.00           C  
ATOM    567  O   LYS A  55      -8.242 -33.739  41.016  1.00  0.00           O  
ATOM    568  CB  LYS A  55      -6.567 -35.726  43.109  1.00  0.00           C  
ATOM    569  CG  LYS A  55      -5.531 -34.644  42.832  1.00  0.00           C  
ATOM    570  CD  LYS A  55      -5.495 -33.484  43.838  1.00  0.00           C  
ATOM    571  CE  LYS A  55      -4.284 -32.597  43.634  1.00  0.00           C  
ATOM    572  NZ  LYS A  55      -3.012 -33.333  43.897  1.00  0.00           N  
ATOM    573  HZ1 LYS A  55      -2.197 -32.736  43.760  1.00  0.00           H  
ATOM    574  HZ2 LYS A  55      -2.950 -34.182  43.335  1.00  0.00           H  
ATOM    575  HZ3 LYS A  55      -3.012 -33.756  44.825  1.00  0.00           H  
ATOM    576  N   TYR A  56      -8.295 -35.894  40.415  1.00  0.00           N  
ATOM    577  HN  TYR A  56      -8.226 -36.865  40.720  1.00  0.00           H  
ATOM    578  CA  TYR A  56      -8.510 -35.607  38.986  1.00  0.00           C  
ATOM    579  C   TYR A  56      -9.846 -34.886  38.781  1.00  0.00           C  
ATOM    580  O   TYR A  56      -9.877 -33.862  38.121  1.00  0.00           O  
ATOM    581  CB  TYR A  56      -8.480 -36.895  38.157  1.00  0.00           C  
ATOM    582  CG  TYR A  56      -8.484 -36.651  36.660  1.00  0.00           C  
ATOM    583  CD1 TYR A  56      -7.360 -36.132  36.012  1.00  0.00           C  
ATOM    584  CD2 TYR A  56      -9.599 -36.957  35.887  1.00  0.00           C  
ATOM    585  CE1 TYR A  56      -7.355 -35.907  34.633  1.00  0.00           C  
ATOM    586  CE2 TYR A  56      -9.603 -36.739  34.502  1.00  0.00           C  
ATOM    587  CZ  TYR A  56      -8.478 -36.215  33.884  1.00  0.00           C  
ATOM    588  OH  TYR A  56      -8.478 -35.996  32.531  1.00  0.00           O  
ATOM    589  HH  TYR A  56      -7.707 -35.637  32.108  1.00  0.00           H  
ATOM    590  N   LEU A  57     -10.958 -35.412  39.369  1.00  0.00           N  
ATOM    591  HN  LEU A  57     -10.866 -36.273  39.908  1.00  0.00           H  
ATOM    592  CA  LEU A  57     -12.283 -34.788  39.257  1.00  0.00           C  
ATOM    593  C   LEU A  57     -12.285 -33.381  39.801  1.00  0.00           C  
ATOM    594  O   LEU A  57     -13.001 -32.535  39.270  1.00  0.00           O  
ATOM    595  CB  LEU A  57     -13.316 -35.567  40.096  1.00  0.00           C  
ATOM    596  CG  LEU A  57     -14.056 -36.706  39.462  1.00  0.00           C  
ATOM    597  CD1 LEU A  57     -14.892 -37.397  40.532  1.00  0.00           C  
ATOM    598  CD2 LEU A  57     -14.974 -36.218  38.263  1.00  0.00           C  
ATOM    599  N   SER A  58     -11.545 -33.136  40.897  1.00  0.00           N  
ATOM    600  HN  SER A  58     -10.999 -33.897  41.302  1.00  0.00           H  
ATOM    601  CA  SER A  58     -11.494 -31.810  41.534  1.00  0.00           C  
ATOM    602  C   SER A  58     -10.955 -30.705  40.632  1.00  0.00           C  
ATOM    603  O   SER A  58     -11.203 -29.531  40.900  1.00  0.00           O  
ATOM    604  CB  SER A  58     -10.740 -31.868  42.858  1.00  0.00           C  
ATOM    605  OG  SER A  58     -11.531 -32.704  43.700  1.00  0.00           O  
ATOM    606  HG  SER A  58     -11.061 -32.740  44.525  1.00  0.00           H  
ATOM    607  N   GLY A  59     -10.294 -31.068  39.537  1.00  0.00           N  
ATOM    608  HN  GLY A  59     -10.102 -32.055  39.364  1.00  0.00           H  
ATOM    609  CA  GLY A  59      -9.842 -30.062  38.580  1.00  0.00           C  
ATOM    610  C   GLY A  59     -10.998 -29.540  37.734  1.00  0.00           C  
ATOM    611  O   GLY A  59     -10.871 -28.539  37.026  1.00  0.00           O  
ATOM    612  N   PHE A  60     -12.144 -30.234  37.786  1.00  0.00           N  
ATOM    613  HN  PHE A  60     -12.209 -31.011  38.443  1.00  0.00           H  
ATOM    614  CA  PHE A  60     -13.305 -29.934  36.949  1.00  0.00           C  
ATOM    615  C   PHE A  60     -14.546 -29.524  37.718  1.00  0.00           C  
ATOM    616  O   PHE A  60     -15.361 -28.764  37.198  1.00  0.00           O  
ATOM    617  CB  PHE A  60     -13.618 -31.172  36.085  1.00  0.00           C  
ATOM    618  CG  PHE A  60     -12.451 -31.605  35.224  1.00  0.00           C  
ATOM    619  CD1 PHE A  60     -12.263 -31.067  33.954  1.00  0.00           C  
ATOM    620  CD2 PHE A  60     -11.519 -32.522  35.696  1.00  0.00           C  
ATOM    621  CE1 PHE A  60     -11.187 -31.474  33.158  1.00  0.00           C  
ATOM    622  CE2 PHE A  60     -10.418 -32.889  34.915  1.00  0.00           C  
ATOM    623  CZ  PHE A  60     -10.265 -32.367  33.657  1.00  0.00           C  
ATOM    624  N   THR A  61     -14.722 -30.052  38.939  1.00  0.00           N  
ATOM    625  HN  THR A  61     -13.999 -30.647  39.344  1.00  0.00           H  
ATOM    626  CA  THR A  61     -15.940 -29.779  39.687  1.00  0.00           C  
ATOM    627  C   THR A  61     -15.777 -30.018  41.193  1.00  0.00           C  
ATOM    628  O   THR A  61     -14.872 -30.730  41.608  1.00  0.00           O  
ATOM    629  CB  THR A  61     -17.114 -30.644  39.122  1.00  0.00           C  
ATOM    630  OG1 THR A  61     -18.337 -30.214  39.711  1.00  0.00           O  
ATOM    631  HG1 THR A  61     -19.050 -30.739  39.368  1.00  0.00           H  
ATOM    632  CG2 THR A  61     -16.932 -32.142  39.344  1.00  0.00           C  
ATOM    633  N   LYS A  62     -16.696 -29.447  41.987  1.00  0.00           N  
ATOM    634  HN  LYS A  62     -17.391 -28.831  41.565  1.00  0.00           H  
ATOM    635  CA  LYS A  62     -16.744 -29.673  43.443  1.00  0.00           C  
ATOM    636  C   LYS A  62     -18.049 -30.402  43.748  1.00  0.00           C  
ATOM    637  O   LYS A  62     -18.964 -30.353  42.932  1.00  0.00           O  
ATOM    638  CB  LYS A  62     -16.609 -28.356  44.209  1.00  0.00           C  
ATOM    639  CG  LYS A  62     -15.211 -27.689  44.063  1.00  0.00           C  
ATOM    640  CD  LYS A  62     -14.039 -28.706  44.325  1.00  0.00           C  
ATOM    641  CE  LYS A  62     -12.634 -28.145  44.249  1.00  0.00           C  
ATOM    642  NZ  LYS A  62     -12.209 -27.893  42.845  1.00  0.00           N  
ATOM    643  HZ1 LYS A  62     -11.263 -27.515  42.794  1.00  0.00           H  
ATOM    644  HZ2 LYS A  62     -12.874 -27.292  42.359  1.00  0.00           H  
ATOM    645  HZ3 LYS A  62     -12.304 -28.732  42.273  1.00  0.00           H  
ATOM    646  N   VAL A  63     -18.121 -31.115  44.887  1.00  0.00           N  
ATOM    647  HN  VAL A  63     -17.317 -31.104  45.515  1.00  0.00           H  
ATOM    648  CA  VAL A  63     -19.293 -31.908  45.275  1.00  0.00           C  
ATOM    649  C   VAL A  63     -20.617 -31.098  45.213  1.00  0.00           C  
ATOM    650  O   VAL A  63     -21.644 -31.656  44.843  1.00  0.00           O  
ATOM    651  CB  VAL A  63     -19.067 -32.588  46.658  1.00  0.00           C  
ATOM    652  CG1 VAL A  63     -18.978 -31.572  47.809  1.00  0.00           C  
ATOM    653  CG2 VAL A  63     -20.134 -33.644  46.944  1.00  0.00           C  
ATOM    654  N   ASP A  64     -20.572 -29.794  45.545  1.00  0.00           N  
ATOM    655  HN  ASP A  64     -19.667 -29.371  45.754  1.00  0.00           H  
ATOM    656  CA  ASP A  64     -21.779 -28.956  45.618  1.00  0.00           C  
ATOM    657  C   ASP A  64     -22.035 -28.065  44.404  1.00  0.00           C  
ATOM    658  O   ASP A  64     -22.876 -27.157  44.480  1.00  0.00           O  
ATOM    659  CB  ASP A  64     -21.772 -28.118  46.914  1.00  0.00           C  
ATOM    660  CG  ASP A  64     -20.625 -27.132  47.026  1.00  0.00           C  
ATOM    661  OD1 ASP A  64     -19.631 -27.287  46.291  1.00  0.00           O  
ATOM    662  OD2 ASP A  64     -20.702 -26.233  47.884  1.00  0.00           O  
ATOM    663  N   ASP A  65     -21.380 -28.335  43.271  1.00  0.00           N  
ATOM    664  HN  ASP A  65     -20.726 -29.117  43.234  1.00  0.00           H  
ATOM    665  CA  ASP A  65     -21.602 -27.509  42.084  1.00  0.00           C  
ATOM    666  C   ASP A  65     -22.994 -27.662  41.499  1.00  0.00           C  
ATOM    667  O   ASP A  65     -23.572 -26.681  41.050  1.00  0.00           O  
ATOM    668  CB  ASP A  65     -20.571 -27.835  41.007  1.00  0.00           C  
ATOM    669  CG  ASP A  65     -19.237 -27.144  41.175  1.00  0.00           C  
ATOM    670  OD1 ASP A  65     -19.166 -26.183  41.950  1.00  0.00           O  
ATOM    671  OD2 ASP A  65     -18.264 -27.588  40.552  1.00  0.00           O  
ATOM    672  N   ASN A  66     -23.521 -28.898  41.458  1.00  0.00           N  
ATOM    673  HN  ASN A  66     -22.988 -29.668  41.861  1.00  0.00           H  
ATOM    674  CA  ASN A  66     -24.823 -29.188  40.862  1.00  0.00           C  
ATOM    675  C   ASN A  66     -25.223 -30.598  41.217  1.00  0.00           C  
ATOM    676  O   ASN A  66     -24.452 -31.292  41.884  1.00  0.00           O  
ATOM    677  CB  ASN A  66     -24.795 -28.932  39.325  1.00  0.00           C  
ATOM    678  CG  ASN A  66     -23.841 -29.801  38.545  1.00  0.00           C  
ATOM    679  OD1 ASN A  66     -23.860 -31.019  38.643  1.00  0.00           O  
ATOM    680  ND2 ASN A  66     -23.098 -29.215  37.640  1.00  0.00           N  
ATOM    681 1HD2 ASN A  66     -23.082 -28.198  37.558  1.00  0.00           H  
ATOM    682 2HD2 ASN A  66     -22.453 -29.803  37.112  1.00  0.00           H  
ATOM    683  N   ARG A  67     -26.438 -31.034  40.821  1.00  0.00           N  
ATOM    684  HN  ARG A  67     -27.026 -30.438  40.238  1.00  0.00           H  
ATOM    685  CA  ARG A  67     -26.919 -32.367  41.227  1.00  0.00           C  
ATOM    686  C   ARG A  67     -26.072 -33.535  40.665  1.00  0.00           C  
ATOM    687  O   ARG A  67     -26.012 -34.603  41.278  1.00  0.00           O  
ATOM    688  CB  ARG A  67     -28.403 -32.548  40.914  1.00  0.00           C  
ATOM    689  CG  ARG A  67     -28.751 -32.675  39.419  1.00  0.00           C  
ATOM    690  CD  ARG A  67     -30.217 -33.004  39.258  1.00  0.00           C  
ATOM    691  NE  ARG A  67     -30.607 -33.241  37.872  1.00  0.00           N  
ATOM    692  HE  ARG A  67     -30.641 -34.206  37.544  1.00  0.00           H  
ATOM    693  CZ  ARG A  67     -30.920 -32.280  37.010  1.00  0.00           C  
ATOM    694  NH1 ARG A  67     -30.823 -31.002  37.363  1.00  0.00           N  
ATOM    695 1HH1 ARG A  67     -31.063 -30.264  36.701  1.00  0.00           H  
ATOM    696 2HH1 ARG A  67     -30.530 -30.766  38.311  1.00  0.00           H  
ATOM    697  NH2 ARG A  67     -31.300 -32.586  35.778  1.00  0.00           N  
ATOM    698 1HH2 ARG A  67     -31.540 -31.848  35.116  1.00  0.00           H  
ATOM    699 2HH2 ARG A  67     -31.374 -33.567  35.507  1.00  0.00           H  
ATOM    700  N   TYR A  68     -25.471 -33.344  39.494  1.00  0.00           N  
ATOM    701  HN  TYR A  68     -25.589 -32.448  39.021  1.00  0.00           H  
ATOM    702  CA  TYR A  68     -24.646 -34.373  38.859  1.00  0.00           C  
ATOM    703  C   TYR A  68     -23.350 -34.556  39.620  1.00  0.00           C  
ATOM    704  O   TYR A  68     -22.977 -35.685  39.893  1.00  0.00           O  
ATOM    705  CB  TYR A  68     -24.365 -34.018  37.399  1.00  0.00           C  
ATOM    706  CG  TYR A  68     -25.616 -33.795  36.586  1.00  0.00           C  
ATOM    707  CD1 TYR A  68     -26.326 -34.869  36.055  1.00  0.00           C  
ATOM    708  CD2 TYR A  68     -26.069 -32.509  36.307  1.00  0.00           C  
ATOM    709  CE1 TYR A  68     -27.468 -34.668  35.280  1.00  0.00           C  
ATOM    710  CE2 TYR A  68     -27.199 -32.294  35.512  1.00  0.00           C  
ATOM    711  CZ  TYR A  68     -27.895 -33.378  35.004  1.00  0.00           C  
ATOM    712  OH  TYR A  68     -29.029 -33.181  34.258  1.00  0.00           O  
ATOM    713  HH  TYR A  68     -29.322 -32.297  34.069  1.00  0.00           H  
ATOM    714  N   SER A  69     -22.634 -33.444  39.902  1.00  0.00           N  
ATOM    715  HN  SER A  69     -22.972 -32.548  39.552  1.00  0.00           H  
ATOM    716  CA  SER A  69     -21.400 -33.464  40.684  1.00  0.00           C  
ATOM    717  C   SER A  69     -21.670 -34.091  42.054  1.00  0.00           C  
ATOM    718  O   SER A  69     -20.925 -34.976  42.481  1.00  0.00           O  
ATOM    719  CB  SER A  69     -20.847 -32.049  40.821  1.00  0.00           C  
ATOM    720  OG  SER A  69     -20.559 -31.591  39.514  1.00  0.00           O  
ATOM    721  HG  SER A  69     -20.215 -30.710  39.599  1.00  0.00           H  
ATOM    722  N   MET A  70     -22.769 -33.690  42.710  1.00  0.00           N  
ATOM    723  HN  MET A  70     -23.360 -32.967  42.299  1.00  0.00           H  
ATOM    724  CA  MET A  70     -23.141 -34.272  44.011  1.00  0.00           C  
ATOM    725  C   MET A  70     -23.269 -35.822  43.931  1.00  0.00           C  
ATOM    726  O   MET A  70     -22.679 -36.517  44.756  1.00  0.00           O  
ATOM    727  CB  MET A  70     -24.444 -33.639  44.546  1.00  0.00           C  
ATOM    728  CG  MET A  70     -24.865 -34.189  45.908  1.00  0.00           C  
ATOM    729  SD  MET A  70     -26.489 -33.642  46.513  1.00  0.00           S  
ATOM    730  CE  MET A  70     -27.592 -34.542  45.413  1.00  0.00           C  
ATOM    731  N   LYS A  71     -24.021 -36.346  42.933  1.00  0.00           N  
ATOM    732  HN  LYS A  71     -24.474 -35.712  42.274  1.00  0.00           H  
ATOM    733  CA  LYS A  71     -24.208 -37.796  42.765  1.00  0.00           C  
ATOM    734  C   LYS A  71     -22.922 -38.499  42.372  1.00  0.00           C  
ATOM    735  O   LYS A  71     -22.703 -39.609  42.817  1.00  0.00           O  
ATOM    736  CB  LYS A  71     -25.292 -38.103  41.726  1.00  0.00           C  
ATOM    737  CG  LYS A  71     -26.690 -37.707  42.179  1.00  0.00           C  
ATOM    738  CD  LYS A  71     -27.771 -37.988  41.133  1.00  0.00           C  
ATOM    739  CE  LYS A  71     -29.155 -37.759  41.713  1.00  0.00           C  
ATOM    740  NZ  LYS A  71     -30.229 -38.272  40.822  1.00  0.00           N  
ATOM    741  HZ1 LYS A  71     -31.159 -38.118  41.212  1.00  0.00           H  
ATOM    742  HZ2 LYS A  71     -30.082 -39.256  40.595  1.00  0.00           H  
ATOM    743  HZ3 LYS A  71     -30.151 -37.876  39.885  1.00  0.00           H  
ATOM    744  N   ILE A  72     -22.050 -37.860  41.573  1.00  0.00           N  
ATOM    745  HN  ILE A  72     -22.273 -36.923  41.237  1.00  0.00           H  
ATOM    746  CA  ILE A  72     -20.775 -38.489  41.173  1.00  0.00           C  
ATOM    747  C   ILE A  72     -19.932 -38.787  42.443  1.00  0.00           C  
ATOM    748  O   ILE A  72     -19.473 -39.906  42.606  1.00  0.00           O  
ATOM    749  CB  ILE A  72     -19.982 -37.599  40.171  1.00  0.00           C  
ATOM    750  CG1 ILE A  72     -20.642 -37.602  38.779  1.00  0.00           C  
ATOM    751  CG2 ILE A  72     -18.515 -38.076  40.067  1.00  0.00           C  
ATOM    752  CD1 ILE A  72     -20.277 -36.313  37.861  1.00  0.00           C  
ATOM    753  N   PHE A  73     -19.648 -37.764  43.272  1.00  0.00           N  
ATOM    754  HN  PHE A  73     -19.985 -36.828  43.048  1.00  0.00           H  
ATOM    755  CA  PHE A  73     -18.857 -37.977  44.498  1.00  0.00           C  
ATOM    756  C   PHE A  73     -19.599 -38.891  45.452  1.00  0.00           C  
ATOM    757  O   PHE A  73     -18.982 -39.717  46.115  1.00  0.00           O  
ATOM    758  CB  PHE A  73     -18.548 -36.645  45.184  1.00  0.00           C  
ATOM    759  CG  PHE A  73     -17.506 -35.813  44.464  1.00  0.00           C  
ATOM    760  CD1 PHE A  73     -16.143 -36.026  44.682  1.00  0.00           C  
ATOM    761  CD2 PHE A  73     -17.884 -34.814  43.573  1.00  0.00           C  
ATOM    762  CE1 PHE A  73     -15.177 -35.223  44.045  1.00  0.00           C  
ATOM    763  CE2 PHE A  73     -16.921 -34.013  42.945  1.00  0.00           C  
ATOM    764  CZ  PHE A  73     -15.576 -34.223  43.193  1.00  0.00           C  
ATOM    765  N   PHE A  74     -20.919 -38.754  45.545  1.00  0.00           N  
ATOM    766  HN  PHE A  74     -21.400 -38.018  45.027  1.00  0.00           H  
ATOM    767  CA  PHE A  74     -21.681 -39.682  46.409  1.00  0.00           C  
ATOM    768  C   PHE A  74     -21.525 -41.145  46.011  1.00  0.00           C  
ATOM    769  O   PHE A  74     -21.262 -41.971  46.885  1.00  0.00           O  
ATOM    770  CB  PHE A  74     -23.163 -39.311  46.458  1.00  0.00           C  
ATOM    771  CG  PHE A  74     -24.009 -40.270  47.243  1.00  0.00           C  
ATOM    772  CD1 PHE A  74     -23.960 -40.289  48.641  1.00  0.00           C  
ATOM    773  CD2 PHE A  74     -24.874 -41.152  46.593  1.00  0.00           C  
ATOM    774  CE1 PHE A  74     -24.753 -41.175  49.371  1.00  0.00           C  
ATOM    775  CE2 PHE A  74     -25.685 -42.030  47.326  1.00  0.00           C  
ATOM    776  CZ  PHE A  74     -25.621 -42.031  48.706  1.00  0.00           C  
ATOM    777  N   GLU A  75     -21.667 -41.470  44.712  1.00  0.00           N  
ATOM    778  HN  GLU A  75     -21.839 -40.738  44.023  1.00  0.00           H  
ATOM    779  CA  GLU A  75     -21.577 -42.867  44.280  1.00  0.00           C  
ATOM    780  C   GLU A  75     -20.196 -43.454  44.505  1.00  0.00           C  
ATOM    781  O   GLU A  75     -20.080 -44.602  44.939  1.00  0.00           O  
ATOM    782  CB  GLU A  75     -22.049 -43.043  42.818  1.00  0.00           C  
ATOM    783  CG  GLU A  75     -23.567 -42.871  42.620  1.00  0.00           C  
ATOM    784  CD  GLU A  75     -24.503 -43.772  43.415  1.00  0.00           C  
ATOM    785  OE1 GLU A  75     -24.105 -44.904  43.765  1.00  0.00           O  
ATOM    786  OE2 GLU A  75     -25.645 -43.344  43.689  1.00  0.00           O  
ATOM    787  N   ILE A  76     -19.150 -42.656  44.260  1.00  0.00           N  
ATOM    788  HN  ILE A  76     -19.328 -41.712  43.918  1.00  0.00           H  
ATOM    789  CA  ILE A  76     -17.755 -43.079  44.461  1.00  0.00           C  
ATOM    790  C   ILE A  76     -17.481 -43.328  45.942  1.00  0.00           C  
ATOM    791  O   ILE A  76     -16.879 -44.341  46.296  1.00  0.00           O  
ATOM    792  CB  ILE A  76     -16.769 -42.041  43.883  1.00  0.00           C  
ATOM    793  CG1 ILE A  76     -16.832 -42.024  42.331  1.00  0.00           C  
ATOM    794  CG2 ILE A  76     -15.331 -42.294  44.422  1.00  0.00           C  
ATOM    795  CD1 ILE A  76     -16.250 -40.740  41.682  1.00  0.00           C  
ATOM    796  N   ARG A  77     -17.923 -42.418  46.807  1.00  0.00           N  
ATOM    797  HN  ARG A  77     -18.443 -41.610  46.466  1.00  0.00           H  
ATOM    798  CA  ARG A  77     -17.672 -42.563  48.247  1.00  0.00           C  
ATOM    799  C   ARG A  77     -18.461 -43.714  48.858  1.00  0.00           C  
ATOM    800  O   ARG A  77     -17.947 -44.433  49.721  1.00  0.00           O  
ATOM    801  CB  ARG A  77     -17.904 -41.232  48.955  1.00  0.00           C  
ATOM    802  CG  ARG A  77     -16.834 -40.208  48.575  1.00  0.00           C  
ATOM    803  CD  ARG A  77     -17.283 -38.804  48.912  1.00  0.00           C  
ATOM    804  NE  ARG A  77     -16.254 -37.838  48.531  1.00  0.00           N  
ATOM    805  HE  ARG A  77     -15.492 -38.168  47.939  1.00  0.00           H  
ATOM    806  CZ  ARG A  77     -16.239 -36.565  48.899  1.00  0.00           C  
ATOM    807  NH1 ARG A  77     -17.181 -36.088  49.707  1.00  0.00           N  
ATOM    808 1HH1 ARG A  77     -17.169 -35.108  49.990  1.00  0.00           H  
ATOM    809 2HH1 ARG A  77     -17.916 -36.711  50.042  1.00  0.00           H  
ATOM    810  NH2 ARG A  77     -15.284 -35.756  48.464  1.00  0.00           N  
ATOM    811 1HH2 ARG A  77     -15.272 -34.776  48.747  1.00  0.00           H  
ATOM    812 2HH2 ARG A  77     -14.561 -36.122  47.844  1.00  0.00           H  
ATOM    813  N   LYS A  78     -19.676 -43.936  48.364  1.00  0.00           N  
ATOM    814  HN  LYS A  78     -20.045 -43.300  47.657  1.00  0.00           H  
ATOM    815  CA  LYS A  78     -20.502 -45.066  48.803  1.00  0.00           C  
ATOM    816  C   LYS A  78     -19.794 -46.387  48.410  1.00  0.00           C  
ATOM    817  O   LYS A  78     -19.728 -47.299  49.225  1.00  0.00           O  
ATOM    818  CB  LYS A  78     -21.900 -44.978  48.166  1.00  0.00           C  
ATOM    819  CG  LYS A  78     -22.817 -46.197  48.458  1.00  0.00           C  
ATOM    820  CD  LYS A  78     -24.282 -45.874  48.088  1.00  0.00           C  
ATOM    821  CE  LYS A  78     -24.578 -46.126  46.644  1.00  0.00           C  
ATOM    822  NZ  LYS A  78     -25.891 -45.564  46.228  1.00  0.00           N  
ATOM    823  HZ1 LYS A  78     -26.093 -45.736  45.243  1.00  0.00           H  
ATOM    824  HZ2 LYS A  78     -25.952 -44.570  46.448  1.00  0.00           H  
ATOM    825  HZ3 LYS A  78     -26.644 -45.909  46.823  1.00  0.00           H  
ATOM    826  N   GLN A  79     -19.267 -46.477  47.171  1.00  0.00           N  
ATOM    827  HN  GLN A  79     -19.371 -45.689  46.532  1.00  0.00           H  
ATOM    828  CA  GLN A  79     -18.548 -47.674  46.713  1.00  0.00           C  
ATOM    829  C   GLN A  79     -17.327 -47.985  47.585  1.00  0.00           C  
ATOM    830  O   GLN A  79     -17.105 -49.132  47.944  1.00  0.00           O  
ATOM    831  CB  GLN A  79     -18.166 -47.568  45.218  1.00  0.00           C  
ATOM    832  CG  GLN A  79     -17.461 -48.826  44.620  1.00  0.00           C  
ATOM    833  CD  GLN A  79     -18.188 -50.139  44.818  1.00  0.00           C  
ATOM    834  OE1 GLN A  79     -19.408 -50.184  45.006  1.00  0.00           O  
ATOM    835  NE2 GLN A  79     -17.463 -51.246  44.768  1.00  0.00           N  
ATOM    836 1HE2 GLN A  79     -17.953 -52.131  44.901  1.00  0.00           H  
ATOM    837 2HE2 GLN A  79     -16.456 -51.209  44.613  1.00  0.00           H  
ATOM    838  N   LYS A  80     -16.538 -46.963  47.895  1.00  0.00           N  
ATOM    839  HN  LYS A  80     -16.787 -46.047  47.521  1.00  0.00           H  
ATOM    840  CA  LYS A  80     -15.341 -47.045  48.729  1.00  0.00           C  
ATOM    841  C   LYS A  80     -15.721 -47.573  50.132  1.00  0.00           C  
ATOM    842  O   LYS A  80     -15.047 -48.464  50.677  1.00  0.00           O  
ATOM    843  CB  LYS A  80     -14.712 -45.633  48.760  1.00  0.00           C  
ATOM    844  CG  LYS A  80     -13.361 -45.506  49.446  1.00  0.00           C  
ATOM    845  CD  LYS A  80     -12.651 -44.161  49.098  1.00  0.00           C  
ATOM    846  CE  LYS A  80     -13.375 -42.894  49.488  1.00  0.00           C  
ATOM    847  NZ  LYS A  80     -12.737 -41.669  48.919  1.00  0.00           N  
ATOM    848  HZ1 LYS A  80     -13.226 -40.813  49.182  1.00  0.00           H  
ATOM    849  HZ2 LYS A  80     -12.645 -41.741  47.906  1.00  0.00           H  
ATOM    850  HZ3 LYS A  80     -11.750 -41.619  49.171  1.00  0.00           H  
ATOM    851  N   TYR A  81     -16.839 -47.080  50.682  1.00  0.00           N  
ATOM    852  HN  TYR A  81     -17.355 -46.361  50.175  1.00  0.00           H  
ATOM    853  CA  TYR A  81     -17.354 -47.528  51.982  1.00  0.00           C  
ATOM    854  C   TYR A  81     -17.801 -49.006  51.921  1.00  0.00           C  
ATOM    855  O   TYR A  81     -17.444 -49.779  52.805  1.00  0.00           O  
ATOM    856  CB  TYR A  81     -18.534 -46.605  52.393  1.00  0.00           C  
ATOM    857  CG  TYR A  81     -19.273 -46.987  53.666  1.00  0.00           C  
ATOM    858  CD1 TYR A  81     -18.699 -46.780  54.920  1.00  0.00           C  
ATOM    859  CD2 TYR A  81     -20.580 -47.463  53.620  1.00  0.00           C  
ATOM    860  CE1 TYR A  81     -19.403 -47.067  56.103  1.00  0.00           C  
ATOM    861  CE2 TYR A  81     -21.293 -47.747  54.795  1.00  0.00           C  
ATOM    862  CZ  TYR A  81     -20.688 -47.571  56.032  1.00  0.00           C  
ATOM    863  OH  TYR A  81     -21.400 -47.787  57.192  1.00  0.00           O  
ATOM    864  HH  TYR A  81     -20.986 -47.667  58.039  1.00  0.00           H  
ATOM    865  N   LEU A  82     -18.589 -49.401  50.883  1.00  0.00           N  
ATOM    866  HN  LEU A  82     -18.849 -48.715  50.175  1.00  0.00           H  
ATOM    867  CA  LEU A  82     -19.080 -50.787  50.746  1.00  0.00           C  
ATOM    868  C   LEU A  82     -17.919 -51.775  50.561  1.00  0.00           C  
ATOM    869  O   LEU A  82     -17.973 -52.878  51.098  1.00  0.00           O  
ATOM    870  CB  LEU A  82     -20.093 -50.922  49.598  1.00  0.00           C  
ATOM    871  CG  LEU A  82     -21.407 -50.128  49.774  1.00  0.00           C  
ATOM    872  CD1 LEU A  82     -22.281 -50.234  48.535  1.00  0.00           C  
ATOM    873  CD2 LEU A  82     -22.144 -50.532  51.068  1.00  0.00           C  
ATOM    874  N   GLU A  83     -16.849 -51.345  49.858  1.00  0.00           N  
ATOM    875  HN  GLU A  83     -16.879 -50.415  49.440  1.00  0.00           H  
ATOM    876  CA  GLU A  83     -15.649 -52.160  49.673  1.00  0.00           C  
ATOM    877  C   GLU A  83     -14.942 -52.433  51.016  1.00  0.00           C  
ATOM    878  O   GLU A  83     -14.526 -53.559  51.258  1.00  0.00           O  
ATOM    879  CB  GLU A  83     -14.699 -51.484  48.674  1.00  0.00           C  
ATOM    880  CG  GLU A  83     -15.134 -51.755  47.247  1.00  0.00           C  
ATOM    881  CD  GLU A  83     -14.188 -51.308  46.155  1.00  0.00           C  
ATOM    882  OE1 GLU A  83     -12.955 -51.358  46.374  1.00  0.00           O  
ATOM    883  OE2 GLU A  83     -14.681 -50.925  45.069  1.00  0.00           O  
ATOM    884  N   ALA A  84     -14.850 -51.425  51.888  1.00  0.00           N  
ATOM    885  HN  ALA A  84     -15.214 -50.517  51.600  1.00  0.00           H  
ATOM    886  CA  ALA A  84     -14.263 -51.528  53.233  1.00  0.00           C  
ATOM    887  C   ALA A  84     -15.099 -52.483  54.104  1.00  0.00           C  
ATOM    888  O   ALA A  84     -14.532 -53.346  54.780  1.00  0.00           O  
ATOM    889  CB  ALA A  84     -14.167 -50.148  53.880  1.00  0.00           C  
ATOM    890  N   LEU A  85     -16.439 -52.397  54.018  1.00  0.00           N  
ATOM    891  HN  LEU A  85     -16.856 -51.667  53.440  1.00  0.00           H  
ATOM    892  CA  LEU A  85     -17.311 -53.329  54.736  1.00  0.00           C  
ATOM    893  C   LEU A  85     -17.149 -54.748  54.179  1.00  0.00           C  
ATOM    894  O   LEU A  85     -17.126 -55.706  54.949  1.00  0.00           O  
ATOM    895  CB  LEU A  85     -18.788 -52.900  54.717  1.00  0.00           C  
ATOM    896  CG  LEU A  85     -19.156 -51.584  55.433  1.00  0.00           C  
ATOM    897  CD1 LEU A  85     -20.614 -51.228  55.164  1.00  0.00           C  
ATOM    898  CD2 LEU A  85     -18.959 -51.693  56.954  1.00  0.00           C  
ATOM    899  N   ASP A  86     -16.990 -54.873  52.854  1.00  0.00           N  
ATOM    900  HN  ASP A  86     -16.979 -54.028  52.283  1.00  0.00           H  
ATOM    901  CA  ASP A  86     -16.833 -56.157  52.195  1.00  0.00           C  
ATOM    902  C   ASP A  86     -15.511 -56.856  52.586  1.00  0.00           C  
ATOM    903  O   ASP A  86     -15.485 -58.078  52.719  1.00  0.00           O  
ATOM    904  CB  ASP A  86     -16.992 -56.013  50.670  1.00  0.00           C  
ATOM    905  CG  ASP A  86     -17.817 -57.124  50.051  1.00  0.00           C  
ATOM    906  OD1 ASP A  86     -18.461 -57.887  50.813  1.00  0.00           O  
ATOM    907  OD2 ASP A  86     -17.815 -57.241  48.820  1.00  0.00           O  
ATOM    908  N   LYS A  87     -14.443 -56.074  52.838  1.00  0.00           N  
ATOM    909  HN  LYS A  87     -14.546 -55.066  52.722  1.00  0.00           H  
ATOM    910  CA  LYS A  87     -13.140 -56.594  53.270  1.00  0.00           C  
ATOM    911  C   LYS A  87     -13.129 -56.808  54.808  1.00  0.00           C  
ATOM    912  O   LYS A  87     -12.070 -57.083  55.385  1.00  0.00           O  
ATOM    913  CB  LYS A  87     -12.024 -55.600  52.870  1.00  0.00           C  
ATOM    914  CG  LYS A  87     -11.653 -55.603  51.392  1.00  0.00           C  
ATOM    915  CD  LYS A  87     -10.474 -56.523  51.087  1.00  0.00           C  
ATOM    916  CE  LYS A  87     -10.212 -56.654  49.607  1.00  0.00           C  
ATOM    917  NZ  LYS A  87      -8.952 -57.393  49.330  1.00  0.00           N  
ATOM    918  HZ1 LYS A  87      -8.775 -57.482  48.329  1.00  0.00           H  
ATOM    919  HZ2 LYS A  87      -8.948 -58.304  49.789  1.00  0.00           H  
ATOM    920  HZ3 LYS A  87      -8.159 -56.967  49.811  1.00  0.00           H  
ATOM    921  N   HIS A  88     -14.300 -56.652  55.466  1.00  0.00           N  
ATOM    922  HN  HIS A  88     -15.130 -56.479  54.900  1.00  0.00           H  
ATOM    923  CA  HIS A  88     -14.485 -56.709  56.921  1.00  0.00           C  
ATOM    924  C   HIS A  88     -13.587 -55.699  57.672  1.00  0.00           C  
ATOM    925  O   HIS A  88     -13.156 -55.955  58.800  1.00  0.00           O  
ATOM    926  CB  HIS A  88     -14.333 -58.151  57.477  1.00  0.00           C  
ATOM    927  CG  HIS A  88     -15.222 -59.133  56.800  1.00  0.00           C  
ATOM    928  ND1 HIS A  88     -16.579 -59.158  57.044  1.00  0.00           N  
ATOM    929  HD1 HIS A  88     -17.099 -58.566  57.692  1.00  0.00           H  
ATOM    930  CD2 HIS A  88     -14.925 -60.064  55.868  1.00  0.00           C  
ATOM    931  CE1 HIS A  88     -17.066 -60.106  56.265  1.00  0.00           C  
ATOM    932  NE2 HIS A  88     -16.107 -60.683  55.542  1.00  0.00           N  
ATOM    933  HE2 HIS A  88     -16.228 -61.442  54.872  1.00  0.00           H  
ATOM    934  N   ASP A  89     -13.332 -54.542  57.056  1.00  0.00           N  
ATOM    935  HN  ASP A  89     -13.732 -54.372  56.133  1.00  0.00           H  
ATOM    936  CA  ASP A  89     -12.502 -53.521  57.665  1.00  0.00           C  
ATOM    937  C   ASP A  89     -13.385 -52.367  58.208  1.00  0.00           C  
ATOM    938  O   ASP A  89     -13.474 -51.307  57.596  1.00  0.00           O  
ATOM    939  CB  ASP A  89     -11.420 -53.047  56.673  1.00  0.00           C  
ATOM    940  CG  ASP A  89     -10.331 -52.182  57.291  1.00  0.00           C  
ATOM    941  OD1 ASP A  89     -10.520 -51.706  58.428  1.00  0.00           O  
ATOM    942  OD2 ASP A  89      -9.335 -51.904  56.601  1.00  0.00           O  
ATOM    943  N   ARG A  90     -13.997 -52.579  59.375  1.00  0.00           N  
ATOM    944  HN  ARG A  90     -13.842 -53.473  59.840  1.00  0.00           H  
ATOM    945  CA  ARG A  90     -14.883 -51.602  60.034  1.00  0.00           C  
ATOM    946  C   ARG A  90     -14.165 -50.295  60.431  1.00  0.00           C  
ATOM    947  O   ARG A  90     -14.726 -49.249  60.142  1.00  0.00           O  
ATOM    948  CB  ARG A  90     -15.621 -52.235  61.206  1.00  0.00           C  
ATOM    949  CG  ARG A  90     -16.762 -53.100  60.731  1.00  0.00           C  
ATOM    950  CD  ARG A  90     -17.498 -53.651  61.915  1.00  0.00           C  
ATOM    951  NE  ARG A  90     -18.692 -54.379  61.505  1.00  0.00           N  
ATOM    952  HE  ARG A  90     -19.427 -53.854  61.032  1.00  0.00           H  
ATOM    953  CZ  ARG A  90     -18.891 -55.673  61.702  1.00  0.00           C  
ATOM    954  NH1 ARG A  90     -17.963 -56.410  62.306  1.00  0.00           N  
ATOM    955 1HH1 ARG A  90     -17.095 -55.972  62.614  1.00  0.00           H  
ATOM    956 2HH1 ARG A  90     -18.116 -57.407  62.458  1.00  0.00           H  
ATOM    957  NH2 ARG A  90     -20.022 -56.244  61.301  1.00  0.00           N  
ATOM    958 1HH2 ARG A  90     -20.734 -55.679  60.838  1.00  0.00           H  
ATOM    959 2HH2 ARG A  90     -20.175 -57.241  61.453  1.00  0.00           H  
ATOM    960  N   PRO A  91     -12.916 -50.283  60.972  1.00  0.00           N  
ATOM    961  CA  PRO A  91     -12.244 -48.992  61.231  1.00  0.00           C  
ATOM    962  C   PRO A  91     -12.100 -48.131  59.973  1.00  0.00           C  
ATOM    963  O   PRO A  91     -12.305 -46.931  60.037  1.00  0.00           O  
ATOM    964  CB  PRO A  91     -10.864 -49.424  61.753  1.00  0.00           C  
ATOM    965  CG  PRO A  91     -11.167 -50.761  62.451  1.00  0.00           C  
ATOM    966  CD  PRO A  91     -12.060 -51.407  61.419  1.00  0.00           C  
ATOM    967  N   LYS A  92     -11.766 -48.737  58.831  1.00  0.00           N  
ATOM    968  HN  LYS A  92     -11.600 -49.743  58.838  1.00  0.00           H  
ATOM    969  CA  LYS A  92     -11.630 -48.007  57.567  1.00  0.00           C  
ATOM    970  C   LYS A  92     -13.000 -47.494  57.095  1.00  0.00           C  
ATOM    971  O   LYS A  92     -13.095 -46.355  56.630  1.00  0.00           O  
ATOM    972  CB  LYS A  92     -10.990 -48.908  56.495  1.00  0.00           C  
ATOM    973  CG  LYS A  92     -10.783 -48.203  55.162  1.00  0.00           C  
ATOM    974  CD  LYS A  92     -10.072 -49.096  54.176  1.00  0.00           C  
ATOM    975  CE  LYS A  92      -9.752 -48.328  52.910  1.00  0.00           C  
ATOM    976  NZ  LYS A  92      -8.998 -49.160  51.929  1.00  0.00           N  
ATOM    977  HZ1 LYS A  92      -8.783 -48.643  51.077  1.00  0.00           H  
ATOM    978  HZ2 LYS A  92      -9.493 -50.027  51.721  1.00  0.00           H  
ATOM    979  HZ3 LYS A  92      -8.155 -49.553  52.347  1.00  0.00           H  
ATOM    980  N   ALA A  93     -14.058 -48.332  57.207  1.00  0.00           N  
ATOM    981  HN  ALA A  93     -13.913 -49.267  57.589  1.00  0.00           H  
ATOM    982  CA  ALA A  93     -15.402 -47.933  56.796  1.00  0.00           C  
ATOM    983  C   ALA A  93     -15.873 -46.720  57.638  1.00  0.00           C  
ATOM    984  O   ALA A  93     -16.471 -45.796  57.091  1.00  0.00           O  
ATOM    985  CB  ALA A  93     -16.365 -49.106  56.959  1.00  0.00           C  
ATOM    986  N   VAL A  94     -15.611 -46.727  58.970  1.00  0.00           N  
ATOM    987  HN  VAL A  94     -15.150 -47.534  59.390  1.00  0.00           H  
ATOM    988  CA  VAL A  94     -15.986 -45.579  59.815  1.00  0.00           C  
ATOM    989  C   VAL A  94     -15.221 -44.329  59.347  1.00  0.00           C  
ATOM    990  O   VAL A  94     -15.816 -43.255  59.264  1.00  0.00           O  
ATOM    991  CB  VAL A  94     -15.822 -45.799  61.350  1.00  0.00           C  
ATOM    992  CG1 VAL A  94     -16.406 -44.621  62.134  1.00  0.00           C  
ATOM    993  CG2 VAL A  94     -16.501 -47.076  61.798  1.00  0.00           C  
ATOM    994  N   ASP A  95     -13.914 -44.470  59.021  1.00  0.00           N  
ATOM    995  HN  ASP A  95     -13.478 -45.389  59.100  1.00  0.00           H  
ATOM    996  CA  ASP A  95     -13.111 -43.333  58.557  1.00  0.00           C  
ATOM    997  C   ASP A  95     -13.691 -42.723  57.245  1.00  0.00           C  
ATOM    998  O   ASP A  95     -13.758 -41.494  57.113  1.00  0.00           O  
ATOM    999  CB  ASP A  95     -11.645 -43.728  58.384  1.00  0.00           C  
ATOM   1000  CG  ASP A  95     -10.723 -42.517  58.213  1.00  0.00           C  
ATOM   1001  OD1 ASP A  95     -10.633 -41.690  59.166  1.00  0.00           O  
ATOM   1002  OD2 ASP A  95     -10.137 -42.362  57.110  1.00  0.00           O  
ATOM   1003  N   ILE A  96     -14.148 -43.587  56.307  1.00  0.00           N  
ATOM   1004  HN  ILE A  96     -14.061 -44.588  56.481  1.00  0.00           H  
ATOM   1005  CA  ILE A  96     -14.768 -43.138  55.040  1.00  0.00           C  
ATOM   1006  C   ILE A  96     -16.120 -42.459  55.354  1.00  0.00           C  
ATOM   1007  O   ILE A  96     -16.423 -41.407  54.827  1.00  0.00           O  
ATOM   1008  CB  ILE A  96     -14.942 -44.312  54.045  1.00  0.00           C  
ATOM   1009  CG1 ILE A  96     -13.570 -44.890  53.649  1.00  0.00           C  
ATOM   1010  CG2 ILE A  96     -15.726 -43.828  52.770  1.00  0.00           C  
ATOM   1011  CD1 ILE A  96     -13.602 -46.297  53.152  1.00  0.00           C  
ATOM   1012  N   LEU A  97     -16.921 -43.079  56.224  1.00  0.00           N  
ATOM   1013  HN  LEU A  97     -16.611 -43.964  56.625  1.00  0.00           H  
ATOM   1014  CA  LEU A  97     -18.215 -42.551  56.626  1.00  0.00           C  
ATOM   1015  C   LEU A  97     -18.106 -41.131  57.177  1.00  0.00           C  
ATOM   1016  O   LEU A  97     -18.809 -40.228  56.721  1.00  0.00           O  
ATOM   1017  CB  LEU A  97     -18.793 -43.490  57.697  1.00  0.00           C  
ATOM   1018  CG  LEU A  97     -20.238 -43.326  58.105  1.00  0.00           C  
ATOM   1019  CD1 LEU A  97     -21.193 -43.586  56.919  1.00  0.00           C  
ATOM   1020  CD2 LEU A  97     -20.525 -44.253  59.294  1.00  0.00           C  
ATOM   1021  N   VAL A  98     -17.184 -40.934  58.124  1.00  0.00           N  
ATOM   1022  HN  VAL A  98     -16.597 -41.720  58.403  1.00  0.00           H  
ATOM   1023  CA  VAL A  98     -16.981 -39.649  58.774  1.00  0.00           C  
ATOM   1024  C   VAL A  98     -16.294 -38.642  57.848  1.00  0.00           C  
ATOM   1025  O   VAL A  98     -16.757 -37.512  57.756  1.00  0.00           O  
ATOM   1026  CB  VAL A  98     -16.261 -39.804  60.148  1.00  0.00           C  
ATOM   1027  CG1 VAL A  98     -15.864 -38.448  60.725  1.00  0.00           C  
ATOM   1028  CG2 VAL A  98     -17.144 -40.567  61.146  1.00  0.00           C  
ATOM   1029  N   LYS A  99     -15.215 -39.026  57.159  1.00  0.00           N  
ATOM   1030  HN  LYS A  99     -14.895 -39.993  57.219  1.00  0.00           H  
ATOM   1031  CA  LYS A  99     -14.487 -38.073  56.319  1.00  0.00           C  
ATOM   1032  C   LYS A  99     -15.118 -37.762  54.949  1.00  0.00           C  
ATOM   1033  O   LYS A  99     -14.991 -36.632  54.465  1.00  0.00           O  
ATOM   1034  CB  LYS A  99     -13.035 -38.532  56.116  1.00  0.00           C  
ATOM   1035  CG  LYS A  99     -12.046 -38.079  57.204  1.00  0.00           C  
ATOM   1036  CD  LYS A  99     -12.215 -38.718  58.571  1.00  0.00           C  
ATOM   1037  CE  LYS A  99     -11.784 -37.760  59.659  1.00  0.00           C  
ATOM   1038  NZ  LYS A  99     -12.059 -38.293  61.023  1.00  0.00           N  
ATOM   1039  HZ1 LYS A  99     -11.768 -37.647  61.757  1.00  0.00           H  
ATOM   1040  HZ2 LYS A  99     -11.635 -39.212  61.152  1.00  0.00           H  
ATOM   1041  HZ3 LYS A  99     -13.040 -38.551  61.127  1.00  0.00           H  
ATOM   1042  N   ASP A 100     -15.730 -38.761  54.299  1.00  0.00           N  
ATOM   1043  HN  ASP A 100     -15.853 -39.662  54.762  1.00  0.00           H  
ATOM   1044  CA  ASP A 100     -16.223 -38.578  52.938  1.00  0.00           C  
ATOM   1045  C   ASP A 100     -17.724 -38.548  52.780  1.00  0.00           C  
ATOM   1046  O   ASP A 100     -18.218 -37.834  51.908  1.00  0.00           O  
ATOM   1047  CB  ASP A 100     -15.637 -39.665  52.032  1.00  0.00           C  
ATOM   1048  CG  ASP A 100     -14.114 -39.717  51.953  1.00  0.00           C  
ATOM   1049  OD1 ASP A 100     -13.477 -38.639  51.962  1.00  0.00           O  
ATOM   1050  OD2 ASP A 100     -13.566 -40.829  51.833  1.00  0.00           O  
ATOM   1051  N   LEU A 101     -18.460 -39.346  53.584  1.00  0.00           N  
ATOM   1052  HN  LEU A 101     -18.003 -39.888  54.317  1.00  0.00           H  
ATOM   1053  CA  LEU A 101     -19.905 -39.437  53.409  1.00  0.00           C  
ATOM   1054  C   LEU A 101     -20.703 -38.467  54.263  1.00  0.00           C  
ATOM   1055  O   LEU A 101     -21.844 -38.175  53.914  1.00  0.00           O  
ATOM   1056  CB  LEU A 101     -20.412 -40.875  53.588  1.00  0.00           C  
ATOM   1057  CG  LEU A 101     -20.029 -41.855  52.424  1.00  0.00           C  
ATOM   1058  CD1 LEU A 101     -20.211 -43.292  52.834  1.00  0.00           C  
ATOM   1059  CD2 LEU A 101     -20.835 -41.556  51.106  1.00  0.00           C  
ATOM   1060  N   LYS A 102     -20.126 -37.961  55.358  1.00  0.00           N  
ATOM   1061  HN  LYS A 102     -19.157 -38.205  55.564  1.00  0.00           H  
ATOM   1062  CA  LYS A 102     -20.845 -37.063  56.274  1.00  0.00           C  
ATOM   1063  C   LYS A 102     -21.452 -35.833  55.596  1.00  0.00           C  
ATOM   1064  O   LYS A 102     -22.525 -35.386  56.001  1.00  0.00           O  
ATOM   1065  CB  LYS A 102     -19.960 -36.619  57.439  1.00  0.00           C  
ATOM   1066  CG  LYS A 102     -20.776 -36.073  58.602  1.00  0.00           C  
ATOM   1067  CD  LYS A 102     -19.897 -35.905  59.850  1.00  0.00           C  
ATOM   1068  CE  LYS A 102     -20.674 -35.269  60.978  1.00  0.00           C  
ATOM   1069  NZ  LYS A 102     -19.828 -35.095  62.186  1.00  0.00           N  
ATOM   1070  HZ1 LYS A 102     -20.353 -34.665  62.948  1.00  0.00           H  
ATOM   1071  HZ2 LYS A 102     -18.978 -34.572  61.975  1.00  0.00           H  
ATOM   1072  HZ3 LYS A 102     -19.402 -35.976  62.475  1.00  0.00           H  
ATOM   1073  N   VAL A 103     -20.756 -35.268  54.600  1.00  0.00           N  
ATOM   1074  HN  VAL A 103     -19.857 -35.673  54.339  1.00  0.00           H  
ATOM   1075  CA  VAL A 103     -21.239 -34.085  53.867  1.00  0.00           C  
ATOM   1076  C   VAL A 103     -22.670 -34.306  53.318  1.00  0.00           C  
ATOM   1077  O   VAL A 103     -23.470 -33.377  53.299  1.00  0.00           O  
ATOM   1078  CB  VAL A 103     -20.236 -33.630  52.759  1.00  0.00           C  
ATOM   1079  CG1 VAL A 103     -20.134 -34.659  51.632  1.00  0.00           C  
ATOM   1080  CG2 VAL A 103     -20.587 -32.242  52.213  1.00  0.00           C  
ATOM   1081  N   PHE A 104     -22.984 -35.537  52.907  1.00  0.00           N  
ATOM   1082  HN  PHE A 104     -22.276 -36.267  52.983  1.00  0.00           H  
ATOM   1083  CA  PHE A 104     -24.295 -35.895  52.352  1.00  0.00           C  
ATOM   1084  C   PHE A 104     -25.400 -35.909  53.397  1.00  0.00           C  
ATOM   1085  O   PHE A 104     -26.561 -35.754  53.018  1.00  0.00           O  
ATOM   1086  CB  PHE A 104     -24.218 -37.215  51.560  1.00  0.00           C  
ATOM   1087  CG  PHE A 104     -23.174 -37.090  50.469  1.00  0.00           C  
ATOM   1088  CD1 PHE A 104     -23.399 -36.279  49.350  1.00  0.00           C  
ATOM   1089  CD2 PHE A 104     -21.943 -37.741  50.579  1.00  0.00           C  
ATOM   1090  CE1 PHE A 104     -22.437 -36.154  48.358  1.00  0.00           C  
ATOM   1091  CE2 PHE A 104     -20.979 -37.613  49.572  1.00  0.00           C  
ATOM   1092  CZ  PHE A 104     -21.223 -36.805  48.485  1.00  0.00           C  
ATOM   1093  N   SER A 105     -25.062 -35.967  54.710  1.00  0.00           N  
ATOM   1094  HN  SER A 105     -24.082 -36.068  54.975  1.00  0.00           H  
ATOM   1095  CA  SER A 105     -26.097 -35.886  55.759  1.00  0.00           C  
ATOM   1096  C   SER A 105     -26.765 -34.498  55.749  1.00  0.00           C  
ATOM   1097  O   SER A 105     -27.883 -34.369  56.225  1.00  0.00           O  
ATOM   1098  CB  SER A 105     -25.532 -36.188  57.145  1.00  0.00           C  
ATOM   1099  OG  SER A 105     -24.664 -35.140  57.540  1.00  0.00           O  
ATOM   1100  HG  SER A 105     -24.312 -35.328  58.402  1.00  0.00           H  
ATOM   1101  N   THR A 106     -26.079 -33.465  55.219  1.00  0.00           N  
ATOM   1102  HN  THR A 106     -25.134 -33.631  54.873  1.00  0.00           H  
ATOM   1103  CA  THR A 106     -26.640 -32.105  55.119  1.00  0.00           C  
ATOM   1104  C   THR A 106     -27.749 -32.048  54.033  1.00  0.00           C  
ATOM   1105  O   THR A 106     -28.580 -31.138  54.045  1.00  0.00           O  
ATOM   1106  CB  THR A 106     -25.537 -31.058  54.865  1.00  0.00           C  
ATOM   1107  OG1 THR A 106     -24.996 -31.268  53.566  1.00  0.00           O  
ATOM   1108  HG1 THR A 106     -25.690 -31.241  52.917  1.00  0.00           H  
ATOM   1109  CG2 THR A 106     -24.424 -31.102  55.906  1.00  0.00           C  
ATOM   1110  N   PHE A 107     -27.765 -33.033  53.116  1.00  0.00           N  
ATOM   1111  HN  PHE A 107     -27.027 -33.736  53.148  1.00  0.00           H  
ATOM   1112  CA  PHE A 107     -28.790 -33.146  52.074  1.00  0.00           C  
ATOM   1113  C   PHE A 107     -29.905 -34.084  52.514  1.00  0.00           C  
ATOM   1114  O   PHE A 107     -31.091 -33.736  52.405  1.00  0.00           O  
ATOM   1115  CB  PHE A 107     -28.167 -33.616  50.739  1.00  0.00           C  
ATOM   1116  CG  PHE A 107     -29.135 -33.608  49.580  1.00  0.00           C  
ATOM   1117  CD1 PHE A 107     -29.615 -32.400  49.056  1.00  0.00           C  
ATOM   1118  CD2 PHE A 107     -29.598 -34.802  49.029  1.00  0.00           C  
ATOM   1119  CE1 PHE A 107     -30.466 -32.391  47.924  1.00  0.00           C  
ATOM   1120  CE2 PHE A 107     -30.421 -34.795  47.879  1.00  0.00           C  
ATOM   1121  CZ  PHE A 107     -30.889 -33.590  47.367  1.00  0.00           C  
ATOM   1122  N   ASN A 108     -29.536 -35.254  53.052  1.00  0.00           N  
ATOM   1123  HN  ASN A 108     -28.541 -35.458  53.144  1.00  0.00           H  
ATOM   1124  CA  ASN A 108     -30.504 -36.252  53.513  1.00  0.00           C  
ATOM   1125  C   ASN A 108     -29.954 -36.949  54.775  1.00  0.00           C  
ATOM   1126  O   ASN A 108     -29.144 -37.874  54.693  1.00  0.00           O  
ATOM   1127  CB  ASN A 108     -30.852 -37.258  52.370  1.00  0.00           C  
ATOM   1128  CG  ASN A 108     -31.964 -38.213  52.731  1.00  0.00           C  
ATOM   1129  OD1 ASN A 108     -32.220 -38.463  53.901  1.00  0.00           O  
ATOM   1130  ND2 ASN A 108     -32.646 -38.779  51.744  1.00  0.00           N  
ATOM   1131 1HD2 ASN A 108     -33.397 -39.424  51.988  1.00  0.00           H  
ATOM   1132 2HD2 ASN A 108     -32.433 -38.571  50.769  1.00  0.00           H  
ATOM   1133  N   GLU A 109     -30.354 -36.458  55.935  1.00  0.00           N  
ATOM   1134  HN  GLU A 109     -31.020 -35.685  55.944  1.00  0.00           H  
ATOM   1135  CA  GLU A 109     -29.869 -36.991  57.200  1.00  0.00           C  
ATOM   1136  C   GLU A 109     -30.312 -38.448  57.403  1.00  0.00           C  
ATOM   1137  O   GLU A 109     -29.505 -39.260  57.854  1.00  0.00           O  
ATOM   1138  CB  GLU A 109     -30.343 -36.092  58.351  1.00  0.00           C  
ATOM   1139  CG  GLU A 109     -29.766 -36.455  59.702  1.00  0.00           C  
ATOM   1140  CD  GLU A 109     -30.316 -35.595  60.821  1.00  0.00           C  
ATOM   1141  OE1 GLU A 109     -31.450 -35.083  60.674  1.00  0.00           O  
ATOM   1142  OE2 GLU A 109     -29.611 -35.432  61.843  1.00  0.00           O  
ATOM   1143  N   GLU A 110     -31.558 -38.794  57.027  1.00  0.00           N  
ATOM   1144  HN  GLU A 110     -32.182 -38.093  56.627  1.00  0.00           H  
ATOM   1145  CA  GLU A 110     -32.021 -40.176  57.191  1.00  0.00           C  
ATOM   1146  C   GLU A 110     -31.229 -41.196  56.341  1.00  0.00           C  
ATOM   1147  O   GLU A 110     -30.955 -42.304  56.808  1.00  0.00           O  
ATOM   1148  CB  GLU A 110     -33.533 -40.282  56.942  1.00  0.00           C  
ATOM   1149  CG  GLU A 110     -34.176 -41.564  57.468  1.00  0.00           C  
ATOM   1150  CD  GLU A 110     -33.826 -41.989  58.887  1.00  0.00           C  
ATOM   1151  OE1 GLU A 110     -33.911 -41.141  59.809  1.00  0.00           O  
ATOM   1152  OE2 GLU A 110     -33.424 -43.164  59.063  1.00  0.00           O  
ATOM   1153  N   LEU A 111     -30.834 -40.810  55.118  1.00  0.00           N  
ATOM   1154  HN  LEU A 111     -31.087 -39.877  54.792  1.00  0.00           H  
ATOM   1155  CA  LEU A 111     -30.054 -41.678  54.236  1.00  0.00           C  
ATOM   1156  C   LEU A 111     -28.674 -41.924  54.879  1.00  0.00           C  
ATOM   1157  O   LEU A 111     -28.195 -43.054  54.865  1.00  0.00           O  
ATOM   1158  CB  LEU A 111     -29.918 -41.031  52.832  1.00  0.00           C  
ATOM   1159  CG  LEU A 111     -28.919 -41.723  51.882  1.00  0.00           C  
ATOM   1160  CD1 LEU A 111     -29.335 -43.172  51.569  1.00  0.00           C  
ATOM   1161  CD2 LEU A 111     -28.713 -40.934  50.608  1.00  0.00           C  
ATOM   1162  N   PHE A 112     -28.042 -40.867  55.445  1.00  0.00           N  
ATOM   1163  HN  PHE A 112     -28.488 -39.951  55.398  1.00  0.00           H  
ATOM   1164  CA  PHE A 112     -26.742 -40.982  56.124  1.00  0.00           C  
ATOM   1165  C   PHE A 112     -26.820 -41.960  57.321  1.00  0.00           C  
ATOM   1166  O   PHE A 112     -25.910 -42.766  57.530  1.00  0.00           O  
ATOM   1167  CB  PHE A 112     -26.203 -39.601  56.552  1.00  0.00           C  
ATOM   1168  CG  PHE A 112     -24.817 -39.676  57.165  1.00  0.00           C  
ATOM   1169  CD1 PHE A 112     -23.717 -40.066  56.400  1.00  0.00           C  
ATOM   1170  CD2 PHE A 112     -24.629 -39.464  58.533  1.00  0.00           C  
ATOM   1171  CE1 PHE A 112     -22.451 -40.200  56.983  1.00  0.00           C  
ATOM   1172  CE2 PHE A 112     -23.359 -39.565  59.105  1.00  0.00           C  
ATOM   1173  CZ  PHE A 112     -22.282 -39.947  58.336  1.00  0.00           C  
ATOM   1174  N   LYS A 113     -27.937 -41.916  58.067  1.00  0.00           N  
ATOM   1175  HN  LYS A 113     -28.642 -41.213  57.844  1.00  0.00           H  
ATOM   1176  CA  LYS A 113     -28.192 -42.829  59.185  1.00  0.00           C  
ATOM   1177  C   LYS A 113     -28.300 -44.269  58.669  1.00  0.00           C  
ATOM   1178  O   LYS A 113     -27.702 -45.162  59.252  1.00  0.00           O  
ATOM   1179  CB  LYS A 113     -29.457 -42.421  59.947  1.00  0.00           C  
ATOM   1180  CG  LYS A 113     -29.225 -41.176  60.809  1.00  0.00           C  
ATOM   1181  CD  LYS A 113     -30.535 -40.621  61.368  1.00  0.00           C  
ATOM   1182  CE  LYS A 113     -30.296 -39.320  62.112  1.00  0.00           C  
ATOM   1183  NZ  LYS A 113     -31.480 -38.907  62.913  1.00  0.00           N  
ATOM   1184  HZ1 LYS A 113     -31.319 -38.033  63.413  1.00  0.00           H  
ATOM   1185  HZ2 LYS A 113     -31.772 -39.648  63.550  1.00  0.00           H  
ATOM   1186  HZ3 LYS A 113     -32.317 -38.853  62.333  1.00  0.00           H  
ATOM   1187  N   GLU A 114     -29.008 -44.477  57.549  1.00  0.00           N  
ATOM   1188  HN  GLU A 114     -29.456 -43.682  57.094  1.00  0.00           H  
ATOM   1189  CA  GLU A 114     -29.159 -45.812  56.956  1.00  0.00           C  
ATOM   1190  C   GLU A 114     -27.815 -46.354  56.498  1.00  0.00           C  
ATOM   1191  O   GLU A 114     -27.553 -47.521  56.698  1.00  0.00           O  
ATOM   1192  CB  GLU A 114     -30.143 -45.780  55.787  1.00  0.00           C  
ATOM   1193  CG  GLU A 114     -31.583 -45.626  56.223  1.00  0.00           C  
ATOM   1194  CD  GLU A 114     -32.566 -45.241  55.127  1.00  0.00           C  
ATOM   1195  OE1 GLU A 114     -32.206 -45.286  53.924  1.00  0.00           O  
ATOM   1196  OE2 GLU A 114     -33.717 -44.902  55.485  1.00  0.00           O  
ATOM   1197  N   ILE A 115     -26.964 -45.500  55.861  1.00  0.00           N  
ATOM   1198  HN  ILE A 115     -27.271 -44.542  55.691  1.00  0.00           H  
ATOM   1199  CA  ILE A 115     -25.631 -45.897  55.411  1.00  0.00           C  
ATOM   1200  C   ILE A 115     -24.779 -46.249  56.634  1.00  0.00           C  
ATOM   1201  O   ILE A 115     -24.043 -47.239  56.610  1.00  0.00           O  
ATOM   1202  CB  ILE A 115     -24.977 -44.768  54.551  1.00  0.00           C  
ATOM   1203  CG1 ILE A 115     -25.718 -44.572  53.194  1.00  0.00           C  
ATOM   1204  CG2 ILE A 115     -23.491 -45.044  54.343  1.00  0.00           C  
ATOM   1205  CD1 ILE A 115     -25.277 -43.228  52.441  1.00  0.00           C  
ATOM   1206  N   THR A 116     -24.843 -45.420  57.689  1.00  0.00           N  
ATOM   1207  HN  THR A 116     -25.420 -44.581  57.624  1.00  0.00           H  
ATOM   1208  CA  THR A 116     -24.106 -45.685  58.937  1.00  0.00           C  
ATOM   1209  C   THR A 116     -24.508 -47.063  59.529  1.00  0.00           C  
ATOM   1210  O   THR A 116     -23.649 -47.780  60.009  1.00  0.00           O  
ATOM   1211  CB  THR A 116     -24.392 -44.575  59.991  1.00  0.00           C  
ATOM   1212  OG1 THR A 116     -23.936 -43.303  59.502  1.00  0.00           O  
ATOM   1213  HG1 THR A 116     -24.110 -42.626  60.145  1.00  0.00           H  
ATOM   1214  CG2 THR A 116     -23.717 -44.866  61.347  1.00  0.00           C  
ATOM   1215  N   GLN A 117     -25.809 -47.411  59.507  1.00  0.00           N  
ATOM   1216  HN  GLN A 117     -26.470 -46.783  59.050  1.00  0.00           H  
ATOM   1217  CA  GLN A 117     -26.327 -48.651  60.109  1.00  0.00           C  
ATOM   1218  C   GLN A 117     -25.795 -49.909  59.421  1.00  0.00           C  
ATOM   1219  O   GLN A 117     -25.822 -50.976  60.012  1.00  0.00           O  
ATOM   1220  CB  GLN A 117     -27.867 -48.638  60.168  1.00  0.00           C  
ATOM   1221  CG  GLN A 117     -28.450 -47.616  61.185  1.00  0.00           C  
ATOM   1222  CD  GLN A 117     -29.841 -47.108  60.838  1.00  0.00           C  
ATOM   1223  OE1 GLN A 117     -30.620 -47.741  60.122  1.00  0.00           O  
ATOM   1224  NE2 GLN A 117     -30.204 -45.956  61.358  1.00  0.00           N  
ATOM   1225 1HE2 GLN A 117     -29.560 -45.432  61.950  1.00  0.00           H  
ATOM   1226 2HE2 GLN A 117     -31.137 -45.615  61.125  1.00  0.00           H  
ATOM   1227  N   LEU A 118     -25.262 -49.783  58.192  1.00  0.00           N  
ATOM   1228  HN  LEU A 118     -25.258 -48.868  57.742  1.00  0.00           H  
ATOM   1229  CA  LEU A 118     -24.687 -50.931  57.486  1.00  0.00           C  
ATOM   1230  C   LEU A 118     -23.442 -51.439  58.201  1.00  0.00           C  
ATOM   1231  O   LEU A 118     -23.041 -52.582  57.984  1.00  0.00           O  
ATOM   1232  CB  LEU A 118     -24.304 -50.556  56.043  1.00  0.00           C  
ATOM   1233  CG  LEU A 118     -25.414 -50.021  55.138  1.00  0.00           C  
ATOM   1234  CD1 LEU A 118     -24.810 -49.603  53.802  1.00  0.00           C  
ATOM   1235  CD2 LEU A 118     -26.512 -51.082  54.929  1.00  0.00           C  
ATOM   1236  N   LEU A 119     -22.803 -50.586  59.007  1.00  0.00           N  
ATOM   1237  HN  LEU A 119     -23.164 -49.636  59.096  1.00  0.00           H  
ATOM   1238  CA  LEU A 119     -21.604 -50.957  59.770  1.00  0.00           C  
ATOM   1239  C   LEU A 119     -21.835 -52.170  60.649  1.00  0.00           C  
ATOM   1240  O   LEU A 119     -20.913 -52.957  60.845  1.00  0.00           O  
ATOM   1241  CB  LEU A 119     -21.199 -49.817  60.730  1.00  0.00           C  
ATOM   1242  CG  LEU A 119     -20.204 -48.816  60.248  1.00  0.00           C  
ATOM   1243  CD1 LEU A 119     -20.208 -47.584  61.171  1.00  0.00           C  
ATOM   1244  CD2 LEU A 119     -18.805 -49.454  60.073  1.00  0.00           C  
ATOM   1245  N   THR A 120     -23.018 -52.276  61.239  1.00  0.00           N  
ATOM   1246  HN  THR A 120     -23.749 -51.607  60.998  1.00  0.00           H  
ATOM   1247  CA  THR A 120     -23.315 -53.323  62.228  1.00  0.00           C  
ATOM   1248  C   THR A 120     -23.897 -54.606  61.627  1.00  0.00           C  
ATOM   1249  O   THR A 120     -24.090 -55.572  62.363  1.00  0.00           O  
ATOM   1250  CB  THR A 120     -24.207 -52.773  63.359  1.00  0.00           C  
ATOM   1251  OG1 THR A 120     -25.436 -52.313  62.796  1.00  0.00           O  
ATOM   1252  HG1 THR A 120     -25.986 -51.974  63.493  1.00  0.00           H  
ATOM   1253  CG2 THR A 120     -23.534 -51.629  64.108  1.00  0.00           C  
ATOM   1254  N   LEU A 121     -24.121 -54.646  60.310  1.00  0.00           N  
ATOM   1255  HN  LEU A 121     -23.921 -53.828  59.735  1.00  0.00           H  
ATOM   1256  CA  LEU A 121     -24.655 -55.868  59.689  1.00  0.00           C  
ATOM   1257  C   LEU A 121     -23.512 -56.854  59.508  1.00  0.00           C  
ATOM   1258  O   LEU A 121     -22.385 -56.421  59.338  1.00  0.00           O  
ATOM   1259  CB  LEU A 121     -25.294 -55.547  58.309  1.00  0.00           C  
ATOM   1260  CG  LEU A 121     -26.490 -54.618  58.291  1.00  0.00           C  
ATOM   1261  CD1 LEU A 121     -26.895 -54.291  56.864  1.00  0.00           C  
ATOM   1262  CD2 LEU A 121     -27.676 -55.197  59.068  1.00  0.00           C  
ATOM   1263  N   GLU A 122     -23.788 -58.169  59.520  1.00  0.00           N  
ATOM   1264  HN  GLU A 122     -24.743 -58.475  59.707  1.00  0.00           H  
ATOM   1265  CA  GLU A 122     -22.750 -59.177  59.271  1.00  0.00           C  
ATOM   1266  C   GLU A 122     -22.373 -59.125  57.809  1.00  0.00           C  
ATOM   1267  O   GLU A 122     -21.206 -59.271  57.457  1.00  0.00           O  
ATOM   1268  CB  GLU A 122     -23.225 -60.584  59.657  1.00  0.00           C  
ATOM   1269  CG  GLU A 122     -22.094 -61.411  60.231  1.00  0.00           C  
ATOM   1270  CD  GLU A 122     -21.628 -62.561  59.357  1.00  0.00           C  
ATOM   1271  OE1 GLU A 122     -22.091 -63.704  59.586  1.00  0.00           O  
ATOM   1272  OE2 GLU A 122     -20.773 -62.328  58.470  1.00  0.00           O  
ATOM   1273  N   ASN A 123     -23.352 -58.804  56.960  1.00  0.00           N  
ATOM   1274  HN  ASN A 123     -24.294 -58.695  57.335  1.00  0.00           H  
ATOM   1275  CA  ASN A 123     -23.158 -58.599  55.527  1.00  0.00           C  
ATOM   1276  C   ASN A 123     -24.120 -57.460  55.126  1.00  0.00           C  
ATOM   1277  O   ASN A 123     -25.312 -57.559  55.399  1.00  0.00           O  
ATOM   1278  CB  ASN A 123     -23.488 -59.899  54.770  1.00  0.00           C  
ATOM   1279  CG  ASN A 123     -23.029 -59.888  53.334  1.00  0.00           C  
ATOM   1280  OD1 ASN A 123     -23.161 -58.891  52.619  1.00  0.00           O  
ATOM   1281  ND2 ASN A 123     -22.463 -60.988  52.882  1.00  0.00           N  
ATOM   1282 1HD2 ASN A 123     -22.354 -61.812  53.473  1.00  0.00           H  
ATOM   1283 2HD2 ASN A 123     -22.152 -60.981  51.910  1.00  0.00           H  
ATOM   1284  N   PHE A 124     -23.610 -56.382  54.501  1.00  0.00           N  
ATOM   1285  HN  PHE A 124     -22.610 -56.362  54.300  1.00  0.00           H  
ATOM   1286  CA  PHE A 124     -24.434 -55.229  54.095  1.00  0.00           C  
ATOM   1287  C   PHE A 124     -25.539 -55.620  53.091  1.00  0.00           C  
ATOM   1288  O   PHE A 124     -26.518 -54.884  52.945  1.00  0.00           O  
ATOM   1289  CB  PHE A 124     -23.565 -54.066  53.573  1.00  0.00           C  
ATOM   1290  CG  PHE A 124     -22.842 -54.323  52.255  1.00  0.00           C  
ATOM   1291  CD1 PHE A 124     -23.523 -54.260  51.041  1.00  0.00           C  
ATOM   1292  CD2 PHE A 124     -21.468 -54.557  52.231  1.00  0.00           C  
ATOM   1293  CE1 PHE A 124     -22.855 -54.475  49.824  1.00  0.00           C  
ATOM   1294  CE2 PHE A 124     -20.796 -54.771  51.013  1.00  0.00           C  
ATOM   1295  CZ  PHE A 124     -21.498 -54.734  49.819  1.00  0.00           C  
ATOM   1296  N   ARG A 125     -25.369 -56.783  52.399  1.00  0.00           N  
ATOM   1297  HN  ARG A 125     -24.509 -57.308  52.555  1.00  0.00           H  
ATOM   1298  CA  ARG A 125     -26.340 -57.328  51.447  1.00  0.00           C  
ATOM   1299  C   ARG A 125     -27.662 -57.731  52.132  1.00  0.00           C  
ATOM   1300  O   ARG A 125     -28.643 -57.999  51.442  1.00  0.00           O  
ATOM   1301  CB  ARG A 125     -25.741 -58.509  50.673  1.00  0.00           C  
ATOM   1302  CG  ARG A 125     -24.590 -58.075  49.761  1.00  0.00           C  
ATOM   1303  CD  ARG A 125     -23.859 -59.321  49.285  1.00  0.00           C  
ATOM   1304  NE  ARG A 125     -22.658 -58.999  48.507  1.00  0.00           N  
ATOM   1305  HE  ARG A 125     -22.733 -59.011  47.490  1.00  0.00           H  
ATOM   1306  CZ  ARG A 125     -21.479 -58.693  49.039  1.00  0.00           C  
ATOM   1307  NH1 ARG A 125     -21.336 -58.616  50.362  1.00  0.00           N  
ATOM   1308 1HH1 ARG A 125     -20.431 -58.381  50.770  1.00  0.00           H  
ATOM   1309 2HH1 ARG A 125     -22.139 -58.799  50.964  1.00  0.00           H  
ATOM   1310  NH2 ARG A 125     -20.435 -58.455  48.256  1.00  0.00           N  
ATOM   1311 1HH2 ARG A 125     -19.530 -58.220  48.664  1.00  0.00           H  
ATOM   1312 2HH2 ARG A 125     -20.544 -58.514  47.244  1.00  0.00           H  
ATOM   1313  N   GLU A 126     -27.697 -57.725  53.487  1.00  0.00           N  
ATOM   1314  HN  GLU A 126     -26.831 -57.524  53.988  1.00  0.00           H  
ATOM   1315  CA  GLU A 126     -28.900 -57.989  54.274  1.00  0.00           C  
ATOM   1316  C   GLU A 126     -29.842 -56.795  54.111  1.00  0.00           C  
ATOM   1317  O   GLU A 126     -31.051 -56.929  54.317  1.00  0.00           O  
ATOM   1318  CB  GLU A 126     -28.553 -58.205  55.761  1.00  0.00           C  
ATOM   1319  CG  GLU A 126     -27.738 -59.470  56.001  1.00  0.00           C  
ATOM   1320  CD  GLU A 126     -27.188 -59.630  57.402  1.00  0.00           C  
ATOM   1321  OE1 GLU A 126     -27.744 -59.011  58.337  1.00  0.00           O  
ATOM   1322  OE2 GLU A 126     -26.228 -60.417  57.574  1.00  0.00           O  
ATOM   1323  N   ASN A 127     -29.291 -55.622  53.733  1.00  0.00           N  
ATOM   1324  HN  ASN A 127     -28.277 -55.553  53.646  1.00  0.00           H  
ATOM   1325  CA  ASN A 127     -30.115 -54.445  53.445  1.00  0.00           C  
ATOM   1326  C   ASN A 127     -30.740 -54.719  52.077  1.00  0.00           C  
ATOM   1327  O   ASN A 127     -30.016 -55.041  51.139  1.00  0.00           O  
ATOM   1328  CB  ASN A 127     -29.278 -53.151  53.442  1.00  0.00           C  
ATOM   1329  CG  ASN A 127     -30.121 -51.918  53.222  1.00  0.00           C  
ATOM   1330  OD1 ASN A 127     -30.693 -51.724  52.153  1.00  0.00           O  
ATOM   1331  ND2 ASN A 127     -30.240 -51.072  54.231  1.00  0.00           N  
ATOM   1332 1HD2 ASN A 127     -30.810 -50.239  54.082  1.00  0.00           H  
ATOM   1333 2HD2 ASN A 127     -29.765 -51.233  55.119  1.00  0.00           H  
ATOM   1334  N   GLU A 128     -32.074 -54.631  51.969  1.00  0.00           N  
ATOM   1335  HN  GLU A 128     -32.615 -54.328  52.779  1.00  0.00           H  
ATOM   1336  CA  GLU A 128     -32.787 -54.959  50.715  1.00  0.00           C  
ATOM   1337  C   GLU A 128     -32.301 -54.124  49.531  1.00  0.00           C  
ATOM   1338  O   GLU A 128     -32.134 -54.669  48.433  1.00  0.00           O  
ATOM   1339  CB  GLU A 128     -34.328 -54.895  50.887  1.00  0.00           C  
ATOM   1340  CG  GLU A 128     -35.110 -55.206  49.614  1.00  0.00           C  
ATOM   1341  CD  GLU A 128     -36.219 -56.240  49.689  1.00  0.00           C  
ATOM   1342  OE1 GLU A 128     -37.110 -56.102  50.560  1.00  0.00           O  
ATOM   1343  OE2 GLU A 128     -36.239 -57.145  48.823  1.00  0.00           O  
ATOM   1344  N   GLN A 129     -31.936 -52.857  49.764  1.00  0.00           N  
ATOM   1345  HN  GLN A 129     -32.014 -52.478  50.708  1.00  0.00           H  
ATOM   1346  CA  GLN A 129     -31.419 -51.993  48.671  1.00  0.00           C  
ATOM   1347  C   GLN A 129     -30.084 -52.463  48.079  1.00  0.00           C  
ATOM   1348  O   GLN A 129     -29.769 -52.152  46.928  1.00  0.00           O  
ATOM   1349  CB  GLN A 129     -31.316 -50.547  49.145  1.00  0.00           C  
ATOM   1350  CG  GLN A 129     -32.595 -50.039  49.824  1.00  0.00           C  
ATOM   1351  CD  GLN A 129     -33.370 -49.131  48.928  1.00  0.00           C  
ATOM   1352  OE1 GLN A 129     -33.886 -49.539  47.875  1.00  0.00           O  
ATOM   1353  NE2 GLN A 129     -33.436 -47.863  49.316  1.00  0.00           N  
ATOM   1354 1HE2 GLN A 129     -33.012 -47.528  50.181  1.00  0.00           H  
ATOM   1355 2HE2 GLN A 129     -33.966 -47.243  48.704  1.00  0.00           H  
ATOM   1356  N   LEU A 130     -29.325 -53.251  48.847  1.00  0.00           N  
ATOM   1357  HN  LEU A 130     -29.687 -53.530  49.759  1.00  0.00           H  
ATOM   1358  CA  LEU A 130     -28.000 -53.735  48.448  1.00  0.00           C  
ATOM   1359  C   LEU A 130     -27.885 -55.244  48.235  1.00  0.00           C  
ATOM   1360  O   LEU A 130     -26.782 -55.728  47.970  1.00  0.00           O  
ATOM   1361  CB  LEU A 130     -26.957 -53.259  49.480  1.00  0.00           C  
ATOM   1362  CG  LEU A 130     -26.844 -51.741  49.689  1.00  0.00           C  
ATOM   1363  CD1 LEU A 130     -25.990 -51.437  50.898  1.00  0.00           C  
ATOM   1364  CD2 LEU A 130     -26.284 -51.036  48.446  1.00  0.00           C  
ATOM   1365  N   SER A 131     -28.996 -55.985  48.332  1.00  0.00           N  
ATOM   1366  HN  SER A 131     -29.885 -55.512  48.493  1.00  0.00           H  
ATOM   1367  CA  SER A 131     -28.990 -57.450  48.216  1.00  0.00           C  
ATOM   1368  C   SER A 131     -28.383 -57.978  46.910  1.00  0.00           C  
ATOM   1369  O   SER A 131     -27.763 -59.040  46.933  1.00  0.00           O  
ATOM   1370  CB  SER A 131     -30.382 -58.039  48.455  1.00  0.00           C  
ATOM   1371  OG  SER A 131     -31.360 -57.489  47.592  1.00  0.00           O  
ATOM   1372  HG  SER A 131     -32.224 -57.855  47.740  1.00  0.00           H  
ATOM   1373  N   LYS A 132     -28.481 -57.212  45.804  1.00  0.00           N  
ATOM   1374  HN  LYS A 132     -28.943 -56.305  45.874  1.00  0.00           H  
ATOM   1375  CA  LYS A 132     -27.947 -57.636  44.502  1.00  0.00           C  
ATOM   1376  C   LYS A 132     -26.483 -57.195  44.258  1.00  0.00           C  
ATOM   1377  O   LYS A 132     -25.943 -57.422  43.170  1.00  0.00           O  
ATOM   1378  CB  LYS A 132     -28.876 -57.183  43.349  1.00  0.00           C  
ATOM   1379  CG  LYS A 132     -30.227 -57.875  43.345  1.00  0.00           C  
ATOM   1380  CD  LYS A 132     -31.141 -57.281  42.291  1.00  0.00           C  
ATOM   1381  CE  LYS A 132     -32.505 -57.930  42.309  1.00  0.00           C  
ATOM   1382  NZ  LYS A 132     -33.459 -57.240  41.399  1.00  0.00           N  
ATOM   1383  HZ1 LYS A 132     -34.380 -57.678  41.411  1.00  0.00           H  
ATOM   1384  HZ2 LYS A 132     -33.089 -57.180  40.450  1.00  0.00           H  
ATOM   1385  HZ3 LYS A 132     -33.519 -56.244  41.611  1.00  0.00           H  
ATOM   1386  N   TYR A 133     -25.823 -56.601  45.259  1.00  0.00           N  
ATOM   1387  HN  TYR A 133     -26.305 -56.400  46.135  1.00  0.00           H  
ATOM   1388  CA  TYR A 133     -24.404 -56.236  45.103  1.00  0.00           C  
ATOM   1389  C   TYR A 133     -23.601 -57.563  44.955  1.00  0.00           C  
ATOM   1390  O   TYR A 133     -23.696 -58.444  45.823  1.00  0.00           O  
ATOM   1391  CB  TYR A 133     -23.933 -55.453  46.343  1.00  0.00           C  
ATOM   1392  CG  TYR A 133     -22.505 -54.952  46.302  1.00  0.00           C  
ATOM   1393  CD1 TYR A 133     -21.432 -55.824  46.490  1.00  0.00           C  
ATOM   1394  CD2 TYR A 133     -22.227 -53.594  46.185  1.00  0.00           C  
ATOM   1395  CE1 TYR A 133     -20.117 -55.362  46.512  1.00  0.00           C  
ATOM   1396  CE2 TYR A 133     -20.917 -53.115  46.231  1.00  0.00           C  
ATOM   1397  CZ  TYR A 133     -19.865 -54.005  46.387  1.00  0.00           C  
ATOM   1398  OH  TYR A 133     -18.580 -53.534  46.447  1.00  0.00           O  
ATOM   1399  HH  TYR A 133     -17.859 -54.144  46.554  1.00  0.00           H  
ATOM   1400  N   GLY A 134     -22.859 -57.685  43.864  1.00  0.00           N  
ATOM   1401  HN  GLY A 134     -22.839 -56.906  43.206  1.00  0.00           H  
ATOM   1402  CA  GLY A 134     -22.069 -58.872  43.550  1.00  0.00           C  
ATOM   1403  C   GLY A 134     -20.757 -58.880  44.292  1.00  0.00           C  
ATOM   1404  O   GLY A 134     -20.717 -59.188  45.483  1.00  0.00           O  
ATOM   1405  N   ASP A 135     -19.681 -58.482  43.602  1.00  0.00           N  
ATOM   1406  HN  ASP A 135     -19.795 -58.232  42.620  1.00  0.00           H  
ATOM   1407  CA  ASP A 135     -18.352 -58.391  44.198  1.00  0.00           C  
ATOM   1408  C   ASP A 135     -17.737 -57.079  43.763  1.00  0.00           C  
ATOM   1409  O   ASP A 135     -18.390 -56.339  43.017  1.00  0.00           O  
ATOM   1410  CB  ASP A 135     -17.474 -59.611  43.820  1.00  0.00           C  
ATOM   1411  CG  ASP A 135     -17.216 -59.852  42.334  1.00  0.00           C  
ATOM   1412  OD1 ASP A 135     -17.540 -58.965  41.513  1.00  0.00           O  
ATOM   1413  OD2 ASP A 135     -16.658 -60.905  42.000  1.00  0.00           O  
ATOM   1414  N   THR A 136     -16.486 -56.793  44.192  1.00  0.00           N  
ATOM   1415  HN  THR A 136     -16.004 -57.474  44.780  1.00  0.00           H  
ATOM   1416  CA  THR A 136     -15.792 -55.547  43.849  1.00  0.00           C  
ATOM   1417  C   THR A 136     -15.807 -55.268  42.332  1.00  0.00           C  
ATOM   1418  O   THR A 136     -16.149 -54.161  41.919  1.00  0.00           O  
ATOM   1419  CB  THR A 136     -14.381 -55.574  44.439  1.00  0.00           C  
ATOM   1420  OG1 THR A 136     -14.499 -55.703  45.846  1.00  0.00           O  
ATOM   1421  HG1 THR A 136     -13.623 -55.720  46.212  1.00  0.00           H  
ATOM   1422  CG2 THR A 136     -13.568 -54.322  44.100  1.00  0.00           C  
ATOM   1423  N   LYS A 137     -15.437 -56.277  41.519  1.00  0.00           N  
ATOM   1424  HN  LYS A 137     -15.190 -57.172  41.941  1.00  0.00           H  
ATOM   1425  CA  LYS A 137     -15.372 -56.154  40.061  1.00  0.00           C  
ATOM   1426  C   LYS A 137     -16.739 -55.758  39.474  1.00  0.00           C  
ATOM   1427  O   LYS A 137     -16.818 -54.745  38.794  1.00  0.00           O  
ATOM   1428  CB  LYS A 137     -14.840 -57.464  39.437  1.00  0.00           C  
ATOM   1429  CG  LYS A 137     -14.641 -57.388  37.930  1.00  0.00           C  
ATOM   1430  CD  LYS A 137     -14.051 -58.666  37.357  1.00  0.00           C  
ATOM   1431  CE  LYS A 137     -13.884 -58.591  35.857  1.00  0.00           C  
ATOM   1432  NZ  LYS A 137     -12.868 -57.576  35.443  1.00  0.00           N  
ATOM   1433  HZ1 LYS A 137     -12.755 -57.525  34.431  1.00  0.00           H  
ATOM   1434  HZ2 LYS A 137     -11.973 -57.744  35.904  1.00  0.00           H  
ATOM   1435  HZ3 LYS A 137     -13.085 -56.659  35.834  1.00  0.00           H  
ATOM   1436  N   SER A 138     -17.806 -56.519  39.770  1.00  0.00           N  
ATOM   1437  HN  SER A 138     -17.688 -57.318  40.393  1.00  0.00           H  
ATOM   1438  CA  SER A 138     -19.131 -56.232  39.223  1.00  0.00           C  
ATOM   1439  C   SER A 138     -19.669 -54.850  39.662  1.00  0.00           C  
ATOM   1440  O   SER A 138     -20.181 -54.090  38.828  1.00  0.00           O  
ATOM   1441  CB  SER A 138     -20.114 -57.368  39.524  1.00  0.00           C  
ATOM   1442  OG  SER A 138     -20.391 -57.504  40.911  1.00  0.00           O  
ATOM   1443  HG  SER A 138     -21.001 -58.208  41.098  1.00  0.00           H  
ATOM   1444  N   ALA A 139     -19.479 -54.501  40.940  1.00  0.00           N  
ATOM   1445  HN  ALA A 139     -18.983 -55.154  41.547  1.00  0.00           H  
ATOM   1446  CA  ALA A 139     -19.939 -53.240  41.519  1.00  0.00           C  
ATOM   1447  C   ALA A 139     -19.227 -52.019  40.924  1.00  0.00           C  
ATOM   1448  O   ALA A 139     -19.879 -51.002  40.666  1.00  0.00           O  
ATOM   1449  CB  ALA A 139     -19.770 -53.280  43.036  1.00  0.00           C  
ATOM   1450  N   ARG A 140     -17.891 -52.093  40.721  1.00  0.00           N  
ATOM   1451  HN  ARG A 140     -17.389 -52.940  40.986  1.00  0.00           H  
ATOM   1452  CA  ARG A 140     -17.155 -50.976  40.127  1.00  0.00           C  
ATOM   1453  C   ARG A 140     -17.614 -50.775  38.675  1.00  0.00           C  
ATOM   1454  O   ARG A 140     -17.724 -49.630  38.232  1.00  0.00           O  
ATOM   1455  CB  ARG A 140     -15.627 -51.195  40.174  1.00  0.00           C  
ATOM   1456  CG  ARG A 140     -15.016 -51.090  41.576  1.00  0.00           C  
ATOM   1457  CD  ARG A 140     -13.503 -51.148  41.455  1.00  0.00           C  
ATOM   1458  NE  ARG A 140     -12.874 -51.204  42.776  1.00  0.00           N  
ATOM   1459  HE  ARG A 140     -13.433 -50.921  43.581  1.00  0.00           H  
ATOM   1460  CZ  ARG A 140     -11.627 -51.598  42.997  1.00  0.00           C  
ATOM   1461  NH1 ARG A 140     -10.856 -51.971  41.988  1.00  0.00           N  
ATOM   1462 1HH1 ARG A 140      -9.897 -52.274  42.158  1.00  0.00           H  
ATOM   1463 2HH1 ARG A 140     -11.219 -51.919  41.036  1.00  0.00           H  
ATOM   1464  NH2 ARG A 140     -11.155 -51.665  44.235  1.00  0.00           N  
ATOM   1465 1HH2 ARG A 140     -10.196 -51.968  44.405  1.00  0.00           H  
ATOM   1466 2HH2 ARG A 140     -11.749 -51.378  45.013  1.00  0.00           H  
ATOM   1467  N   ALA A 141     -17.879 -51.883  37.937  1.00  0.00           N  
ATOM   1468  HN  ALA A 141     -17.770 -52.806  38.358  1.00  0.00           H  
ATOM   1469  CA  ALA A 141     -18.320 -51.772  36.541  1.00  0.00           C  
ATOM   1470  C   ALA A 141     -19.716 -51.136  36.466  1.00  0.00           C  
ATOM   1471  O   ALA A 141     -19.937 -50.274  35.626  1.00  0.00           O  
ATOM   1472  CB  ALA A 141     -18.292 -53.127  35.842  1.00  0.00           C  
ATOM   1473  N   ILE A 142     -20.622 -51.502  37.380  1.00  0.00           N  
ATOM   1474  HN  ILE A 142     -20.353 -52.185  38.088  1.00  0.00           H  
ATOM   1475  CA  ILE A 142     -21.990 -50.960  37.407  1.00  0.00           C  
ATOM   1476  C   ILE A 142     -21.969 -49.483  37.813  1.00  0.00           C  
ATOM   1477  O   ILE A 142     -22.676 -48.664  37.226  1.00  0.00           O  
ATOM   1478  CB  ILE A 142     -22.931 -51.837  38.293  1.00  0.00           C  
ATOM   1479  CG1 ILE A 142     -23.357 -53.104  37.535  1.00  0.00           C  
ATOM   1480  CG2 ILE A 142     -24.162 -51.061  38.805  1.00  0.00           C  
ATOM   1481  CD1 ILE A 142     -23.808 -54.270  38.466  1.00  0.00           C  
ATOM   1482  N   MET A 143     -21.138 -49.150  38.787  1.00  0.00           N  
ATOM   1483  HN  MET A 143     -20.599 -49.883  39.248  1.00  0.00           H  
ATOM   1484  CA  MET A 143     -20.968 -47.768  39.222  1.00  0.00           C  
ATOM   1485  C   MET A 143     -20.387 -46.919  38.081  1.00  0.00           C  
ATOM   1486  O   MET A 143     -20.878 -45.825  37.850  1.00  0.00           O  
ATOM   1487  CB  MET A 143     -20.108 -47.672  40.484  1.00  0.00           C  
ATOM   1488  CG  MET A 143     -19.889 -46.236  40.940  1.00  0.00           C  
ATOM   1489  SD  MET A 143     -18.569 -46.083  42.150  1.00  0.00           S  
ATOM   1490  CE  MET A 143     -17.192 -46.532  41.168  1.00  0.00           C  
ATOM   1491  N   LEU A 144     -19.386 -47.432  37.358  1.00  0.00           N  
ATOM   1492  HN  LEU A 144     -19.032 -48.359  37.597  1.00  0.00           H  
ATOM   1493  CA  LEU A 144     -18.781 -46.716  36.241  1.00  0.00           C  
ATOM   1494  C   LEU A 144     -19.779 -46.382  35.105  1.00  0.00           C  
ATOM   1495  O   LEU A 144     -19.698 -45.301  34.530  1.00  0.00           O  
ATOM   1496  CB  LEU A 144     -17.563 -47.479  35.720  1.00  0.00           C  
ATOM   1497  CG  LEU A 144     -16.655 -46.752  34.712  1.00  0.00           C  
ATOM   1498  CD1 LEU A 144     -16.110 -45.407  35.294  1.00  0.00           C  
ATOM   1499  CD2 LEU A 144     -15.496 -47.646  34.320  1.00  0.00           C  
ATOM   1500  N   VAL A 145     -20.734 -47.269  34.825  1.00  0.00           N  
ATOM   1501  HN  VAL A 145     -20.739 -48.150  35.338  1.00  0.00           H  
ATOM   1502  CA  VAL A 145     -21.773 -47.047  33.823  1.00  0.00           C  
ATOM   1503  C   VAL A 145     -22.590 -45.801  34.234  1.00  0.00           C  
ATOM   1504  O   VAL A 145     -22.907 -44.964  33.387  1.00  0.00           O  
ATOM   1505  CB  VAL A 145     -22.678 -48.312  33.644  1.00  0.00           C  
ATOM   1506  CG1 VAL A 145     -23.919 -47.991  32.800  1.00  0.00           C  
ATOM   1507  CG2 VAL A 145     -21.892 -49.458  32.999  1.00  0.00           C  
ATOM   1508  N   GLU A 146     -22.920 -45.688  35.531  1.00  0.00           N  
ATOM   1509  HN  GLU A 146     -22.629 -46.422  36.177  1.00  0.00           H  
ATOM   1510  CA  GLU A 146     -23.679 -44.556  36.052  1.00  0.00           C  
ATOM   1511  C   GLU A 146     -22.812 -43.286  36.062  1.00  0.00           C  
ATOM   1512  O   GLU A 146     -23.308 -42.220  35.689  1.00  0.00           O  
ATOM   1513  CB  GLU A 146     -24.226 -44.836  37.456  1.00  0.00           C  
ATOM   1514  CG  GLU A 146     -25.087 -43.711  38.023  1.00  0.00           C  
ATOM   1515  CD  GLU A 146     -26.368 -43.341  37.285  1.00  0.00           C  
ATOM   1516  OE1 GLU A 146     -26.795 -44.096  36.379  1.00  0.00           O  
ATOM   1517  OE2 GLU A 146     -26.967 -42.300  37.644  1.00  0.00           O  
ATOM   1518  N   LEU A 147     -21.542 -43.390  36.499  1.00  0.00           N  
ATOM   1519  HN  LEU A 147     -21.190 -44.294  36.814  1.00  0.00           H  
ATOM   1520  CA  LEU A 147     -20.656 -42.217  36.528  1.00  0.00           C  
ATOM   1521  C   LEU A 147     -20.484 -41.579  35.152  1.00  0.00           C  
ATOM   1522  O   LEU A 147     -20.456 -40.351  35.065  1.00  0.00           O  
ATOM   1523  CB  LEU A 147     -19.290 -42.533  37.138  1.00  0.00           C  
ATOM   1524  CG  LEU A 147     -19.246 -43.013  38.597  1.00  0.00           C  
ATOM   1525  CD1 LEU A 147     -17.847 -43.370  38.970  1.00  0.00           C  
ATOM   1526  CD2 LEU A 147     -19.812 -41.969  39.571  1.00  0.00           C  
ATOM   1527  N   LYS A 148     -20.361 -42.392  34.087  1.00  0.00           N  
ATOM   1528  HN  LYS A 148     -20.372 -43.401  34.234  1.00  0.00           H  
ATOM   1529  CA  LYS A 148     -20.210 -41.873  32.711  1.00  0.00           C  
ATOM   1530  C   LYS A 148     -21.443 -41.066  32.291  1.00  0.00           C  
ATOM   1531  O   LYS A 148     -21.288 -39.998  31.703  1.00  0.00           O  
ATOM   1532  CB  LYS A 148     -19.975 -43.005  31.696  1.00  0.00           C  
ATOM   1533  CG  LYS A 148     -18.634 -43.722  31.859  1.00  0.00           C  
ATOM   1534  CD  LYS A 148     -18.357 -44.664  30.687  1.00  0.00           C  
ATOM   1535  CE  LYS A 148     -18.281 -43.915  29.363  1.00  0.00           C  
ATOM   1536  NZ  LYS A 148     -17.620 -44.726  28.314  1.00  0.00           N  
ATOM   1537  HZ1 LYS A 148     -17.569 -44.224  27.427  1.00  0.00           H  
ATOM   1538  HZ2 LYS A 148     -18.074 -45.633  28.203  1.00  0.00           H  
ATOM   1539  HZ3 LYS A 148     -16.699 -45.045  28.615  1.00  0.00           H  
ATOM   1540  N   LYS A 149     -22.658 -41.569  32.618  1.00  0.00           N  
ATOM   1541  HN  LYS A 149     -22.693 -42.469  33.096  1.00  0.00           H  
ATOM   1542  CA  LYS A 149     -23.923 -40.895  32.325  1.00  0.00           C  
ATOM   1543  C   LYS A 149     -24.009 -39.561  33.060  1.00  0.00           C  
ATOM   1544  O   LYS A 149     -24.480 -38.580  32.490  1.00  0.00           O  
ATOM   1545  CB  LYS A 149     -25.122 -41.772  32.740  1.00  0.00           C  
ATOM   1546  CG  LYS A 149     -25.377 -42.941  31.816  1.00  0.00           C  
ATOM   1547  CD  LYS A 149     -26.505 -43.841  32.367  1.00  0.00           C  
ATOM   1548  CE  LYS A 149     -26.666 -45.100  31.540  1.00  0.00           C  
ATOM   1549  NZ  LYS A 149     -27.720 -45.990  32.104  1.00  0.00           N  
ATOM   1550  HZ1 LYS A 149     -27.828 -46.838  31.547  1.00  0.00           H  
ATOM   1551  HZ2 LYS A 149     -28.607 -45.498  32.212  1.00  0.00           H  
ATOM   1552  HZ3 LYS A 149     -27.541 -46.207  33.084  1.00  0.00           H  
ATOM   1553  N   LEU A 150     -23.578 -39.536  34.330  1.00  0.00           N  
ATOM   1554  HN  LEU A 150     -23.202 -40.391  34.741  1.00  0.00           H  
ATOM   1555  CA  LEU A 150     -23.630 -38.322  35.144  1.00  0.00           C  
ATOM   1556  C   LEU A 150     -22.650 -37.288  34.613  1.00  0.00           C  
ATOM   1557  O   LEU A 150     -22.991 -36.103  34.542  1.00  0.00           O  
ATOM   1558  CB  LEU A 150     -23.371 -38.621  36.629  1.00  0.00           C  
ATOM   1559  CG  LEU A 150     -24.447 -39.430  37.367  1.00  0.00           C  
ATOM   1560  CD1 LEU A 150     -23.891 -39.960  38.706  1.00  0.00           C  
ATOM   1561  CD2 LEU A 150     -25.727 -38.588  37.588  1.00  0.00           C  
ATOM   1562  N   ILE A 151     -21.443 -37.726  34.224  1.00  0.00           N  
ATOM   1563  HN  ILE A 151     -21.219 -38.718  34.307  1.00  0.00           H  
ATOM   1564  CA  ILE A 151     -20.429 -36.793  33.675  1.00  0.00           C  
ATOM   1565  C   ILE A 151     -20.909 -36.229  32.300  1.00  0.00           C  
ATOM   1566  O   ILE A 151     -20.833 -35.017  32.057  1.00  0.00           O  
ATOM   1567  CB  ILE A 151     -19.032 -37.473  33.572  1.00  0.00           C  
ATOM   1568  CG1 ILE A 151     -18.478 -37.790  34.969  1.00  0.00           C  
ATOM   1569  CG2 ILE A 151     -18.032 -36.563  32.781  1.00  0.00           C  
ATOM   1570  CD1 ILE A 151     -17.367 -38.861  34.983  1.00  0.00           C  
ATOM   1571  N   GLU A 152     -21.416 -37.113  31.416  1.00  0.00           N  
ATOM   1572  HN  GLU A 152     -21.471 -38.096  31.683  1.00  0.00           H  
ATOM   1573  CA  GLU A 152     -21.893 -36.714  30.081  1.00  0.00           C  
ATOM   1574  C   GLU A 152     -23.113 -35.768  30.131  1.00  0.00           C  
ATOM   1575  O   GLU A 152     -23.279 -34.959  29.234  1.00  0.00           O  
ATOM   1576  CB  GLU A 152     -22.160 -37.933  29.197  1.00  0.00           C  
ATOM   1577  CG  GLU A 152     -20.881 -38.537  28.635  1.00  0.00           C  
ATOM   1578  CD  GLU A 152     -20.923 -39.987  28.184  1.00  0.00           C  
ATOM   1579  OE1 GLU A 152     -22.033 -40.547  28.045  1.00  0.00           O  
ATOM   1580  OE2 GLU A 152     -19.834 -40.564  27.958  1.00  0.00           O  
ATOM   1581  N   ALA A 153     -23.914 -35.822  31.197  1.00  0.00           N  
ATOM   1582  HN  ALA A 153     -23.711 -36.503  31.929  1.00  0.00           H  
ATOM   1583  CA  ALA A 153     -25.074 -34.940  31.355  1.00  0.00           C  
ATOM   1584  C   ALA A 153     -24.725 -33.687  32.168  1.00  0.00           C  
ATOM   1585  O   ALA A 153     -25.513 -32.750  32.194  1.00  0.00           O  
ATOM   1586  CB  ALA A 153     -26.225 -35.692  32.018  1.00  0.00           C  
ATOM   1587  N   ASN A 154     -23.559 -33.682  32.851  1.00  0.00           N  
ATOM   1588  HN  ASN A 154     -22.953 -34.499  32.778  1.00  0.00           H  
ATOM   1589  CA  ASN A 154     -23.120 -32.565  33.691  1.00  0.00           C  
ATOM   1590  C   ASN A 154     -22.736 -31.343  32.820  1.00  0.00           C  
ATOM   1591  O   ASN A 154     -21.838 -31.461  31.986  1.00  0.00           O  
ATOM   1592  CB  ASN A 154     -21.964 -33.008  34.600  1.00  0.00           C  
ATOM   1593  CG  ASN A 154     -21.636 -32.086  35.740  1.00  0.00           C  
ATOM   1594  OD1 ASN A 154     -21.795 -30.876  35.666  1.00  0.00           O  
ATOM   1595  ND2 ASN A 154     -21.185 -32.641  36.840  1.00  0.00           N  
ATOM   1596 1HD2 ASN A 154     -21.052 -33.650  36.902  1.00  0.00           H  
ATOM   1597 2HD2 ASN A 154     -20.962 -32.015  37.614  1.00  0.00           H  
ATOM   1598  N   PRO A 155     -23.446 -30.187  32.972  1.00  0.00           N  
ATOM   1599  CA  PRO A 155     -23.150 -29.005  32.119  1.00  0.00           C  
ATOM   1600  C   PRO A 155     -21.722 -28.484  32.273  1.00  0.00           C  
ATOM   1601  O   PRO A 155     -21.181 -27.906  31.340  1.00  0.00           O  
ATOM   1602  CB  PRO A 155     -24.182 -27.964  32.562  1.00  0.00           C  
ATOM   1603  CG  PRO A 155     -24.637 -28.418  33.936  1.00  0.00           C  
ATOM   1604  CD  PRO A 155     -24.563 -29.918  33.906  1.00  0.00           C  
ATOM   1605  N   LEU A 156     -21.093 -28.757  33.430  1.00  0.00           N  
ATOM   1606  HN  LEU A 156     -21.600 -29.262  34.156  1.00  0.00           H  
ATOM   1607  CA  LEU A 156     -19.709 -28.357  33.687  1.00  0.00           C  
ATOM   1608  C   LEU A 156     -18.710 -29.088  32.803  1.00  0.00           C  
ATOM   1609  O   LEU A 156     -17.572 -28.641  32.684  1.00  0.00           O  
ATOM   1610  CB  LEU A 156     -19.353 -28.571  35.175  1.00  0.00           C  
ATOM   1611  CG  LEU A 156     -19.986 -27.594  36.154  1.00  0.00           C  
ATOM   1612  CD1 LEU A 156     -19.532 -27.900  37.560  1.00  0.00           C  
ATOM   1613  CD2 LEU A 156     -19.627 -26.143  35.812  1.00  0.00           C  
ATOM   1614  N   PHE A 157     -19.114 -30.222  32.207  1.00  0.00           N  
ATOM   1615  HN  PHE A 157     -20.061 -30.562  32.377  1.00  0.00           H  
ATOM   1616  CA  PHE A 157     -18.234 -30.982  31.322  1.00  0.00           C  
ATOM   1617  C   PHE A 157     -18.527 -30.696  29.827  1.00  0.00           C  
ATOM   1618  O   PHE A 157     -18.067 -31.459  28.978  1.00  0.00           O  
ATOM   1619  CB  PHE A 157     -18.290 -32.478  31.644  1.00  0.00           C  
ATOM   1620  CG  PHE A 157     -17.710 -32.827  32.988  1.00  0.00           C  
ATOM   1621  CD1 PHE A 157     -18.476 -32.725  34.145  1.00  0.00           C  
ATOM   1622  CD2 PHE A 157     -16.385 -33.241  33.107  1.00  0.00           C  
ATOM   1623  CE1 PHE A 157     -17.929 -33.021  35.396  1.00  0.00           C  
ATOM   1624  CE2 PHE A 157     -15.844 -33.560  34.356  1.00  0.00           C  
ATOM   1625  CZ  PHE A 157     -16.613 -33.438  35.495  1.00  0.00           C  
ATOM   1626  N   ARG A 158     -19.274 -29.589  29.514  1.00  0.00           N  
ATOM   1627  HN  ARG A 158     -19.627 -29.012  30.277  1.00  0.00           H  
ATOM   1628  CA  ARG A 158     -19.594 -29.188  28.125  1.00  0.00           C  
ATOM   1629  C   ARG A 158     -18.311 -28.667  27.473  1.00  0.00           C  
ATOM   1630  O   ARG A 158     -17.587 -27.857  28.081  1.00  0.00           O  
ATOM   1631  CB  ARG A 158     -20.711 -28.113  28.076  1.00  0.00           C  
ATOM   1632  CG  ARG A 158     -20.882 -27.425  26.693  1.00  0.00           C  
ATOM   1633  CD  ARG A 158     -21.987 -26.380  26.662  1.00  0.00           C  
ATOM   1634  NE  ARG A 158     -21.720 -25.230  27.533  1.00  0.00           N  
ATOM   1635  HE  ARG A 158     -21.828 -25.366  28.538  1.00  0.00           H  
ATOM   1636  CZ  ARG A 158     -21.348 -24.023  27.112  1.00  0.00           C  
ATOM   1637  NH1 ARG A 158     -21.183 -23.785  25.816  1.00  0.00           N  
ATOM   1638 1HH1 ARG A 158     -21.340 -24.538  25.146  1.00  0.00           H  
ATOM   1639 2HH1 ARG A 158     -20.898 -22.860  25.493  1.00  0.00           H  
ATOM   1640  NH2 ARG A 158     -21.144 -23.045  27.983  1.00  0.00           N  
ATOM   1641 1HH2 ARG A 158     -21.271 -23.228  28.978  1.00  0.00           H  
ATOM   1642 2HH2 ARG A 158     -20.859 -22.120  27.660  1.00  0.00           H  
ATOM   1643  N   ASP A 159     -17.992 -29.174  26.271  1.00  0.00           N  
ATOM   1644  HN  ASP A 159     -18.630 -29.841  25.838  1.00  0.00           H  
ATOM   1645  CA  ASP A 159     -16.757 -28.807  25.549  1.00  0.00           C  
ATOM   1646  C   ASP A 159     -15.499 -29.361  26.196  1.00  0.00           C  
ATOM   1647  O   ASP A 159     -14.391 -28.975  25.797  1.00  0.00           O  
ATOM   1648  CB  ASP A 159     -16.620 -27.274  25.347  1.00  0.00           C  
ATOM   1649  CG  ASP A 159     -17.782 -26.624  24.617  1.00  0.00           C  
ATOM   1650  OD1 ASP A 159     -18.134 -27.105  23.506  1.00  0.00           O  
ATOM   1651  OD2 ASP A 159     -18.328 -25.622  25.146  1.00  0.00           O  
ATOM   1652  N   LYS A 160     -15.643 -30.270  27.194  1.00  0.00           N  
ATOM   1653  HN  LYS A 160     -16.575 -30.557  27.493  1.00  0.00           H  
ATOM   1654  CA  LYS A 160     -14.457 -30.838  27.840  1.00  0.00           C  
ATOM   1655  C   LYS A 160     -14.296 -32.318  27.519  1.00  0.00           C  
ATOM   1656  O   LYS A 160     -13.364 -32.947  28.009  1.00  0.00           O  
ATOM   1657  CB  LYS A 160     -14.511 -30.581  29.359  1.00  0.00           C  
ATOM   1658  CG  LYS A 160     -14.524 -29.083  29.689  1.00  0.00           C  
ATOM   1659  CD  LYS A 160     -14.485 -28.849  31.171  1.00  0.00           C  
ATOM   1660  CE  LYS A 160     -14.422 -27.364  31.426  1.00  0.00           C  
ATOM   1661  NZ  LYS A 160     -13.809 -27.087  32.752  1.00  0.00           N  
ATOM   1662  HZ1 LYS A 160     -13.766 -26.083  32.924  1.00  0.00           H  
ATOM   1663  HZ2 LYS A 160     -12.893 -27.527  32.845  1.00  0.00           H  
ATOM   1664  HZ3 LYS A 160     -14.292 -27.580  33.503  1.00  0.00           H  
ATOM   1665  N   LEU A 161     -15.210 -32.887  26.698  1.00  0.00           N  
ATOM   1666  HN  LEU A 161     -15.923 -32.303  26.261  1.00  0.00           H  
ATOM   1667  CA  LEU A 161     -15.194 -34.324  26.426  1.00  0.00           C  
ATOM   1668  C   LEU A 161     -14.714 -34.697  25.023  1.00  0.00           C  
ATOM   1669  O   LEU A 161     -14.587 -35.882  24.731  1.00  0.00           O  
ATOM   1670  CB  LEU A 161     -16.568 -34.970  26.742  1.00  0.00           C  
ATOM   1671  CG  LEU A 161     -17.012 -34.884  28.231  1.00  0.00           C  
ATOM   1672  CD1 LEU A 161     -18.438 -35.347  28.406  1.00  0.00           C  
ATOM   1673  CD2 LEU A 161     -16.069 -35.676  29.182  1.00  0.00           C  
ATOM   1674  N   GLN A 162     -14.368 -33.717  24.198  1.00  0.00           N  
ATOM   1675  HN  GLN A 162     -14.441 -32.747  24.505  1.00  0.00           H  
ATOM   1676  CA  GLN A 162     -13.886 -34.016  22.861  1.00  0.00           C  
ATOM   1677  C   GLN A 162     -12.509 -33.399  22.627  1.00  0.00           C  
ATOM   1678  O   GLN A 162     -12.355 -32.181  22.707  1.00  0.00           O  
ATOM   1679  CB  GLN A 162     -14.917 -33.563  21.791  1.00  0.00           C  
ATOM   1680  CG  GLN A 162     -14.580 -33.962  20.340  1.00  0.00           C  
ATOM   1681  CD  GLN A 162     -14.525 -35.458  20.109  1.00  0.00           C  
ATOM   1682  OE1 GLN A 162     -15.543 -36.163  20.158  1.00  0.00           O  
ATOM   1683  NE2 GLN A 162     -13.334 -35.969  19.822  1.00  0.00           N  
ATOM   1684 1HE2 GLN A 162     -12.496 -35.389  19.782  1.00  0.00           H  
ATOM   1685 2HE2 GLN A 162     -13.297 -36.976  19.666  1.00  0.00           H  
ATOM   1686  N   PHE A 163     -11.505 -34.251  22.369  1.00  0.00           N  
ATOM   1687  HN  PHE A 163     -11.687 -35.255  22.389  1.00  0.00           H  
ATOM   1688  CA  PHE A 163     -10.159 -33.777  22.060  1.00  0.00           C  
ATOM   1689  C   PHE A 163     -10.186 -33.307  20.602  1.00  0.00           C  
ATOM   1690  O   PHE A 163     -10.794 -33.992  19.770  1.00  0.00           O  
ATOM   1691  CB  PHE A 163      -9.094 -34.879  22.276  1.00  0.00           C  
ATOM   1692  CG  PHE A 163      -7.699 -34.311  22.414  1.00  0.00           C  
ATOM   1693  CD1 PHE A 163      -7.213 -33.904  23.659  1.00  0.00           C  
ATOM   1694  CD2 PHE A 163      -6.894 -34.110  21.289  1.00  0.00           C  
ATOM   1695  CE1 PHE A 163      -5.932 -33.331  23.778  1.00  0.00           C  
ATOM   1696  CE2 PHE A 163      -5.619 -33.534  21.407  1.00  0.00           C  
ATOM   1697  CZ  PHE A 163      -5.147 -33.142  22.645  1.00  0.00           C  
ATOM   1698  N   PRO A 164      -9.598 -32.133  20.267  1.00  0.00           N  
ATOM   1699  CA  PRO A 164      -9.643 -31.675  18.880  1.00  0.00           C  
ATOM   1700  C   PRO A 164      -8.821 -32.539  17.942  1.00  0.00           C  
ATOM   1701  O   PRO A 164      -7.843 -33.188  18.338  1.00  0.00           O  
ATOM   1702  CB  PRO A 164      -9.049 -30.270  18.950  1.00  0.00           C  
ATOM   1703  CG  PRO A 164      -8.113 -30.312  20.166  1.00  0.00           C  
ATOM   1704  CD  PRO A 164      -8.858 -31.178  21.129  1.00  0.00           C  
ATOM   1705  N   THR A 165      -9.236 -32.531  16.680  1.00  0.00           N  
ATOM   1706  HN  THR A 165     -10.086 -32.012  16.460  1.00  0.00           H  
ATOM   1707  CA  THR A 165      -8.558 -33.213  15.597  1.00  0.00           C  
ATOM   1708  C   THR A 165      -7.355 -32.355  15.239  1.00  0.00           C  
ATOM   1709  O   THR A 165      -7.499 -31.201  14.790  1.00  0.00           O  
ATOM   1710  CB  THR A 165      -9.521 -33.398  14.412  1.00  0.00           C  
ATOM   1711  OG1 THR A 165     -10.672 -34.129  14.862  1.00  0.00           O  
ATOM   1712  HG1 THR A 165     -11.082 -33.680  15.592  1.00  0.00           H  
ATOM   1713  CG2 THR A 165      -8.865 -34.116  13.244  1.00  0.00           C  
ATOM   1714  N   LEU A 166      -6.165 -32.915  15.460  1.00  0.00           N  
ATOM   1715  HN  LEU A 166      -6.134 -33.858  15.848  1.00  0.00           H  
ATOM   1716  CA  LEU A 166      -4.912 -32.241  15.172  1.00  0.00           C  
ATOM   1717  C   LEU A 166      -4.045 -33.174  14.382  1.00  0.00           C  
ATOM   1718  O   LEU A 166      -4.079 -34.390  14.608  1.00  0.00           O  
ATOM   1719  CB  LEU A 166      -4.162 -31.916  16.483  1.00  0.00           C  
ATOM   1720  CG  LEU A 166      -4.778 -30.940  17.497  1.00  0.00           C  
ATOM   1721  CD1 LEU A 166      -3.946 -30.939  18.802  1.00  0.00           C  
ATOM   1722  CD2 LEU A 166      -4.841 -29.515  16.922  1.00  0.00           C  
ATOM   1723  N   ARG A 167      -3.221 -32.606  13.487  1.00  0.00           N  
ATOM   1724  HN  ARG A 167      -3.301 -31.603  13.320  1.00  0.00           H  
ATOM   1725  CA  ARG A 167      -2.218 -33.355  12.743  1.00  0.00           C  
ATOM   1726  C   ARG A 167      -1.160 -33.737  13.784  1.00  0.00           C  
ATOM   1727  O   ARG A 167      -1.009 -33.010  14.772  1.00  0.00           O  
ATOM   1728  CB  ARG A 167      -1.574 -32.469  11.669  1.00  0.00           C  
ATOM   1729  CG  ARG A 167      -2.491 -32.272  10.463  1.00  0.00           C  
ATOM   1730  CD  ARG A 167      -1.761 -31.631   9.294  1.00  0.00           C  
ATOM   1731  NE  ARG A 167      -0.827 -32.564   8.661  1.00  0.00           N  
ATOM   1732  HE  ARG A 167       0.148 -32.536   8.960  1.00  0.00           H  
ATOM   1733  CZ  ARG A 167      -1.162 -33.446   7.723  1.00  0.00           C  
ATOM   1734  NH1 ARG A 167      -2.417 -33.529   7.296  1.00  0.00           N  
ATOM   1735 1HH1 ARG A 167      -3.121 -32.904   7.689  1.00  0.00           H  
ATOM   1736 2HH1 ARG A 167      -2.674 -34.205   6.577  1.00  0.00           H  
ATOM   1737  NH2 ARG A 167      -0.248 -34.258   7.213  1.00  0.00           N  
ATOM   1738 1HH2 ARG A 167       0.716 -34.194   7.541  1.00  0.00           H  
ATOM   1739 2HH2 ARG A 167      -0.505 -34.934   6.494  1.00  0.00           H  
ATOM   1740  N   ASN A 168      -0.422 -34.837  13.566  1.00  0.00           N  
ATOM   1741  HN  ASN A 168      -0.565 -35.372  12.709  1.00  0.00           H  
ATOM   1742  CA  ASN A 168       0.587 -35.288  14.534  1.00  0.00           C  
ATOM   1743  C   ASN A 168       1.674 -34.236  14.755  1.00  0.00           C  
ATOM   1744  O   ASN A 168       2.077 -33.563  13.792  1.00  0.00           O  
ATOM   1745  CB  ASN A 168       1.222 -36.599  14.063  1.00  0.00           C  
ATOM   1746  CG  ASN A 168       0.303 -37.801  14.133  1.00  0.00           C  
ATOM   1747  OD1 ASN A 168      -0.678 -37.853  14.899  1.00  0.00           O  
ATOM   1748  ND2 ASN A 168       0.628 -38.814  13.348  1.00  0.00           N  
ATOM   1749 1HD2 ASN A 168       1.431 -38.771  12.721  1.00  0.00           H  
ATOM   1750 2HD2 ASN A 168       0.009 -39.623  13.395  1.00  0.00           H  
ATOM   1751  N   SER A 169       2.147 -34.092  16.026  1.00  0.00           N  
ATOM   1752  HN  SER A 169       1.718 -34.646  16.767  1.00  0.00           H  
ATOM   1753  CA  SER A 169       3.243 -33.179  16.384  1.00  0.00           C  
ATOM   1754  C   SER A 169       2.973 -31.724  15.955  1.00  0.00           C  
ATOM   1755  O   SER A 169       3.856 -31.076  15.372  1.00  0.00           O  
ATOM   1756  CB  SER A 169       4.559 -33.665  15.757  1.00  0.00           C  
ATOM   1757  OG  SER A 169       4.669 -35.078  15.789  1.00  0.00           O  
ATOM   1758  HG  SER A 169       5.483 -35.378  15.401  1.00  0.00           H  
ATOM   1759  N   ARG A 170       1.752 -31.225  16.223  1.00  0.00           N  
ATOM   1760  HN  ARG A 170       1.099 -31.813  16.742  1.00  0.00           H  
ATOM   1761  CA  ARG A 170       1.296 -29.877  15.813  1.00  0.00           C  
ATOM   1762  C   ARG A 170       2.166 -28.797  16.474  1.00  0.00           C  
ATOM   1763  O   ARG A 170       2.617 -27.883  15.802  1.00  0.00           O  
ATOM   1764  CB  ARG A 170      -0.168 -29.669  16.228  1.00  0.00           C  
ATOM   1765  CG  ARG A 170      -1.163 -29.474  15.142  1.00  0.00           C  
ATOM   1766  CD  ARG A 170      -1.290 -28.034  14.734  1.00  0.00           C  
ATOM   1767  NE  ARG A 170      -0.536 -27.811  13.512  1.00  0.00           N  
ATOM   1768  HE  ARG A 170       0.142 -28.523  13.240  1.00  0.00           H  
ATOM   1769  CZ  ARG A 170      -0.663 -26.750  12.723  1.00  0.00           C  
ATOM   1770  NH1 ARG A 170      -1.548 -25.802  13.007  1.00  0.00           N  
ATOM   1771 1HH1 ARG A 170      -1.646 -24.987  12.401  1.00  0.00           H  
ATOM   1772 2HH1 ARG A 170      -2.129 -25.893  13.841  1.00  0.00           H  
ATOM   1773  NH2 ARG A 170       0.089 -26.632  11.643  1.00  0.00           N  
ATOM   1774 1HH2 ARG A 170      -0.009 -25.817  11.037  1.00  0.00           H  
ATOM   1775 2HH2 ARG A 170       0.769 -27.360  11.425  1.00  0.00           H  
ATOM   1776  N   LEU A 171       2.392 -28.898  17.788  1.00  0.00           N  
ATOM   1777  HN  LEU A 171       1.964 -29.665  18.307  1.00  0.00           H  
ATOM   1778  CA  LEU A 171       3.242 -27.932  18.508  1.00  0.00           C  
ATOM   1779  C   LEU A 171       4.643 -27.842  17.895  1.00  0.00           C  
ATOM   1780  O   LEU A 171       5.136 -26.741  17.624  1.00  0.00           O  
ATOM   1781  CB  LEU A 171       3.343 -28.309  19.993  1.00  0.00           C  
ATOM   1782  CG  LEU A 171       4.069 -27.280  20.879  1.00  0.00           C  
ATOM   1783  CD1 LEU A 171       3.221 -25.994  21.005  1.00  0.00           C  
ATOM   1784  CD2 LEU A 171       4.353 -27.879  22.261  1.00  0.00           C  
ATOM   1785  N   ARG A 172       5.276 -29.017  17.679  1.00  0.00           N  
ATOM   1786  HN  ARG A 172       4.784 -29.872  17.937  1.00  0.00           H  
ATOM   1787  CA  ARG A 172       6.608 -29.153  17.105  1.00  0.00           C  
ATOM   1788  C   ARG A 172       6.655 -28.506  15.687  1.00  0.00           C  
ATOM   1789  O   ARG A 172       7.582 -27.751  15.383  1.00  0.00           O  
ATOM   1790  CB  ARG A 172       6.958 -30.644  17.057  1.00  0.00           C  
ATOM   1791  CG  ARG A 172       8.393 -30.922  16.693  1.00  0.00           C  
ATOM   1792  CD  ARG A 172       8.697 -32.394  16.849  1.00  0.00           C  
ATOM   1793  NE  ARG A 172      10.125 -32.641  16.683  1.00  0.00           N  
ATOM   1794  HE  ARG A 172      10.527 -32.507  15.755  1.00  0.00           H  
ATOM   1795  CZ  ARG A 172      10.934 -33.028  17.657  1.00  0.00           C  
ATOM   1796  NH1 ARG A 172      10.455 -33.263  18.870  1.00  0.00           N  
ATOM   1797 1HH1 ARG A 172       9.461 -33.124  19.051  1.00  0.00           H  
ATOM   1798 2HH1 ARG A 172      11.078 -33.561  19.620  1.00  0.00           H  
ATOM   1799  NH2 ARG A 172      12.227 -33.209  17.422  1.00  0.00           N  
ATOM   1800 1HH2 ARG A 172      12.596 -33.028  16.488  1.00  0.00           H  
ATOM   1801 2HH2 ARG A 172      12.850 -33.507  18.172  1.00  0.00           H  
ATOM   1802  N   THR A 173       5.632 -28.754  14.862  1.00  0.00           N  
ATOM   1803  HN  THR A 173       4.884 -29.376  15.168  1.00  0.00           H  
ATOM   1804  CA  THR A 173       5.563 -28.148  13.521  1.00  0.00           C  
ATOM   1805  C   THR A 173       5.473 -26.607  13.618  1.00  0.00           C  
ATOM   1806  O   THR A 173       6.175 -25.899  12.889  1.00  0.00           O  
ATOM   1807  CB  THR A 173       4.348 -28.697  12.757  1.00  0.00           C  
ATOM   1808  OG1 THR A 173       4.523 -30.098  12.587  1.00  0.00           O  
ATOM   1809  HG1 THR A 173       4.636 -30.509  13.436  1.00  0.00           H  
ATOM   1810  CG2 THR A 173       4.165 -28.034  11.386  1.00  0.00           C  
ATOM   1811  N   LEU A 174       4.573 -26.100  14.489  1.00  0.00           N  
ATOM   1812  HN  LEU A 174       4.013 -26.741  15.052  1.00  0.00           H  
ATOM   1813  CA  LEU A 174       4.377 -24.649  14.649  1.00  0.00           C  
ATOM   1814  C   LEU A 174       5.635 -23.944  15.121  1.00  0.00           C  
ATOM   1815  O   LEU A 174       5.974 -22.884  14.594  1.00  0.00           O  
ATOM   1816  CB  LEU A 174       3.171 -24.354  15.560  1.00  0.00           C  
ATOM   1817  CG  LEU A 174       1.785 -24.609  14.918  1.00  0.00           C  
ATOM   1818  CD1 LEU A 174       0.673 -24.626  15.980  1.00  0.00           C  
ATOM   1819  CD2 LEU A 174       1.494 -23.597  13.820  1.00  0.00           C  
ATOM   1820  N   ILE A 175       6.370 -24.560  16.069  1.00  0.00           N  
ATOM   1821  HN  ILE A 175       6.026 -25.437  16.461  1.00  0.00           H  
ATOM   1822  CA  ILE A 175       7.640 -24.023  16.559  1.00  0.00           C  
ATOM   1823  C   ILE A 175       8.703 -24.027  15.445  1.00  0.00           C  
ATOM   1824  O   ILE A 175       9.438 -23.047  15.288  1.00  0.00           O  
ATOM   1825  CB  ILE A 175       8.066 -24.764  17.860  1.00  0.00           C  
ATOM   1826  CG1 ILE A 175       7.219 -24.295  19.069  1.00  0.00           C  
ATOM   1827  CG2 ILE A 175       9.557 -24.642  18.147  1.00  0.00           C  
ATOM   1828  CD1 ILE A 175       7.399 -22.775  19.494  1.00  0.00           C  
ATOM   1829  N   ASN A 176       8.767 -25.107  14.647  1.00  0.00           N  
ATOM   1830  HN  ASN A 176       8.153 -25.901  14.828  1.00  0.00           H  
ATOM   1831  CA  ASN A 176       9.705 -25.162  13.520  1.00  0.00           C  
ATOM   1832  C   ASN A 176       9.394 -24.062  12.500  1.00  0.00           C  
ATOM   1833  O   ASN A 176      10.312 -23.508  11.893  1.00  0.00           O  
ATOM   1834  CB  ASN A 176       9.708 -26.540  12.848  1.00  0.00           C  
ATOM   1835  CG  ASN A 176      10.572 -27.538  13.589  1.00  0.00           C  
ATOM   1836  OD1 ASN A 176      11.645 -27.210  14.116  1.00  0.00           O  
ATOM   1837  ND2 ASN A 176      10.121 -28.782  13.637  1.00  0.00           N  
ATOM   1838 1HD2 ASN A 176      10.703 -29.454  14.136  1.00  0.00           H  
ATOM   1839 2HD2 ASN A 176       9.238 -29.052  13.203  1.00  0.00           H  
ATOM   1840  N   GLN A 177       8.107 -23.712  12.356  1.00  0.00           N  
ATOM   1841  HN  GLN A 177       7.394 -24.213  12.886  1.00  0.00           H  
ATOM   1842  CA  GLN A 177       7.699 -22.629  11.457  1.00  0.00           C  
ATOM   1843  C   GLN A 177       7.999 -21.236  12.025  1.00  0.00           C  
ATOM   1844  O   GLN A 177       8.178 -20.308  11.247  1.00  0.00           O  
ATOM   1845  CB  GLN A 177       6.222 -22.742  11.115  1.00  0.00           C  
ATOM   1846  CG  GLN A 177       5.947 -23.885  10.159  1.00  0.00           C  
ATOM   1847  CD  GLN A 177       4.485 -24.171   9.989  1.00  0.00           C  
ATOM   1848  OE1 GLN A 177       3.612 -23.575  10.638  1.00  0.00           O  
ATOM   1849  NE2 GLN A 177       4.197 -25.127   9.132  1.00  0.00           N  
ATOM   1850 1HE2 GLN A 177       4.915 -25.617   8.598  1.00  0.00           H  
ATOM   1851 2HE2 GLN A 177       3.202 -25.322   9.016  1.00  0.00           H  
ATOM   1852  N   SER A 178       8.013 -21.077  13.364  1.00  0.00           N  
ATOM   1853  HN  SER A 178       7.878 -21.905  13.944  1.00  0.00           H  
ATOM   1854  CA  SER A 178       8.210 -19.785  14.044  1.00  0.00           C  
ATOM   1855  C   SER A 178       9.565 -19.134  13.802  1.00  0.00           C  
ATOM   1856  O   SER A 178       9.666 -17.914  13.911  1.00  0.00           O  
ATOM   1857  CB  SER A 178       7.955 -19.907  15.546  1.00  0.00           C  
ATOM   1858  OG  SER A 178       9.126 -20.339  16.222  1.00  0.00           O  
ATOM   1859  HG  SER A 178       8.967 -20.415  17.156  1.00  0.00           H  
ATOM   1860  N   LEU A 179      10.608 -19.933  13.538  1.00  0.00           N  
ATOM   1861  HN  LEU A 179      10.454 -20.941  13.505  1.00  0.00           H  
ATOM   1862  CA  LEU A 179      11.959 -19.423  13.295  1.00  0.00           C  
ATOM   1863  C   LEU A 179      12.501 -19.922  11.956  1.00  0.00           C  
ATOM   1864  O   LEU A 179      11.728 -20.205  11.040  1.00  0.00           O  
ATOM   1865  CB  LEU A 179      12.928 -19.803  14.442  1.00  0.00           C  
ATOM   1866  CG  LEU A 179      12.544 -19.502  15.916  1.00  0.00           C  
ATOM   1867  CD1 LEU A 179      13.657 -19.923  16.842  1.00  0.00           C  
ATOM   1868  CD2 LEU A 179      12.258 -18.020  16.157  1.00  0.00           C  
ATOM   1869  N   THR C  -9      15.982 -14.526  10.649  1.00  0.00           N  
ATOM   1870  HN1 THR C  -9      16.856 -14.052  10.419  1.00  0.00           H  
ATOM   1871  HN2 THR C  -9      15.174 -14.002  10.314  1.00  0.00           H  
ATOM   1872  HN3 THR C  -9      15.860 -15.374  10.096  1.00  0.00           H  
ATOM   1873  CA  THR C  -9      15.883 -14.804  12.086  1.00  0.00           C  
ATOM   1874  C   THR C  -9      17.164 -15.499  12.581  1.00  0.00           C  
ATOM   1875  O   THR C  -9      17.517 -16.592  12.123  1.00  0.00           O  
ATOM   1876  CB  THR C  -9      14.551 -15.526  12.437  1.00  0.00           C  
ATOM   1877  OG1 THR C  -9      13.583 -14.531  12.770  1.00  0.00           O  
ATOM   1878  HG1 THR C  -9      12.769 -14.972  12.984  1.00  0.00           H  
ATOM   1879  CG2 THR C  -9      14.667 -16.503  13.624  1.00  0.00           C  
ATOM   1880  N   THR C  -8      17.875 -14.817  13.491  1.00  0.00           N  
ATOM   1881  HN  THR C  -8      17.530 -13.899  13.771  1.00  0.00           H  
ATOM   1882  CA  THR C  -8      19.114 -15.299  14.113  1.00  0.00           C  
ATOM   1883  C   THR C  -8      18.803 -15.849  15.518  1.00  0.00           C  
ATOM   1884  O   THR C  -8      19.662 -16.465  16.154  1.00  0.00           O  
ATOM   1885  CB  THR C  -8      20.171 -14.180  14.130  1.00  0.00           C  
ATOM   1886  OG1 THR C  -8      21.413 -14.717  14.593  1.00  0.00           O  
ATOM   1887  HG1 THR C  -8      21.664 -15.456  14.052  1.00  0.00           H  
ATOM   1888  CG2 THR C  -8      19.768 -12.994  14.998  1.00  0.00           C  
ATOM   1889  N   GLU C  -7      17.571 -15.611  15.989  1.00  0.00           N  
ATOM   1890  HN  GLU C  -7      16.916 -15.106  15.391  1.00  0.00           H  
ATOM   1891  CA  GLU C  -7      17.113 -16.034  17.311  1.00  0.00           C  
ATOM   1892  C   GLU C  -7      17.008 -17.509  17.488  1.00  0.00           C  
ATOM   1893  O   GLU C  -7      16.448 -18.194  16.638  1.00  0.00           O  
ATOM   1894  CB  GLU C  -7      15.743 -15.459  17.624  1.00  0.00           C  
ATOM   1895  CG  GLU C  -7      15.818 -14.055  18.139  1.00  0.00           C  
ATOM   1896  CD  GLU C  -7      14.515 -13.495  18.639  1.00  0.00           C  
ATOM   1897  OE1 GLU C  -7      13.546 -14.256  18.884  1.00  0.00           O  
ATOM   1898  OE2 GLU C  -7      14.484 -12.264  18.821  1.00  0.00           O  
ATOM   1899  N   ASN C  -6      17.497 -17.983  18.634  1.00  0.00           N  
ATOM   1900  HN  ASN C  -6      18.016 -17.345  19.238  1.00  0.00           H  
ATOM   1901  CA  ASN C  -6      17.332 -19.352  19.067  1.00  0.00           C  
ATOM   1902  C   ASN C  -6      16.050 -19.364  19.913  1.00  0.00           C  
ATOM   1903  O   ASN C  -6      15.517 -18.291  20.240  1.00  0.00           O  
ATOM   1904  CB  ASN C  -6      18.562 -19.819  19.856  1.00  0.00           C  
ATOM   1905  CG  ASN C  -6      19.762 -20.005  18.947  1.00  0.00           C  
ATOM   1906  OD1 ASN C  -6      19.640 -20.388  17.786  1.00  0.00           O  
ATOM   1907  ND2 ASN C  -6      20.945 -19.732  19.431  1.00  0.00           N  
ATOM   1908 1HD2 ASN C  -6      21.046 -19.414  20.395  1.00  0.00           H  
ATOM   1909 2HD2 ASN C  -6      21.752 -19.857  18.820  1.00  0.00           H  
ATOM   1910  N   LEU C  -5      15.521 -20.563  20.220  1.00  0.00           N  
ATOM   1911  HN  LEU C  -5      15.975 -21.408  19.874  1.00  0.00           H  
ATOM   1912  CA  LEU C  -5      14.306 -20.689  21.041  1.00  0.00           C  
ATOM   1913  C   LEU C  -5      14.516 -20.074  22.411  1.00  0.00           C  
ATOM   1914  O   LEU C  -5      13.601 -19.474  22.957  1.00  0.00           O  
ATOM   1915  CB  LEU C  -5      13.820 -22.146  21.157  1.00  0.00           C  
ATOM   1916  CG  LEU C  -5      13.324 -22.767  19.847  1.00  0.00           C  
ATOM   1917  CD1 LEU C  -5      12.949 -24.222  20.067  1.00  0.00           C  
ATOM   1918  CD2 LEU C  -5      12.136 -21.980  19.264  1.00  0.00           C  
ATOM   1919  N   TYR C  -4      15.737 -20.191  22.921  1.00  0.00           N  
ATOM   1920  HN  TYR C  -4      16.401 -20.766  22.403  1.00  0.00           H  
ATOM   1921  CA  TYR C  -4      16.217 -19.575  24.152  1.00  0.00           C  
ATOM   1922  C   TYR C  -4      17.720 -19.469  24.072  1.00  0.00           C  
ATOM   1923  O   TYR C  -4      18.289 -19.999  23.121  1.00  0.00           O  
ATOM   1924  CB  TYR C  -4      15.680 -20.219  25.428  1.00  0.00           C  
ATOM   1925  CG  TYR C  -4      15.891 -21.706  25.546  1.00  0.00           C  
ATOM   1926  CD1 TYR C  -4      17.103 -22.223  25.985  1.00  0.00           C  
ATOM   1927  CD2 TYR C  -4      14.853 -22.602  25.275  1.00  0.00           C  
ATOM   1928  CE1 TYR C  -4      17.295 -23.595  26.120  1.00  0.00           C  
ATOM   1929  CE2 TYR C  -4      15.023 -23.970  25.444  1.00  0.00           C  
ATOM   1930  CZ  TYR C  -4      16.251 -24.460  25.855  1.00  0.00           C  
ATOM   1931  OH  TYR C  -4      16.439 -25.803  26.010  1.00  0.00           O  
ATOM   1932  HH  TYR C  -4      17.282 -26.139  26.292  1.00  0.00           H  
ATOM   1933  N   PHE C  -3      18.365 -18.733  24.994  1.00  0.00           N  
ATOM   1934  HN  PHE C  -3      17.841 -18.394  25.801  1.00  0.00           H  
ATOM   1935  CA  PHE C  -3      19.787 -18.396  24.892  1.00  0.00           C  
ATOM   1936  C   PHE C  -3      20.740 -19.624  24.772  1.00  0.00           C  
ATOM   1937  O   PHE C  -3      21.648 -19.589  23.948  1.00  0.00           O  
ATOM   1938  CB  PHE C  -3      20.206 -17.445  26.025  1.00  0.00           C  
ATOM   1939  CG  PHE C  -3      21.447 -16.610  25.767  1.00  0.00           C  
ATOM   1940  CD1 PHE C  -3      21.643 -15.976  24.544  1.00  0.00           C  
ATOM   1941  CD2 PHE C  -3      22.410 -16.443  26.755  1.00  0.00           C  
ATOM   1942  CE1 PHE C  -3      22.771 -15.176  24.323  1.00  0.00           C  
ATOM   1943  CE2 PHE C  -3      23.534 -15.637  26.534  1.00  0.00           C  
ATOM   1944  CZ  PHE C  -3      23.709 -15.014  25.319  1.00  0.00           C  
ATOM   1945  N   GLN C  -2      20.507 -20.704  25.523  1.00  0.00           N  
ATOM   1946  HN  GLN C  -2      19.717 -20.670  26.167  1.00  0.00           H  
ATOM   1947  CA  GLN C  -2      21.320 -21.962  25.489  1.00  0.00           C  
ATOM   1948  C   GLN C  -2      20.678 -23.058  24.552  1.00  0.00           C  
ATOM   1949  O   GLN C  -2      21.115 -24.207  24.567  1.00  0.00           O  
ATOM   1950  CB  GLN C  -2      21.496 -22.548  26.923  1.00  0.00           C  
ATOM   1951  CG  GLN C  -2      22.030 -21.594  28.003  1.00  0.00           C  
ATOM   1952  CD  GLN C  -2      21.021 -20.588  28.562  1.00  0.00           C  
ATOM   1953  OE1 GLN C  -2      19.836 -20.583  28.218  1.00  0.00           O  
ATOM   1954  NE2 GLN C  -2      21.477 -19.681  29.433  1.00  0.00           N  
ATOM   1955 1HE2 GLN C  -2      20.805 -19.011  29.806  1.00  0.00           H  
ATOM   1956 2HE2 GLN C  -2      22.457 -19.685  29.717  1.00  0.00           H  
ATOM   1957  N   GLY C  -1      19.708 -22.646  23.734  1.00  0.00           N  
ATOM   1958  HN  GLY C  -1      19.527 -21.642  23.730  1.00  0.00           H  
ATOM   1959  CA  GLY C  -1      18.869 -23.449  22.840  1.00  0.00           C  
ATOM   1960  C   GLY C  -1      19.465 -24.456  21.871  1.00  0.00           C  
ATOM   1961  O   GLY C  -1      19.036 -25.622  21.849  1.00  0.00           O  
ATOM   1962  N   ALA C   0      20.411 -24.019  21.028  1.00  0.00           N  
ATOM   1963  HN  ALA C   0      20.701 -23.043  21.087  1.00  0.00           H  
ATOM   1964  CA  ALA C   0      21.051 -24.879  20.023  1.00  0.00           C  
ATOM   1965  C   ALA C   0      21.894 -26.087  20.581  1.00  0.00           C  
ATOM   1966  O   ALA C   0      22.349 -26.920  19.791  1.00  0.00           O  
ATOM   1967  CB  ALA C   0      21.905 -24.016  19.107  1.00  0.00           C  
ATOM   1968  N   MET C   1      22.071 -26.190  21.930  1.00  0.00           N  
ATOM   1969  HN  MET C   1      21.609 -25.499  22.521  1.00  0.00           H  
ATOM   1970  CA  MET C   1      22.882 -27.228  22.597  1.00  0.00           C  
ATOM   1971  C   MET C   1      22.187 -28.588  22.871  1.00  0.00           C  
ATOM   1972  O   MET C   1      22.888 -29.591  23.077  1.00  0.00           O  
ATOM   1973  CB  MET C   1      23.490 -26.690  23.908  1.00  0.00           C  
ATOM   1974  CG  MET C   1      24.637 -25.700  23.688  1.00  0.00           C  
ATOM   1975  SD  MET C   1      26.049 -26.416  22.787  1.00  0.00           S  
ATOM   1976  CE  MET C   1      26.045 -25.403  21.341  1.00  0.00           C  
ATOM   1977  N   GLY C   2      20.851 -28.614  22.887  1.00  0.00           N  
ATOM   1978  HN  GLY C   2      20.338 -27.745  22.735  1.00  0.00           H  
ATOM   1979  CA  GLY C   2      20.102 -29.847  23.115  1.00  0.00           C  
ATOM   1980  C   GLY C   2      19.202 -30.246  21.960  1.00  0.00           C  
ATOM   1981  O   GLY C   2      19.160 -29.562  20.928  1.00  0.00           O  
ATOM   1982  N   SER C   3      18.440 -31.353  22.144  1.00  0.00           N  
ATOM   1983  HN  SER C   3      18.543 -31.891  23.004  1.00  0.00           H  
ATOM   1984  CA  SER C   3      17.477 -31.792  21.141  1.00  0.00           C  
ATOM   1985  C   SER C   3      16.293 -30.782  21.109  1.00  0.00           C  
ATOM   1986  O   SER C   3      16.118 -29.997  22.047  1.00  0.00           O  
ATOM   1987  CB  SER C   3      16.979 -33.190  21.489  1.00  0.00           C  
ATOM   1988  OG  SER C   3      16.139 -33.151  22.632  1.00  0.00           O  
ATOM   1989  HG  SER C   3      15.829 -34.022  22.849  1.00  0.00           H  
ATOM   1990  N   LEU C   4      15.493 -30.798  20.038  1.00  0.00           N  
ATOM   1991  HN  LEU C   4      15.709 -31.419  19.258  1.00  0.00           H  
ATOM   1992  CA  LEU C   4      14.315 -29.939  19.970  1.00  0.00           C  
ATOM   1993  C   LEU C   4      13.295 -30.332  21.076  1.00  0.00           C  
ATOM   1994  O   LEU C   4      12.691 -29.442  21.691  1.00  0.00           O  
ATOM   1995  CB  LEU C   4      13.677 -30.017  18.576  1.00  0.00           C  
ATOM   1996  CG  LEU C   4      12.414 -29.190  18.366  1.00  0.00           C  
ATOM   1997  CD1 LEU C   4      12.659 -27.673  18.716  1.00  0.00           C  
ATOM   1998  CD2 LEU C   4      11.903 -29.339  16.926  1.00  0.00           C  
ATOM   1999  N   SER C   5      13.145 -31.644  21.349  1.00  0.00           N  
ATOM   2000  HN  SER C   5      13.670 -32.320  20.794  1.00  0.00           H  
ATOM   2001  CA  SER C   5      12.257 -32.144  22.412  1.00  0.00           C  
ATOM   2002  C   SER C   5      12.651 -31.528  23.753  1.00  0.00           C  
ATOM   2003  O   SER C   5      11.783 -31.076  24.497  1.00  0.00           O  
ATOM   2004  CB  SER C   5      12.311 -33.662  22.510  1.00  0.00           C  
ATOM   2005  OG  SER C   5      11.643 -34.242  21.399  1.00  0.00           O  
ATOM   2006  HG  SER C   5      11.677 -35.189  21.460  1.00  0.00           H  
ATOM   2007  N   ARG C   6      13.960 -31.456  24.033  1.00  0.00           N  
ATOM   2008  HN  ARG C   6      14.630 -31.826  23.358  1.00  0.00           H  
ATOM   2009  CA  ARG C   6      14.463 -30.861  25.281  1.00  0.00           C  
ATOM   2010  C   ARG C   6      14.115 -29.351  25.316  1.00  0.00           C  
ATOM   2011  O   ARG C   6      13.589 -28.868  26.301  1.00  0.00           O  
ATOM   2012  CB  ARG C   6      15.979 -31.111  25.391  1.00  0.00           C  
ATOM   2013  CG  ARG C   6      16.627 -30.527  26.654  1.00  0.00           C  
ATOM   2014  CD  ARG C   6      18.122 -30.791  26.642  1.00  0.00           C  
ATOM   2015  NE  ARG C   6      18.749 -30.314  27.869  1.00  0.00           N  
ATOM   2016  HE  ARG C   6      18.786 -30.951  28.665  1.00  0.00           H  
ATOM   2017  CZ  ARG C   6      19.275 -29.102  28.016  1.00  0.00           C  
ATOM   2018  NH1 ARG C   6      19.260 -28.236  27.007  1.00  0.00           N  
ATOM   2019 1HH1 ARG C   6      19.664 -27.306  27.120  1.00  0.00           H  
ATOM   2020 2HH1 ARG C   6      18.843 -28.512  26.118  1.00  0.00           H  
ATOM   2021  NH2 ARG C   6      19.818 -28.743  29.173  1.00  0.00           N  
ATOM   2022 1HH2 ARG C   6      20.222 -27.813  29.286  1.00  0.00           H  
ATOM   2023 2HH2 ARG C   6      19.830 -29.407  29.947  1.00  0.00           H  
ATOM   2024  N   GLU C   7      14.356 -28.634  24.225  1.00  0.00           N  
ATOM   2025  HN  GLU C   7      14.802 -29.093  23.431  1.00  0.00           H  
ATOM   2026  CA  GLU C   7      14.010 -27.208  24.107  1.00  0.00           C  
ATOM   2027  C   GLU C   7      12.507 -26.932  24.284  1.00  0.00           C  
ATOM   2028  O   GLU C   7      12.160 -25.968  24.947  1.00  0.00           O  
ATOM   2029  CB  GLU C   7      14.441 -26.675  22.733  1.00  0.00           C  
ATOM   2030  CG  GLU C   7      15.940 -26.603  22.552  1.00  0.00           C  
ATOM   2031  CD  GLU C   7      16.199 -25.904  21.234  1.00  0.00           C  
ATOM   2032  OE1 GLU C   7      16.209 -26.593  20.189  1.00  0.00           O  
ATOM   2033  OE2 GLU C   7      16.231 -24.653  21.229  1.00  0.00           O  
ATOM   2034  N   LEU C   8      11.630 -27.784  23.704  1.00  0.00           N  
ATOM   2035  HN  LEU C   8      12.008 -28.537  23.130  1.00  0.00           H  
ATOM   2036  CA  LEU C   8      10.162 -27.696  23.847  1.00  0.00           C  
ATOM   2037  C   LEU C   8       9.765 -27.946  25.304  1.00  0.00           C  
ATOM   2038  O   LEU C   8       8.940 -27.214  25.827  1.00  0.00           O  
ATOM   2039  CB  LEU C   8       9.420 -28.657  22.904  1.00  0.00           C  
ATOM   2040  CG  LEU C   8       9.475 -28.252  21.404  1.00  0.00           C  
ATOM   2041  CD1 LEU C   8       8.981 -29.375  20.507  1.00  0.00           C  
ATOM   2042  CD2 LEU C   8       8.660 -27.001  21.133  1.00  0.00           C  
ATOM   2043  N   VAL C   9      10.405 -28.895  25.975  1.00  0.00           N  
ATOM   2044  HN  VAL C   9      11.079 -29.481  25.483  1.00  0.00           H  
ATOM   2045  CA  VAL C   9      10.169 -29.126  27.414  1.00  0.00           C  
ATOM   2046  C   VAL C   9      10.427 -27.835  28.217  1.00  0.00           C  
ATOM   2047  O   VAL C   9       9.566 -27.425  28.993  1.00  0.00           O  
ATOM   2048  CB  VAL C   9      10.954 -30.343  27.962  1.00  0.00           C  
ATOM   2049  CG1 VAL C   9      10.946 -30.369  29.509  1.00  0.00           C  
ATOM   2050  CG2 VAL C   9      10.353 -31.642  27.404  1.00  0.00           C  
ATOM   2051  N   PHE C  10      11.578 -27.171  27.998  1.00  0.00           N  
ATOM   2052  HN  PHE C  10      12.264 -27.539  27.339  1.00  0.00           H  
ATOM   2053  CA  PHE C  10      11.838 -25.928  28.705  1.00  0.00           C  
ATOM   2054  C   PHE C  10      10.848 -24.827  28.350  1.00  0.00           C  
ATOM   2055  O   PHE C  10      10.462 -24.082  29.252  1.00  0.00           O  
ATOM   2056  CB  PHE C  10      13.302 -25.460  28.539  1.00  0.00           C  
ATOM   2057  CG  PHE C  10      14.235 -26.329  29.349  1.00  0.00           C  
ATOM   2058  CD1 PHE C  10      14.254 -26.250  30.736  1.00  0.00           C  
ATOM   2059  CD2 PHE C  10      15.108 -27.209  28.725  1.00  0.00           C  
ATOM   2060  CE1 PHE C  10      15.154 -27.021  31.484  1.00  0.00           C  
ATOM   2061  CE2 PHE C  10      15.988 -28.007  29.478  1.00  0.00           C  
ATOM   2062  CZ  PHE C  10      16.005 -27.903  30.851  1.00  0.00           C  
ATOM   2063  N   LEU C  11      10.434 -24.699  27.055  1.00  0.00           N  
ATOM   2064  HN  LEU C  11      10.821 -25.309  26.335  1.00  0.00           H  
ATOM   2065  CA  LEU C  11       9.427 -23.679  26.695  1.00  0.00           C  
ATOM   2066  C   LEU C  11       8.121 -23.973  27.402  1.00  0.00           C  
ATOM   2067  O   LEU C  11       7.446 -23.060  27.878  1.00  0.00           O  
ATOM   2068  CB  LEU C  11       9.178 -23.632  25.168  1.00  0.00           C  
ATOM   2069  CG  LEU C  11      10.360 -23.099  24.332  1.00  0.00           C  
ATOM   2070  CD1 LEU C  11       9.982 -23.050  22.842  1.00  0.00           C  
ATOM   2071  CD2 LEU C  11      10.823 -21.722  24.821  1.00  0.00           C  
ATOM   2072  N   ILE C  12       7.748 -25.257  27.452  1.00  0.00           N  
ATOM   2073  HN  ILE C  12       8.329 -25.960  26.996  1.00  0.00           H  
ATOM   2074  CA  ILE C  12       6.523 -25.682  28.147  1.00  0.00           C  
ATOM   2075  C   ILE C  12       6.595 -25.438  29.656  1.00  0.00           C  
ATOM   2076  O   ILE C  12       5.621 -24.959  30.251  1.00  0.00           O  
ATOM   2077  CB  ILE C  12       6.186 -27.136  27.792  1.00  0.00           C  
ATOM   2078  CG1 ILE C  12       5.846 -27.218  26.276  1.00  0.00           C  
ATOM   2079  CG2 ILE C  12       5.057 -27.704  28.716  1.00  0.00           C  
ATOM   2080  CD1 ILE C  12       5.819 -28.673  25.746  1.00  0.00           C  
ATOM   2081  N   LEU C  13       7.741 -25.734  30.272  1.00  0.00           N  
ATOM   2082  HN  LEU C  13       8.510 -26.137  29.736  1.00  0.00           H  
ATOM   2083  CA  LEU C  13       7.910 -25.491  31.695  1.00  0.00           C  
ATOM   2084  C   LEU C  13       7.654 -24.027  32.078  1.00  0.00           C  
ATOM   2085  O   LEU C  13       6.993 -23.754  33.083  1.00  0.00           O  
ATOM   2086  CB  LEU C  13       9.304 -25.938  32.176  1.00  0.00           C  
ATOM   2087  CG  LEU C  13       9.504 -27.450  32.364  1.00  0.00           C  
ATOM   2088  CD1 LEU C  13      10.964 -27.776  32.527  1.00  0.00           C  
ATOM   2089  CD2 LEU C  13       8.658 -28.006  33.563  1.00  0.00           C  
ATOM   2090  N   GLN C  14       8.151 -23.085  31.267  1.00  0.00           N  
ATOM   2091  HN  GLN C  14       8.706 -23.359  30.456  1.00  0.00           H  
ATOM   2092  CA  GLN C  14       7.906 -21.663  31.531  1.00  0.00           C  
ATOM   2093  C   GLN C  14       6.415 -21.334  31.356  1.00  0.00           C  
ATOM   2094  O   GLN C  14       5.865 -20.634  32.190  1.00  0.00           O  
ATOM   2095  CB  GLN C  14       8.771 -20.742  30.629  1.00  0.00           C  
ATOM   2096  CG  GLN C  14       8.595 -19.227  30.954  1.00  0.00           C  
ATOM   2097  CD  GLN C  14       9.101 -18.364  29.824  1.00  0.00           C  
ATOM   2098  OE1 GLN C  14       8.784 -18.590  28.635  1.00  0.00           O  
ATOM   2099  NE2 GLN C  14       9.905 -17.370  30.158  1.00  0.00           N  
ATOM   2100 1HE2 GLN C  14      10.163 -17.186  31.127  1.00  0.00           H  
ATOM   2101 2HE2 GLN C  14      10.247 -16.787  29.394  1.00  0.00           H  
ATOM   2102  N   PHE C  15       5.771 -21.829  30.291  1.00  0.00           N  
ATOM   2103  HN  PHE C  15       6.300 -22.350  29.592  1.00  0.00           H  
ATOM   2104  CA  PHE C  15       4.331 -21.645  30.099  1.00  0.00           C  
ATOM   2105  C   PHE C  15       3.511 -22.145  31.316  1.00  0.00           C  
ATOM   2106  O   PHE C  15       2.627 -21.430  31.789  1.00  0.00           O  
ATOM   2107  CB  PHE C  15       3.847 -22.353  28.815  1.00  0.00           C  
ATOM   2108  CG  PHE C  15       2.336 -22.432  28.669  1.00  0.00           C  
ATOM   2109  CD1 PHE C  15       1.610 -21.340  28.206  1.00  0.00           C  
ATOM   2110  CD2 PHE C  15       1.640 -23.584  29.053  1.00  0.00           C  
ATOM   2111  CE1 PHE C  15       0.220 -21.418  28.072  1.00  0.00           C  
ATOM   2112  CE2 PHE C  15       0.256 -23.658  28.929  1.00  0.00           C  
ATOM   2113  CZ  PHE C  15      -0.450 -22.579  28.426  1.00  0.00           C  
ATOM   2114  N   LEU C  16       3.769 -23.374  31.776  1.00  0.00           N  
ATOM   2115  HN  LEU C  16       4.503 -23.911  31.316  1.00  0.00           H  
ATOM   2116  CA  LEU C  16       3.053 -24.008  32.917  1.00  0.00           C  
ATOM   2117  C   LEU C  16       3.226 -23.226  34.201  1.00  0.00           C  
ATOM   2118  O   LEU C  16       2.270 -23.066  34.963  1.00  0.00           O  
ATOM   2119  CB  LEU C  16       3.533 -25.441  33.128  1.00  0.00           C  
ATOM   2120  CG  LEU C  16       3.375 -26.445  31.969  1.00  0.00           C  
ATOM   2121  CD1 LEU C  16       4.166 -27.717  32.309  1.00  0.00           C  
ATOM   2122  CD2 LEU C  16       1.898 -26.795  31.719  1.00  0.00           C  
ATOM   2123  N   ASP C  17       4.442 -22.706  34.422  1.00  0.00           N  
ATOM   2124  HN  ASP C  17       5.178 -22.913  33.747  1.00  0.00           H  
ATOM   2125  CA  ASP C  17       4.784 -21.859  35.569  1.00  0.00           C  
ATOM   2126  C   ASP C  17       3.976 -20.546  35.513  1.00  0.00           C  
ATOM   2127  O   ASP C  17       3.356 -20.188  36.514  1.00  0.00           O  
ATOM   2128  CB  ASP C  17       6.287 -21.544  35.613  1.00  0.00           C  
ATOM   2129  CG  ASP C  17       6.646 -20.689  36.819  1.00  0.00           C  
ATOM   2130  OD1 ASP C  17       6.482 -21.167  37.948  1.00  0.00           O  
ATOM   2131  OD2 ASP C  17       6.982 -19.513  36.630  1.00  0.00           O  
ATOM   2132  N   GLU C  18       3.956 -19.858  34.351  1.00  0.00           N  
ATOM   2133  HN  GLU C  18       4.490 -20.203  33.554  1.00  0.00           H  
ATOM   2134  CA  GLU C  18       3.175 -18.618  34.218  1.00  0.00           C  
ATOM   2135  C   GLU C  18       1.669 -18.870  34.371  1.00  0.00           C  
ATOM   2136  O   GLU C  18       0.953 -17.985  34.826  1.00  0.00           O  
ATOM   2137  CB  GLU C  18       3.488 -17.878  32.893  1.00  0.00           C  
ATOM   2138  CG  GLU C  18       4.946 -17.411  32.784  1.00  0.00           C  
ATOM   2139  CD  GLU C  18       5.336 -16.790  31.450  1.00  0.00           C  
ATOM   2140  OE1 GLU C  18       4.442 -16.685  30.583  1.00  0.00           O  
ATOM   2141  OE2 GLU C  18       6.511 -16.383  31.271  1.00  0.00           O  
ATOM   2142  N   GLU C  19       1.190 -20.070  34.010  1.00  0.00           N  
ATOM   2143  HN  GLU C  19       1.835 -20.750  33.607  1.00  0.00           H  
ATOM   2144  CA  GLU C  19      -0.226 -20.453  34.168  1.00  0.00           C  
ATOM   2145  C   GLU C  19      -0.535 -20.932  35.570  1.00  0.00           C  
ATOM   2146  O   GLU C  19      -1.708 -21.100  35.902  1.00  0.00           O  
ATOM   2147  CB  GLU C  19      -0.620 -21.553  33.171  1.00  0.00           C  
ATOM   2148  CG  GLU C  19      -0.717 -21.080  31.725  1.00  0.00           C  
ATOM   2149  CD  GLU C  19      -1.878 -20.171  31.365  1.00  0.00           C  
ATOM   2150  OE1 GLU C  19      -2.932 -20.225  32.039  1.00  0.00           O  
ATOM   2151  OE2 GLU C  19      -1.746 -19.429  30.367  1.00  0.00           O  
ATOM   2152  N   LYS C  20       0.507 -21.158  36.388  1.00  0.00           N  
ATOM   2153  HN  LYS C  20       1.435 -20.963  36.014  1.00  0.00           H  
ATOM   2154  CA  LYS C  20       0.442 -21.659  37.769  1.00  0.00           C  
ATOM   2155  C   LYS C  20      -0.047 -23.114  37.836  1.00  0.00           C  
ATOM   2156  O   LYS C  20      -0.645 -23.537  38.828  1.00  0.00           O  
ATOM   2157  CB  LYS C  20      -0.348 -20.726  38.718  1.00  0.00           C  
ATOM   2158  CG  LYS C  20       0.204 -19.300  38.707  1.00  0.00           C  
ATOM   2159  CD  LYS C  20      -0.721 -18.333  39.410  1.00  0.00           C  
ATOM   2160  CE  LYS C  20      -0.110 -16.952  39.500  1.00  0.00           C  
ATOM   2161  NZ  LYS C  20       0.967 -16.882  40.525  1.00  0.00           N  
ATOM   2162  HZ1 LYS C  20       1.379 -15.951  40.586  1.00  0.00           H  
ATOM   2163  HZ2 LYS C  20       1.681 -17.592  40.360  1.00  0.00           H  
ATOM   2164  HZ3 LYS C  20       0.632 -17.198  41.435  1.00  0.00           H  
ATOM   2165  N   PHE C  21       0.280 -23.902  36.802  1.00  0.00           N  
ATOM   2166  HN  PHE C  21       0.777 -23.497  36.009  1.00  0.00           H  
ATOM   2167  CA  PHE C  21      -0.056 -25.333  36.777  1.00  0.00           C  
ATOM   2168  C   PHE C  21       1.129 -26.026  37.448  1.00  0.00           C  
ATOM   2169  O   PHE C  21       1.919 -26.690  36.776  1.00  0.00           O  
ATOM   2170  CB  PHE C  21      -0.228 -25.807  35.303  1.00  0.00           C  
ATOM   2171  CG  PHE C  21      -1.366 -25.186  34.525  1.00  0.00           C  
ATOM   2172  CD1 PHE C  21      -2.471 -24.640  35.182  1.00  0.00           C  
ATOM   2173  CD2 PHE C  21      -1.345 -25.161  33.132  1.00  0.00           C  
ATOM   2174  CE1 PHE C  21      -3.518 -24.055  34.459  1.00  0.00           C  
ATOM   2175  CE2 PHE C  21      -2.416 -24.611  32.409  1.00  0.00           C  
ATOM   2176  CZ  PHE C  21      -3.477 -24.035  33.073  1.00  0.00           C  
ATOM   2177  N   LYS C  22       1.255 -25.858  38.788  1.00  0.00           N  
ATOM   2178  HN  LYS C  22       0.498 -25.383  39.280  1.00  0.00           H  
ATOM   2179  CA  LYS C  22       2.401 -26.311  39.576  1.00  0.00           C  
ATOM   2180  C   LYS C  22       2.637 -27.815  39.584  1.00  0.00           C  
ATOM   2181  O   LYS C  22       3.775 -28.247  39.445  1.00  0.00           O  
ATOM   2182  CB  LYS C  22       2.325 -25.779  41.017  1.00  0.00           C  
ATOM   2183  CG  LYS C  22       2.357 -24.244  41.062  1.00  0.00           C  
ATOM   2184  CD  LYS C  22       2.175 -23.693  42.475  1.00  0.00           C  
ATOM   2185  CE  LYS C  22       1.907 -22.205  42.466  1.00  0.00           C  
ATOM   2186  NZ  LYS C  22       3.056 -21.425  41.927  1.00  0.00           N  
ATOM   2187  HZ1 LYS C  22       2.875 -20.421  41.921  1.00  0.00           H  
ATOM   2188  HZ2 LYS C  22       3.323 -21.756  41.000  1.00  0.00           H  
ATOM   2189  HZ3 LYS C  22       3.916 -21.641  42.431  1.00  0.00           H  
ATOM   2190  N   GLU C  23       1.594 -28.615  39.760  1.00  0.00           N  
ATOM   2191  HN  GLU C  23       0.662 -28.223  39.895  1.00  0.00           H  
ATOM   2192  CA  GLU C  23       1.790 -30.061  39.759  1.00  0.00           C  
ATOM   2193  C   GLU C  23       2.255 -30.543  38.381  1.00  0.00           C  
ATOM   2194  O   GLU C  23       3.102 -31.425  38.312  1.00  0.00           O  
ATOM   2195  CB  GLU C  23       0.528 -30.799  40.255  1.00  0.00           C  
ATOM   2196  CG  GLU C  23       0.171 -30.464  41.704  1.00  0.00           C  
ATOM   2197  CD  GLU C  23      -0.955 -31.272  42.336  1.00  0.00           C  
ATOM   2198  OE1 GLU C  23      -1.494 -32.190  41.676  1.00  0.00           O  
ATOM   2199  OE2 GLU C  23      -1.293 -30.987  43.508  1.00  0.00           O  
ATOM   2200  N   THR C  24       1.761 -29.936  37.296  1.00  0.00           N  
ATOM   2201  HN  THR C  24       1.065 -29.201  37.416  1.00  0.00           H  
ATOM   2202  CA  THR C  24       2.190 -30.295  35.933  1.00  0.00           C  
ATOM   2203  C   THR C  24       3.692 -29.960  35.754  1.00  0.00           C  
ATOM   2204  O   THR C  24       4.451 -30.768  35.190  1.00  0.00           O  
ATOM   2205  CB  THR C  24       1.337 -29.580  34.878  1.00  0.00           C  
ATOM   2206  OG1 THR C  24      -0.032 -29.828  35.167  1.00  0.00           O  
ATOM   2207  HG1 THR C  24      -0.560 -29.385  34.513  1.00  0.00           H  
ATOM   2208  CG2 THR C  24       1.625 -30.084  33.468  1.00  0.00           C  
ATOM   2209  N   VAL C  25       4.107 -28.782  36.256  1.00  0.00           N  
ATOM   2210  HN  VAL C  25       3.416 -28.165  36.682  1.00  0.00           H  
ATOM   2211  CA  VAL C  25       5.507 -28.344  36.219  1.00  0.00           C  
ATOM   2212  C   VAL C  25       6.422 -29.436  36.748  1.00  0.00           C  
ATOM   2213  O   VAL C  25       7.328 -29.875  36.042  1.00  0.00           O  
ATOM   2214  CB  VAL C  25       5.757 -26.987  36.954  1.00  0.00           C  
ATOM   2215  CG1 VAL C  25       7.253 -26.673  37.084  1.00  0.00           C  
ATOM   2216  CG2 VAL C  25       5.065 -25.834  36.239  1.00  0.00           C  
ATOM   2217  N   HIS C  26       6.184 -29.884  37.974  1.00  0.00           N  
ATOM   2218  HN  HIS C  26       5.359 -29.550  38.472  1.00  0.00           H  
ATOM   2219  CA  HIS C  26       7.067 -30.839  38.630  1.00  0.00           C  
ATOM   2220  C   HIS C  26       6.938 -32.249  38.068  1.00  0.00           C  
ATOM   2221  O   HIS C  26       7.938 -32.954  38.004  1.00  0.00           O  
ATOM   2222  CB  HIS C  26       6.893 -30.757  40.156  1.00  0.00           C  
ATOM   2223  CG  HIS C  26       7.053 -29.333  40.632  1.00  0.00           C  
ATOM   2224  ND1 HIS C  26       8.204 -28.579  40.320  1.00  0.00           N  
ATOM   2225  HD1 HIS C  26       9.033 -28.899  39.819  1.00  0.00           H  
ATOM   2226  CD2 HIS C  26       6.166 -28.526  41.263  1.00  0.00           C  
ATOM   2227  CE1 HIS C  26       7.985 -27.366  40.814  1.00  0.00           C  
ATOM   2228  NE2 HIS C  26       6.776 -27.283  41.386  1.00  0.00           N  
ATOM   2229  HE2 HIS C  26       6.376 -26.457  41.831  1.00  0.00           H  
ATOM   2230  N   LYS C  27       5.749 -32.644  37.587  1.00  0.00           N  
ATOM   2231  HN  LYS C  27       4.936 -32.039  37.700  1.00  0.00           H  
ATOM   2232  CA  LYS C  27       5.601 -33.934  36.901  1.00  0.00           C  
ATOM   2233  C   LYS C  27       6.378 -33.907  35.565  1.00  0.00           C  
ATOM   2234  O   LYS C  27       7.006 -34.892  35.218  1.00  0.00           O  
ATOM   2235  CB  LYS C  27       4.122 -34.260  36.631  1.00  0.00           C  
ATOM   2236  CG  LYS C  27       3.873 -35.748  36.507  1.00  0.00           C  
ATOM   2237  CD  LYS C  27       4.197 -36.544  37.815  1.00  0.00           C  
ATOM   2238  CE  LYS C  27       3.167 -36.383  38.899  1.00  0.00           C  
ATOM   2239  NZ  LYS C  27       3.192 -37.546  39.831  1.00  0.00           N  
ATOM   2240  HZ1 LYS C  27       2.493 -37.437  40.566  1.00  0.00           H  
ATOM   2241  HZ2 LYS C  27       4.124 -37.701  40.216  1.00  0.00           H  
ATOM   2242  HZ3 LYS C  27       3.082 -38.430  39.334  1.00  0.00           H  
ATOM   2243  N   LEU C  28       6.374 -32.773  34.850  1.00  0.00           N  
ATOM   2244  HN  LEU C  28       5.834 -31.975  35.184  1.00  0.00           H  
ATOM   2245  CA  LEU C  28       7.131 -32.654  33.595  1.00  0.00           C  
ATOM   2246  C   LEU C  28       8.648 -32.688  33.860  1.00  0.00           C  
ATOM   2247  O   LEU C  28       9.393 -33.376  33.135  1.00  0.00           O  
ATOM   2248  CB  LEU C  28       6.754 -31.376  32.821  1.00  0.00           C  
ATOM   2249  CG  LEU C  28       7.494 -31.172  31.510  1.00  0.00           C  
ATOM   2250  CD1 LEU C  28       7.326 -32.416  30.574  1.00  0.00           C  
ATOM   2251  CD2 LEU C  28       6.970 -29.943  30.783  1.00  0.00           C  
ATOM   2252  N   GLU C  29       9.100 -31.978  34.900  1.00  0.00           N  
ATOM   2253  HN  GLU C  29       8.444 -31.405  35.431  1.00  0.00           H  
ATOM   2254  CA  GLU C  29      10.528 -32.001  35.303  1.00  0.00           C  
ATOM   2255  C   GLU C  29      10.996 -33.442  35.540  1.00  0.00           C  
ATOM   2256  O   GLU C  29      12.009 -33.868  34.998  1.00  0.00           O  
ATOM   2257  CB  GLU C  29      10.723 -31.207  36.604  1.00  0.00           C  
ATOM   2258  CG  GLU C  29      10.688 -29.703  36.396  1.00  0.00           C  
ATOM   2259  CD  GLU C  29      10.485 -28.903  37.664  1.00  0.00           C  
ATOM   2260  OE1 GLU C  29      10.224 -29.495  38.740  1.00  0.00           O  
ATOM   2261  OE2 GLU C  29      10.597 -27.665  37.583  1.00  0.00           O  
ATOM   2262  N   GLN C  30      10.224 -34.181  36.349  1.00  0.00           N  
ATOM   2263  HN  GLN C  30       9.398 -33.721  36.731  1.00  0.00           H  
ATOM   2264  CA  GLN C  30      10.434 -35.571  36.744  1.00  0.00           C  
ATOM   2265  C   GLN C  30      10.376 -36.530  35.546  1.00  0.00           C  
ATOM   2266  O   GLN C  30      11.282 -37.352  35.387  1.00  0.00           O  
ATOM   2267  CB  GLN C  30       9.356 -35.962  37.774  1.00  0.00           C  
ATOM   2268  CG  GLN C  30       9.413 -37.411  38.255  1.00  0.00           C  
ATOM   2269  CD  GLN C  30       8.161 -37.764  39.041  1.00  0.00           C  
ATOM   2270  OE1 GLN C  30       7.674 -36.980  39.859  1.00  0.00           O  
ATOM   2271  NE2 GLN C  30       7.573 -38.923  38.767  1.00  0.00           N  
ATOM   2272 1HE2 GLN C  30       7.976 -39.571  38.090  1.00  0.00           H  
ATOM   2273 2HE2 GLN C  30       6.733 -39.160  39.295  1.00  0.00           H  
ATOM   2274  N   GLU C  31       9.297 -36.481  34.736  1.00  0.00           N  
ATOM   2275  HN  GLU C  31       8.565 -35.790  34.903  1.00  0.00           H  
ATOM   2276  CA  GLU C  31       9.176 -37.417  33.619  1.00  0.00           C  
ATOM   2277  C   GLU C  31      10.189 -37.148  32.501  1.00  0.00           C  
ATOM   2278  O   GLU C  31      10.714 -38.095  31.909  1.00  0.00           O  
ATOM   2279  CB  GLU C  31       7.732 -37.492  33.070  1.00  0.00           C  
ATOM   2280  CG  GLU C  31       6.758 -38.175  34.044  1.00  0.00           C  
ATOM   2281  CD  GLU C  31       5.379 -38.444  33.475  1.00  0.00           C  
ATOM   2282  OE1 GLU C  31       4.802 -37.526  32.849  1.00  0.00           O  
ATOM   2283  OE2 GLU C  31       4.879 -39.579  33.629  1.00  0.00           O  
ATOM   2284  N   SER C  32      10.494 -35.874  32.228  1.00  0.00           N  
ATOM   2285  HN  SER C  32      10.058 -35.115  32.751  1.00  0.00           H  
ATOM   2286  CA  SER C  32      11.464 -35.584  31.165  1.00  0.00           C  
ATOM   2287  C   SER C  32      12.879 -35.831  31.671  1.00  0.00           C  
ATOM   2288  O   SER C  32      13.740 -36.196  30.876  1.00  0.00           O  
ATOM   2289  CB  SER C  32      11.334 -34.147  30.682  1.00  0.00           C  
ATOM   2290  OG  SER C  32      11.743 -33.236  31.689  1.00  0.00           O  
ATOM   2291  HG  SER C  32      11.662 -32.339  31.387  1.00  0.00           H  
ATOM   2292  N   GLY C  33      13.098 -35.570  32.969  1.00  0.00           N  
ATOM   2293  HN  GLY C  33      12.299 -35.287  33.536  1.00  0.00           H  
ATOM   2294  CA  GLY C  33      14.398 -35.662  33.630  1.00  0.00           C  
ATOM   2295  C   GLY C  33      15.350 -34.560  33.187  1.00  0.00           C  
ATOM   2296  O   GLY C  33      16.540 -34.640  33.445  1.00  0.00           O  
ATOM   2297  N   PHE C  34      14.847 -33.527  32.513  1.00  0.00           N  
ATOM   2298  HN  PHE C  34      13.838 -33.468  32.373  1.00  0.00           H  
ATOM   2299  CA  PHE C  34      15.706 -32.473  31.967  1.00  0.00           C  
ATOM   2300  C   PHE C  34      16.085 -31.406  32.953  1.00  0.00           C  
ATOM   2301  O   PHE C  34      17.098 -30.743  32.766  1.00  0.00           O  
ATOM   2302  CB  PHE C  34      15.066 -31.836  30.718  1.00  0.00           C  
ATOM   2303  CG  PHE C  34      14.951 -32.745  29.519  1.00  0.00           C  
ATOM   2304  CD1 PHE C  34      15.948 -33.671  29.229  1.00  0.00           C  
ATOM   2305  CD2 PHE C  34      13.862 -32.651  28.658  1.00  0.00           C  
ATOM   2306  CE1 PHE C  34      15.838 -34.518  28.116  1.00  0.00           C  
ATOM   2307  CE2 PHE C  34      13.747 -33.493  27.550  1.00  0.00           C  
ATOM   2308  CZ  PHE C  34      14.752 -34.398  27.258  1.00  0.00           C  
ATOM   2309  N   PHE C  35      15.279 -31.210  33.991  1.00  0.00           N  
ATOM   2310  HN  PHE C  35      14.455 -31.797  34.120  1.00  0.00           H  
ATOM   2311  CA  PHE C  35      15.583 -30.146  34.946  1.00  0.00           C  
ATOM   2312  C   PHE C  35      15.207 -30.582  36.337  1.00  0.00           C  
ATOM   2313  O   PHE C  35      14.096 -31.050  36.530  1.00  0.00           O  
ATOM   2314  CB  PHE C  35      14.825 -28.846  34.556  1.00  0.00           C  
ATOM   2315  CG  PHE C  35      14.954 -27.716  35.557  1.00  0.00           C  
ATOM   2316  CD1 PHE C  35      16.188 -27.102  35.789  1.00  0.00           C  
ATOM   2317  CD2 PHE C  35      13.853 -27.303  36.314  1.00  0.00           C  
ATOM   2318  CE1 PHE C  35      16.312 -26.095  36.749  1.00  0.00           C  
ATOM   2319  CE2 PHE C  35      13.983 -26.295  37.272  1.00  0.00           C  
ATOM   2320  CZ  PHE C  35      15.208 -25.697  37.484  1.00  0.00           C  
ATOM   2321  N   PHE C  36      16.134 -30.432  37.299  1.00  0.00           N  
ATOM   2322  HN  PHE C  36      17.043 -30.049  37.041  1.00  0.00           H  
ATOM   2323  CA  PHE C  36      15.902 -30.792  38.703  1.00  0.00           C  
ATOM   2324  C   PHE C  36      15.670 -29.476  39.445  1.00  0.00           C  
ATOM   2325  O   PHE C  36      16.565 -28.621  39.528  1.00  0.00           O  
ATOM   2326  CB  PHE C  36      17.102 -31.583  39.283  1.00  0.00           C  
ATOM   2327  CG  PHE C  36      16.853 -32.012  40.720  1.00  0.00           C  
ATOM   2328  CD1 PHE C  36      16.131 -33.172  41.003  1.00  0.00           C  
ATOM   2329  CD2 PHE C  36      17.278 -31.218  41.785  1.00  0.00           C  
ATOM   2330  CE1 PHE C  36      15.880 -33.552  42.328  1.00  0.00           C  
ATOM   2331  CE2 PHE C  36      17.002 -31.582  43.110  1.00  0.00           C  
ATOM   2332  CZ  PHE C  36      16.324 -32.755  43.373  1.00  0.00           C  
ATOM   2333  N   ASN C  37      14.449 -29.288  39.923  1.00  0.00           N  
ATOM   2334  HN  ASN C  37      13.760 -30.033  39.818  1.00  0.00           H  
ATOM   2335  CA  ASN C  37      14.055 -28.054  40.594  1.00  0.00           C  
ATOM   2336  C   ASN C  37      14.415 -28.140  42.081  1.00  0.00           C  
ATOM   2337  O   ASN C  37      13.690 -28.765  42.861  1.00  0.00           O  
ATOM   2338  CB  ASN C  37      12.552 -27.799  40.354  1.00  0.00           C  
ATOM   2339  CG  ASN C  37      12.025 -26.443  40.713  1.00  0.00           C  
ATOM   2340  OD1 ASN C  37      12.385 -25.850  41.735  1.00  0.00           O  
ATOM   2341  ND2 ASN C  37      11.113 -25.943  39.885  1.00  0.00           N  
ATOM   2342 1HD2 ASN C  37      10.754 -25.020  40.129  1.00  0.00           H  
ATOM   2343 2HD2 ASN C  37      10.816 -26.433  39.041  1.00  0.00           H  
ATOM   2344  N   MET C  38      15.564 -27.513  42.465  1.00  0.00           N  
ATOM   2345  HN  MET C  38      16.087 -26.991  41.762  1.00  0.00           H  
ATOM   2346  CA  MET C  38      16.088 -27.549  43.836  1.00  0.00           C  
ATOM   2347  C   MET C  38      15.143 -26.883  44.843  1.00  0.00           C  
ATOM   2348  O   MET C  38      14.970 -27.402  45.946  1.00  0.00           O  
ATOM   2349  CB  MET C  38      17.520 -26.989  43.915  1.00  0.00           C  
ATOM   2350  CG  MET C  38      18.181 -27.146  45.308  1.00  0.00           C  
ATOM   2351  SD  MET C  38      18.415 -28.867  45.865  1.00  0.00           S  
ATOM   2352  CE  MET C  38      19.847 -29.280  45.002  1.00  0.00           C  
ATOM   2353  N   LYS C  39      14.486 -25.791  44.451  1.00  0.00           N  
ATOM   2354  HN  LYS C  39      14.648 -25.429  43.511  1.00  0.00           H  
ATOM   2355  CA  LYS C  39      13.534 -25.091  45.330  1.00  0.00           C  
ATOM   2356  C   LYS C  39      12.347 -26.017  45.683  1.00  0.00           C  
ATOM   2357  O   LYS C  39      11.956 -26.100  46.843  1.00  0.00           O  
ATOM   2358  CB  LYS C  39      13.066 -23.790  44.638  1.00  0.00           C  
ATOM   2359  CG  LYS C  39      12.242 -22.850  45.498  1.00  0.00           C  
ATOM   2360  CD  LYS C  39      11.835 -21.604  44.692  1.00  0.00           C  
ATOM   2361  CE  LYS C  39      10.893 -20.671  45.429  1.00  0.00           C  
ATOM   2362  NZ  LYS C  39      11.551 -19.976  46.569  1.00  0.00           N  
ATOM   2363  HZ1 LYS C  39      10.918 -19.349  47.065  1.00  0.00           H  
ATOM   2364  HZ2 LYS C  39      12.390 -19.483  46.263  1.00  0.00           H  
ATOM   2365  HZ3 LYS C  39      11.978 -20.646  47.209  1.00  0.00           H  
ATOM   2366  N   TYR C  40      11.823 -26.756  44.690  1.00  0.00           N  
ATOM   2367  HN  TYR C  40      12.227 -26.665  43.758  1.00  0.00           H  
ATOM   2368  CA  TYR C  40      10.700 -27.688  44.872  1.00  0.00           C  
ATOM   2369  C   TYR C  40      11.095 -28.861  45.793  1.00  0.00           C  
ATOM   2370  O   TYR C  40      10.366 -29.177  46.736  1.00  0.00           O  
ATOM   2371  CB  TYR C  40      10.218 -28.214  43.500  1.00  0.00           C  
ATOM   2372  CG  TYR C  40       9.120 -29.247  43.636  1.00  0.00           C  
ATOM   2373  CD1 TYR C  40       7.865 -28.901  44.143  1.00  0.00           C  
ATOM   2374  CD2 TYR C  40       9.335 -30.572  43.276  1.00  0.00           C  
ATOM   2375  CE1 TYR C  40       6.848 -29.852  44.269  1.00  0.00           C  
ATOM   2376  CE2 TYR C  40       8.322 -31.528  43.389  1.00  0.00           C  
ATOM   2377  CZ  TYR C  40       7.081 -31.162  43.879  1.00  0.00           C  
ATOM   2378  OH  TYR C  40       6.101 -32.114  43.985  1.00  0.00           O  
ATOM   2379  HH  TYR C  40       6.261 -33.012  43.718  1.00  0.00           H  
ATOM   2380  N   PHE C  41      12.266 -29.483  45.521  1.00  0.00           N  
ATOM   2381  HN  PHE C  41      12.797 -29.171  44.708  1.00  0.00           H  
ATOM   2382  CA  PHE C  41      12.815 -30.577  46.324  1.00  0.00           C  
ATOM   2383  C   PHE C  41      12.963 -30.136  47.795  1.00  0.00           C  
ATOM   2384  O   PHE C  41      12.516 -30.861  48.680  1.00  0.00           O  
ATOM   2385  CB  PHE C  41      14.159 -31.034  45.733  1.00  0.00           C  
ATOM   2386  CG  PHE C  41      14.858 -32.129  46.511  1.00  0.00           C  
ATOM   2387  CD1 PHE C  41      14.439 -33.452  46.413  1.00  0.00           C  
ATOM   2388  CD2 PHE C  41      15.932 -31.834  47.343  1.00  0.00           C  
ATOM   2389  CE1 PHE C  41      15.090 -34.462  47.135  1.00  0.00           C  
ATOM   2390  CE2 PHE C  41      16.564 -32.841  48.082  1.00  0.00           C  
ATOM   2391  CZ  PHE C  41      16.151 -34.149  47.954  1.00  0.00           C  
ATOM   2392  N   GLU C  42      13.527 -28.932  48.040  1.00  0.00           N  
ATOM   2393  HN  GLU C  42      13.857 -28.382  47.247  1.00  0.00           H  
ATOM   2394  CA  GLU C  42      13.688 -28.377  49.383  1.00  0.00           C  
ATOM   2395  C   GLU C  42      12.350 -28.265  50.107  1.00  0.00           C  
ATOM   2396  O   GLU C  42      12.268 -28.648  51.273  1.00  0.00           O  
ATOM   2397  CB  GLU C  42      14.326 -26.985  49.344  1.00  0.00           C  
ATOM   2398  CG  GLU C  42      15.804 -26.942  49.020  1.00  0.00           C  
ATOM   2399  CD  GLU C  42      16.287 -25.557  48.629  1.00  0.00           C  
ATOM   2400  OE1 GLU C  42      15.458 -24.621  48.553  1.00  0.00           O  
ATOM   2401  OE2 GLU C  42      17.502 -25.412  48.383  1.00  0.00           O  
ATOM   2402  N   ASP C  43      11.325 -27.702  49.432  1.00  0.00           N  
ATOM   2403  HN  ASP C  43      11.491 -27.384  48.477  1.00  0.00           H  
ATOM   2404  CA  ASP C  43       9.991 -27.525  50.000  1.00  0.00           C  
ATOM   2405  C   ASP C  43       9.319 -28.869  50.319  1.00  0.00           C  
ATOM   2406  O   ASP C  43       8.685 -28.990  51.363  1.00  0.00           O  
ATOM   2407  CB  ASP C  43       9.094 -26.628  49.112  1.00  0.00           C  
ATOM   2408  CG  ASP C  43       7.835 -26.143  49.823  1.00  0.00           C  
ATOM   2409  OD1 ASP C  43       7.964 -25.383  50.819  1.00  0.00           O  
ATOM   2410  OD2 ASP C  43       6.720 -26.547  49.405  1.00  0.00           O  
ATOM   2411  N   GLU C  44       9.500 -29.875  49.463  1.00  0.00           N  
ATOM   2412  HN  GLU C  44      10.050 -29.705  48.621  1.00  0.00           H  
ATOM   2413  CA  GLU C  44       8.942 -31.219  49.680  1.00  0.00           C  
ATOM   2414  C   GLU C  44       9.647 -31.962  50.853  1.00  0.00           C  
ATOM   2415  O   GLU C  44       8.998 -32.674  51.617  1.00  0.00           O  
ATOM   2416  CB  GLU C  44       8.992 -32.045  48.374  1.00  0.00           C  
ATOM   2417  CG  GLU C  44       8.058 -31.528  47.278  1.00  0.00           C  
ATOM   2418  CD  GLU C  44       6.603 -31.369  47.685  1.00  0.00           C  
ATOM   2419  OE1 GLU C  44       6.024 -32.357  48.184  1.00  0.00           O  
ATOM   2420  OE2 GLU C  44       6.049 -30.256  47.539  1.00  0.00           O  
ATOM   2421  N   VAL C  45      10.958 -31.750  51.018  1.00  0.00           N  
ATOM   2422  HN  VAL C  45      11.443 -31.151  50.350  1.00  0.00           H  
ATOM   2423  CA  VAL C  45      11.729 -32.343  52.119  1.00  0.00           C  
ATOM   2424  C   VAL C  45      11.326 -31.623  53.411  1.00  0.00           C  
ATOM   2425  O   VAL C  45      11.023 -32.285  54.417  1.00  0.00           O  
ATOM   2426  CB  VAL C  45      13.260 -32.264  51.857  1.00  0.00           C  
ATOM   2427  CG1 VAL C  45      14.065 -32.572  53.134  1.00  0.00           C  
ATOM   2428  CG2 VAL C  45      13.668 -33.199  50.717  1.00  0.00           C  
ATOM   2429  N   HIS C  46      11.284 -30.264  53.370  1.00  0.00           N  
ATOM   2430  HN  HIS C  46      11.538 -29.794  52.501  1.00  0.00           H  
ATOM   2431  CA  HIS C  46      10.887 -29.439  54.527  1.00  0.00           C  
ATOM   2432  C   HIS C  46       9.536 -29.918  55.109  1.00  0.00           C  
ATOM   2433  O   HIS C  46       9.351 -29.951  56.330  1.00  0.00           O  
ATOM   2434  CB  HIS C  46      10.824 -27.944  54.146  1.00  0.00           C  
ATOM   2435  CG  HIS C  46      10.468 -27.043  55.290  1.00  0.00           C  
ATOM   2436  ND1 HIS C  46       9.153 -26.693  55.556  1.00  0.00           N  
ATOM   2437  HD1 HIS C  46       8.325 -26.964  55.025  1.00  0.00           H  
ATOM   2438  CD2 HIS C  46      11.263 -26.486  56.231  1.00  0.00           C  
ATOM   2439  CE1 HIS C  46       9.192 -25.935  56.641  1.00  0.00           C  
ATOM   2440  NE2 HIS C  46      10.437 -25.775  57.081  1.00  0.00           N  
ATOM   2441  HE2 HIS C  46      10.727 -25.230  57.893  1.00  0.00           H  
ATOM   2442  N   ASN C  47       8.619 -30.318  54.227  1.00  0.00           N  
ATOM   2443  HN  ASN C  47       8.866 -30.300  53.237  1.00  0.00           H  
ATOM   2444  CA  ASN C  47       7.286 -30.779  54.592  1.00  0.00           C  
ATOM   2445  C   ASN C  47       7.170 -32.283  54.862  1.00  0.00           C  
ATOM   2446  O   ASN C  47       6.076 -32.763  55.186  1.00  0.00           O  
ATOM   2447  CB  ASN C  47       6.299 -30.335  53.515  1.00  0.00           C  
ATOM   2448  CG  ASN C  47       6.046 -28.845  53.568  1.00  0.00           C  
ATOM   2449  OD1 ASN C  47       6.346 -28.106  52.633  1.00  0.00           O  
ATOM   2450  ND2 ASN C  47       5.567 -28.356  54.699  1.00  0.00           N  
ATOM   2451 1HD2 ASN C  47       5.396 -27.351  54.735  1.00  0.00           H  
ATOM   2452 2HD2 ASN C  47       5.318 -28.969  55.475  1.00  0.00           H  
ATOM   2453  N   GLY C  48       8.282 -33.016  54.734  1.00  0.00           N  
ATOM   2454  HN  GLY C  48       9.147 -32.551  54.459  1.00  0.00           H  
ATOM   2455  CA  GLY C  48       8.303 -34.458  54.974  1.00  0.00           C  
ATOM   2456  C   GLY C  48       7.441 -35.264  54.015  1.00  0.00           C  
ATOM   2457  O   GLY C  48       6.927 -36.316  54.400  1.00  0.00           O  
ATOM   2458  N   ASN C  49       7.256 -34.781  52.746  1.00  0.00           N  
ATOM   2459  HN  ASN C  49       7.697 -33.898  52.488  1.00  0.00           H  
ATOM   2460  CA  ASN C  49       6.444 -35.488  51.741  1.00  0.00           C  
ATOM   2461  C   ASN C  49       7.339 -36.496  51.056  1.00  0.00           C  
ATOM   2462  O   ASN C  49       7.693 -36.324  49.890  1.00  0.00           O  
ATOM   2463  CB  ASN C  49       5.834 -34.487  50.699  1.00  0.00           C  
ATOM   2464  CG  ASN C  49       4.874 -33.499  51.327  1.00  0.00           C  
ATOM   2465  OD1 ASN C  49       4.251 -33.776  52.355  1.00  0.00           O  
ATOM   2466  ND2 ASN C  49       4.745 -32.319  50.749  1.00  0.00           N  
ATOM   2467 1HD2 ASN C  49       5.260 -32.090  49.899  1.00  0.00           H  
ATOM   2468 2HD2 ASN C  49       4.098 -31.653  51.172  1.00  0.00           H  
ATOM   2469  N   TRP C  50       7.715 -37.540  51.800  1.00  0.00           N  
ATOM   2470  HN  TRP C  50       7.297 -37.620  52.727  1.00  0.00           H  
ATOM   2471  CA  TRP C  50       8.664 -38.573  51.415  1.00  0.00           C  
ATOM   2472  C   TRP C  50       8.296 -39.373  50.167  1.00  0.00           C  
ATOM   2473  O   TRP C  50       9.196 -39.655  49.367  1.00  0.00           O  
ATOM   2474  CB  TRP C  50       8.941 -39.510  52.606  1.00  0.00           C  
ATOM   2475  CG  TRP C  50       9.288 -38.800  53.892  1.00  0.00           C  
ATOM   2476  CD1 TRP C  50       8.683 -38.978  55.103  1.00  0.00           C  
ATOM   2477  CD2 TRP C  50      10.332 -37.824  54.105  1.00  0.00           C  
ATOM   2478  NE1 TRP C  50       9.271 -38.173  56.051  1.00  0.00           N  
ATOM   2479  HE1 TRP C  50       9.000 -38.123  57.033  1.00  0.00           H  
ATOM   2480  CE2 TRP C  50      10.279 -37.449  55.468  1.00  0.00           C  
ATOM   2481  CE3 TRP C  50      11.260 -37.177  53.262  1.00  0.00           C  
ATOM   2482  CZ2 TRP C  50      11.158 -36.509  56.023  1.00  0.00           C  
ATOM   2483  CZ3 TRP C  50      12.093 -36.204  53.802  1.00  0.00           C  
ATOM   2484  CH2 TRP C  50      12.055 -35.897  55.173  1.00  0.00           C  
ATOM   2485  N   ASP C  51       7.013 -39.739  49.971  1.00  0.00           N  
ATOM   2486  HN  ASP C  51       6.300 -39.503  50.661  1.00  0.00           H  
ATOM   2487  CA  ASP C  51       6.649 -40.483  48.750  1.00  0.00           C  
ATOM   2488  C   ASP C  51       6.922 -39.608  47.518  1.00  0.00           C  
ATOM   2489  O   ASP C  51       7.516 -40.081  46.548  1.00  0.00           O  
ATOM   2490  CB  ASP C  51       5.170 -40.936  48.751  1.00  0.00           C  
ATOM   2491  CG  ASP C  51       4.788 -41.910  49.864  1.00  0.00           C  
ATOM   2492  OD1 ASP C  51       5.697 -42.493  50.482  1.00  0.00           O  
ATOM   2493  OD2 ASP C  51       3.575 -42.106  50.092  1.00  0.00           O  
ATOM   2494  N   GLU C  52       6.506 -38.334  47.575  1.00  0.00           N  
ATOM   2495  HN  GLU C  52       6.024 -38.019  48.417  1.00  0.00           H  
ATOM   2496  CA  GLU C  52       6.708 -37.376  46.493  1.00  0.00           C  
ATOM   2497  C   GLU C  52       8.183 -37.076  46.268  1.00  0.00           C  
ATOM   2498  O   GLU C  52       8.610 -37.029  45.113  1.00  0.00           O  
ATOM   2499  CB  GLU C  52       5.891 -36.083  46.704  1.00  0.00           C  
ATOM   2500  CG  GLU C  52       6.119 -35.007  45.630  1.00  0.00           C  
ATOM   2501  CD  GLU C  52       5.925 -35.393  44.174  1.00  0.00           C  
ATOM   2502  OE1 GLU C  52       5.223 -36.389  43.889  1.00  0.00           O  
ATOM   2503  OE2 GLU C  52       6.492 -34.691  43.308  1.00  0.00           O  
ATOM   2504  N   VAL C  53       8.967 -36.931  47.353  1.00  0.00           N  
ATOM   2505  HN  VAL C  53       8.529 -36.976  48.273  1.00  0.00           H  
ATOM   2506  CA  VAL C  53      10.424 -36.710  47.285  1.00  0.00           C  
ATOM   2507  C   VAL C  53      11.104 -37.862  46.504  1.00  0.00           C  
ATOM   2508  O   VAL C  53      11.973 -37.610  45.675  1.00  0.00           O  
ATOM   2509  CB  VAL C  53      11.035 -36.542  48.705  1.00  0.00           C  
ATOM   2510  CG1 VAL C  53      12.559 -36.676  48.680  1.00  0.00           C  
ATOM   2511  CG2 VAL C  53      10.624 -35.206  49.336  1.00  0.00           C  
ATOM   2512  N   GLU C  54      10.723 -39.118  46.794  1.00  0.00           N  
ATOM   2513  HN  GLU C  54      10.004 -39.259  47.503  1.00  0.00           H  
ATOM   2514  CA  GLU C  54      11.302 -40.300  46.129  1.00  0.00           C  
ATOM   2515  C   GLU C  54      10.858 -40.433  44.693  1.00  0.00           C  
ATOM   2516  O   GLU C  54      11.688 -40.754  43.837  1.00  0.00           O  
ATOM   2517  CB  GLU C  54      10.972 -41.579  46.909  1.00  0.00           C  
ATOM   2518  CG  GLU C  54      11.786 -41.664  48.192  1.00  0.00           C  
ATOM   2519  CD  GLU C  54      12.368 -43.019  48.529  1.00  0.00           C  
ATOM   2520  OE1 GLU C  54      12.398 -43.908  47.648  1.00  0.00           O  
ATOM   2521  OE2 GLU C  54      12.800 -43.189  49.691  1.00  0.00           O  
ATOM   2522  N   LYS C  55       9.567 -40.183  44.407  1.00  0.00           N  
ATOM   2523  HN  LYS C  55       8.919 -39.954  45.161  1.00  0.00           H  
ATOM   2524  CA  LYS C  55       9.073 -40.237  43.007  1.00  0.00           C  
ATOM   2525  C   LYS C  55       9.780 -39.172  42.170  1.00  0.00           C  
ATOM   2526  O   LYS C  55      10.159 -39.432  41.020  1.00  0.00           O  
ATOM   2527  CB  LYS C  55       7.550 -39.992  42.950  1.00  0.00           C  
ATOM   2528  CG  LYS C  55       6.727 -41.202  43.443  1.00  0.00           C  
ATOM   2529  CD  LYS C  55       5.217 -40.988  43.268  1.00  0.00           C  
ATOM   2530  CE  LYS C  55       4.584 -40.184  44.382  1.00  0.00           C  
ATOM   2531  NZ  LYS C  55       3.319 -39.544  43.936  1.00  0.00           N  
ATOM   2532  HZ1 LYS C  55       2.892 -39.002  44.687  1.00  0.00           H  
ATOM   2533  HZ2 LYS C  55       2.668 -40.229  43.553  1.00  0.00           H  
ATOM   2534  HZ3 LYS C  55       3.461 -38.977  43.100  1.00  0.00           H  
ATOM   2535  N   TYR C  56       9.938 -37.963  42.736  1.00  0.00           N  
ATOM   2536  HN  TYR C  56       9.579 -37.808  43.678  1.00  0.00           H  
ATOM   2537  CA  TYR C  56      10.611 -36.857  42.041  1.00  0.00           C  
ATOM   2538  C   TYR C  56      12.071 -37.234  41.694  1.00  0.00           C  
ATOM   2539  O   TYR C  56      12.470 -37.113  40.536  1.00  0.00           O  
ATOM   2540  CB  TYR C  56      10.543 -35.559  42.852  1.00  0.00           C  
ATOM   2541  CG  TYR C  56      10.964 -34.354  42.046  1.00  0.00           C  
ATOM   2542  CD1 TYR C  56      10.161 -33.864  41.013  1.00  0.00           C  
ATOM   2543  CD2 TYR C  56      12.161 -33.698  42.310  1.00  0.00           C  
ATOM   2544  CE1 TYR C  56      10.566 -32.779  40.231  1.00  0.00           C  
ATOM   2545  CE2 TYR C  56      12.554 -32.582  41.562  1.00  0.00           C  
ATOM   2546  CZ  TYR C  56      11.749 -32.122  40.532  1.00  0.00           C  
ATOM   2547  OH  TYR C  56      12.137 -31.029  39.794  1.00  0.00           O  
ATOM   2548  HH  TYR C  56      12.948 -30.579  40.000  1.00  0.00           H  
ATOM   2549  N   LEU C  57      12.834 -37.712  42.687  1.00  0.00           N  
ATOM   2550  HN  LEU C  57      12.432 -37.751  43.623  1.00  0.00           H  
ATOM   2551  CA  LEU C  57      14.212 -38.183  42.510  1.00  0.00           C  
ATOM   2552  C   LEU C  57      14.310 -39.310  41.476  1.00  0.00           C  
ATOM   2553  O   LEU C  57      15.271 -39.362  40.713  1.00  0.00           O  
ATOM   2554  CB  LEU C  57      14.777 -38.687  43.858  1.00  0.00           C  
ATOM   2555  CG  LEU C  57      15.254 -37.624  44.832  1.00  0.00           C  
ATOM   2556  CD1 LEU C  57      15.507 -38.257  46.215  1.00  0.00           C  
ATOM   2557  CD2 LEU C  57      16.531 -36.923  44.326  1.00  0.00           C  
ATOM   2558  N   SER C  58      13.318 -40.210  41.447  1.00  0.00           N  
ATOM   2559  HN  SER C  58      12.550 -40.097  42.109  1.00  0.00           H  
ATOM   2560  CA  SER C  58      13.267 -41.347  40.524  1.00  0.00           C  
ATOM   2561  C   SER C  58      13.261 -40.961  39.024  1.00  0.00           C  
ATOM   2562  O   SER C  58      13.587 -41.796  38.192  1.00  0.00           O  
ATOM   2563  CB  SER C  58      12.088 -42.265  40.859  1.00  0.00           C  
ATOM   2564  OG  SER C  58      10.908 -41.875  40.168  1.00  0.00           O  
ATOM   2565  HG  SER C  58      10.177 -42.445  40.376  1.00  0.00           H  
ATOM   2566  N   GLY C  59      12.935 -39.712  38.685  1.00  0.00           N  
ATOM   2567  HN  GLY C  59      12.626 -39.059  39.405  1.00  0.00           H  
ATOM   2568  CA  GLY C  59      13.015 -39.271  37.298  1.00  0.00           C  
ATOM   2569  C   GLY C  59      14.450 -38.930  36.911  1.00  0.00           C  
ATOM   2570  O   GLY C  59      14.752 -38.694  35.738  1.00  0.00           O  
ATOM   2571  N   PHE C  60      15.358 -38.902  37.895  1.00  0.00           N  
ATOM   2572  HN  PHE C  60      15.082 -39.176  38.838  1.00  0.00           H  
ATOM   2573  CA  PHE C  60      16.748 -38.483  37.642  1.00  0.00           C  
ATOM   2574  C   PHE C  60      17.766 -39.553  37.964  1.00  0.00           C  
ATOM   2575  O   PHE C  60      18.870 -39.532  37.421  1.00  0.00           O  
ATOM   2576  CB  PHE C  60      17.065 -37.233  38.483  1.00  0.00           C  
ATOM   2577  CG  PHE C  60      16.127 -36.091  38.202  1.00  0.00           C  
ATOM   2578  CD1 PHE C  60      14.917 -35.980  38.882  1.00  0.00           C  
ATOM   2579  CD2 PHE C  60      16.410 -35.168  37.191  1.00  0.00           C  
ATOM   2580  CE1 PHE C  60      14.016 -34.950  38.583  1.00  0.00           C  
ATOM   2581  CE2 PHE C  60      15.508 -34.139  36.896  1.00  0.00           C  
ATOM   2582  CZ  PHE C  60      14.322 -34.041  37.598  1.00  0.00           C  
ATOM   2583  N   THR C  61      17.440 -40.438  38.897  1.00  0.00           N  
ATOM   2584  HN  THR C  61      16.514 -40.405  39.324  1.00  0.00           H  
ATOM   2585  CA  THR C  61      18.396 -41.459  39.318  1.00  0.00           C  
ATOM   2586  C   THR C  61      17.717 -42.680  39.916  1.00  0.00           C  
ATOM   2587  O   THR C  61      16.622 -42.579  40.460  1.00  0.00           O  
ATOM   2588  CB  THR C  61      19.421 -40.857  40.362  1.00  0.00           C  
ATOM   2589  OG1 THR C  61      20.444 -41.820  40.630  1.00  0.00           O  
ATOM   2590  HG1 THR C  61      21.059 -41.459  41.257  1.00  0.00           H  
ATOM   2591  CG2 THR C  61      18.764 -40.450  41.697  1.00  0.00           C  
ATOM   2592  N   LYS C  62      18.423 -43.825  39.862  1.00  0.00           N  
ATOM   2593  HN  LYS C  62      19.280 -43.830  39.310  1.00  0.00           H  
ATOM   2594  CA  LYS C  62      18.043 -45.058  40.541  1.00  0.00           C  
ATOM   2595  C   LYS C  62      18.856 -45.025  41.833  1.00  0.00           C  
ATOM   2596  O   LYS C  62      19.891 -44.350  41.894  1.00  0.00           O  
ATOM   2597  CB  LYS C  62      18.398 -46.286  39.689  1.00  0.00           C  
ATOM   2598  CG  LYS C  62      17.599 -46.365  38.392  1.00  0.00           C  
ATOM   2599  CD  LYS C  62      17.989 -47.560  37.564  1.00  0.00           C  
ATOM   2600  CE  LYS C  62      17.028 -47.805  36.422  1.00  0.00           C  
ATOM   2601  NZ  LYS C  62      16.665 -49.247  36.313  1.00  0.00           N  
ATOM   2602  HZ1 LYS C  62      16.017 -49.412  35.543  1.00  0.00           H  
ATOM   2603  HZ2 LYS C  62      16.297 -49.607  37.194  1.00  0.00           H  
ATOM   2604  HZ3 LYS C  62      17.494 -49.836  36.236  1.00  0.00           H  
ATOM   2605  N   VAL C  63      18.387 -45.729  42.872  1.00  0.00           N  
ATOM   2606  HN  VAL C  63      17.511 -46.233  42.735  1.00  0.00           H  
ATOM   2607  CA  VAL C  63      19.020 -45.838  44.182  1.00  0.00           C  
ATOM   2608  C   VAL C  63      20.489 -46.276  44.102  1.00  0.00           C  
ATOM   2609  O   VAL C  63      21.326 -45.741  44.815  1.00  0.00           O  
ATOM   2610  CB  VAL C  63      18.205 -46.831  45.068  1.00  0.00           C  
ATOM   2611  CG1 VAL C  63      18.685 -46.809  46.519  1.00  0.00           C  
ATOM   2612  CG2 VAL C  63      16.692 -46.545  44.982  1.00  0.00           C  
ATOM   2613  N   ASP C  64      20.795 -47.258  43.252  1.00  0.00           N  
ATOM   2614  HN  ASP C  64      20.057 -47.601  42.637  1.00  0.00           H  
ATOM   2615  CA  ASP C  64      22.119 -47.877  43.141  1.00  0.00           C  
ATOM   2616  C   ASP C  64      22.988 -47.334  42.001  1.00  0.00           C  
ATOM   2617  O   ASP C  64      23.982 -47.957  41.649  1.00  0.00           O  
ATOM   2618  CB  ASP C  64      21.943 -49.409  43.027  1.00  0.00           C  
ATOM   2619  CG  ASP C  64      21.172 -49.875  41.787  1.00  0.00           C  
ATOM   2620  OD1 ASP C  64      20.540 -49.019  41.109  1.00  0.00           O  
ATOM   2621  OD2 ASP C  64      21.185 -51.084  41.507  1.00  0.00           O  
ATOM   2622  N   ASP C  65      22.620 -46.184  41.427  1.00  0.00           N  
ATOM   2623  HN  ASP C  65      21.796 -45.708  41.795  1.00  0.00           H  
ATOM   2624  CA  ASP C  65      23.326 -45.567  40.304  1.00  0.00           C  
ATOM   2625  C   ASP C  65      24.777 -45.242  40.542  1.00  0.00           C  
ATOM   2626  O   ASP C  65      25.604 -45.439  39.658  1.00  0.00           O  
ATOM   2627  CB  ASP C  65      22.609 -44.293  39.881  1.00  0.00           C  
ATOM   2628  CG  ASP C  65      21.848 -44.489  38.608  1.00  0.00           C  
ATOM   2629  OD1 ASP C  65      22.271 -45.334  37.799  1.00  0.00           O  
ATOM   2630  OD2 ASP C  65      20.830 -43.792  38.414  1.00  0.00           O  
ATOM   2631  N   ASN C  66      25.065 -44.680  41.721  1.00  0.00           N  
ATOM   2632  HN  ASN C  66      24.287 -44.531  42.363  1.00  0.00           H  
ATOM   2633  CA  ASN C  66      26.383 -44.261  42.175  1.00  0.00           C  
ATOM   2634  C   ASN C  66      26.299 -44.028  43.680  1.00  0.00           C  
ATOM   2635  O   ASN C  66      25.205 -44.113  44.247  1.00  0.00           O  
ATOM   2636  CB  ASN C  66      26.898 -43.019  41.391  1.00  0.00           C  
ATOM   2637  CG  ASN C  66      26.114 -41.736  41.562  1.00  0.00           C  
ATOM   2638  OD1 ASN C  66      25.904 -41.235  42.668  1.00  0.00           O  
ATOM   2639  ND2 ASN C  66      25.744 -41.120  40.463  1.00  0.00           N  
ATOM   2640 1HD2 ASN C  66      25.918 -41.535  39.547  1.00  0.00           H  
ATOM   2641 2HD2 ASN C  66      25.216 -40.255  40.578  1.00  0.00           H  
ATOM   2642  N   ARG C  67      27.445 -43.760  44.328  1.00  0.00           N  
ATOM   2643  HN  ARG C  67      28.299 -43.675  43.776  1.00  0.00           H  
ATOM   2644  CA  ARG C  67      27.543 -43.582  45.779  1.00  0.00           C  
ATOM   2645  C   ARG C  67      26.749 -42.370  46.315  1.00  0.00           C  
ATOM   2646  O   ARG C  67      26.258 -42.434  47.444  1.00  0.00           O  
ATOM   2647  CB  ARG C  67      29.020 -43.558  46.242  1.00  0.00           C  
ATOM   2648  CG  ARG C  67      29.863 -42.383  45.723  1.00  0.00           C  
ATOM   2649  CD  ARG C  67      31.224 -42.332  46.406  1.00  0.00           C  
ATOM   2650  NE  ARG C  67      31.942 -41.087  46.124  1.00  0.00           N  
ATOM   2651  HE  ARG C  67      32.390 -40.993  45.213  1.00  0.00           H  
ATOM   2652  CZ  ARG C  67      32.049 -40.070  46.977  1.00  0.00           C  
ATOM   2653  NH1 ARG C  67      31.493 -40.142  48.182  1.00  0.00           N  
ATOM   2654 1HH1 ARG C  67      31.575 -39.363  48.835  1.00  0.00           H  
ATOM   2655 2HH1 ARG C  67      30.980 -40.983  48.446  1.00  0.00           H  
ATOM   2656  NH2 ARG C  67      32.717 -38.976  46.633  1.00  0.00           N  
ATOM   2657 1HH2 ARG C  67      32.799 -38.197  47.286  1.00  0.00           H  
ATOM   2658 2HH2 ARG C  67      33.144 -38.921  45.708  1.00  0.00           H  
ATOM   2659  N   TYR C  68      26.602 -41.290  45.511  1.00  0.00           N  
ATOM   2660  HN  TYR C  68      27.027 -41.311  44.584  1.00  0.00           H  
ATOM   2661  CA  TYR C  68      25.855 -40.086  45.916  1.00  0.00           C  
ATOM   2662  C   TYR C  68      24.364 -40.364  45.978  1.00  0.00           C  
ATOM   2663  O   TYR C  68      23.732 -40.027  46.974  1.00  0.00           O  
ATOM   2664  CB  TYR C  68      26.143 -38.899  44.994  1.00  0.00           C  
ATOM   2665  CG  TYR C  68      27.609 -38.588  44.840  1.00  0.00           C  
ATOM   2666  CD1 TYR C  68      28.296 -37.867  45.815  1.00  0.00           C  
ATOM   2667  CD2 TYR C  68      28.312 -38.990  43.705  1.00  0.00           C  
ATOM   2668  CE1 TYR C  68      29.649 -37.564  45.669  1.00  0.00           C  
ATOM   2669  CE2 TYR C  68      29.663 -38.689  43.547  1.00  0.00           C  
ATOM   2670  CZ  TYR C  68      30.328 -37.976  44.532  1.00  0.00           C  
ATOM   2671  OH  TYR C  68      31.656 -37.669  44.369  1.00  0.00           O  
ATOM   2672  HH  TYR C  68      32.112 -37.180  45.044  1.00  0.00           H  
ATOM   2673  N   SER C  69      23.803 -41.005  44.919  1.00  0.00           N  
ATOM   2674  HN  SER C  69      24.396 -41.213  44.115  1.00  0.00           H  
ATOM   2675  CA  SER C  69      22.394 -41.416  44.863  1.00  0.00           C  
ATOM   2676  C   SER C  69      22.055 -42.365  46.010  1.00  0.00           C  
ATOM   2677  O   SER C  69      21.015 -42.215  46.637  1.00  0.00           O  
ATOM   2678  CB  SER C  69      22.088 -42.087  43.531  1.00  0.00           C  
ATOM   2679  OG  SER C  69      22.221 -41.105  42.512  1.00  0.00           O  
ATOM   2680  HG  SER C  69      22.030 -41.524  41.681  1.00  0.00           H  
ATOM   2681  N   MET C  70      22.931 -43.335  46.272  1.00  0.00           N  
ATOM   2682  HN  MET C  70      23.756 -43.401  45.677  1.00  0.00           H  
ATOM   2683  CA  MET C  70      22.793 -44.313  47.354  1.00  0.00           C  
ATOM   2684  C   MET C  70      22.622 -43.591  48.714  1.00  0.00           C  
ATOM   2685  O   MET C  70      21.684 -43.864  49.463  1.00  0.00           O  
ATOM   2686  CB  MET C  70      24.067 -45.163  47.388  1.00  0.00           C  
ATOM   2687  CG  MET C  70      23.829 -46.590  47.777  1.00  0.00           C  
ATOM   2688  SD  MET C  70      24.005 -47.646  46.305  1.00  0.00           S  
ATOM   2689  CE  MET C  70      25.799 -47.625  46.079  1.00  0.00           C  
ATOM   2690  N   LYS C  71      23.523 -42.650  48.994  1.00  0.00           N  
ATOM   2691  HN  LYS C  71      24.241 -42.468  48.293  1.00  0.00           H  
ATOM   2692  CA  LYS C  71      23.568 -41.859  50.218  1.00  0.00           C  
ATOM   2693  C   LYS C  71      22.346 -40.948  50.322  1.00  0.00           C  
ATOM   2694  O   LYS C  71      21.796 -40.835  51.416  1.00  0.00           O  
ATOM   2695  CB  LYS C  71      24.892 -41.074  50.297  1.00  0.00           C  
ATOM   2696  CG  LYS C  71      25.079 -40.230  51.551  1.00  0.00           C  
ATOM   2697  CD  LYS C  71      25.539 -40.996  52.785  1.00  0.00           C  
ATOM   2698  CE  LYS C  71      25.800 -40.077  53.958  1.00  0.00           C  
ATOM   2699  NZ  LYS C  71      26.621 -38.886  53.589  1.00  0.00           N  
ATOM   2700  HZ1 LYS C  71      26.797 -38.266  54.380  1.00  0.00           H  
ATOM   2701  HZ2 LYS C  71      26.198 -38.377  52.813  1.00  0.00           H  
ATOM   2702  HZ3 LYS C  71      27.495 -39.168  53.145  1.00  0.00           H  
ATOM   2703  N   ILE C  72      21.894 -40.339  49.181  1.00  0.00           N  
ATOM   2704  HN  ILE C  72      22.413 -40.494  48.317  1.00  0.00           H  
ATOM   2705  CA  ILE C  72      20.708 -39.478  49.129  1.00  0.00           C  
ATOM   2706  C   ILE C  72      19.490 -40.247  49.647  1.00  0.00           C  
ATOM   2707  O   ILE C  72      18.841 -39.776  50.572  1.00  0.00           O  
ATOM   2708  CB  ILE C  72      20.470 -38.878  47.693  1.00  0.00           C  
ATOM   2709  CG1 ILE C  72      21.520 -37.798  47.373  1.00  0.00           C  
ATOM   2710  CG2 ILE C  72      19.028 -38.299  47.535  1.00  0.00           C  
ATOM   2711  CD1 ILE C  72      21.640 -37.410  45.833  1.00  0.00           C  
ATOM   2712  N   PHE C  73      19.181 -41.411  49.041  1.00  0.00           N  
ATOM   2713  HN  PHE C  73      19.779 -41.730  48.279  1.00  0.00           H  
ATOM   2714  CA  PHE C  73      18.036 -42.243  49.414  1.00  0.00           C  
ATOM   2715  C   PHE C  73      18.136 -42.776  50.822  1.00  0.00           C  
ATOM   2716  O   PHE C  73      17.135 -42.769  51.536  1.00  0.00           O  
ATOM   2717  CB  PHE C  73      17.785 -43.371  48.415  1.00  0.00           C  
ATOM   2718  CG  PHE C  73      17.192 -42.901  47.109  1.00  0.00           C  
ATOM   2719  CD1 PHE C  73      15.817 -42.850  46.932  1.00  0.00           C  
ATOM   2720  CD2 PHE C  73      18.011 -42.587  46.027  1.00  0.00           C  
ATOM   2721  CE1 PHE C  73      15.267 -42.432  45.706  1.00  0.00           C  
ATOM   2722  CE2 PHE C  73      17.462 -42.177  44.804  1.00  0.00           C  
ATOM   2723  CZ  PHE C  73      16.095 -42.094  44.658  1.00  0.00           C  
ATOM   2724  N   PHE C  74      19.333 -43.234  51.218  1.00  0.00           N  
ATOM   2725  HN  PHE C  74      20.097 -43.236  50.542  1.00  0.00           H  
ATOM   2726  CA  PHE C  74      19.601 -43.732  52.573  1.00  0.00           C  
ATOM   2727  C   PHE C  74      19.257 -42.691  53.626  1.00  0.00           C  
ATOM   2728  O   PHE C  74      18.566 -43.012  54.588  1.00  0.00           O  
ATOM   2729  CB  PHE C  74      21.074 -44.180  52.722  1.00  0.00           C  
ATOM   2730  CG  PHE C  74      21.421 -44.561  54.141  1.00  0.00           C  
ATOM   2731  CD1 PHE C  74      20.979 -45.764  54.683  1.00  0.00           C  
ATOM   2732  CD2 PHE C  74      22.143 -43.693  54.955  1.00  0.00           C  
ATOM   2733  CE1 PHE C  74      21.252 -46.090  56.028  1.00  0.00           C  
ATOM   2734  CE2 PHE C  74      22.398 -44.011  56.296  1.00  0.00           C  
ATOM   2735  CZ  PHE C  74      21.959 -45.211  56.817  1.00  0.00           C  
ATOM   2736  N   GLU C  75      19.755 -41.460  53.455  1.00  0.00           N  
ATOM   2737  HN  GLU C  75      20.325 -41.281  52.628  1.00  0.00           H  
ATOM   2738  CA  GLU C  75      19.525 -40.352  54.393  1.00  0.00           C  
ATOM   2739  C   GLU C  75      18.038 -40.016  54.521  1.00  0.00           C  
ATOM   2740  O   GLU C  75      17.568 -39.801  55.631  1.00  0.00           O  
ATOM   2741  CB  GLU C  75      20.351 -39.095  53.995  1.00  0.00           C  
ATOM   2742  CG  GLU C  75      21.851 -39.242  54.216  1.00  0.00           C  
ATOM   2743  CD  GLU C  75      22.280 -39.587  55.633  1.00  0.00           C  
ATOM   2744  OE1 GLU C  75      21.625 -39.107  56.585  1.00  0.00           O  
ATOM   2745  OE2 GLU C  75      23.246 -40.367  55.792  1.00  0.00           O  
ATOM   2746  N   ILE C  76      17.291 -40.003  53.397  1.00  0.00           N  
ATOM   2747  HN  ILE C  76      17.744 -40.199  52.504  1.00  0.00           H  
ATOM   2748  CA  ILE C  76      15.856 -39.718  53.411  1.00  0.00           C  
ATOM   2749  C   ILE C  76      15.087 -40.800  54.164  1.00  0.00           C  
ATOM   2750  O   ILE C  76      14.193 -40.484  54.945  1.00  0.00           O  
ATOM   2751  CB  ILE C  76      15.323 -39.587  51.956  1.00  0.00           C  
ATOM   2752  CG1 ILE C  76      15.859 -38.290  51.291  1.00  0.00           C  
ATOM   2753  CG2 ILE C  76      13.777 -39.653  51.929  1.00  0.00           C  
ATOM   2754  CD1 ILE C  76      15.816 -38.386  49.700  1.00  0.00           C  
ATOM   2755  N   ARG C  77      15.386 -42.077  53.859  1.00  0.00           N  
ATOM   2756  HN  ARG C  77      16.114 -42.256  53.168  1.00  0.00           H  
ATOM   2757  CA  ARG C  77      14.711 -43.221  54.477  1.00  0.00           C  
ATOM   2758  C   ARG C  77      15.076 -43.335  55.959  1.00  0.00           C  
ATOM   2759  O   ARG C  77      14.205 -43.640  56.765  1.00  0.00           O  
ATOM   2760  CB  ARG C  77      15.013 -44.492  53.696  1.00  0.00           C  
ATOM   2761  CG  ARG C  77      14.441 -44.393  52.279  1.00  0.00           C  
ATOM   2762  CD  ARG C  77      14.982 -45.488  51.390  1.00  0.00           C  
ATOM   2763  NE  ARG C  77      14.302 -45.464  50.097  1.00  0.00           N  
ATOM   2764  HE  ARG C  77      13.706 -44.662  49.890  1.00  0.00           H  
ATOM   2765  CZ  ARG C  77      14.403 -46.409  49.173  1.00  0.00           C  
ATOM   2766  NH1 ARG C  77      15.174 -47.472  49.377  1.00  0.00           N  
ATOM   2767 1HH1 ARG C  77      15.687 -47.557  50.255  1.00  0.00           H  
ATOM   2768 2HH1 ARG C  77      15.252 -48.199  48.666  1.00  0.00           H  
ATOM   2769  NH2 ARG C  77      13.739 -46.299  48.036  1.00  0.00           N  
ATOM   2770 1HH2 ARG C  77      13.147 -45.483  47.879  1.00  0.00           H  
ATOM   2771 2HH2 ARG C  77      13.817 -47.026  47.325  1.00  0.00           H  
ATOM   2772  N   LYS C  78      16.333 -43.014  56.317  1.00  0.00           N  
ATOM   2773  HN  LYS C  78      16.993 -42.765  55.580  1.00  0.00           H  
ATOM   2774  CA  LYS C  78      16.814 -43.000  57.712  1.00  0.00           C  
ATOM   2775  C   LYS C  78      16.018 -41.939  58.499  1.00  0.00           C  
ATOM   2776  O   LYS C  78      15.595 -42.213  59.618  1.00  0.00           O  
ATOM   2777  CB  LYS C  78      18.316 -42.684  57.778  1.00  0.00           C  
ATOM   2778  CG  LYS C  78      18.906 -42.821  59.192  1.00  0.00           C  
ATOM   2779  CD  LYS C  78      20.157 -41.964  59.365  1.00  0.00           C  
ATOM   2780  CE  LYS C  78      20.656 -42.049  60.785  1.00  0.00           C  
ATOM   2781  NZ  LYS C  78      21.856 -41.204  61.006  1.00  0.00           N  
ATOM   2782  HZ1 LYS C  78      22.194 -41.262  61.967  1.00  0.00           H  
ATOM   2783  HZ2 LYS C  78      21.683 -40.237  60.732  1.00  0.00           H  
ATOM   2784  HZ3 LYS C  78      22.595 -41.430  60.340  1.00  0.00           H  
ATOM   2785  N   GLN C  79      15.803 -40.750  57.903  1.00  0.00           N  
ATOM   2786  HN  GLN C  79      16.205 -40.594  56.979  1.00  0.00           H  
ATOM   2787  CA  GLN C  79      15.021 -39.665  58.512  1.00  0.00           C  
ATOM   2788  C   GLN C  79      13.544 -40.048  58.743  1.00  0.00           C  
ATOM   2789  O   GLN C  79      13.036 -39.819  59.839  1.00  0.00           O  
ATOM   2790  CB  GLN C  79      15.159 -38.374  57.703  1.00  0.00           C  
ATOM   2791  CG  GLN C  79      14.477 -37.131  58.311  1.00  0.00           C  
ATOM   2792  CD  GLN C  79      14.832 -36.830  59.753  1.00  0.00           C  
ATOM   2793  OE1 GLN C  79      15.929 -37.128  60.244  1.00  0.00           O  
ATOM   2794  NE2 GLN C  79      13.910 -36.191  60.455  1.00  0.00           N  
ATOM   2795 1HE2 GLN C  79      14.149 -35.988  61.426  1.00  0.00           H  
ATOM   2796 2HE2 GLN C  79      13.006 -35.946  60.051  1.00  0.00           H  
ATOM   2797  N   LYS C  80      12.877 -40.657  57.728  1.00  0.00           N  
ATOM   2798  HN  LYS C  80      13.368 -40.785  56.843  1.00  0.00           H  
ATOM   2799  CA  LYS C  80      11.486 -41.146  57.824  1.00  0.00           C  
ATOM   2800  C   LYS C  80      11.356 -42.139  59.001  1.00  0.00           C  
ATOM   2801  O   LYS C  80      10.397 -42.049  59.774  1.00  0.00           O  
ATOM   2802  CB  LYS C  80      11.079 -41.842  56.510  1.00  0.00           C  
ATOM   2803  CG  LYS C  80       9.582 -42.112  56.399  1.00  0.00           C  
ATOM   2804  CD  LYS C  80       9.194 -42.753  55.068  1.00  0.00           C  
ATOM   2805  CE  LYS C  80       7.719 -43.108  55.099  1.00  0.00           C  
ATOM   2806  NZ  LYS C  80       7.304 -43.890  53.901  1.00  0.00           N  
ATOM   2807  HZ1 LYS C  80       6.313 -44.129  53.922  1.00  0.00           H  
ATOM   2808  HZ2 LYS C  80       7.882 -44.723  53.785  1.00  0.00           H  
ATOM   2809  HZ3 LYS C  80       7.548 -43.402  53.039  1.00  0.00           H  
ATOM   2810  N   TYR C  81      12.334 -43.071  59.123  1.00  0.00           N  
ATOM   2811  HN  TYR C  81      13.063 -43.067  58.410  1.00  0.00           H  
ATOM   2812  CA  TYR C  81      12.448 -44.083  60.177  1.00  0.00           C  
ATOM   2813  C   TYR C  81      12.577 -43.438  61.563  1.00  0.00           C  
ATOM   2814  O   TYR C  81      11.846 -43.815  62.489  1.00  0.00           O  
ATOM   2815  CB  TYR C  81      13.652 -45.001  59.873  1.00  0.00           C  
ATOM   2816  CG  TYR C  81      13.939 -46.055  60.927  1.00  0.00           C  
ATOM   2817  CD1 TYR C  81      13.087 -47.142  61.106  1.00  0.00           C  
ATOM   2818  CD2 TYR C  81      15.104 -46.009  61.686  1.00  0.00           C  
ATOM   2819  CE1 TYR C  81      13.346 -48.118  62.071  1.00  0.00           C  
ATOM   2820  CE2 TYR C  81      15.370 -46.969  62.660  1.00  0.00           C  
ATOM   2821  CZ  TYR C  81      14.498 -48.037  62.831  1.00  0.00           C  
ATOM   2822  OH  TYR C  81      14.785 -49.030  63.721  1.00  0.00           O  
ATOM   2823  HH  TYR C  81      15.577 -48.974  64.243  1.00  0.00           H  
ATOM   2824  N   LEU C  82      13.496 -42.459  61.704  1.00  0.00           N  
ATOM   2825  HN  LEU C  82      14.067 -42.211  60.896  1.00  0.00           H  
ATOM   2826  CA  LEU C  82      13.717 -41.730  62.967  1.00  0.00           C  
ATOM   2827  C   LEU C  82      12.479 -40.925  63.370  1.00  0.00           C  
ATOM   2828  O   LEU C  82      12.178 -40.832  64.556  1.00  0.00           O  
ATOM   2829  CB  LEU C  82      14.939 -40.790  62.866  1.00  0.00           C  
ATOM   2830  CG  LEU C  82      16.316 -41.453  62.728  1.00  0.00           C  
ATOM   2831  CD1 LEU C  82      17.395 -40.395  62.666  1.00  0.00           C  
ATOM   2832  CD2 LEU C  82      16.607 -42.418  63.913  1.00  0.00           C  
ATOM   2833  N   GLU C  83      11.752 -40.364  62.385  1.00  0.00           N  
ATOM   2834  HN  GLU C  83      12.070 -40.468  61.422  1.00  0.00           H  
ATOM   2835  CA  GLU C  83      10.522 -39.611  62.642  1.00  0.00           C  
ATOM   2836  C   GLU C  83       9.430 -40.540  63.183  1.00  0.00           C  
ATOM   2837  O   GLU C  83       8.762 -40.181  64.166  1.00  0.00           O  
ATOM   2838  CB  GLU C  83      10.062 -38.843  61.395  1.00  0.00           C  
ATOM   2839  CG  GLU C  83      10.925 -37.618  61.143  1.00  0.00           C  
ATOM   2840  CD  GLU C  83      10.418 -36.669  60.080  1.00  0.00           C  
ATOM   2841  OE1 GLU C  83       9.182 -36.579  59.907  1.00  0.00           O  
ATOM   2842  OE2 GLU C  83      11.255 -35.979  59.453  1.00  0.00           O  
ATOM   2843  N   ALA C  84       9.295 -41.762  62.588  1.00  0.00           N  
ATOM   2844  HN  ALA C  84       9.868 -41.973  61.771  1.00  0.00           H  
ATOM   2845  CA  ALA C  84       8.355 -42.792  63.076  1.00  0.00           C  
ATOM   2846  C   ALA C  84       8.658 -43.156  64.540  1.00  0.00           C  
ATOM   2847  O   ALA C  84       7.731 -43.173  65.354  1.00  0.00           O  
ATOM   2848  CB  ALA C  84       8.417 -44.038  62.202  1.00  0.00           C  
ATOM   2849  N   LEU C  85       9.954 -43.387  64.887  1.00  0.00           N  
ATOM   2850  HN  LEU C  85      10.667 -43.328  64.160  1.00  0.00           H  
ATOM   2851  CA  LEU C  85      10.379 -43.718  66.258  1.00  0.00           C  
ATOM   2852  C   LEU C  85      10.057 -42.581  67.239  1.00  0.00           C  
ATOM   2853  O   LEU C  85       9.616 -42.839  68.365  1.00  0.00           O  
ATOM   2854  CB  LEU C  85      11.885 -44.064  66.348  1.00  0.00           C  
ATOM   2855  CG  LEU C  85      12.397 -45.300  65.579  1.00  0.00           C  
ATOM   2856  CD1 LEU C  85      13.918 -45.386  65.657  1.00  0.00           C  
ATOM   2857  CD2 LEU C  85      11.809 -46.578  66.126  1.00  0.00           C  
ATOM   2858  N   ASP C  86      10.280 -41.328  66.809  1.00  0.00           N  
ATOM   2859  HN  ASP C  86      10.646 -41.206  65.865  1.00  0.00           H  
ATOM   2860  CA  ASP C  86      10.031 -40.122  67.610  1.00  0.00           C  
ATOM   2861  C   ASP C  86       8.544 -39.920  67.935  1.00  0.00           C  
ATOM   2862  O   ASP C  86       8.235 -39.325  68.953  1.00  0.00           O  
ATOM   2863  CB  ASP C  86      10.612 -38.879  66.901  1.00  0.00           C  
ATOM   2864  CG  ASP C  86      11.408 -37.951  67.808  1.00  0.00           C  
ATOM   2865  OD1 ASP C  86      11.852 -38.408  68.890  1.00  0.00           O  
ATOM   2866  OD2 ASP C  86      11.604 -36.775  67.430  1.00  0.00           O  
ATOM   2867  N   LYS C  87       7.641 -40.404  67.070  1.00  0.00           N  
ATOM   2868  HN  LYS C  87       8.010 -40.853  66.231  1.00  0.00           H  
ATOM   2869  CA  LYS C  87       6.179 -40.358  67.199  1.00  0.00           C  
ATOM   2870  C   LYS C  87       5.672 -41.615  67.946  1.00  0.00           C  
ATOM   2871  O   LYS C  87       4.460 -41.847  68.028  1.00  0.00           O  
ATOM   2872  CB  LYS C  87       5.542 -40.319  65.797  1.00  0.00           C  
ATOM   2873  CG  LYS C  87       5.553 -38.951  65.119  1.00  0.00           C  
ATOM   2874  CD  LYS C  87       4.275 -38.153  65.399  1.00  0.00           C  
ATOM   2875  CE  LYS C  87       4.215 -36.885  64.584  1.00  0.00           C  
ATOM   2876  NZ  LYS C  87       2.864 -36.269  64.622  1.00  0.00           N  
ATOM   2877  HZ1 LYS C  87       2.823 -35.412  64.071  1.00  0.00           H  
ATOM   2878  HZ2 LYS C  87       2.555 -36.109  65.581  1.00  0.00           H  
ATOM   2879  HZ3 LYS C  87       2.145 -36.932  64.331  1.00  0.00           H  
ATOM   2880  N   HIS C  88       6.617 -42.437  68.453  1.00  0.00           N  
ATOM   2881  HN  HIS C  88       7.586 -42.152  68.313  1.00  0.00           H  
ATOM   2882  CA  HIS C  88       6.409 -43.685  69.177  1.00  0.00           C  
ATOM   2883  C   HIS C  88       5.590 -44.709  68.359  1.00  0.00           C  
ATOM   2884  O   HIS C  88       4.906 -45.566  68.925  1.00  0.00           O  
ATOM   2885  CB  HIS C  88       5.832 -43.416  70.581  1.00  0.00           C  
ATOM   2886  CG  HIS C  88       6.679 -42.469  71.377  1.00  0.00           C  
ATOM   2887  ND1 HIS C  88       7.739 -42.923  72.149  1.00  0.00           N  
ATOM   2888  HD1 HIS C  88       8.035 -43.890  72.282  1.00  0.00           H  
ATOM   2889  CD2 HIS C  88       6.643 -41.116  71.436  1.00  0.00           C  
ATOM   2890  CE1 HIS C  88       8.287 -41.839  72.677  1.00  0.00           C  
ATOM   2891  NE2 HIS C  88       7.664 -40.728  72.275  1.00  0.00           N  
ATOM   2892  HE2 HIS C  88       7.900 -39.772  72.540  1.00  0.00           H  
ATOM   2893  N   ASP C  89       5.722 -44.647  67.017  1.00  0.00           N  
ATOM   2894  HN  ASP C  89       6.323 -43.920  66.629  1.00  0.00           H  
ATOM   2895  CA  ASP C  89       5.058 -45.556  66.086  1.00  0.00           C  
ATOM   2896  C   ASP C  89       6.046 -46.661  65.655  1.00  0.00           C  
ATOM   2897  O   ASP C  89       6.645 -46.599  64.584  1.00  0.00           O  
ATOM   2898  CB  ASP C  89       4.469 -44.786  64.879  1.00  0.00           C  
ATOM   2899  CG  ASP C  89       3.474 -45.560  64.030  1.00  0.00           C  
ATOM   2900  OD1 ASP C  89       3.378 -46.793  64.195  1.00  0.00           O  
ATOM   2901  OD2 ASP C  89       2.844 -44.943  63.146  1.00  0.00           O  
ATOM   2902  N   ARG C  90       6.235 -47.661  66.521  1.00  0.00           N  
ATOM   2903  HN  ARG C  90       5.742 -47.651  67.414  1.00  0.00           H  
ATOM   2904  CA  ARG C  90       7.137 -48.770  66.209  1.00  0.00           C  
ATOM   2905  C   ARG C  90       6.609 -49.635  65.030  1.00  0.00           C  
ATOM   2906  O   ARG C  90       7.422 -49.962  64.163  1.00  0.00           O  
ATOM   2907  CB  ARG C  90       7.489 -49.580  67.451  1.00  0.00           C  
ATOM   2908  CG  ARG C  90       8.480 -48.830  68.322  1.00  0.00           C  
ATOM   2909  CD  ARG C  90       8.907 -49.662  69.505  1.00  0.00           C  
ATOM   2910  NE  ARG C  90       9.874 -48.954  70.338  1.00  0.00           N  
ATOM   2911  HE  ARG C  90      10.810 -48.810  69.959  1.00  0.00           H  
ATOM   2912  CZ  ARG C  90       9.623 -48.484  71.555  1.00  0.00           C  
ATOM   2913  NH1 ARG C  90       8.413 -48.608  72.086  1.00  0.00           N  
ATOM   2914 1HH1 ARG C  90       7.678 -49.072  71.553  1.00  0.00           H  
ATOM   2915 2HH1 ARG C  90       8.220 -48.247  73.020  1.00  0.00           H  
ATOM   2916  NH2 ARG C  90      10.578 -47.881  72.248  1.00  0.00           N  
ATOM   2917 1HH2 ARG C  90      11.508 -47.786  71.840  1.00  0.00           H  
ATOM   2918 2HH2 ARG C  90      10.385 -47.520  73.182  1.00  0.00           H  
ATOM   2919  N   PRO C  91       5.276 -49.921  64.891  1.00  0.00           N  
ATOM   2920  CA  PRO C  91       4.817 -50.680  63.706  1.00  0.00           C  
ATOM   2921  C   PRO C  91       5.174 -50.002  62.384  1.00  0.00           C  
ATOM   2922  O   PRO C  91       5.523 -50.696  61.424  1.00  0.00           O  
ATOM   2923  CB  PRO C  91       3.302 -50.769  63.910  1.00  0.00           C  
ATOM   2924  CG  PRO C  91       3.143 -50.728  65.430  1.00  0.00           C  
ATOM   2925  CD  PRO C  91       4.149 -49.676  65.824  1.00  0.00           C  
ATOM   2926  N   LYS C  92       5.110 -48.654  62.329  1.00  0.00           N  
ATOM   2927  HN  LYS C  92       4.811 -48.135  63.155  1.00  0.00           H  
ATOM   2928  CA  LYS C  92       5.461 -47.919  61.107  1.00  0.00           C  
ATOM   2929  C   LYS C  92       6.969 -47.974  60.886  1.00  0.00           C  
ATOM   2930  O   LYS C  92       7.395 -48.188  59.765  1.00  0.00           O  
ATOM   2931  CB  LYS C  92       4.976 -46.460  61.174  1.00  0.00           C  
ATOM   2932  CG  LYS C  92       5.009 -45.725  59.833  1.00  0.00           C  
ATOM   2933  CD  LYS C  92       4.661 -44.247  60.009  1.00  0.00           C  
ATOM   2934  CE  LYS C  92       4.987 -43.460  58.750  1.00  0.00           C  
ATOM   2935  NZ  LYS C  92       4.692 -42.008  58.899  1.00  0.00           N  
ATOM   2936  HZ1 LYS C  92       4.911 -41.480  58.054  1.00  0.00           H  
ATOM   2937  HZ2 LYS C  92       5.168 -41.617  59.712  1.00  0.00           H  
ATOM   2938  HZ3 LYS C  92       3.726 -41.856  59.188  1.00  0.00           H  
ATOM   2939  N   ALA C  93       7.775 -47.804  61.959  1.00  0.00           N  
ATOM   2940  HN  ALA C  93       7.345 -47.643  62.870  1.00  0.00           H  
ATOM   2941  CA  ALA C  93       9.239 -47.840  61.873  1.00  0.00           C  
ATOM   2942  C   ALA C  93       9.769 -49.184  61.334  1.00  0.00           C  
ATOM   2943  O   ALA C  93      10.629 -49.177  60.450  1.00  0.00           O  
ATOM   2944  CB  ALA C  93       9.856 -47.510  63.219  1.00  0.00           C  
ATOM   2945  N   VAL C  94       9.236 -50.327  61.833  1.00  0.00           N  
ATOM   2946  HN  VAL C  94       8.549 -50.266  62.584  1.00  0.00           H  
ATOM   2947  CA  VAL C  94       9.621 -51.658  61.321  1.00  0.00           C  
ATOM   2948  C   VAL C  94       9.213 -51.793  59.831  1.00  0.00           C  
ATOM   2949  O   VAL C  94       9.958 -52.400  59.064  1.00  0.00           O  
ATOM   2950  CB  VAL C  94       9.148 -52.855  62.209  1.00  0.00           C  
ATOM   2951  CG1 VAL C  94       7.639 -52.857  62.412  1.00  0.00           C  
ATOM   2952  CG2 VAL C  94       9.614 -54.201  61.647  1.00  0.00           C  
ATOM   2953  N   ASP C  95       8.065 -51.197  59.423  1.00  0.00           N  
ATOM   2954  HN  ASP C  95       7.485 -50.719  60.113  1.00  0.00           H  
ATOM   2955  CA  ASP C  95       7.630 -51.218  58.021  1.00  0.00           C  
ATOM   2956  C   ASP C  95       8.616 -50.426  57.146  1.00  0.00           C  
ATOM   2957  O   ASP C  95       8.951 -50.884  56.051  1.00  0.00           O  
ATOM   2958  CB  ASP C  95       6.186 -50.705  57.848  1.00  0.00           C  
ATOM   2959  CG  ASP C  95       5.542 -51.174  56.539  1.00  0.00           C  
ATOM   2960  OD1 ASP C  95       5.478 -52.411  56.312  1.00  0.00           O  
ATOM   2961  OD2 ASP C  95       5.112 -50.310  55.743  1.00  0.00           O  
ATOM   2962  N   ILE C  96       9.126 -49.272  57.650  1.00  0.00           N  
ATOM   2963  HN  ILE C  96       8.811 -48.949  58.565  1.00  0.00           H  
ATOM   2964  CA  ILE C  96      10.124 -48.471  56.910  1.00  0.00           C  
ATOM   2965  C   ILE C  96      11.437 -49.274  56.854  1.00  0.00           C  
ATOM   2966  O   ILE C  96      12.062 -49.338  55.803  1.00  0.00           O  
ATOM   2967  CB  ILE C  96      10.319 -47.045  57.520  1.00  0.00           C  
ATOM   2968  CG1 ILE C  96       9.007 -46.234  57.424  1.00  0.00           C  
ATOM   2969  CG2 ILE C  96      11.518 -46.278  56.856  1.00  0.00           C  
ATOM   2970  CD1 ILE C  96       8.830 -45.181  58.415  1.00  0.00           C  
ATOM   2971  N   LEU C  97      11.822 -49.917  57.980  1.00  0.00           N  
ATOM   2972  HN  LEU C  97      11.240 -49.828  58.813  1.00  0.00           H  
ATOM   2973  CA  LEU C  97      13.028 -50.730  58.061  1.00  0.00           C  
ATOM   2974  C   LEU C  97      13.042 -51.863  57.016  1.00  0.00           C  
ATOM   2975  O   LEU C  97      14.030 -52.034  56.305  1.00  0.00           O  
ATOM   2976  CB  LEU C  97      13.114 -51.311  59.476  1.00  0.00           C  
ATOM   2977  CG  LEU C  97      14.442 -51.815  59.962  1.00  0.00           C  
ATOM   2978  CD1 LEU C  97      15.469 -50.687  60.010  1.00  0.00           C  
ATOM   2979  CD2 LEU C  97      14.269 -52.420  61.361  1.00  0.00           C  
ATOM   2980  N   VAL C  98      11.943 -52.619  56.928  1.00  0.00           N  
ATOM   2981  HN  VAL C  98      11.154 -52.378  57.527  1.00  0.00           H  
ATOM   2982  CA  VAL C  98      11.791 -53.765  56.036  1.00  0.00           C  
ATOM   2983  C   VAL C  98      11.630 -53.346  54.568  1.00  0.00           C  
ATOM   2984  O   VAL C  98      12.303 -53.906  53.707  1.00  0.00           O  
ATOM   2985  CB  VAL C  98      10.634 -54.686  56.533  1.00  0.00           C  
ATOM   2986  CG1 VAL C  98      10.256 -55.743  55.494  1.00  0.00           C  
ATOM   2987  CG2 VAL C  98      10.985 -55.333  57.870  1.00  0.00           C  
ATOM   2988  N   LYS C  99      10.761 -52.361  54.288  1.00  0.00           N  
ATOM   2989  HN  LYS C  99      10.290 -51.891  55.061  1.00  0.00           H  
ATOM   2990  CA  LYS C  99      10.459 -51.931  52.917  1.00  0.00           C  
ATOM   2991  C   LYS C  99      11.441 -50.942  52.302  1.00  0.00           C  
ATOM   2992  O   LYS C  99      11.639 -50.981  51.081  1.00  0.00           O  
ATOM   2993  CB  LYS C  99       9.029 -51.368  52.822  1.00  0.00           C  
ATOM   2994  CG  LYS C  99       7.946 -52.441  52.973  1.00  0.00           C  
ATOM   2995  CD  LYS C  99       6.547 -51.851  53.122  1.00  0.00           C  
ATOM   2996  CE  LYS C  99       5.763 -51.824  51.832  1.00  0.00           C  
ATOM   2997  NZ  LYS C  99       4.381 -51.314  52.042  1.00  0.00           N  
ATOM   2998  HZ1 LYS C  99       3.851 -51.296  51.170  1.00  0.00           H  
ATOM   2999  HZ2 LYS C  99       4.386 -50.400  52.494  1.00  0.00           H  
ATOM   3000  HZ3 LYS C  99       3.893 -51.845  52.763  1.00  0.00           H  
ATOM   3001  N   ASP C 100      12.047 -50.054  53.112  1.00  0.00           N  
ATOM   3002  HN  ASP C 100      11.900 -50.109  54.120  1.00  0.00           H  
ATOM   3003  CA  ASP C 100      12.921 -49.002  52.559  1.00  0.00           C  
ATOM   3004  C   ASP C 100      14.385 -49.109  52.898  1.00  0.00           C  
ATOM   3005  O   ASP C 100      15.211 -48.731  52.081  1.00  0.00           O  
ATOM   3006  CB  ASP C 100      12.415 -47.602  52.980  1.00  0.00           C  
ATOM   3007  CG  ASP C 100      10.977 -47.305  52.602  1.00  0.00           C  
ATOM   3008  OD1 ASP C 100      10.618 -47.505  51.421  1.00  0.00           O  
ATOM   3009  OD2 ASP C 100      10.215 -46.872  53.481  1.00  0.00           O  
ATOM   3010  N   LEU C 101      14.719 -49.548  54.113  1.00  0.00           N  
ATOM   3011  HN  LEU C 101      13.992 -49.878  54.748  1.00  0.00           H  
ATOM   3012  CA  LEU C 101      16.113 -49.561  54.541  1.00  0.00           C  
ATOM   3013  C   LEU C 101      16.835 -50.883  54.318  1.00  0.00           C  
ATOM   3014  O   LEU C 101      18.070 -50.894  54.284  1.00  0.00           O  
ATOM   3015  CB  LEU C 101      16.215 -49.109  56.011  1.00  0.00           C  
ATOM   3016  CG  LEU C 101      15.945 -47.601  56.240  1.00  0.00           C  
ATOM   3017  CD1 LEU C 101      15.637 -47.308  57.714  1.00  0.00           C  
ATOM   3018  CD2 LEU C 101      17.117 -46.744  55.766  1.00  0.00           C  
ATOM   3019  N   LYS C 102      16.085 -51.989  54.155  1.00  0.00           N  
ATOM   3020  HN  LYS C 102      15.069 -51.896  54.154  1.00  0.00           H  
ATOM   3021  CA  LYS C 102      16.671 -53.324  53.979  1.00  0.00           C  
ATOM   3022  C   LYS C 102      17.575 -53.437  52.753  1.00  0.00           C  
ATOM   3023  O   LYS C 102      18.564 -54.165  52.792  1.00  0.00           O  
ATOM   3024  CB  LYS C 102      15.606 -54.420  53.974  1.00  0.00           C  
ATOM   3025  CG  LYS C 102      16.138 -55.759  54.484  1.00  0.00           C  
ATOM   3026  CD  LYS C 102      15.030 -56.793  54.532  1.00  0.00           C  
ATOM   3027  CE  LYS C 102      15.564 -58.197  54.526  1.00  0.00           C  
ATOM   3028  NZ  LYS C 102      14.459 -59.186  54.625  1.00  0.00           N  
ATOM   3029  HZ1 LYS C 102      14.822 -60.139  54.621  1.00  0.00           H  
ATOM   3030  HZ2 LYS C 102      13.761 -59.045  53.894  1.00  0.00           H  
ATOM   3031  HZ3 LYS C 102      13.869 -59.011  55.438  1.00  0.00           H  
ATOM   3032  N   VAL C 103      17.270 -52.687  51.700  1.00  0.00           N  
ATOM   3033  HN  VAL C 103      16.447 -52.087  51.756  1.00  0.00           H  
ATOM   3034  CA  VAL C 103      18.056 -52.677  50.460  1.00  0.00           C  
ATOM   3035  C   VAL C 103      19.513 -52.271  50.746  1.00  0.00           C  
ATOM   3036  O   VAL C 103      20.415 -52.719  50.048  1.00  0.00           O  
ATOM   3037  CB  VAL C 103      17.373 -51.801  49.377  1.00  0.00           C  
ATOM   3038  CG1 VAL C 103      17.586 -50.301  49.628  1.00  0.00           C  
ATOM   3039  CG2 VAL C 103      17.829 -52.200  47.972  1.00  0.00           C  
ATOM   3040  N   PHE C 104      19.740 -51.463  51.800  1.00  0.00           N  
ATOM   3041  HN  PHE C 104      18.948 -51.149  52.361  1.00  0.00           H  
ATOM   3042  CA  PHE C 104      21.085 -51.021  52.166  1.00  0.00           C  
ATOM   3043  C   PHE C 104      21.880 -52.072  52.928  1.00  0.00           C  
ATOM   3044  O   PHE C 104      23.098 -51.934  53.008  1.00  0.00           O  
ATOM   3045  CB  PHE C 104      21.045 -49.681  52.926  1.00  0.00           C  
ATOM   3046  CG  PHE C 104      20.361 -48.592  52.123  1.00  0.00           C  
ATOM   3047  CD1 PHE C 104      20.966 -48.054  50.991  1.00  0.00           C  
ATOM   3048  CD2 PHE C 104      19.095 -48.135  52.477  1.00  0.00           C  
ATOM   3049  CE1 PHE C 104      20.330 -47.058  50.251  1.00  0.00           C  
ATOM   3050  CE2 PHE C 104      18.448 -47.162  51.719  1.00  0.00           C  
ATOM   3051  CZ  PHE C 104      19.063 -46.636  50.605  1.00  0.00           C  
ATOM   3052  N   SER C 105      21.218 -53.134  53.458  1.00  0.00           N  
ATOM   3053  HN  SER C 105      20.212 -53.209  53.310  1.00  0.00           H  
ATOM   3054  CA  SER C 105      21.902 -54.182  54.240  1.00  0.00           C  
ATOM   3055  C   SER C 105      22.931 -54.967  53.441  1.00  0.00           C  
ATOM   3056  O   SER C 105      23.934 -55.370  54.009  1.00  0.00           O  
ATOM   3057  CB  SER C 105      20.920 -55.131  54.921  1.00  0.00           C  
ATOM   3058  OG  SER C 105      20.242 -55.931  53.970  1.00  0.00           O  
ATOM   3059  HG  SER C 105      19.631 -56.522  54.394  1.00  0.00           H  
ATOM   3060  N   THR C 106      22.691 -55.177  52.141  1.00  0.00           N  
ATOM   3061  HN  THR C 106      21.811 -54.834  51.757  1.00  0.00           H  
ATOM   3062  CA  THR C 106      23.616 -55.871  51.230  1.00  0.00           C  
ATOM   3063  C   THR C 106      24.988 -55.158  51.279  1.00  0.00           C  
ATOM   3064  O   THR C 106      26.001 -55.791  51.588  1.00  0.00           O  
ATOM   3065  CB  THR C 106      23.049 -55.859  49.791  1.00  0.00           C  
ATOM   3066  OG1 THR C 106      22.803 -54.503  49.408  1.00  0.00           O  
ATOM   3067  HG1 THR C 106      23.606 -54.002  49.495  1.00  0.00           H  
ATOM   3068  CG2 THR C 106      21.761 -56.663  49.652  1.00  0.00           C  
ATOM   3069  N   PHE C 107      24.973 -53.821  51.062  1.00  0.00           N  
ATOM   3070  HN  PHE C 107      24.061 -53.400  50.885  1.00  0.00           H  
ATOM   3071  CA  PHE C 107      26.124 -52.914  51.054  1.00  0.00           C  
ATOM   3072  C   PHE C 107      26.821 -52.813  52.410  1.00  0.00           C  
ATOM   3073  O   PHE C 107      28.051 -52.885  52.460  1.00  0.00           O  
ATOM   3074  CB  PHE C 107      25.716 -51.515  50.542  1.00  0.00           C  
ATOM   3075  CG  PHE C 107      24.867 -51.490  49.291  1.00  0.00           C  
ATOM   3076  CD1 PHE C 107      25.438 -51.675  48.036  1.00  0.00           C  
ATOM   3077  CD2 PHE C 107      23.501 -51.240  49.363  1.00  0.00           C  
ATOM   3078  CE1 PHE C 107      24.651 -51.642  46.877  1.00  0.00           C  
ATOM   3079  CE2 PHE C 107      22.715 -51.196  48.204  1.00  0.00           C  
ATOM   3080  CZ  PHE C 107      23.293 -51.403  46.969  1.00  0.00           C  
ATOM   3081  N   ASN C 108      26.039 -52.654  53.506  1.00  0.00           N  
ATOM   3082  HN  ASN C 108      25.029 -52.602  53.372  1.00  0.00           H  
ATOM   3083  CA  ASN C 108      26.559 -52.553  54.873  1.00  0.00           C  
ATOM   3084  C   ASN C 108      25.644 -53.289  55.870  1.00  0.00           C  
ATOM   3085  O   ASN C 108      24.665 -52.717  56.363  1.00  0.00           O  
ATOM   3086  CB  ASN C 108      26.774 -51.081  55.269  1.00  0.00           C  
ATOM   3087  CG  ASN C 108      27.708 -50.850  56.439  1.00  0.00           C  
ATOM   3088  OD1 ASN C 108      27.928 -51.712  57.303  1.00  0.00           O  
ATOM   3089  ND2 ASN C 108      28.227 -49.634  56.536  1.00  0.00           N  
ATOM   3090 1HD2 ASN C 108      28.046 -48.925  55.825  1.00  0.00           H  
ATOM   3091 2HD2 ASN C 108      28.856 -49.478  57.324  1.00  0.00           H  
ATOM   3092  N   GLU C 109      25.981 -54.566  56.162  1.00  0.00           N  
ATOM   3093  HN  GLU C 109      26.816 -54.942  55.713  1.00  0.00           H  
ATOM   3094  CA  GLU C 109      25.252 -55.454  57.065  1.00  0.00           C  
ATOM   3095  C   GLU C 109      25.196 -54.929  58.508  1.00  0.00           C  
ATOM   3096  O   GLU C 109      24.106 -54.872  59.071  1.00  0.00           O  
ATOM   3097  CB  GLU C 109      25.841 -56.877  57.024  1.00  0.00           C  
ATOM   3098  CG  GLU C 109      25.592 -57.636  55.730  1.00  0.00           C  
ATOM   3099  CD  GLU C 109      24.207 -58.233  55.554  1.00  0.00           C  
ATOM   3100  OE1 GLU C 109      23.568 -58.583  56.574  1.00  0.00           O  
ATOM   3101  OE2 GLU C 109      23.779 -58.394  54.387  1.00  0.00           O  
ATOM   3102  N   GLU C 110      26.355 -54.554  59.106  1.00  0.00           N  
ATOM   3103  HN  GLU C 110      27.222 -54.632  58.574  1.00  0.00           H  
ATOM   3104  CA  GLU C 110      26.423 -54.042  60.478  1.00  0.00           C  
ATOM   3105  C   GLU C 110      25.613 -52.761  60.685  1.00  0.00           C  
ATOM   3106  O   GLU C 110      24.997 -52.603  61.739  1.00  0.00           O  
ATOM   3107  CB  GLU C 110      27.871 -53.867  60.961  1.00  0.00           C  
ATOM   3108  CG  GLU C 110      28.420 -55.079  61.700  1.00  0.00           C  
ATOM   3109  CD  GLU C 110      27.930 -55.346  63.114  1.00  0.00           C  
ATOM   3110  OE1 GLU C 110      27.455 -54.401  63.788  1.00  0.00           O  
ATOM   3111  OE2 GLU C 110      28.071 -56.504  63.568  1.00  0.00           O  
ATOM   3112  N   LEU C 111      25.596 -51.870  59.681  1.00  0.00           N  
ATOM   3113  HN  LEU C 111      26.137 -52.081  58.842  1.00  0.00           H  
ATOM   3114  CA  LEU C 111      24.846 -50.612  59.720  1.00  0.00           C  
ATOM   3115  C   LEU C 111      23.343 -50.866  59.808  1.00  0.00           C  
ATOM   3116  O   LEU C 111      22.691 -50.254  60.653  1.00  0.00           O  
ATOM   3117  CB  LEU C 111      25.179 -49.713  58.509  1.00  0.00           C  
ATOM   3118  CG  LEU C 111      24.432 -48.384  58.391  1.00  0.00           C  
ATOM   3119  CD1 LEU C 111      24.901 -47.401  59.439  1.00  0.00           C  
ATOM   3120  CD2 LEU C 111      24.620 -47.792  57.031  1.00  0.00           C  
ATOM   3121  N   PHE C 112      22.802 -51.757  58.945  1.00  0.00           N  
ATOM   3122  HN  PHE C 112      23.406 -52.194  58.249  1.00  0.00           H  
ATOM   3123  CA  PHE C 112      21.388 -52.117  58.971  1.00  0.00           C  
ATOM   3124  C   PHE C 112      21.000 -52.731  60.334  1.00  0.00           C  
ATOM   3125  O   PHE C 112      19.915 -52.445  60.832  1.00  0.00           O  
ATOM   3126  CB  PHE C 112      21.023 -53.049  57.814  1.00  0.00           C  
ATOM   3127  CG  PHE C 112      19.548 -53.382  57.756  1.00  0.00           C  
ATOM   3128  CD1 PHE C 112      18.618 -52.432  57.347  1.00  0.00           C  
ATOM   3129  CD2 PHE C 112      19.082 -54.632  58.168  1.00  0.00           C  
ATOM   3130  CE1 PHE C 112      17.253 -52.729  57.332  1.00  0.00           C  
ATOM   3131  CE2 PHE C 112      17.717 -54.935  58.134  1.00  0.00           C  
ATOM   3132  CZ  PHE C 112      16.813 -53.982  57.715  1.00  0.00           C  
ATOM   3133  N   LYS C 113      21.919 -53.500  60.957  1.00  0.00           N  
ATOM   3134  HN  LYS C 113      22.800 -53.680  60.475  1.00  0.00           H  
ATOM   3135  CA  LYS C 113      21.728 -54.090  62.279  1.00  0.00           C  
ATOM   3136  C   LYS C 113      21.671 -52.991  63.331  1.00  0.00           C  
ATOM   3137  O   LYS C 113      20.777 -53.017  64.176  1.00  0.00           O  
ATOM   3138  CB  LYS C 113      22.822 -55.127  62.608  1.00  0.00           C  
ATOM   3139  CG  LYS C 113      22.755 -56.379  61.732  1.00  0.00           C  
ATOM   3140  CD  LYS C 113      23.709 -57.476  62.202  1.00  0.00           C  
ATOM   3141  CE  LYS C 113      23.648 -58.668  61.270  1.00  0.00           C  
ATOM   3142  NZ  LYS C 113      24.699 -59.672  61.571  1.00  0.00           N  
ATOM   3143  HZ1 LYS C 113      24.658 -60.475  60.943  1.00  0.00           H  
ATOM   3144  HZ2 LYS C 113      24.660 -59.965  62.547  1.00  0.00           H  
ATOM   3145  HZ3 LYS C 113      25.626 -59.247  61.566  1.00  0.00           H  
ATOM   3146  N   GLU C 114      22.581 -51.986  63.244  1.00  0.00           N  
ATOM   3147  HN  GLU C 114      23.268 -52.021  62.491  1.00  0.00           H  
ATOM   3148  CA  GLU C 114      22.629 -50.847  64.179  1.00  0.00           C  
ATOM   3149  C   GLU C 114      21.352 -50.018  64.059  1.00  0.00           C  
ATOM   3150  O   GLU C 114      20.773 -49.655  65.078  1.00  0.00           O  
ATOM   3151  CB  GLU C 114      23.857 -49.958  63.926  1.00  0.00           C  
ATOM   3152  CG  GLU C 114      25.182 -50.563  64.366  1.00  0.00           C  
ATOM   3153  CD  GLU C 114      26.445 -49.904  63.834  1.00  0.00           C  
ATOM   3154  OE1 GLU C 114      26.367 -48.776  63.292  1.00  0.00           O  
ATOM   3155  OE2 GLU C 114      27.523 -50.526  63.963  1.00  0.00           O  
ATOM   3156  N   ILE C 115      20.887 -49.780  62.817  1.00  0.00           N  
ATOM   3157  HN  ILE C 115      21.426 -50.146  62.032  1.00  0.00           H  
ATOM   3158  CA  ILE C 115      19.659 -49.031  62.510  1.00  0.00           C  
ATOM   3159  C   ILE C 115      18.478 -49.765  63.134  1.00  0.00           C  
ATOM   3160  O   ILE C 115      17.679 -49.138  63.822  1.00  0.00           O  
ATOM   3161  CB  ILE C 115      19.461 -48.792  60.978  1.00  0.00           C  
ATOM   3162  CG1 ILE C 115      20.624 -47.974  60.325  1.00  0.00           C  
ATOM   3163  CG2 ILE C 115      18.103 -48.166  60.660  1.00  0.00           C  
ATOM   3164  CD1 ILE C 115      20.837 -46.513  60.780  1.00  0.00           C  
ATOM   3165  N   THR C 116      18.387 -51.091  62.898  1.00  0.00           N  
ATOM   3166  HN  THR C 116      19.094 -51.515  62.298  1.00  0.00           H  
ATOM   3167  CA  THR C 116      17.342 -51.965  63.445  1.00  0.00           C  
ATOM   3168  C   THR C 116      17.291 -51.847  64.964  1.00  0.00           C  
ATOM   3169  O   THR C 116      16.206 -51.680  65.523  1.00  0.00           O  
ATOM   3170  CB  THR C 116      17.588 -53.436  63.036  1.00  0.00           C  
ATOM   3171  OG1 THR C 116      17.572 -53.549  61.616  1.00  0.00           O  
ATOM   3172  HG1 THR C 116      18.207 -52.951  61.239  1.00  0.00           H  
ATOM   3173  CG2 THR C 116      16.571 -54.393  63.640  1.00  0.00           C  
ATOM   3174  N   GLN C 117      18.468 -51.912  65.621  1.00  0.00           N  
ATOM   3175  HN  GLN C 117      19.317 -52.002  65.063  1.00  0.00           H  
ATOM   3176  CA  GLN C 117      18.612 -51.863  67.074  1.00  0.00           C  
ATOM   3177  C   GLN C 117      18.054 -50.572  67.722  1.00  0.00           C  
ATOM   3178  O   GLN C 117      17.735 -50.588  68.907  1.00  0.00           O  
ATOM   3179  CB  GLN C 117      20.072 -52.118  67.485  1.00  0.00           C  
ATOM   3180  CG  GLN C 117      20.467 -53.598  67.465  1.00  0.00           C  
ATOM   3181  CD  GLN C 117      21.905 -53.858  67.041  1.00  0.00           C  
ATOM   3182  OE1 GLN C 117      22.853 -53.171  67.454  1.00  0.00           O  
ATOM   3183  NE2 GLN C 117      22.098 -54.891  66.226  1.00  0.00           N  
ATOM   3184 1HE2 GLN C 117      21.319 -55.455  65.887  1.00  0.00           H  
ATOM   3185 2HE2 GLN C 117      23.062 -55.065  65.942  1.00  0.00           H  
ATOM   3186  N   LEU C 118      17.892 -49.477  66.937  1.00  0.00           N  
ATOM   3187  HN  LEU C 118      18.180 -49.535  65.960  1.00  0.00           H  
ATOM   3188  CA  LEU C 118      17.325 -48.215  67.421  1.00  0.00           C  
ATOM   3189  C   LEU C 118      15.848 -48.355  67.866  1.00  0.00           C  
ATOM   3190  O   LEU C 118      15.397 -47.589  68.713  1.00  0.00           O  
ATOM   3191  CB  LEU C 118      17.459 -47.105  66.363  1.00  0.00           C  
ATOM   3192  CG  LEU C 118      18.884 -46.723  65.927  1.00  0.00           C  
ATOM   3193  CD1 LEU C 118      18.853 -45.772  64.712  1.00  0.00           C  
ATOM   3194  CD2 LEU C 118      19.683 -46.099  67.093  1.00  0.00           C  
ATOM   3195  N   LEU C 119      15.114 -49.330  67.287  1.00  0.00           N  
ATOM   3196  HN  LEU C 119      15.571 -49.889  66.566  1.00  0.00           H  
ATOM   3197  CA  LEU C 119      13.720 -49.657  67.601  1.00  0.00           C  
ATOM   3198  C   LEU C 119      13.487 -49.926  69.086  1.00  0.00           C  
ATOM   3199  O   LEU C 119      12.410 -49.625  69.589  1.00  0.00           O  
ATOM   3200  CB  LEU C 119      13.306 -50.948  66.870  1.00  0.00           C  
ATOM   3201  CG  LEU C 119      12.635 -50.845  65.522  1.00  0.00           C  
ATOM   3202  CD1 LEU C 119      12.630 -52.201  64.855  1.00  0.00           C  
ATOM   3203  CD2 LEU C 119      11.198 -50.314  65.649  1.00  0.00           C  
ATOM   3204  N   THR C 120      14.450 -50.565  69.758  1.00  0.00           N  
ATOM   3205  HN  THR C 120      15.330 -50.762  69.281  1.00  0.00           H  
ATOM   3206  CA  THR C 120      14.296 -50.991  71.139  1.00  0.00           C  
ATOM   3207  C   THR C 120      14.727 -49.929  72.153  1.00  0.00           C  
ATOM   3208  O   THR C 120      14.508 -50.129  73.345  1.00  0.00           O  
ATOM   3209  CB  THR C 120      14.993 -52.339  71.343  1.00  0.00           C  
ATOM   3210  OG1 THR C 120      16.401 -52.131  71.376  1.00  0.00           O  
ATOM   3211  HG1 THR C 120      16.833 -52.967  71.503  1.00  0.00           H  
ATOM   3212  CG2 THR C 120      14.628 -53.361  70.235  1.00  0.00           C  
ATOM   3213  N   LEU C 121      15.282 -48.788  71.703  1.00  0.00           N  
ATOM   3214  HN  LEU C 121      15.430 -48.652  70.703  1.00  0.00           H  
ATOM   3215  CA  LEU C 121      15.676 -47.735  72.656  1.00  0.00           C  
ATOM   3216  C   LEU C 121      14.439 -46.949  73.113  1.00  0.00           C  
ATOM   3217  O   LEU C 121      13.555 -46.681  72.294  1.00  0.00           O  
ATOM   3218  CB  LEU C 121      16.679 -46.769  71.978  1.00  0.00           C  
ATOM   3219  CG  LEU C 121      18.065 -47.315  71.643  1.00  0.00           C  
ATOM   3220  CD1 LEU C 121      18.884 -46.277  70.922  1.00  0.00           C  
ATOM   3221  CD2 LEU C 121      18.803 -47.778  72.904  1.00  0.00           C  
ATOM   3222  N   GLU C 122      14.388 -46.522  74.386  1.00  0.00           N  
ATOM   3223  HN  GLU C 122      15.139 -46.766  75.032  1.00  0.00           H  
ATOM   3224  CA  GLU C 122      13.255 -45.704  74.858  1.00  0.00           C  
ATOM   3225  C   GLU C 122      13.214 -44.391  74.087  1.00  0.00           C  
ATOM   3226  O   GLU C 122      12.138 -43.924  73.699  1.00  0.00           O  
ATOM   3227  CB  GLU C 122      13.322 -45.461  76.371  1.00  0.00           C  
ATOM   3228  CG  GLU C 122      12.055 -45.922  77.056  1.00  0.00           C  
ATOM   3229  CD  GLU C 122      12.139 -45.959  78.568  1.00  0.00           C  
ATOM   3230  OE1 GLU C 122      12.433 -44.904  79.175  1.00  0.00           O  
ATOM   3231  OE2 GLU C 122      11.897 -47.045  79.145  1.00  0.00           O  
ATOM   3232  N   ASN C 123      14.407 -43.855  73.779  1.00  0.00           N  
ATOM   3233  HN  ASN C 123      15.237 -44.308  74.161  1.00  0.00           H  
ATOM   3234  CA  ASN C 123      14.613 -42.672  72.938  1.00  0.00           C  
ATOM   3235  C   ASN C 123      15.853 -42.965  72.074  1.00  0.00           C  
ATOM   3236  O   ASN C 123      16.891 -43.331  72.626  1.00  0.00           O  
ATOM   3237  CB  ASN C 123      14.847 -41.432  73.823  1.00  0.00           C  
ATOM   3238  CG  ASN C 123      14.784 -40.121  73.077  1.00  0.00           C  
ATOM   3239  OD1 ASN C 123      15.224 -39.987  71.925  1.00  0.00           O  
ATOM   3240  ND2 ASN C 123      14.216 -39.119  73.718  1.00  0.00           N  
ATOM   3241 1HD2 ASN C 123      14.173 -38.233  73.214  1.00  0.00           H  
ATOM   3242 2HD2 ASN C 123      13.854 -39.229  74.665  1.00  0.00           H  
ATOM   3243  N   PHE C 124      15.767 -42.799  70.737  1.00  0.00           N  
ATOM   3244  HN  PHE C 124      14.892 -42.472  70.328  1.00  0.00           H  
ATOM   3245  CA  PHE C 124      16.916 -43.082  69.856  1.00  0.00           C  
ATOM   3246  C   PHE C 124      18.123 -42.160  70.121  1.00  0.00           C  
ATOM   3247  O   PHE C 124      19.242 -42.496  69.722  1.00  0.00           O  
ATOM   3248  CB  PHE C 124      16.528 -43.100  68.362  1.00  0.00           C  
ATOM   3249  CG  PHE C 124      16.015 -41.792  67.808  1.00  0.00           C  
ATOM   3250  CD1 PHE C 124      16.895 -40.772  67.457  1.00  0.00           C  
ATOM   3251  CD2 PHE C 124      14.657 -41.584  67.626  1.00  0.00           C  
ATOM   3252  CE1 PHE C 124      16.418 -39.552  66.979  1.00  0.00           C  
ATOM   3253  CE2 PHE C 124      14.182 -40.364  67.141  1.00  0.00           C  
ATOM   3254  CZ  PHE C 124      15.066 -39.359  66.810  1.00  0.00           C  
ATOM   3255  N   ARG C 125      17.896 -41.027  70.833  1.00  0.00           N  
ATOM   3256  HN  ARG C 125      16.939 -40.837  71.129  1.00  0.00           H  
ATOM   3257  CA  ARG C 125      18.929 -40.059  71.206  1.00  0.00           C  
ATOM   3258  C   ARG C 125      19.929 -40.671  72.189  1.00  0.00           C  
ATOM   3259  O   ARG C 125      21.014 -40.117  72.363  1.00  0.00           O  
ATOM   3260  CB  ARG C 125      18.309 -38.767  71.760  1.00  0.00           C  
ATOM   3261  CG  ARG C 125      17.663 -37.910  70.667  1.00  0.00           C  
ATOM   3262  CD  ARG C 125      16.703 -36.899  71.272  1.00  0.00           C  
ATOM   3263  NE  ARG C 125      15.869 -36.247  70.256  1.00  0.00           N  
ATOM   3264  HE  ARG C 125      16.193 -35.356  69.880  1.00  0.00           H  
ATOM   3265  CZ  ARG C 125      14.723 -36.731  69.789  1.00  0.00           C  
ATOM   3266  NH1 ARG C 125      14.279 -37.912  70.196  1.00  0.00           N  
ATOM   3267 1HH1 ARG C 125      14.816 -38.435  70.888  1.00  0.00           H  
ATOM   3268 2HH1 ARG C 125      13.399 -38.284  69.838  1.00  0.00           H  
ATOM   3269  NH2 ARG C 125      14.028 -36.054  68.893  1.00  0.00           N  
ATOM   3270 1HH2 ARG C 125      14.370 -35.145  68.580  1.00  0.00           H  
ATOM   3271 2HH2 ARG C 125      13.148 -36.426  68.535  1.00  0.00           H  
ATOM   3272  N   GLU C 126      19.582 -41.844  72.787  1.00  0.00           N  
ATOM   3273  HN  GLU C 126      18.651 -42.213  72.593  1.00  0.00           H  
ATOM   3274  CA  GLU C 126      20.443 -42.618  73.688  1.00  0.00           C  
ATOM   3275  C   GLU C 126      21.663 -43.113  72.921  1.00  0.00           C  
ATOM   3276  O   GLU C 126      22.734 -43.243  73.507  1.00  0.00           O  
ATOM   3277  CB  GLU C 126      19.688 -43.805  74.283  1.00  0.00           C  
ATOM   3278  CG  GLU C 126      18.742 -43.426  75.408  1.00  0.00           C  
ATOM   3279  CD  GLU C 126      17.745 -44.507  75.777  1.00  0.00           C  
ATOM   3280  OE1 GLU C 126      18.142 -45.693  75.862  1.00  0.00           O  
ATOM   3281  OE2 GLU C 126      16.567 -44.158  76.016  1.00  0.00           O  
ATOM   3282  N   ASN C 127      21.503 -43.379  71.609  1.00  0.00           N  
ATOM   3283  HN  ASN C 127      20.567 -43.300  71.210  1.00  0.00           H  
ATOM   3284  CA  ASN C 127      22.600 -43.775  70.728  1.00  0.00           C  
ATOM   3285  C   ASN C 127      23.519 -42.543  70.563  1.00  0.00           C  
ATOM   3286  O   ASN C 127      23.033 -41.462  70.208  1.00  0.00           O  
ATOM   3287  CB  ASN C 127      22.060 -44.237  69.362  1.00  0.00           C  
ATOM   3288  CG  ASN C 127      23.142 -44.642  68.391  1.00  0.00           C  
ATOM   3289  OD1 ASN C 127      23.813 -43.804  67.786  1.00  0.00           O  
ATOM   3290  ND2 ASN C 127      23.341 -45.940  68.228  1.00  0.00           N  
ATOM   3291 1HD2 ASN C 127      24.072 -46.214  67.572  1.00  0.00           H  
ATOM   3292 2HD2 ASN C 127      22.786 -46.634  68.729  1.00  0.00           H  
ATOM   3293  N   GLU C 128      24.835 -42.717  70.846  1.00  0.00           N  
ATOM   3294  HN  GLU C 128      25.132 -43.652  71.124  1.00  0.00           H  
ATOM   3295  CA  GLU C 128      25.871 -41.673  70.786  1.00  0.00           C  
ATOM   3296  C   GLU C 128      25.857 -40.845  69.489  1.00  0.00           C  
ATOM   3297  O   GLU C 128      25.910 -39.612  69.556  1.00  0.00           O  
ATOM   3298  CB  GLU C 128      27.269 -42.271  71.043  1.00  0.00           C  
ATOM   3299  CG  GLU C 128      28.361 -41.227  71.262  1.00  0.00           C  
ATOM   3300  CD  GLU C 128      29.467 -41.566  72.248  1.00  0.00           C  
ATOM   3301  OE1 GLU C 128      29.299 -42.512  73.052  1.00  0.00           O  
ATOM   3302  OE2 GLU C 128      30.493 -40.847  72.242  1.00  0.00           O  
ATOM   3303  N   GLN C 129      25.771 -41.520  68.328  1.00  0.00           N  
ATOM   3304  HN  GLN C 129      25.702 -42.537  68.369  1.00  0.00           H  
ATOM   3305  CA  GLN C 129      25.770 -40.883  67.007  1.00  0.00           C  
ATOM   3306  C   GLN C 129      24.503 -40.064  66.710  1.00  0.00           C  
ATOM   3307  O   GLN C 129      24.501 -39.285  65.760  1.00  0.00           O  
ATOM   3308  CB  GLN C 129      26.038 -41.919  65.902  1.00  0.00           C  
ATOM   3309  CG  GLN C 129      27.512 -42.306  65.801  1.00  0.00           C  
ATOM   3310  CD  GLN C 129      27.704 -43.645  65.140  1.00  0.00           C  
ATOM   3311  OE1 GLN C 129      27.755 -44.686  65.806  1.00  0.00           O  
ATOM   3312  NE2 GLN C 129      27.820 -43.651  63.815  1.00  0.00           N  
ATOM   3313 1HE2 GLN C 129      27.778 -42.793  63.266  1.00  0.00           H  
ATOM   3314 2HE2 GLN C 129      27.950 -44.558  63.367  1.00  0.00           H  
ATOM   3315  N   LEU C 130      23.447 -40.210  67.531  1.00  0.00           N  
ATOM   3316  HN  LEU C 130      23.522 -40.860  68.314  1.00  0.00           H  
ATOM   3317  CA  LEU C 130      22.193 -39.474  67.347  1.00  0.00           C  
ATOM   3318  C   LEU C 130      21.834 -38.618  68.576  1.00  0.00           C  
ATOM   3319  O   LEU C 130      20.715 -38.105  68.653  1.00  0.00           O  
ATOM   3320  CB  LEU C 130      21.045 -40.453  67.026  1.00  0.00           C  
ATOM   3321  CG  LEU C 130      21.168 -41.302  65.756  1.00  0.00           C  
ATOM   3322  CD1 LEU C 130      20.251 -42.490  65.837  1.00  0.00           C  
ATOM   3323  CD2 LEU C 130      20.878 -40.483  64.480  1.00  0.00           C  
ATOM   3324  N   SER C 131      22.786 -38.431  69.512  1.00  0.00           N  
ATOM   3325  HN  SER C 131      23.710 -38.830  69.348  1.00  0.00           H  
ATOM   3326  CA  SER C 131      22.561 -37.681  70.759  1.00  0.00           C  
ATOM   3327  C   SER C 131      22.231 -36.210  70.537  1.00  0.00           C  
ATOM   3328  O   SER C 131      21.491 -35.625  71.330  1.00  0.00           O  
ATOM   3329  CB  SER C 131      23.732 -37.847  71.727  1.00  0.00           C  
ATOM   3330  OG  SER C 131      24.983 -37.530  71.141  1.00  0.00           O  
ATOM   3331  HG  SER C 131      25.711 -37.633  71.743  1.00  0.00           H  
ATOM   3332  N   LYS C 132      22.731 -35.640  69.424  1.00  0.00           N  
ATOM   3333  HN  LYS C 132      23.289 -36.226  68.803  1.00  0.00           H  
ATOM   3334  CA  LYS C 132      22.532 -34.241  69.040  1.00  0.00           C  
ATOM   3335  C   LYS C 132      21.250 -33.997  68.236  1.00  0.00           C  
ATOM   3336  O   LYS C 132      20.906 -32.836  68.024  1.00  0.00           O  
ATOM   3337  CB  LYS C 132      23.772 -33.692  68.314  1.00  0.00           C  
ATOM   3338  CG  LYS C 132      24.908 -33.402  69.297  1.00  0.00           C  
ATOM   3339  CD  LYS C 132      26.266 -33.269  68.626  1.00  0.00           C  
ATOM   3340  CE  LYS C 132      27.369 -33.029  69.636  1.00  0.00           C  
ATOM   3341  NZ  LYS C 132      27.680 -34.243  70.437  1.00  0.00           N  
ATOM   3342  HZ1 LYS C 132      28.423 -34.081  71.117  1.00  0.00           H  
ATOM   3343  HZ2 LYS C 132      27.901 -35.035  69.833  1.00  0.00           H  
ATOM   3344  HZ3 LYS C 132      26.842 -34.610  70.888  1.00  0.00           H  
ATOM   3345  N   TYR C 133      20.517 -35.065  67.833  1.00  0.00           N  
ATOM   3346  HN  TYR C 133      20.856 -36.001  68.053  1.00  0.00           H  
ATOM   3347  CA  TYR C 133      19.255 -34.929  67.092  1.00  0.00           C  
ATOM   3348  C   TYR C 133      18.292 -34.079  67.935  1.00  0.00           C  
ATOM   3349  O   TYR C 133      17.991 -34.434  69.075  1.00  0.00           O  
ATOM   3350  CB  TYR C 133      18.654 -36.322  66.773  1.00  0.00           C  
ATOM   3351  CG  TYR C 133      17.416 -36.347  65.892  1.00  0.00           C  
ATOM   3352  CD1 TYR C 133      16.175 -35.934  66.381  1.00  0.00           C  
ATOM   3353  CD2 TYR C 133      17.461 -36.882  64.606  1.00  0.00           C  
ATOM   3354  CE1 TYR C 133      15.025 -36.001  65.594  1.00  0.00           C  
ATOM   3355  CE2 TYR C 133      16.311 -36.989  63.824  1.00  0.00           C  
ATOM   3356  CZ  TYR C 133      15.097 -36.530  64.316  1.00  0.00           C  
ATOM   3357  OH  TYR C 133      13.963 -36.616  63.541  1.00  0.00           O  
ATOM   3358  HH  TYR C 133      14.012 -36.979  62.664  1.00  0.00           H  
ATOM   3359  N   GLY C 134      17.875 -32.942  67.389  1.00  0.00           N  
ATOM   3360  HN  GLY C 134      18.205 -32.691  66.457  1.00  0.00           H  
ATOM   3361  CA  GLY C 134      16.961 -32.042  68.080  1.00  0.00           C  
ATOM   3362  C   GLY C 134      15.537 -32.519  67.921  1.00  0.00           C  
ATOM   3363  O   GLY C 134      15.125 -33.474  68.580  1.00  0.00           O  
ATOM   3364  N   ASP C 135      14.790 -31.870  67.022  1.00  0.00           N  
ATOM   3365  HN  ASP C 135      15.207 -31.076  66.536  1.00  0.00           H  
ATOM   3366  CA  ASP C 135      13.410 -32.231  66.694  1.00  0.00           C  
ATOM   3367  C   ASP C 135      13.247 -32.416  65.167  1.00  0.00           C  
ATOM   3368  O   ASP C 135      14.229 -32.289  64.428  1.00  0.00           O  
ATOM   3369  CB  ASP C 135      12.404 -31.214  67.296  1.00  0.00           C  
ATOM   3370  CG  ASP C 135      12.462 -29.783  66.773  1.00  0.00           C  
ATOM   3371  OD1 ASP C 135      13.316 -29.494  65.898  1.00  0.00           O  
ATOM   3372  OD2 ASP C 135      11.645 -28.954  67.228  1.00  0.00           O  
ATOM   3373  N   THR C 136      12.014 -32.718  64.708  1.00  0.00           N  
ATOM   3374  HN  THR C 136      11.266 -32.796  65.397  1.00  0.00           H  
ATOM   3375  CA  THR C 136      11.658 -32.943  63.307  1.00  0.00           C  
ATOM   3376  C   THR C 136      12.112 -31.784  62.413  1.00  0.00           C  
ATOM   3377  O   THR C 136      12.701 -32.035  61.368  1.00  0.00           O  
ATOM   3378  CB  THR C 136      10.153 -33.227  63.162  1.00  0.00           C  
ATOM   3379  OG1 THR C 136       9.824 -34.383  63.925  1.00  0.00           O  
ATOM   3380  HG1 THR C 136      10.087 -34.249  64.828  1.00  0.00           H  
ATOM   3381  CG2 THR C 136       9.728 -33.444  61.704  1.00  0.00           C  
ATOM   3382  N   LYS C 137      11.860 -30.533  62.847  1.00  0.00           N  
ATOM   3383  HN  LYS C 137      11.376 -30.431  63.739  1.00  0.00           H  
ATOM   3384  CA  LYS C 137      12.228 -29.312  62.135  1.00  0.00           C  
ATOM   3385  C   LYS C 137      13.738 -29.173  61.998  1.00  0.00           C  
ATOM   3386  O   LYS C 137      14.226 -28.981  60.889  1.00  0.00           O  
ATOM   3387  CB  LYS C 137      11.627 -28.073  62.832  1.00  0.00           C  
ATOM   3388  CG  LYS C 137      11.687 -26.808  61.988  1.00  0.00           C  
ATOM   3389  CD  LYS C 137      11.221 -25.581  62.761  1.00  0.00           C  
ATOM   3390  CE  LYS C 137      11.413 -24.301  61.971  1.00  0.00           C  
ATOM   3391  NZ  LYS C 137      10.503 -24.212  60.792  1.00  0.00           N  
ATOM   3392  HZ1 LYS C 137      10.632 -23.351  60.261  1.00  0.00           H  
ATOM   3393  HZ2 LYS C 137       9.529 -24.327  61.072  1.00  0.00           H  
ATOM   3394  HZ3 LYS C 137      10.600 -25.031  60.192  1.00  0.00           H  
ATOM   3395  N   SER C 138      14.468 -29.280  63.112  1.00  0.00           N  
ATOM   3396  HN  SER C 138      13.987 -29.461  63.993  1.00  0.00           H  
ATOM   3397  CA  SER C 138      15.925 -29.149  63.127  1.00  0.00           C  
ATOM   3398  C   SER C 138      16.614 -30.241  62.298  1.00  0.00           C  
ATOM   3399  O   SER C 138      17.473 -29.921  61.476  1.00  0.00           O  
ATOM   3400  CB  SER C 138      16.464 -29.079  64.559  1.00  0.00           C  
ATOM   3401  OG  SER C 138      16.477 -30.352  65.180  1.00  0.00           O  
ATOM   3402  HG  SER C 138      16.811 -30.309  66.068  1.00  0.00           H  
ATOM   3403  N   ALA C 139      16.181 -31.503  62.461  1.00  0.00           N  
ATOM   3404  HN  ALA C 139      15.423 -31.669  63.123  1.00  0.00           H  
ATOM   3405  CA  ALA C 139      16.734 -32.651  61.744  1.00  0.00           C  
ATOM   3406  C   ALA C 139      16.475 -32.614  60.244  1.00  0.00           C  
ATOM   3407  O   ALA C 139      17.368 -32.997  59.490  1.00  0.00           O  
ATOM   3408  CB  ALA C 139      16.215 -33.949  62.337  1.00  0.00           C  
ATOM   3409  N   ARG C 140      15.275 -32.162  59.801  1.00  0.00           N  
ATOM   3410  HN  ARG C 140      14.567 -31.887  60.482  1.00  0.00           H  
ATOM   3411  CA  ARG C 140      14.963 -32.056  58.360  1.00  0.00           C  
ATOM   3412  C   ARG C 140      15.835 -30.974  57.713  1.00  0.00           C  
ATOM   3413  O   ARG C 140      16.340 -31.178  56.611  1.00  0.00           O  
ATOM   3414  CB  ARG C 140      13.474 -31.745  58.111  1.00  0.00           C  
ATOM   3415  CG  ARG C 140      12.537 -32.946  58.220  1.00  0.00           C  
ATOM   3416  CD  ARG C 140      11.118 -32.523  57.920  1.00  0.00           C  
ATOM   3417  NE  ARG C 140      10.147 -33.555  58.289  1.00  0.00           N  
ATOM   3418  HE  ARG C 140      10.505 -34.474  58.551  1.00  0.00           H  
ATOM   3419  CZ  ARG C 140       8.829 -33.375  58.306  1.00  0.00           C  
ATOM   3420  NH1 ARG C 140       8.306 -32.205  57.967  1.00  0.00           N  
ATOM   3421 1HH1 ARG C 140       7.295 -32.067  57.980  1.00  0.00           H  
ATOM   3422 2HH1 ARG C 140       8.925 -31.441  57.696  1.00  0.00           H  
ATOM   3423  NH2 ARG C 140       8.025 -34.366  58.658  1.00  0.00           N  
ATOM   3424 1HH2 ARG C 140       7.014 -34.228  58.671  1.00  0.00           H  
ATOM   3425 2HH2 ARG C 140       8.427 -35.266  58.919  1.00  0.00           H  
ATOM   3426  N   ALA C 141      16.061 -29.851  58.436  1.00  0.00           N  
ATOM   3427  HN  ALA C 141      15.627 -29.768  59.355  1.00  0.00           H  
ATOM   3428  CA  ALA C 141      16.901 -28.749  57.957  1.00  0.00           C  
ATOM   3429  C   ALA C 141      18.370 -29.174  57.796  1.00  0.00           C  
ATOM   3430  O   ALA C 141      18.959 -28.868  56.758  1.00  0.00           O  
ATOM   3431  CB  ALA C 141      16.782 -27.555  58.879  1.00  0.00           C  
ATOM   3432  N   ILE C 142      18.951 -29.896  58.804  1.00  0.00           N  
ATOM   3433  HN  ILE C 142      18.389 -30.091  59.632  1.00  0.00           H  
ATOM   3434  CA  ILE C 142      20.329 -30.411  58.777  1.00  0.00           C  
ATOM   3435  C   ILE C 142      20.496 -31.441  57.628  1.00  0.00           C  
ATOM   3436  O   ILE C 142      21.468 -31.366  56.871  1.00  0.00           O  
ATOM   3437  CB  ILE C 142      20.752 -30.980  60.164  1.00  0.00           C  
ATOM   3438  CG1 ILE C 142      20.940 -29.838  61.196  1.00  0.00           C  
ATOM   3439  CG2 ILE C 142      22.025 -31.850  60.068  1.00  0.00           C  
ATOM   3440  CD1 ILE C 142      20.989 -30.295  62.705  1.00  0.00           C  
ATOM   3441  N   MET C 143      19.548 -32.387  57.500  1.00  0.00           N  
ATOM   3442  HN  MET C 143      18.779 -32.411  58.170  1.00  0.00           H  
ATOM   3443  CA  MET C 143      19.588 -33.380  56.431  1.00  0.00           C  
ATOM   3444  C   MET C 143      19.533 -32.696  55.046  1.00  0.00           C  
ATOM   3445  O   MET C 143      20.306 -33.058  54.157  1.00  0.00           O  
ATOM   3446  CB  MET C 143      18.457 -34.414  56.591  1.00  0.00           C  
ATOM   3447  CG  MET C 143      18.385 -35.394  55.402  1.00  0.00           C  
ATOM   3448  SD  MET C 143      16.966 -36.508  55.343  1.00  0.00           S  
ATOM   3449  CE  MET C 143      15.635 -35.334  55.096  1.00  0.00           C  
ATOM   3450  N   LEU C 144      18.663 -31.683  54.880  1.00  0.00           N  
ATOM   3451  HN  LEU C 144      18.067 -31.412  55.663  1.00  0.00           H  
ATOM   3452  CA  LEU C 144      18.542 -30.958  53.618  1.00  0.00           C  
ATOM   3453  C   LEU C 144      19.862 -30.302  53.163  1.00  0.00           C  
ATOM   3454  O   LEU C 144      20.162 -30.328  51.964  1.00  0.00           O  
ATOM   3455  CB  LEU C 144      17.387 -29.941  53.672  1.00  0.00           C  
ATOM   3456  CG  LEU C 144      17.023 -29.167  52.399  1.00  0.00           C  
ATOM   3457  CD1 LEU C 144      16.766 -30.111  51.172  1.00  0.00           C  
ATOM   3458  CD2 LEU C 144      15.851 -28.252  52.684  1.00  0.00           C  
ATOM   3459  N   VAL C 145      20.662 -29.763  54.106  1.00  0.00           N  
ATOM   3460  HN  VAL C 145      20.328 -29.761  55.070  1.00  0.00           H  
ATOM   3461  CA  VAL C 145      21.992 -29.174  53.834  1.00  0.00           C  
ATOM   3462  C   VAL C 145      22.892 -30.264  53.190  1.00  0.00           C  
ATOM   3463  O   VAL C 145      23.547 -30.001  52.180  1.00  0.00           O  
ATOM   3464  CB  VAL C 145      22.654 -28.579  55.126  1.00  0.00           C  
ATOM   3465  CG1 VAL C 145      24.111 -28.185  54.879  1.00  0.00           C  
ATOM   3466  CG2 VAL C 145      21.867 -27.382  55.657  1.00  0.00           C  
ATOM   3467  N   GLU C 146      22.886 -31.482  53.765  1.00  0.00           N  
ATOM   3468  HN  GLU C 146      22.318 -31.613  54.602  1.00  0.00           H  
ATOM   3469  CA  GLU C 146      23.643 -32.629  53.263  1.00  0.00           C  
ATOM   3470  C   GLU C 146      23.105 -33.107  51.890  1.00  0.00           C  
ATOM   3471  O   GLU C 146      23.909 -33.352  50.992  1.00  0.00           O  
ATOM   3472  CB  GLU C 146      23.649 -33.772  54.295  1.00  0.00           C  
ATOM   3473  CG  GLU C 146      24.385 -35.043  53.866  1.00  0.00           C  
ATOM   3474  CD  GLU C 146      25.893 -35.013  53.647  1.00  0.00           C  
ATOM   3475  OE1 GLU C 146      26.507 -33.925  53.743  1.00  0.00           O  
ATOM   3476  OE2 GLU C 146      26.464 -36.095  53.374  1.00  0.00           O  
ATOM   3477  N   LEU C 147      21.764 -33.253  51.742  1.00  0.00           N  
ATOM   3478  HN  LEU C 147      21.160 -33.067  52.543  1.00  0.00           H  
ATOM   3479  CA  LEU C 147      21.144 -33.670  50.470  1.00  0.00           C  
ATOM   3480  C   LEU C 147      21.506 -32.719  49.316  1.00  0.00           C  
ATOM   3481  O   LEU C 147      21.846 -33.177  48.227  1.00  0.00           O  
ATOM   3482  CB  LEU C 147      19.622 -33.804  50.597  1.00  0.00           C  
ATOM   3483  CG  LEU C 147      19.081 -34.856  51.565  1.00  0.00           C  
ATOM   3484  CD1 LEU C 147      17.574 -34.736  51.672  1.00  0.00           C  
ATOM   3485  CD2 LEU C 147      19.416 -36.260  51.099  1.00  0.00           C  
ATOM   3486  N   LYS C 148      21.511 -31.403  49.581  1.00  0.00           N  
ATOM   3487  HN  LYS C 148      21.245 -31.091  50.515  1.00  0.00           H  
ATOM   3488  CA  LYS C 148      21.884 -30.394  48.581  1.00  0.00           C  
ATOM   3489  C   LYS C 148      23.330 -30.585  48.093  1.00  0.00           C  
ATOM   3490  O   LYS C 148      23.572 -30.501  46.900  1.00  0.00           O  
ATOM   3491  CB  LYS C 148      21.697 -28.977  49.143  1.00  0.00           C  
ATOM   3492  CG  LYS C 148      20.247 -28.514  49.205  1.00  0.00           C  
ATOM   3493  CD  LYS C 148      20.149 -27.011  49.527  1.00  0.00           C  
ATOM   3494  CE  LYS C 148      20.633 -26.125  48.396  1.00  0.00           C  
ATOM   3495  NZ  LYS C 148      20.274 -24.701  48.620  1.00  0.00           N  
ATOM   3496  HZ1 LYS C 148      20.600 -24.105  47.859  1.00  0.00           H  
ATOM   3497  HZ2 LYS C 148      20.614 -24.370  49.523  1.00  0.00           H  
ATOM   3498  HZ3 LYS C 148      19.272 -24.590  48.776  1.00  0.00           H  
ATOM   3499  N   LYS C 149      24.277 -30.845  49.016  1.00  0.00           N  
ATOM   3500  HN  LYS C 149      23.990 -30.895  49.994  1.00  0.00           H  
ATOM   3501  CA  LYS C 149      25.699 -31.062  48.703  1.00  0.00           C  
ATOM   3502  C   LYS C 149      25.895 -32.348  47.873  1.00  0.00           C  
ATOM   3503  O   LYS C 149      26.665 -32.348  46.920  1.00  0.00           O  
ATOM   3504  CB  LYS C 149      26.526 -31.119  49.997  1.00  0.00           C  
ATOM   3505  CG  LYS C 149      26.632 -29.779  50.727  1.00  0.00           C  
ATOM   3506  CD  LYS C 149      27.333 -29.972  52.065  1.00  0.00           C  
ATOM   3507  CE  LYS C 149      27.516 -28.697  52.843  1.00  0.00           C  
ATOM   3508  NZ  LYS C 149      28.176 -28.962  54.150  1.00  0.00           N  
ATOM   3509  HZ1 LYS C 149      28.300 -28.098  54.677  1.00  0.00           H  
ATOM   3510  HZ2 LYS C 149      29.058 -29.461  54.032  1.00  0.00           H  
ATOM   3511  HZ3 LYS C 149      27.672 -29.664  54.691  1.00  0.00           H  
ATOM   3512  N   LEU C 150      25.181 -33.432  48.242  1.00  0.00           N  
ATOM   3513  HN  LEU C 150      24.593 -33.351  49.072  1.00  0.00           H  
ATOM   3514  CA  LEU C 150      25.188 -34.715  47.540  1.00  0.00           C  
ATOM   3515  C   LEU C 150      24.649 -34.575  46.119  1.00  0.00           C  
ATOM   3516  O   LEU C 150      25.259 -35.112  45.196  1.00  0.00           O  
ATOM   3517  CB  LEU C 150      24.371 -35.753  48.318  1.00  0.00           C  
ATOM   3518  CG  LEU C 150      25.016 -36.248  49.632  1.00  0.00           C  
ATOM   3519  CD1 LEU C 150      24.014 -37.001  50.465  1.00  0.00           C  
ATOM   3520  CD2 LEU C 150      26.266 -37.089  49.372  1.00  0.00           C  
ATOM   3521  N   ILE C 151      23.528 -33.823  45.942  1.00  0.00           N  
ATOM   3522  HN  ILE C 151      23.081 -33.422  46.767  1.00  0.00           H  
ATOM   3523  CA  ILE C 151      22.925 -33.556  44.622  1.00  0.00           C  
ATOM   3524  C   ILE C 151      23.891 -32.743  43.741  1.00  0.00           C  
ATOM   3525  O   ILE C 151      24.092 -33.078  42.567  1.00  0.00           O  
ATOM   3526  CB  ILE C 151      21.517 -32.888  44.740  1.00  0.00           C  
ATOM   3527  CG1 ILE C 151      20.496 -33.910  45.315  1.00  0.00           C  
ATOM   3528  CG2 ILE C 151      21.038 -32.368  43.345  1.00  0.00           C  
ATOM   3529  CD1 ILE C 151      19.230 -33.328  45.865  1.00  0.00           C  
ATOM   3530  N   GLU C 152      24.481 -31.674  44.314  1.00  0.00           N  
ATOM   3531  HN  GLU C 152      24.264 -31.464  45.288  1.00  0.00           H  
ATOM   3532  CA  GLU C 152      25.424 -30.796  43.601  1.00  0.00           C  
ATOM   3533  C   GLU C 152      26.692 -31.537  43.144  1.00  0.00           C  
ATOM   3534  O   GLU C 152      27.232 -31.205  42.094  1.00  0.00           O  
ATOM   3535  CB  GLU C 152      25.773 -29.576  44.460  1.00  0.00           C  
ATOM   3536  CG  GLU C 152      24.674 -28.525  44.447  1.00  0.00           C  
ATOM   3537  CD  GLU C 152      24.635 -27.584  45.640  1.00  0.00           C  
ATOM   3538  OE1 GLU C 152      25.691 -27.364  46.280  1.00  0.00           O  
ATOM   3539  OE2 GLU C 152      23.538 -27.052  45.927  1.00  0.00           O  
ATOM   3540  N   ALA C 153      27.132 -32.554  43.916  1.00  0.00           N  
ATOM   3541  HN  ALA C 153      26.615 -32.756  44.772  1.00  0.00           H  
ATOM   3542  CA  ALA C 153      28.299 -33.390  43.615  1.00  0.00           C  
ATOM   3543  C   ALA C 153      27.982 -34.593  42.705  1.00  0.00           C  
ATOM   3544  O   ALA C 153      28.907 -35.181  42.142  1.00  0.00           O  
ATOM   3545  CB  ALA C 153      28.928 -33.882  44.910  1.00  0.00           C  
ATOM   3546  N   ASN C 154      26.687 -34.979  42.593  1.00  0.00           N  
ATOM   3547  HN  ASN C 154      25.981 -34.420  43.072  1.00  0.00           H  
ATOM   3548  CA  ASN C 154      26.234 -36.140  41.834  1.00  0.00           C  
ATOM   3549  C   ASN C 154      26.303 -35.878  40.326  1.00  0.00           C  
ATOM   3550  O   ASN C 154      25.598 -34.985  39.854  1.00  0.00           O  
ATOM   3551  CB  ASN C 154      24.812 -36.528  42.266  1.00  0.00           C  
ATOM   3552  CG  ASN C 154      24.351 -37.890  41.833  1.00  0.00           C  
ATOM   3553  OD1 ASN C 154      24.713 -38.406  40.764  1.00  0.00           O  
ATOM   3554  ND2 ASN C 154      23.534 -38.516  42.665  1.00  0.00           N  
ATOM   3555 1HD2 ASN C 154      23.221 -39.441  42.371  1.00  0.00           H  
ATOM   3556 2HD2 ASN C 154      23.236 -38.092  43.544  1.00  0.00           H  
ATOM   3557  N   PRO C 155      27.099 -36.662  39.546  1.00  0.00           N  
ATOM   3558  CA  PRO C 155      27.179 -36.425  38.086  1.00  0.00           C  
ATOM   3559  C   PRO C 155      25.855 -36.486  37.344  1.00  0.00           C  
ATOM   3560  O   PRO C 155      25.755 -35.949  36.259  1.00  0.00           O  
ATOM   3561  CB  PRO C 155      28.119 -37.530  37.587  1.00  0.00           C  
ATOM   3562  CG  PRO C 155      28.885 -37.970  38.794  1.00  0.00           C  
ATOM   3563  CD  PRO C 155      27.951 -37.806  39.952  1.00  0.00           C  
ATOM   3564  N   LEU C 156      24.850 -37.151  37.913  1.00  0.00           N  
ATOM   3565  HN  LEU C 156      24.994 -37.580  38.827  1.00  0.00           H  
ATOM   3566  CA  LEU C 156      23.546 -37.283  37.263  1.00  0.00           C  
ATOM   3567  C   LEU C 156      22.660 -36.027  37.422  1.00  0.00           C  
ATOM   3568  O   LEU C 156      21.658 -35.900  36.721  1.00  0.00           O  
ATOM   3569  CB  LEU C 156      22.825 -38.546  37.822  1.00  0.00           C  
ATOM   3570  CG  LEU C 156      23.450 -39.906  37.446  1.00  0.00           C  
ATOM   3571  CD1 LEU C 156      22.793 -41.006  38.180  1.00  0.00           C  
ATOM   3572  CD2 LEU C 156      23.322 -40.182  35.944  1.00  0.00           C  
ATOM   3573  N   PHE C 157      23.005 -35.125  38.356  1.00  0.00           N  
ATOM   3574  HN  PHE C 157      23.862 -35.281  38.887  1.00  0.00           H  
ATOM   3575  CA  PHE C 157      22.207 -33.920  38.653  1.00  0.00           C  
ATOM   3576  C   PHE C 157      22.929 -32.639  38.399  1.00  0.00           C  
ATOM   3577  O   PHE C 157      22.319 -31.691  37.913  1.00  0.00           O  
ATOM   3578  CB  PHE C 157      21.790 -33.884  40.115  1.00  0.00           C  
ATOM   3579  CG  PHE C 157      20.820 -34.940  40.548  1.00  0.00           C  
ATOM   3580  CD1 PHE C 157      21.267 -36.189  40.958  1.00  0.00           C  
ATOM   3581  CD2 PHE C 157      19.462 -34.665  40.627  1.00  0.00           C  
ATOM   3582  CE1 PHE C 157      20.369 -37.160  41.373  1.00  0.00           C  
ATOM   3583  CE2 PHE C 157      18.575 -35.616  41.110  1.00  0.00           C  
ATOM   3584  CZ  PHE C 157      19.029 -36.861  41.467  1.00  0.00           C  
ATOM   3585  N   ARG C 158      24.210 -32.589  38.814  1.00  0.00           N  
ATOM   3586  HN  ARG C 158      24.577 -33.446  39.228  1.00  0.00           H  
ATOM   3587  CA  ARG C 158      25.145 -31.459  38.746  1.00  0.00           C  
ATOM   3588  C   ARG C 158      24.935 -30.522  37.488  1.00  0.00           C  
ATOM   3589  O   ARG C 158      25.100 -29.306  37.630  1.00  0.00           O  
ATOM   3590  CB  ARG C 158      26.584 -32.019  38.877  1.00  0.00           C  
ATOM   3591  CG  ARG C 158      27.701 -31.315  38.117  1.00  0.00           C  
ATOM   3592  CD  ARG C 158      28.593 -32.307  37.387  1.00  0.00           C  
ATOM   3593  NE  ARG C 158      29.291 -33.212  38.304  1.00  0.00           N  
ATOM   3594  HE  ARG C 158      29.141 -33.083  39.305  1.00  0.00           H  
ATOM   3595  CZ  ARG C 158      30.106 -34.189  37.920  1.00  0.00           C  
ATOM   3596  NH1 ARG C 158      30.344 -34.397  36.631  1.00  0.00           N  
ATOM   3597 1HH1 ARG C 158      29.893 -33.802  35.936  1.00  0.00           H  
ATOM   3598 2HH1 ARG C 158      30.970 -35.147  36.336  1.00  0.00           H  
ATOM   3599  NH2 ARG C 158      30.692 -34.963  38.823  1.00  0.00           N  
ATOM   3600 1HH2 ARG C 158      30.509 -34.803  39.814  1.00  0.00           H  
ATOM   3601 2HH2 ARG C 158      31.318 -35.713  38.528  1.00  0.00           H  
ATOM   3602  N   ASP C 159      24.489 -31.071  36.320  1.00  0.00           N  
ATOM   3603  HN  ASP C 159      24.300 -32.073  36.322  1.00  0.00           H  
ATOM   3604  CA  ASP C 159      24.253 -30.340  35.041  1.00  0.00           C  
ATOM   3605  C   ASP C 159      22.754 -30.053  34.653  1.00  0.00           C  
ATOM   3606  O   ASP C 159      22.475 -29.582  33.537  1.00  0.00           O  
ATOM   3607  CB  ASP C 159      24.935 -31.108  33.895  1.00  0.00           C  
ATOM   3608  CG  ASP C 159      26.378 -31.553  34.172  1.00  0.00           C  
ATOM   3609  OD1 ASP C 159      27.230 -30.675  34.474  1.00  0.00           O  
ATOM   3610  OD2 ASP C 159      26.655 -32.771  34.071  1.00  0.00           O  
ATOM   3611  N   LYS C 160      21.804 -30.330  35.574  1.00  0.00           N  
ATOM   3612  HN  LYS C 160      22.122 -30.665  36.484  1.00  0.00           H  
ATOM   3613  CA  LYS C 160      20.349 -30.191  35.379  1.00  0.00           C  
ATOM   3614  C   LYS C 160      19.767 -29.220  36.437  1.00  0.00           C  
ATOM   3615  O   LYS C 160      18.573 -29.245  36.737  1.00  0.00           O  
ATOM   3616  CB  LYS C 160      19.726 -31.602  35.551  1.00  0.00           C  
ATOM   3617  CG  LYS C 160      20.146 -32.602  34.472  1.00  0.00           C  
ATOM   3618  CD  LYS C 160      19.584 -34.019  34.738  1.00  0.00           C  
ATOM   3619  CE  LYS C 160      19.679 -34.879  33.490  1.00  0.00           C  
ATOM   3620  NZ  LYS C 160      18.873 -36.141  33.637  1.00  0.00           N  
ATOM   3621  HZ1 LYS C 160      18.937 -36.719  32.799  1.00  0.00           H  
ATOM   3622  HZ2 LYS C 160      17.903 -35.940  33.881  1.00  0.00           H  
ATOM   3623  HZ3 LYS C 160      19.140 -36.662  34.473  1.00  0.00           H  
ATOM   3624  N   LEU C 161      20.634 -28.393  37.028  1.00  0.00           N  
ATOM   3625  HN  LEU C 161      21.591 -28.355  36.677  1.00  0.00           H  
ATOM   3626  CA  LEU C 161      20.269 -27.543  38.153  1.00  0.00           C  
ATOM   3627  C   LEU C 161      20.016 -26.071  37.827  1.00  0.00           C  
ATOM   3628  O   LEU C 161      19.486 -25.344  38.666  1.00  0.00           O  
ATOM   3629  CB  LEU C 161      21.337 -27.664  39.251  1.00  0.00           C  
ATOM   3630  CG  LEU C 161      21.479 -29.059  39.899  1.00  0.00           C  
ATOM   3631  CD1 LEU C 161      22.744 -29.140  40.754  1.00  0.00           C  
ATOM   3632  CD2 LEU C 161      20.242 -29.424  40.720  1.00  0.00           C  
ATOM   3633  N   GLN C 162      20.343 -25.645  36.622  1.00  0.00           N  
ATOM   3634  HN  GLN C 162      20.752 -26.297  35.953  1.00  0.00           H  
ATOM   3635  CA  GLN C 162      20.128 -24.251  36.229  1.00  0.00           C  
ATOM   3636  C   GLN C 162      19.089 -24.163  35.109  1.00  0.00           C  
ATOM   3637  O   GLN C 162      19.292 -24.726  34.050  1.00  0.00           O  
ATOM   3638  CB  GLN C 162      21.479 -23.577  35.833  1.00  0.00           C  
ATOM   3639  CG  GLN C 162      21.343 -22.112  35.298  1.00  0.00           C  
ATOM   3640  CD  GLN C 162      20.706 -21.150  36.287  1.00  0.00           C  
ATOM   3641  OE1 GLN C 162      21.215 -20.911  37.389  1.00  0.00           O  
ATOM   3642  NE2 GLN C 162      19.585 -20.549  35.903  1.00  0.00           N  
ATOM   3643 1HE2 GLN C 162      19.165 -20.746  34.994  1.00  0.00           H  
ATOM   3644 2HE2 GLN C 162      19.157 -19.903  36.567  1.00  0.00           H  
ATOM   3645  N   PHE C 163      17.959 -23.485  35.358  1.00  0.00           N  
ATOM   3646  HN  PHE C 163      17.806 -23.079  36.281  1.00  0.00           H  
ATOM   3647  CA  PHE C 163      16.948 -23.324  34.320  1.00  0.00           C  
ATOM   3648  C   PHE C 163      17.561 -22.431  33.205  1.00  0.00           C  
ATOM   3649  O   PHE C 163      18.267 -21.460  33.509  1.00  0.00           O  
ATOM   3650  CB  PHE C 163      15.665 -22.702  34.903  1.00  0.00           C  
ATOM   3651  CG  PHE C 163      14.457 -22.898  34.012  1.00  0.00           C  
ATOM   3652  CD1 PHE C 163      13.720 -24.083  34.055  1.00  0.00           C  
ATOM   3653  CD2 PHE C 163      14.070 -21.909  33.105  1.00  0.00           C  
ATOM   3654  CE1 PHE C 163      12.617 -24.280  33.201  1.00  0.00           C  
ATOM   3655  CE2 PHE C 163      12.974 -22.103  32.249  1.00  0.00           C  
ATOM   3656  CZ  PHE C 163      12.251 -23.286  32.299  1.00  0.00           C  
ATOM   3657  N   PRO C 164      17.314 -22.716  31.908  1.00  0.00           N  
ATOM   3658  CA  PRO C 164      17.904 -21.880  30.861  1.00  0.00           C  
ATOM   3659  C   PRO C 164      17.255 -20.480  30.810  1.00  0.00           C  
ATOM   3660  O   PRO C 164      16.244 -20.238  31.482  1.00  0.00           O  
ATOM   3661  CB  PRO C 164      17.636 -22.695  29.586  1.00  0.00           C  
ATOM   3662  CG  PRO C 164      16.413 -23.459  29.890  1.00  0.00           C  
ATOM   3663  CD  PRO C 164      16.541 -23.834  31.334  1.00  0.00           C  
ATOM   3664  N   THR C 165      17.854 -19.572  30.026  1.00  0.00           N  
ATOM   3665  HN  THR C 165      18.654 -19.884  29.476  1.00  0.00           H  
ATOM   3666  CA  THR C 165      17.452 -18.161  29.893  1.00  0.00           C  
ATOM   3667  C   THR C 165      16.496 -17.955  28.729  1.00  0.00           C  
ATOM   3668  O   THR C 165      16.895 -18.034  27.555  1.00  0.00           O  
ATOM   3669  CB  THR C 165      18.692 -17.285  29.828  1.00  0.00           C  
ATOM   3670  OG1 THR C 165      19.599 -17.729  30.835  1.00  0.00           O  
ATOM   3671  HG1 THR C 165      19.798 -18.649  30.709  1.00  0.00           H  
ATOM   3672  CG2 THR C 165      18.377 -15.826  30.027  1.00  0.00           C  
ATOM   3673  N   LEU C 166      15.216 -17.712  29.066  1.00  0.00           N  
ATOM   3674  HN  LEU C 166      14.978 -17.643  30.055  1.00  0.00           H  
ATOM   3675  CA  LEU C 166      14.156 -17.543  28.083  1.00  0.00           C  
ATOM   3676  C   LEU C 166      13.611 -16.153  28.147  1.00  0.00           C  
ATOM   3677  O   LEU C 166      13.506 -15.580  29.233  1.00  0.00           O  
ATOM   3678  CB  LEU C 166      12.975 -18.508  28.431  1.00  0.00           C  
ATOM   3679  CG  LEU C 166      13.025 -19.978  27.976  1.00  0.00           C  
ATOM   3680  CD1 LEU C 166      14.176 -20.734  28.642  1.00  0.00           C  
ATOM   3681  CD2 LEU C 166      11.724 -20.717  28.397  1.00  0.00           C  
ATOM   3682  N   ARG C 167      13.143 -15.659  26.992  1.00  0.00           N  
ATOM   3683  HN  ARG C 167      13.332 -16.188  26.141  1.00  0.00           H  
ATOM   3684  CA  ARG C 167      12.381 -14.417  26.862  1.00  0.00           C  
ATOM   3685  C   ARG C 167      11.042 -14.670  27.610  1.00  0.00           C  
ATOM   3686  O   ARG C 167      10.633 -15.826  27.757  1.00  0.00           O  
ATOM   3687  CB  ARG C 167      12.072 -14.166  25.367  1.00  0.00           C  
ATOM   3688  CG  ARG C 167      13.322 -13.764  24.536  1.00  0.00           C  
ATOM   3689  CD  ARG C 167      13.682 -12.297  24.661  1.00  0.00           C  
ATOM   3690  NE  ARG C 167      12.647 -11.413  24.111  1.00  0.00           N  
ATOM   3691  HE  ARG C 167      12.052 -10.911  24.771  1.00  0.00           H  
ATOM   3692  CZ  ARG C 167      12.431 -11.221  22.816  1.00  0.00           C  
ATOM   3693  NH1 ARG C 167      13.175 -11.844  21.913  1.00  0.00           N  
ATOM   3694 1HH1 ARG C 167      13.009 -11.696  20.917  1.00  0.00           H  
ATOM   3695 2HH1 ARG C 167      13.906 -12.485  22.223  1.00  0.00           H  
ATOM   3696  NH2 ARG C 167      11.483 -10.390  22.414  1.00  0.00           N  
ATOM   3697 1HH2 ARG C 167      11.317 -10.242  21.418  1.00  0.00           H  
ATOM   3698 2HH2 ARG C 167      10.910  -9.911  23.109  1.00  0.00           H  
ATOM   3699  N   ASN C 168      10.357 -13.606  28.059  1.00  0.00           N  
ATOM   3700  HN  ASN C 168      10.769 -12.684  27.919  1.00  0.00           H  
ATOM   3701  CA  ASN C 168       9.062 -13.676  28.734  1.00  0.00           C  
ATOM   3702  C   ASN C 168       8.058 -14.403  27.869  1.00  0.00           C  
ATOM   3703  O   ASN C 168       8.015 -14.146  26.674  1.00  0.00           O  
ATOM   3704  CB  ASN C 168       8.545 -12.243  28.956  1.00  0.00           C  
ATOM   3705  CG  ASN C 168       9.261 -11.499  30.062  1.00  0.00           C  
ATOM   3706  OD1 ASN C 168      10.156 -12.017  30.722  1.00  0.00           O  
ATOM   3707  ND2 ASN C 168       8.841 -10.285  30.331  1.00  0.00           N  
ATOM   3708 1HD2 ASN C 168       9.324  -9.783  31.077  1.00  0.00           H  
ATOM   3709 2HD2 ASN C 168       8.097  -9.854  29.782  1.00  0.00           H  
ATOM   3710  N   SER C 169       7.285 -15.341  28.439  1.00  0.00           N  
ATOM   3711  HN  SER C 169       7.459 -15.579  29.415  1.00  0.00           H  
ATOM   3712  CA  SER C 169       6.198 -16.047  27.735  1.00  0.00           C  
ATOM   3713  C   SER C 169       6.613 -16.489  26.326  1.00  0.00           C  
ATOM   3714  O   SER C 169       5.922 -16.203  25.354  1.00  0.00           O  
ATOM   3715  CB  SER C 169       4.974 -15.130  27.652  1.00  0.00           C  
ATOM   3716  OG  SER C 169       4.728 -14.562  28.927  1.00  0.00           O  
ATOM   3717  HG  SER C 169       3.969 -13.993  28.876  1.00  0.00           H  
ATOM   3718  N   ARG C 170       7.760 -17.135  26.221  1.00  0.00           N  
ATOM   3719  HN  ARG C 170       8.250 -17.393  27.078  1.00  0.00           H  
ATOM   3720  CA  ARG C 170       8.367 -17.502  24.934  1.00  0.00           C  
ATOM   3721  C   ARG C 170       7.483 -18.402  24.081  1.00  0.00           C  
ATOM   3722  O   ARG C 170       7.259 -18.071  22.927  1.00  0.00           O  
ATOM   3723  CB  ARG C 170       9.769 -18.113  25.155  1.00  0.00           C  
ATOM   3724  CG  ARG C 170      10.558 -18.388  23.868  1.00  0.00           C  
ATOM   3725  CD  ARG C 170      10.803 -17.133  23.071  1.00  0.00           C  
ATOM   3726  NE  ARG C 170      11.786 -17.362  22.018  1.00  0.00           N  
ATOM   3727  HE  ARG C 170      12.272 -18.258  21.997  1.00  0.00           H  
ATOM   3728  CZ  ARG C 170      12.079 -16.468  21.090  1.00  0.00           C  
ATOM   3729  NH1 ARG C 170      11.409 -15.319  21.032  1.00  0.00           N  
ATOM   3730 1HH1 ARG C 170      10.689 -15.123  21.727  1.00  0.00           H  
ATOM   3731 2HH1 ARG C 170      11.635 -14.629  20.316  1.00  0.00           H  
ATOM   3732  NH2 ARG C 170      13.014 -16.722  20.188  1.00  0.00           N  
ATOM   3733 1HH2 ARG C 170      13.527 -17.602  20.232  1.00  0.00           H  
ATOM   3734 2HH2 ARG C 170      13.240 -16.032  19.472  1.00  0.00           H  
ATOM   3735  N   LEU C 171       6.963 -19.513  24.643  1.00  0.00           N  
ATOM   3736  HN  LEU C 171       7.175 -19.728  25.617  1.00  0.00           H  
ATOM   3737  CA  LEU C 171       6.099 -20.417  23.879  1.00  0.00           C  
ATOM   3738  C   LEU C 171       4.842 -19.697  23.363  1.00  0.00           C  
ATOM   3739  O   LEU C 171       4.509 -19.798  22.181  1.00  0.00           O  
ATOM   3740  CB  LEU C 171       5.703 -21.639  24.727  1.00  0.00           C  
ATOM   3741  CG  LEU C 171       4.916 -22.704  23.974  1.00  0.00           C  
ATOM   3742  CD1 LEU C 171       5.814 -23.386  22.935  1.00  0.00           C  
ATOM   3743  CD2 LEU C 171       4.357 -23.740  24.947  1.00  0.00           C  
ATOM   3744  N   ARG C 172       4.170 -18.956  24.256  1.00  0.00           N  
ATOM   3745  HN  ARG C 172       4.530 -18.913  25.209  1.00  0.00           H  
ATOM   3746  CA  ARG C 172       2.954 -18.206  23.948  1.00  0.00           C  
ATOM   3747  C   ARG C 172       3.188 -17.207  22.807  1.00  0.00           C  
ATOM   3748  O   ARG C 172       2.378 -17.147  21.884  1.00  0.00           O  
ATOM   3749  CB  ARG C 172       2.466 -17.521  25.227  1.00  0.00           C  
ATOM   3750  CG  ARG C 172       1.194 -16.770  25.078  1.00  0.00           C  
ATOM   3751  CD  ARG C 172       0.785 -16.118  26.376  1.00  0.00           C  
ATOM   3752  NE  ARG C 172      -0.610 -15.704  26.270  1.00  0.00           N  
ATOM   3753  HE  ARG C 172      -0.804 -14.801  25.837  1.00  0.00           H  
ATOM   3754  CZ  ARG C 172      -1.645 -16.418  26.697  1.00  0.00           C  
ATOM   3755  NH1 ARG C 172      -1.450 -17.573  27.336  1.00  0.00           N  
ATOM   3756 1HH1 ARG C 172      -2.245 -18.121  27.664  1.00  0.00           H  
ATOM   3757 2HH1 ARG C 172      -0.499 -17.914  27.474  1.00  0.00           H  
ATOM   3758  NH2 ARG C 172      -2.883 -15.974  26.517  1.00  0.00           N  
ATOM   3759 1HH2 ARG C 172      -3.678 -16.522  26.845  1.00  0.00           H  
ATOM   3760 2HH2 ARG C 172      -3.032 -15.091  26.029  1.00  0.00           H  
ATOM   3761  N   THR C 173       4.316 -16.469  22.850  1.00  0.00           N  
ATOM   3762  HN  THR C 173       4.937 -16.611  23.647  1.00  0.00           H  
ATOM   3763  CA  THR C 173       4.725 -15.479  21.848  1.00  0.00           C  
ATOM   3764  C   THR C 173       5.029 -16.125  20.485  1.00  0.00           C  
ATOM   3765  O   THR C 173       4.578 -15.627  19.457  1.00  0.00           O  
ATOM   3766  CB  THR C 173       5.892 -14.635  22.402  1.00  0.00           C  
ATOM   3767  OG1 THR C 173       5.460 -14.067  23.634  1.00  0.00           O  
ATOM   3768  HG1 THR C 173       6.178 -13.547  23.975  1.00  0.00           H  
ATOM   3769  CG2 THR C 173       6.300 -13.499  21.457  1.00  0.00           C  
ATOM   3770  N   LEU C 174       5.768 -17.233  20.473  1.00  0.00           N  
ATOM   3771  HN  LEU C 174       6.105 -17.610  21.359  1.00  0.00           H  
ATOM   3772  CA  LEU C 174       6.115 -17.933  19.221  1.00  0.00           C  
ATOM   3773  C   LEU C 174       4.907 -18.597  18.582  1.00  0.00           C  
ATOM   3774  O   LEU C 174       4.744 -18.489  17.374  1.00  0.00           O  
ATOM   3775  CB  LEU C 174       7.244 -18.953  19.438  1.00  0.00           C  
ATOM   3776  CG  LEU C 174       8.627 -18.370  19.767  1.00  0.00           C  
ATOM   3777  CD1 LEU C 174       9.605 -19.478  20.126  1.00  0.00           C  
ATOM   3778  CD2 LEU C 174       9.176 -17.489  18.608  1.00  0.00           C  
ATOM   3779  N   ILE C 175       4.037 -19.240  19.380  1.00  0.00           N  
ATOM   3780  HN  ILE C 175       4.204 -19.283  20.385  1.00  0.00           H  
ATOM   3781  CA  ILE C 175       2.843 -19.883  18.804  1.00  0.00           C  
ATOM   3782  C   ILE C 175       1.854 -18.830  18.281  1.00  0.00           C  
ATOM   3783  O   ILE C 175       1.308 -18.996  17.184  1.00  0.00           O  
ATOM   3784  CB  ILE C 175       2.202 -20.919  19.766  1.00  0.00           C  
ATOM   3785  CG1 ILE C 175       3.208 -22.053  20.117  1.00  0.00           C  
ATOM   3786  CG2 ILE C 175       0.876 -21.482  19.239  1.00  0.00           C  
ATOM   3787  CD1 ILE C 175       3.719 -22.860  18.958  1.00  0.00           C  
ATOM   3788  N   ASN C 176       1.681 -17.730  19.029  1.00  0.00           N  
ATOM   3789  HN  ASN C 176       2.180 -17.651  19.915  1.00  0.00           H  
ATOM   3790  CA  ASN C 176       0.802 -16.646  18.614  1.00  0.00           C  
ATOM   3791  C   ASN C 176       1.227 -16.044  17.256  1.00  0.00           C  
ATOM   3792  O   ASN C 176       0.360 -15.745  16.443  1.00  0.00           O  
ATOM   3793  CB  ASN C 176       0.702 -15.569  19.690  1.00  0.00           C  
ATOM   3794  CG  ASN C 176      -0.285 -14.480  19.346  1.00  0.00           C  
ATOM   3795  OD1 ASN C 176       0.091 -13.337  19.091  1.00  0.00           O  
ATOM   3796  ND2 ASN C 176      -1.556 -14.828  19.252  1.00  0.00           N  
ATOM   3797 1HD2 ASN C 176      -1.868 -15.776  19.463  1.00  0.00           H  
ATOM   3798 2HD2 ASN C 176      -2.223 -14.092  19.020  1.00  0.00           H  
ATOM   3799  N   GLN C 177       2.537 -15.902  17.000  1.00  0.00           N  
ATOM   3800  HN  GLN C 177       3.216 -16.154  17.719  1.00  0.00           H  
ATOM   3801  CA  GLN C 177       3.012 -15.395  15.716  1.00  0.00           C  
ATOM   3802  C   GLN C 177       2.932 -16.467  14.614  1.00  0.00           C  
ATOM   3803  O   GLN C 177       2.589 -16.136  13.479  1.00  0.00           O  
ATOM   3804  CB  GLN C 177       4.391 -14.726  15.803  1.00  0.00           C  
ATOM   3805  CG  GLN C 177       5.563 -15.611  16.183  1.00  0.00           C  
ATOM   3806  CD  GLN C 177       6.808 -14.802  16.453  1.00  0.00           C  
ATOM   3807  OE1 GLN C 177       6.831 -13.897  17.303  1.00  0.00           O  
ATOM   3808  NE2 GLN C 177       7.882 -15.134  15.753  1.00  0.00           N  
ATOM   3809 1HE2 GLN C 177       8.723 -14.587  15.935  1.00  0.00           H  
ATOM   3810 2HE2 GLN C 177       7.863 -15.877  15.055  1.00  0.00           H  
ATOM   3811  N   SER C 178       3.172 -17.744  14.957  1.00  0.00           N  
ATOM   3812  HN  SER C 178       3.421 -17.949  15.925  1.00  0.00           H  
ATOM   3813  CA  SER C 178       3.092 -18.853  14.007  1.00  0.00           C  
ATOM   3814  C   SER C 178       1.646 -19.091  13.536  1.00  0.00           C  
ATOM   3815  O   SER C 178       1.430 -19.404  12.358  1.00  0.00           O  
ATOM   3816  CB  SER C 178       3.682 -20.124  14.611  1.00  0.00           C  
ATOM   3817  OG  SER C 178       4.490 -20.803  13.664  1.00  0.00           O  
ATOM   3818  HG  SER C 178       4.857 -21.594  14.040  1.00  0.00           H  
ATOM   3819  N   LEU C 179       0.660 -18.928  14.449  1.00  0.00           N  
ATOM   3820  HN  LEU C 179       0.913 -18.676  15.404  1.00  0.00           H  
ATOM   3821  CA  LEU C 179      -0.754 -19.100  14.117  1.00  0.00           C  
ATOM   3822  C   LEU C 179      -1.297 -17.938  13.287  1.00  0.00           C  
ATOM   3823  O   LEU C 179      -2.172 -18.155  12.448  1.00  0.00           O  
ATOM   3824  CB  LEU C 179      -1.618 -19.346  15.358  1.00  0.00           C  
ATOM   3825  CG  LEU C 179      -1.519 -20.734  16.004  1.00  0.00           C  
ATOM   3826  CD1 LEU C 179      -2.323 -20.787  17.276  1.00  0.00           C  
ATOM   3827  CD2 LEU C 179      -2.001 -21.821  15.071  1.00  0.00           C  
ATOM   3828  N   ASN C 180      -0.766 -16.720  13.500  1.00  0.00           N  
ATOM   3829  HN  ASN C 180      -0.049 -16.632  14.220  1.00  0.00           H  
ATOM   3830  CA  ASN C 180      -1.151 -15.510  12.765  1.00  0.00           C  
ATOM   3831  C   ASN C 180      -0.539 -15.520  11.366  1.00  0.00           C  
ATOM   3832  O   ASN C 180      -1.267 -15.601  10.379  1.00  0.00           O  
ATOM   3833  CB  ASN C 180      -0.721 -14.240  13.518  1.00  0.00           C  
ATOM   3834  CG  ASN C 180      -1.512 -13.917  14.773  1.00  0.00           C  
ATOM   3835  OD1 ASN C 180      -2.393 -14.667  15.220  1.00  0.00           O  
ATOM   3836  ND2 ASN C 180      -1.176 -12.796  15.399  1.00  0.00           N  
ATOM   3837 1HD2 ASN C 180      -0.452 -12.179  15.031  1.00  0.00           H  
ATOM   3838 2HD2 ASN C 180      -1.707 -12.579  16.242  1.00  0.00           H  
ATOM   3839  C1  UNK     1     -24.594 -52.512  43.516  1.00  0.00           C  
ATOM   3840  C2  UNK     1     -24.163 -51.074  43.102  1.00  0.00           C  
ATOM   3841  C3  UNK     1     -23.688 -50.907  44.596  1.00  0.00           C  
ATOM   3842  C4  UNK     1     -24.721 -52.003  44.964  1.00  0.00           C  
ATOM   3843  C5  UNK     1     -23.112 -51.073  41.979  1.00  0.00           C  
ATOM   3844  C6  UNK     1     -25.907 -53.050  42.978  1.00  0.00           C  
ATOM   3845  C7  UNK     1     -23.503 -53.544  43.334  1.00  0.00           C  
ATOM   3846  C8  UNK     1     -23.820 -49.559  45.250  1.00  0.00           C  
ATOM   3847  C9  UNK     1     -22.906 -49.688  41.334  1.00  0.00           C  
ATOM   3848  C10 UNK     1     -22.542 -48.872  45.712  1.00  0.00           C  
ATOM   3849  C11 UNK     1     -22.714 -48.557  42.319  1.00  0.00           C  
ATOM   3850  C12 UNK     1     -21.888 -47.973  44.641  1.00  0.00           C  
ATOM   3851  C13 UNK     1     -25.018 -48.979  45.416  1.00  0.00           C  
ATOM   3852  C14 UNK     1     -21.836 -48.701  43.331  1.00  0.00           C  
ATOM   3853  C15 UNK     1     -23.688 -47.421  42.170  1.00  0.00           C  
CONECT    1    2    3    4    5                                       
CONECT    1                                                           
CONECT    2    1                                                      
CONECT    3    1                                                      
CONECT    4    1                                                      
CONECT    5    1    8    6                                            
CONECT    6    5    7    9                                            
CONECT    7    6                                                      
CONECT    8    5                                                      
CONECT    9    6   10   11                                            
CONECT   10    9                                                      
CONECT   11    9   14   12                                            
CONECT   12   11   18   13                                            
CONECT   13   12                                                      
CONECT   14   15   11                                                 
CONECT   15   16   14                                                 
CONECT   16   17   15                                                 
CONECT   17   16                                                      
CONECT   18   19   12   20                                            
CONECT   19   18                                                      
CONECT   20   18   21                                                 
CONECT   21   22   20   23                                            
CONECT   22   21                                                      
CONECT   23   21   25   24                                            
CONECT   24   23                                                      
CONECT   25   26   23   28                                            
CONECT   26   27   31   25                                            
CONECT   27   26                                                      
CONECT   28   25   29                                                 
CONECT   29   28   30                                                 
CONECT   30   29                                                      
CONECT   31   33   26   32                                            
CONECT   32   31                                                      
CONECT   33   36   31   34                                            
CONECT   34   33   35   40                                            
CONECT   35   34                                                      
CONECT   36   37   33                                                 
CONECT   37   38   39   36                                            
CONECT   38   37                                                      
CONECT   39   37                                                      
CONECT   40   34   41   42                                            
CONECT   41   40                                                      
CONECT   42   40   43   45                                            
CONECT   43   48   44   42                                            
CONECT   44   43                                                      
CONECT   45   42   46                                                 
CONECT   46   45   47                                                 
CONECT   47   46                                                      
CONECT   48   50   49   43                                            
CONECT   49   48                                                      
CONECT   50   51   53   48                                            
CONECT   51   65   52   50                                            
CONECT   52   51                                                      
CONECT   53   54   50                                                 
CONECT   54   55   53                                                 
CONECT   55   56   54                                                 
CONECT   56   58   55   57                                            
CONECT   57   56                                                      
CONECT   58   59   62   56                                            
CONECT   59   61   60   58                                            
CONECT   60   59                                                      
CONECT   61   59                                                      
CONECT   62   64   58   63                                            
CONECT   63   62                                                      
CONECT   64   62                                                      
CONECT   65   67   66   51                                            
CONECT   66   65                                                      
CONECT   67   70   68   65                                            
CONECT   68   69   67   75                                            
CONECT   69   68                                                      
CONECT   70   71   67                                                 
CONECT   71   72   70                                                 
CONECT   72   74   73   71                                            
CONECT   73   72                                                      
CONECT   74   72                                                      
CONECT   75   68   76   77                                            
CONECT   76   75                                                      
CONECT   77   75   80   78                                            
CONECT   78   77   79   84                                            
CONECT   79   78                                                      
CONECT   80   81   77                                                 
CONECT   81   83   82   80                                            
CONECT   82   81                                                      
CONECT   83   81                                                      
CONECT   84   78   85   86                                            
CONECT   85   84                                                      
CONECT   86   87   84   89                                            
CONECT   87   92   88   86                                            
CONECT   88   87                                                      
CONECT   89   86   90   91                                            
CONECT   90   89                                                      
CONECT   91   89                                                      
CONECT   92   94   93   87                                            
CONECT   93   92                                                      
CONECT   94   97   95   92                                            
CONECT   95  104   96   94                                            
CONECT   96   95                                                      
CONECT   97   98   94                                                 
CONECT   98   97   99  100                                            
CONECT   99   98  101                                                 
CONECT  100   98  102                                                 
CONECT  101   99  103                                                 
CONECT  102  100  103                                                 
CONECT  103  101  102                                                 
CONECT  104  106  105   95                                            
CONECT  105  104                                                      
CONECT  106  109  104  107                                            
CONECT  107  106  108  113                                            
CONECT  108  107                                                      
CONECT  109  110  106                                                 
CONECT  110  112  111  109                                            
CONECT  111  110                                                      
CONECT  112  110                                                      
CONECT  113  107  114  115                                            
CONECT  114  113                                                      
CONECT  115  113  116  118                                            
CONECT  116  115  117  122                                            
CONECT  117  116                                                      
CONECT  118  115  119  120                                            
CONECT  119  118  121                                                 
CONECT  120  118                                                      
CONECT  121  119                                                      
CONECT  122  116  123  124                                            
CONECT  123  122                                                      
CONECT  124  125  122  127                                            
CONECT  125  131  126  124                                            
CONECT  126  125                                                      
CONECT  127  124  128                                                 
CONECT  128  127  129  130                                            
CONECT  129  128                                                      
CONECT  130  128                                                      
CONECT  131  133  132  125                                            
CONECT  132  131                                                      
CONECT  133  136  134  131                                            
CONECT  134  135  133  143                                            
CONECT  135  134                                                      
CONECT  136  137  133                                                 
CONECT  137  138  136                                                 
CONECT  138  140  139  137                                            
CONECT  139  138                                                      
CONECT  140  141  142  138                                            
CONECT  141  140                                                      
CONECT  142  140                                                      
CONECT  143  134  144  145                                            
CONECT  144  143                                                      
CONECT  145  143  148  146                                            
CONECT  146  145  147  155                                            
CONECT  147  146                                                      
CONECT  148  145  149                                                 
CONECT  149  150  148  151                                            
CONECT  150  152  149                                                 
CONECT  151  149  153                                                 
CONECT  152  150  154                                                 
CONECT  153  154  151                                                 
CONECT  154  152  153                                                 
CONECT  155  146  156  157                                            
CONECT  156  155                                                      
CONECT  157  155  158  160                                            
CONECT  158  164  157  159                                            
CONECT  159  158                                                      
CONECT  160  157  161                                                 
CONECT  161  160  163  162                                            
CONECT  162  161                                                      
CONECT  163  161                                                      
CONECT  164  166  165  158                                            
CONECT  165  164                                                      
CONECT  166  167  169  164                                            
CONECT  167  173  168  166                                            
CONECT  168  167                                                      
CONECT  169  170  166                                                 
CONECT  170  172  169  171                                            
CONECT  171  170                                                      
CONECT  172  170                                                      
CONECT  173  175  174  167                                            
CONECT  174  173                                                      
CONECT  175  178  176  173                                            
CONECT  176  175  177  183                                            
CONECT  177  176                                                      
CONECT  178  179  175                                                 
CONECT  179  180  178                                                 
CONECT  180  182  181  179                                            
CONECT  181  180                                                      
CONECT  182  180                                                      
CONECT  183  176  184  185                                            
CONECT  184  183                                                      
CONECT  185  183  188  186                                            
CONECT  186  185  193  187                                            
CONECT  187  186                                                      
CONECT  188  189  185                                                 
CONECT  189  190  188                                                 
CONECT  190  192  191  189                                            
CONECT  191  190                                                      
CONECT  192  190                                                      
CONECT  193  194  186  195                                            
CONECT  194  193                                                      
CONECT  195  193  198  196                                            
CONECT  196  195  206  197                                            
CONECT  197  196                                                      
CONECT  198  199  195                                                 
CONECT  199  200  198                                                 
CONECT  200  201  199                                                 
CONECT  201  202  200                                                 
CONECT  202  203  201  204  205                                       
CONECT  202                                                           
CONECT  203  202                                                      
CONECT  204  202                                                      
CONECT  205  202                                                      
CONECT  206  207  196  208                                            
CONECT  207  206                                                      
CONECT  208  206  211  209                                            
CONECT  209  208  210  218                                            
CONECT  210  209                                                      
CONECT  211  212  208                                                 
CONECT  212  214  213  211                                            
CONECT  213  215  212                                                 
CONECT  214  216  212                                                 
CONECT  215  217  213                                                 
CONECT  216  217  214                                                 
CONECT  217  216  215                                                 
CONECT  218  209  219  220                                            
CONECT  219  218                                                      
CONECT  220  218  223  221                                            
CONECT  221  220  222  231                                            
CONECT  222  221                                                      
CONECT  223  224  220                                                 
CONECT  224  225  223                                                 
CONECT  225  226  224                                                 
CONECT  226  227  225                                                 
CONECT  227  228  226  229  230                                       
CONECT  227                                                           
CONECT  228  227                                                      
CONECT  229  227                                                      
CONECT  230  227                                                      
CONECT  231  221  232  233                                            
CONECT  232  231                                                      
CONECT  233  231  234  236                                            
CONECT  234  241  233  235                                            
CONECT  235  234                                                      
CONECT  236  233  237                                                 
CONECT  237  236  238                                                 
CONECT  238  237  240  239                                            
CONECT  239  238                                                      
CONECT  240  238                                                      
CONECT  241  242  243  234                                            
CONECT  242  241                                                      
CONECT  243  244  246  241                                            
CONECT  244  250  245  243                                            
CONECT  245  244                                                      
CONECT  246  249  243  247                                            
CONECT  247  246  248                                                 
CONECT  248  247                                                      
CONECT  249  246                                                      
CONECT  250  252  251  244                                            
CONECT  251  250                                                      
CONECT  252  255  250  253                                            
CONECT  253  252  254  258                                            
CONECT  254  253                                                      
CONECT  255  257  256  252                                            
CONECT  256  255                                                      
CONECT  257  255                                                      
CONECT  258  253  259  260                                            
CONECT  259  258                                                      
CONECT  260  258  263  261                                            
CONECT  261  260  262  271                                            
CONECT  262  261                                                      
CONECT  263  264  260                                                 
CONECT  264  265  267  263                                            
CONECT  265  268  266  264                                            
CONECT  266  265                                                      
CONECT  267  269  264                                                 
CONECT  268  269  265                                                 
CONECT  269  268  270  267                                            
CONECT  270  269                                                      
CONECT  271  261  272  273                                            
CONECT  272  271                                                      
CONECT  273  271  274  276                                            
CONECT  274  284  275  273                                            
CONECT  275  274                                                      
CONECT  276  273  277                                                 
CONECT  277  276  278                                                 
CONECT  278  277  279                                                 
CONECT  279  278  280                                                 
CONECT  280  279  282  283  281                                       
CONECT  280                                                           
CONECT  281  280                                                      
CONECT  282  280                                                      
CONECT  283  280                                                      
CONECT  284  286  285  274                                            
CONECT  285  284                                                      
CONECT  286  289  287  284                                            
CONECT  287  293  288  286                                            
CONECT  288  287                                                      
CONECT  289  290  286                                                 
CONECT  290  292  291  289                                            
CONECT  291  290                                                      
CONECT  292  290                                                      
CONECT  293  295  294  287                                            
CONECT  294  293                                                      
CONECT  295  298  293  296                                            
CONECT  296  295  297  303                                            
CONECT  297  296                                                      
CONECT  298  299  295                                                 
CONECT  299  300  298                                                 
CONECT  300  302  299  301                                            
CONECT  301  300                                                      
CONECT  302  300                                                      
CONECT  303  296  304  305                                            
CONECT  304  303                                                      
CONECT  305  303  306  308                                            
CONECT  306  305  315  307                                            
CONECT  307  306                                                      
CONECT  308  305  309                                                 
CONECT  309  308  310                                                 
CONECT  310  309  311  312                                            
CONECT  311  310                                                      
CONECT  312  310  314  313                                            
CONECT  313  312                                                      
CONECT  314  312                                                      
CONECT  315  316  306  317                                            
CONECT  316  315                                                      
CONECT  317  318  315  320                                            
CONECT  318  325  319  317                                            
CONECT  319  318                                                      
CONECT  320  317  321                                                 
CONECT  321  320  322                                                 
CONECT  322  323  321  324                                            
CONECT  323  322                                                      
CONECT  324  322                                                      
CONECT  325  327  326  318                                            
CONECT  326  325                                                      
CONECT  327  330  328  325                                            
CONECT  328  329  327  333                                            
CONECT  329  328                                                      
CONECT  330  331  327                                                 
CONECT  331  332  330                                                 
CONECT  332  331                                                      
CONECT  333  328  335  334                                            
CONECT  334  333                                                      
CONECT  335  336  333                                                 
CONECT  336  338  337  335                                            
CONECT  337  336                                                      
CONECT  338  340  339  336                                            
CONECT  339  338                                                      
CONECT  340  343  341  338                                            
CONECT  341  342  350  340                                            
CONECT  342  341                                                      
CONECT  343  344  340                                                 
CONECT  344  343  346  345                                            
CONECT  345  344  347                                                 
CONECT  346  344  348                                                 
CONECT  347  345  349                                                 
CONECT  348  346  349                                                 
CONECT  349  348  347                                                 
CONECT  350  352  341  351                                            
CONECT  351  350                                                      
CONECT  352  355  350  353                                            
CONECT  353  352  362  354                                            
CONECT  354  353                                                      
CONECT  355  356  352                                                 
CONECT  356  357  358  355                                            
CONECT  357  359  356                                                 
CONECT  358  360  356                                                 
CONECT  359  361  357                                                 
CONECT  360  361  358                                                 
CONECT  361  359  360                                                 
CONECT  362  363  353  364                                            
CONECT  363  362                                                      
CONECT  364  362  365  367                                            
CONECT  365  366  374  364                                            
CONECT  366  365                                                      
CONECT  367  364  368                                                 
CONECT  368  367  370  369                                            
CONECT  369  368  371                                                 
CONECT  370  368  372                                                 
CONECT  371  369  373                                                 
CONECT  372  370  373                                                 
CONECT  373  372  371                                                 
CONECT  374  376  365  375                                            
CONECT  375  374                                                      
CONECT  376  379  377  374                                            
CONECT  377  385  376  378                                            
CONECT  378  377                                                      
CONECT  379  380  376                                                 
CONECT  380  382  381  379                                            
CONECT  381  380                                                      
CONECT  382  384  383  380                                            
CONECT  383  382                                                      
CONECT  384  382                                                      
CONECT  385  386  387  377                                            
CONECT  386  385                                                      
CONECT  387  390  385  388                                            
CONECT  388  394  387  389                                            
CONECT  389  388                                                      
CONECT  390  391  387                                                 
CONECT  391  390  392                                                 
CONECT  392  391  393                                                 
CONECT  393  392                                                      
CONECT  394  395  396  388                                            
CONECT  395  394                                                      
CONECT  396  399  394  397                                            
CONECT  397  396  407  398                                            
CONECT  398  397                                                      
CONECT  399  400  396                                                 
CONECT  400  401  399                                                 
CONECT  401  402  400                                                 
CONECT  402  403  401                                                 
CONECT  403  406  405  404  402                                       
CONECT  403                                                           
CONECT  404  403                                                      
CONECT  405  403                                                      
CONECT  406  403                                                      
CONECT  407  408  397  409                                            
CONECT  408  407                                                      
CONECT  409  407  412  410                                            
CONECT  410  409  421  411                                            
CONECT  411  410                                                      
CONECT  412  409  413                                                 
CONECT  413  412  414  415                                            
CONECT  414  413  416                                                 
CONECT  415  413  417                                                 
CONECT  416  414  418                                                 
CONECT  417  415  418                                                 
CONECT  418  416  417  419                                            
CONECT  419  418  420                                                 
CONECT  420  419                                                      
CONECT  421  422  410  423                                            
CONECT  422  421                                                      
CONECT  423  421  426  424                                            
CONECT  424  433  423  425                                            
CONECT  425  424                                                      
CONECT  426  423  427                                                 
CONECT  427  426  429  428                                            
CONECT  428  427  430                                                 
CONECT  429  427  431                                                 
CONECT  430  428  432                                                 
CONECT  431  429  432                                                 
CONECT  432  431  430                                                 
CONECT  433  434  435  424                                            
CONECT  434  433                                                      
CONECT  435  438  433  436                                            
CONECT  436  435  443  437                                            
CONECT  437  436                                                      
CONECT  438  439  435                                                 
CONECT  439  440  438                                                 
CONECT  440  442  441  439                                            
CONECT  441  440                                                      
CONECT  442  440                                                      
CONECT  443  444  436  445                                            
CONECT  444  443                                                      
CONECT  445  448  443  446                                            
CONECT  446  445  452  447                                            
CONECT  447  446                                                      
CONECT  448  449  445                                                 
CONECT  449  450  448  451                                            
CONECT  450  449                                                      
CONECT  451  449                                                      
CONECT  452  453  446  454                                            
CONECT  453  452                                                      
CONECT  454  452  457  455                                            
CONECT  455  454  462  456                                            
CONECT  456  455                                                      
CONECT  457  458  454                                                 
CONECT  458  459  457                                                 
CONECT  459  461  458  460                                            
CONECT  460  459                                                      
CONECT  461  459                                                      
CONECT  462  463  455  464                                            
CONECT  463  462                                                      
CONECT  464  462  467  465                                            
CONECT  465  470  464  466                                            
CONECT  466  465                                                      
CONECT  467  469  468  464                                            
CONECT  468  467                                                      
CONECT  469  467                                                      
CONECT  470  471  472  465                                            
CONECT  471  470                                                      
CONECT  472  475  470  473                                            
CONECT  473  472  483  474                                            
CONECT  474  473                                                      
CONECT  475  476  472                                                 
CONECT  476  477  479  475                                            
CONECT  477  478  480  476                                            
CONECT  478  477                                                      
CONECT  479  481  476                                                 
CONECT  480  477  481                                                 
CONECT  481  480  482  479                                            
CONECT  482  481                                                      
CONECT  483  484  473  485                                            
CONECT  484  483                                                      
CONECT  485  483  488  486                                            
CONECT  486  485  494  487                                            
CONECT  487  486                                                      
CONECT  488  489  485                                                 
CONECT  489  491  490  488                                            
CONECT  490  489                                                      
CONECT  491  493  492  489                                            
CONECT  492  491                                                      
CONECT  493  491                                                      
CONECT  494  495  486  496                                            
CONECT  495  494                                                      
CONECT  496  494  497                                                 
CONECT  497  499  496  498                                            
CONECT  498  497                                                      
CONECT  499  500  501  497                                            
CONECT  500  499                                                      
CONECT  501  504  499  502                                            
CONECT  502  503  501  510                                            
CONECT  503  502                                                      
CONECT  504  505  501                                                 
CONECT  505  507  504  506                                            
CONECT  506  505                                                      
CONECT  507  508  509  505                                            
CONECT  508  507                                                      
CONECT  509  507                                                      
CONECT  510  502  512  511                                            
CONECT  511  510                                                      
CONECT  512  510  513  515                                            
CONECT  513  514  512  526                                            
CONECT  514  513                                                      
CONECT  515  512  516                                                 
CONECT  516  518  515  517                                            
CONECT  517  516  519                                                 
CONECT  518  522  521  516                                            
CONECT  519  521  520  517                                            
CONECT  520  519                                                      
CONECT  521  523  518  519                                            
CONECT  522  524  518                                                 
CONECT  523  525  521                                                 
CONECT  524  525  522                                                 
CONECT  525  524  523                                                 
CONECT  526  513  528  527                                            
CONECT  527  526                                                      
CONECT  528  529  526  531                                            
CONECT  529  535  530  528                                            
CONECT  530  529                                                      
CONECT  531  528  532                                                 
CONECT  532  531  533  534                                            
CONECT  533  532                                                      
CONECT  534  532                                                      
CONECT  535  537  536  529                                            
CONECT  536  535                                                      
CONECT  537  540  538  535                                            
CONECT  538  539  545  537                                            
CONECT  539  538                                                      
CONECT  540  541  537                                                 
CONECT  541  542  540                                                 
CONECT  542  544  541  543                                            
CONECT  543  542                                                      
CONECT  544  542                                                      
CONECT  545  547  538  546                                            
CONECT  546  545                                                      
CONECT  547  550  548  545                                            
CONECT  548  549  547  553                                            
CONECT  549  548                                                      
CONECT  550  552  547  551                                            
CONECT  551  550                                                      
CONECT  552  550                                                      
CONECT  553  548  555  554                                            
CONECT  554  553                                                      
CONECT  555  553  556  558                                            
CONECT  556  557  563  555                                            
CONECT  557  556                                                      
CONECT  558  555  559                                                 
CONECT  559  558  560                                                 
CONECT  560  559  561  562                                            
CONECT  561  560                                                      
CONECT  562  560                                                      
CONECT  563  565  556  564                                            
CONECT  564  563                                                      
CONECT  565  566  568  563                                            
CONECT  566  576  567  565                                            
CONECT  567  566                                                      
CONECT  568  565  569                                                 
CONECT  569  568  570                                                 
CONECT  570  569  571                                                 
CONECT  571  570  572                                                 
CONECT  572  574  571  573  575                                       
CONECT  572                                                           
CONECT  573  572                                                      
CONECT  574  572                                                      
CONECT  575  572                                                      
CONECT  576  578  577  566                                            
CONECT  577  576                                                      
CONECT  578  581  579  576                                            
CONECT  579  580  578  590                                            
CONECT  580  579                                                      
CONECT  581  582  578                                                 
CONECT  582  584  583  581                                            
CONECT  583  585  582                                                 
CONECT  584  586  582                                                 
CONECT  585  587  583                                                 
CONECT  586  587  584                                                 
CONECT  587  588  586  585                                            
CONECT  588  589  587                                                 
CONECT  589  588                                                      
CONECT  590  579  592  591                                            
CONECT  591  590                                                      
CONECT  592  590  593  595                                            
CONECT  593  592  594  599                                            
CONECT  594  593                                                      
CONECT  595  592  596                                                 
CONECT  596  598  595  597                                            
CONECT  597  596                                                      
CONECT  598  596                                                      
CONECT  599  593  600  601                                            
CONECT  600  599                                                      
CONECT  601  602  599  604                                            
CONECT  602  607  603  601                                            
CONECT  603  602                                                      
CONECT  604  601  605                                                 
CONECT  605  604  606                                                 
CONECT  606  605                                                      
CONECT  607  609  608  602                                            
CONECT  608  607                                                      
CONECT  609  610  607                                                 
CONECT  610  611  612  609                                            
CONECT  611  610                                                      
CONECT  612  614  610  613                                            
CONECT  613  612                                                      
CONECT  614  617  615  612                                            
CONECT  615  614  616  624                                            
CONECT  616  615                                                      
CONECT  617  618  614                                                 
CONECT  618  619  620  617                                            
CONECT  619  621  618                                                 
CONECT  620  622  618                                                 
CONECT  621  623  619                                                 
CONECT  622  623  620                                                 
CONECT  623  621  622                                                 
CONECT  624  615  625  626                                            
CONECT  625  624                                                      
CONECT  626  624  629  627                                            
CONECT  627  626  628  633                                            
CONECT  628  627                                                      
CONECT  629  632  626  630                                            
CONECT  630  629  631                                                 
CONECT  631  630                                                      
CONECT  632  629                                                      
CONECT  633  627  634  635                                            
CONECT  634  633                                                      
CONECT  635  633  636  638                                            
CONECT  636  637  635  646                                            
CONECT  637  636                                                      
CONECT  638  635  639                                                 
CONECT  639  638  640                                                 
CONECT  640  639  641                                                 
CONECT  641  642  640                                                 
CONECT  642  645  644  643  641                                       
CONECT  642                                                           
CONECT  643  642                                                      
CONECT  644  642                                                      
CONECT  645  642                                                      
CONECT  646  636  648  647                                            
CONECT  647  646                                                      
CONECT  648  646  649  651                                            
CONECT  649  650  648  654                                            
CONECT  650  649                                                      
CONECT  651  648  653  652                                            
CONECT  652  651                                                      
CONECT  653  651                                                      
CONECT  654  649  656  655                                            
CONECT  655  654                                                      
CONECT  656  657  654  659                                            
CONECT  657  663  658  656                                            
CONECT  658  657                                                      
CONECT  659  656  660                                                 
CONECT  660  661  659  662                                            
CONECT  661  660                                                      
CONECT  662  660                                                      
CONECT  663  665  664  657                                            
CONECT  664  663                                                      
CONECT  665  668  666  663                                            
CONECT  666  667  672  665                                            
CONECT  667  666                                                      
CONECT  668  669  665                                                 
CONECT  669  671  668  670                                            
CONECT  670  669                                                      
CONECT  671  669                                                      
CONECT  672  674  666  673                                            
CONECT  673  672                                                      
CONECT  674  677  675  672                                            
CONECT  675  683  674  676                                            
CONECT  676  675                                                      
CONECT  677  678  674                                                 
CONECT  678  680  679  677                                            
CONECT  679  678                                                      
CONECT  680  682  681  678                                            
CONECT  681  680                                                      
CONECT  682  680                                                      
CONECT  683  684  675  685                                            
CONECT  684  683                                                      
CONECT  685  686  683  688                                            
CONECT  686  700  685  687                                            
CONECT  687  686                                                      
CONECT  688  689  685                                                 
CONECT  689  690  688                                                 
CONECT  690  691  689                                                 
CONECT  691  693  692  690                                            
CONECT  692  691                                                      
CONECT  693  697  694  691                                            
CONECT  694  695  693  696                                            
CONECT  695  694                                                      
CONECT  696  694                                                      
CONECT  697  698  699  693                                            
CONECT  698  697                                                      
CONECT  699  697                                                      
CONECT  700  702  701  686                                            
CONECT  701  700                                                      
CONECT  702  705  700  703                                            
CONECT  703  702  704  714                                            
CONECT  704  703                                                      
CONECT  705  706  702                                                 
CONECT  706  707  708  705                                            
CONECT  707  709  706                                                 
CONECT  708  710  706                                                 
CONECT  709  711  707                                                 
CONECT  710  711  708                                                 
CONECT  711  712  709  710                                            
CONECT  712  713  711                                                 
CONECT  713  712                                                      
CONECT  714  715  703  716                                            
CONECT  715  714                                                      
CONECT  716  714  719  717                                            
CONECT  717  716  718  722                                            
CONECT  718  717                                                      
CONECT  719  720  716                                                 
CONECT  720  721  719                                                 
CONECT  721  720                                                      
CONECT  722  717  723  724                                            
CONECT  723  722                                                      
CONECT  724  722  725  727                                            
CONECT  725  731  724  726                                            
CONECT  726  725                                                      
CONECT  727  724  728                                                 
CONECT  728  727  729                                                 
CONECT  729  730  728                                                 
CONECT  730  729                                                      
CONECT  731  732  733  725                                            
CONECT  732  731                                                      
CONECT  733  736  734  731                                            
CONECT  734  744  733  735                                            
CONECT  735  734                                                      
CONECT  736  737  733                                                 
CONECT  737  738  736                                                 
CONECT  738  739  737                                                 
CONECT  739  740  738                                                 
CONECT  740  743  742  741  739                                       
CONECT  740                                                           
CONECT  741  740                                                      
CONECT  742  740                                                      
CONECT  743  740                                                      
CONECT  744  746  745  734                                            
CONECT  745  744                                                      
CONECT  746  749  744  747                                            
CONECT  747  746  748  753                                            
CONECT  748  747                                                      
CONECT  749  750  751  746                                            
CONECT  750  752  749                                                 
CONECT  751  749                                                      
CONECT  752  750                                                      
CONECT  753  747  754  755                                            
CONECT  754  753                                                      
CONECT  755  753  758  756                                            
CONECT  756  755  765  757                                            
CONECT  757  756                                                      
CONECT  758  759  755                                                 
CONECT  759  761  760  758                                            
CONECT  760  762  759                                                 
CONECT  761  763  759                                                 
CONECT  762  764  760                                                 
CONECT  763  764  761                                                 
CONECT  764  763  762                                                 
CONECT  765  766  756  767                                            
CONECT  766  765                                                      
CONECT  767  765  768  770                                            
CONECT  768  777  767  769                                            
CONECT  769  768                                                      
CONECT  770  767  771                                                 
CONECT  771  770  773  772                                            
CONECT  772  771  774                                                 
CONECT  773  771  775                                                 
CONECT  774  772  776                                                 
CONECT  775  773  776                                                 
CONECT  776  775  774                                                 
CONECT  777  778  779  768                                            
CONECT  778  777                                                      
CONECT  779  782  780  777                                            
CONECT  780  787  779  781                                            
CONECT  781  780                                                      
CONECT  782  783  779                                                 
CONECT  783  782  784                                                 
CONECT  784  783  786  785                                            
CONECT  785  784                                                      
CONECT  786  784                                                      
CONECT  787  788  789  780                                            
CONECT  788  787                                                      
CONECT  789  792  787  790                                            
CONECT  790  789  791  796                                            
CONECT  791  790                                                      
CONECT  792  793  794  789                                            
CONECT  793  795  792                                                 
CONECT  794  792                                                      
CONECT  795  793                                                      
CONECT  796  790  797  798                                            
CONECT  797  796                                                      
CONECT  798  796  799  801                                            
CONECT  799  798  813  800                                            
CONECT  800  799                                                      
CONECT  801  798  802                                                 
CONECT  802  803  801                                                 
CONECT  803  804  802                                                 
CONECT  804  805  806  803                                            
CONECT  805  804                                                      
CONECT  806  810  804  807                                            
CONECT  807  806  808  809                                            
CONECT  808  807                                                      
CONECT  809  807                                                      
CONECT  810  812  811  806                                            
CONECT  811  810                                                      
CONECT  812  810                                                      
CONECT  813  814  815  799                                            
CONECT  814  813                                                      
CONECT  815  818  813  816                                            
CONECT  816  826  815  817                                            
CONECT  817  816                                                      
CONECT  818  819  815                                                 
CONECT  819  820  818                                                 
CONECT  820  821  819                                                 
CONECT  821  822  820                                                 
CONECT  822  823  824  821  825                                       
CONECT  822                                                           
CONECT  823  822                                                      
CONECT  824  822                                                      
CONECT  825  822                                                      
CONECT  826  827  828  816                                            
CONECT  827  826                                                      
CONECT  828  831  826  829                                            
CONECT  829  828  838  830                                            
CONECT  830  829                                                      
CONECT  831  832  828                                                 
CONECT  832  833  831                                                 
CONECT  833  832  835  834                                            
CONECT  834  833                                                      
CONECT  835  837  833  836                                            
CONECT  836  835                                                      
CONECT  837  835                                                      
CONECT  838  839  829  840                                            
CONECT  839  838                                                      
CONECT  840  838  843  841                                            
CONECT  841  840  842  851                                            
CONECT  842  841                                                      
CONECT  843  840  844                                                 
CONECT  844  843  845                                                 
CONECT  845  844  846                                                 
CONECT  846  847  845                                                 
CONECT  847  849  850  848  846                                       
CONECT  847                                                           
CONECT  848  847                                                      
CONECT  849  847                                                      
CONECT  850  847                                                      
CONECT  851  841  852  853                                            
CONECT  852  851                                                      
CONECT  853  851  854  856                                            
CONECT  854  865  853  855                                            
CONECT  855  854                                                      
CONECT  856  853  857                                                 
CONECT  857  856  859  858                                            
CONECT  858  857  860                                                 
CONECT  859  857  861                                                 
CONECT  860  858  862                                                 
CONECT  861  859  862                                                 
CONECT  862  861  860  863                                            
CONECT  863  862  864                                                 
CONECT  864  863                                                      
CONECT  865  866  867  854                                            
CONECT  866  865                                                      
CONECT  867  870  868  865                                            
CONECT  868  874  867  869                                            
CONECT  869  868                                                      
CONECT  870  871  867                                                 
CONECT  871  872  870  873                                            
CONECT  872  871                                                      
CONECT  873  871                                                      
CONECT  874  875  876  868                                            
CONECT  875  874                                                      
CONECT  876  879  874  877                                            
CONECT  877  876  878  884                                            
CONECT  878  877                                                      
CONECT  879  880  876                                                 
CONECT  880  881  879                                                 
CONECT  881  883  882  880                                            
CONECT  882  881                                                      
CONECT  883  881                                                      
CONECT  884  877  885  886                                            
CONECT  885  884                                                      
CONECT  886  884  889  887                                            
CONECT  887  886  890  888                                            
CONECT  888  887                                                      
CONECT  889  886                                                      
CONECT  890  891  887  892                                            
CONECT  891  890                                                      
CONECT  892  890  893  895                                            
CONECT  893  899  892  894                                            
CONECT  894  893                                                      
CONECT  895  892  896                                                 
CONECT  896  895  897  898                                            
CONECT  897  896                                                      
CONECT  898  896                                                      
CONECT  899  901  900  893                                            
CONECT  900  899                                                      
CONECT  901  904  902  899                                            
CONECT  902  901  903  908                                            
CONECT  903  902                                                      
CONECT  904  905  901                                                 
CONECT  905  907  904  906                                            
CONECT  906  905                                                      
CONECT  907  905                                                      
CONECT  908  902  909  910                                            
CONECT  909  908                                                      
CONECT  910  908  913  911                                            
CONECT  911  910  912  921                                            
CONECT  912  911                                                      
CONECT  913  914  910                                                 
CONECT  914  915  913                                                 
CONECT  915  916  914                                                 
CONECT  916  917  915                                                 
CONECT  917  918  916  919  920                                       
CONECT  917                                                           
CONECT  918  917                                                      
CONECT  919  917                                                      
CONECT  920  917                                                      
CONECT  921  911  922  923                                            
CONECT  922  921                                                      
CONECT  923  921  926  924                                            
CONECT  924  923  934  925                                            
CONECT  925  924                                                      
CONECT  926  927  923                                                 
CONECT  927  930  928  926                                            
CONECT  928  931  927  929                                            
CONECT  929  928                                                      
CONECT  930  932  927                                                 
CONECT  931  932  928                                                 
CONECT  932  933  930  931                                            
CONECT  933  932                                                      
CONECT  934  935  936  924                                            
CONECT  935  934                                                      
CONECT  936  939  934  937                                            
CONECT  937  938  936  943                                            
CONECT  938  937                                                      
CONECT  939  940  936                                                 
CONECT  940  942  939  941                                            
CONECT  941  940                                                      
CONECT  942  940                                                      
CONECT  943  937  944  945                                            
CONECT  944  943                                                      
CONECT  945  943  946  948                                            
CONECT  946  945  947  960                                            
CONECT  947  946                                                      
CONECT  948  945  949                                                 
CONECT  949  948  950                                                 
CONECT  950  949  951                                                 
CONECT  951  952  953  950                                            
CONECT  952  951                                                      
CONECT  953  957  951  954                                            
CONECT  954  953  956  955                                            
CONECT  955  954                                                      
CONECT  956  954                                                      
CONECT  957  958  959  953                                            
CONECT  958  957                                                      
CONECT  959  957                                                      
CONECT  960  946  961  966                                            
CONECT  961  962  960  964                                            
CONECT  962  967  963  961                                            
CONECT  963  962                                                      
CONECT  964  961  965                                                 
CONECT  965  966  964                                                 
CONECT  966  960  965                                                 
CONECT  967  969  968  962                                            
CONECT  968  967                                                      
CONECT  969  972  970  967                                            
CONECT  970  971  980  969                                            
CONECT  971  970                                                      
CONECT  972  973  969                                                 
CONECT  973  974  972                                                 
CONECT  974  975  973                                                 
CONECT  975  976  974                                                 
CONECT  976  977  978  979  975                                       
CONECT  976                                                           
CONECT  977  976                                                      
CONECT  978  976                                                      
CONECT  979  976                                                      
CONECT  980  982  970  981                                            
CONECT  981  980                                                      
CONECT  982  985  980  983                                            
CONECT  983  982  984  986                                            
CONECT  984  983                                                      
CONECT  985  982                                                      
CONECT  986  983  987  988                                            
CONECT  987  986                                                      
CONECT  988  986  989  991                                            
CONECT  989  994  990  988                                            
CONECT  990  989                                                      
CONECT  991  988  993  992                                            
CONECT  992  991                                                      
CONECT  993  991                                                      
CONECT  994  996  995  989                                            
CONECT  995  994                                                      
CONECT  996  997  999  994                                            
CONECT  997 1003  998  996                                            
CONECT  998  997                                                      
CONECT  999 1000  996                                                 
CONECT 1000 1002  999 1001                                            
CONECT 1001 1000                                                      
CONECT 1002 1000                                                      
CONECT 1003 1005 1004  997                                            
CONECT 1004 1003                                                      
CONECT 1005 1008 1006 1003                                            
CONECT 1006 1007 1005 1012                                            
CONECT 1007 1006                                                      
CONECT 1008 1010 1009 1005                                            
CONECT 1009 1011 1008                                                 
CONECT 1010 1008                                                      
CONECT 1011 1009                                                      
CONECT 1012 1006 1013 1014                                            
CONECT 1013 1012                                                      
CONECT 1014 1012 1015 1017                                            
CONECT 1015 1014 1016 1021                                            
CONECT 1016 1015                                                      
CONECT 1017 1014 1018                                                 
CONECT 1018 1019 1017 1020                                            
CONECT 1019 1018                                                      
CONECT 1020 1018                                                      
CONECT 1021 1015 1022 1023                                            
CONECT 1022 1021                                                      
CONECT 1023 1024 1021 1026                                            
CONECT 1024 1029 1025 1023                                            
CONECT 1025 1024                                                      
CONECT 1026 1023 1027 1028                                            
CONECT 1027 1026                                                      
CONECT 1028 1026                                                      
CONECT 1029 1031 1030 1024                                            
CONECT 1030 1029                                                      
CONECT 1031 1032 1034 1029                                            
CONECT 1032 1042 1033 1031                                            
CONECT 1033 1032                                                      
CONECT 1034 1031 1035                                                 
CONECT 1035 1034 1036                                                 
CONECT 1036 1035 1037                                                 
CONECT 1037 1036 1038                                                 
CONECT 1038 1037 1041 1040 1039                                       
CONECT 1038                                                           
CONECT 1039 1038                                                      
CONECT 1040 1038                                                      
CONECT 1041 1038                                                      
CONECT 1042 1044 1043 1032                                            
CONECT 1043 1042                                                      
CONECT 1044 1047 1045 1042                                            
CONECT 1045 1046 1044 1051                                            
CONECT 1046 1045                                                      
CONECT 1047 1048 1044                                                 
CONECT 1048 1050 1049 1047                                            
CONECT 1049 1048                                                      
CONECT 1050 1048                                                      
CONECT 1051 1045 1053 1052                                            
CONECT 1052 1051                                                      
CONECT 1053 1051 1056 1054                                            
CONECT 1054 1053 1055 1060                                            
CONECT 1055 1054                                                      
CONECT 1056 1057 1053                                                 
CONECT 1057 1059 1058 1056                                            
CONECT 1058 1057                                                      
CONECT 1059 1057                                                      
CONECT 1060 1054 1061 1062                                            
CONECT 1061 1060                                                      
CONECT 1062 1060 1063 1065                                            
CONECT 1063 1073 1064 1062                                            
CONECT 1064 1063                                                      
CONECT 1065 1062 1066                                                 
CONECT 1066 1065 1067                                                 
CONECT 1067 1066 1068                                                 
CONECT 1068 1067 1069                                                 
CONECT 1069 1068 1071 1072 1070                                       
CONECT 1069                                                           
CONECT 1070 1069                                                      
CONECT 1071 1069                                                      
CONECT 1072 1069                                                      
CONECT 1073 1075 1074 1063                                            
CONECT 1074 1073                                                      
CONECT 1075 1078 1076 1073                                            
CONECT 1076 1081 1077 1075                                            
CONECT 1077 1076                                                      
CONECT 1078 1079 1080 1075                                            
CONECT 1079 1078                                                      
CONECT 1080 1078                                                      
CONECT 1081 1083 1082 1076                                            
CONECT 1082 1081                                                      
CONECT 1083 1086 1081 1084                                            
CONECT 1084 1083 1085 1093                                            
CONECT 1085 1084                                                      
CONECT 1086 1087 1083                                                 
CONECT 1087 1088 1089 1086                                            
CONECT 1088 1090 1087                                                 
CONECT 1089 1091 1087                                                 
CONECT 1090 1092 1088                                                 
CONECT 1091 1092 1089                                                 
CONECT 1092 1090 1091                                                 
CONECT 1093 1084 1094 1095                                            
CONECT 1094 1093                                                      
CONECT 1095 1093 1096 1098                                            
CONECT 1096 1101 1095 1097                                            
CONECT 1097 1096                                                      
CONECT 1098 1095 1099                                                 
CONECT 1099 1098 1100                                                 
CONECT 1100 1099                                                      
CONECT 1101 1102 1103 1096                                            
CONECT 1102 1101                                                      
CONECT 1103 1104 1106 1101                                            
CONECT 1104 1110 1105 1103                                            
CONECT 1105 1104                                                      
CONECT 1106 1107 1103 1109                                            
CONECT 1107 1108 1106                                                 
CONECT 1108 1107                                                      
CONECT 1109 1106                                                      
CONECT 1110 1112 1111 1104                                            
CONECT 1111 1110                                                      
CONECT 1112 1115 1113 1110                                            
CONECT 1113 1112 1114 1122                                            
CONECT 1114 1113                                                      
CONECT 1115 1116 1112                                                 
CONECT 1116 1118 1117 1115                                            
CONECT 1117 1119 1116                                                 
CONECT 1118 1120 1116                                                 
CONECT 1119 1121 1117                                                 
CONECT 1120 1121 1118                                                 
CONECT 1121 1120 1119                                                 
CONECT 1122 1113 1123 1124                                            
CONECT 1123 1122                                                      
CONECT 1124 1127 1122 1125                                            
CONECT 1125 1124 1126 1133                                            
CONECT 1126 1125                                                      
CONECT 1127 1128 1124                                                 
CONECT 1128 1130 1127 1129                                            
CONECT 1129 1128                                                      
CONECT 1130 1132 1131 1128                                            
CONECT 1131 1130                                                      
CONECT 1132 1130                                                      
CONECT 1133 1125 1134 1135                                            
CONECT 1134 1133                                                      
CONECT 1135 1133 1136 1138                                            
CONECT 1136 1143 1135 1137                                            
CONECT 1137 1136                                                      
CONECT 1138 1135 1139                                                 
CONECT 1139 1138 1140                                                 
CONECT 1140 1139 1141 1142                                            
CONECT 1141 1140                                                      
CONECT 1142 1140                                                      
CONECT 1143 1144 1145 1136                                            
CONECT 1144 1143                                                      
CONECT 1145 1146 1148 1143                                            
CONECT 1146 1153 1147 1145                                            
CONECT 1147 1146                                                      
CONECT 1148 1145 1149                                                 
CONECT 1149 1148 1150                                                 
CONECT 1150 1149 1152 1151                                            
CONECT 1151 1150                                                      
CONECT 1152 1150                                                      
CONECT 1153 1155 1154 1146                                            
CONECT 1154 1153                                                      
CONECT 1155 1158 1156 1153                                            
CONECT 1156 1155 1157 1162                                            
CONECT 1157 1156                                                      
CONECT 1158 1159 1155                                                 
CONECT 1159 1161 1160 1158                                            
CONECT 1160 1159                                                      
CONECT 1161 1159                                                      
CONECT 1162 1156 1163 1164                                            
CONECT 1163 1162                                                      
CONECT 1164 1162 1167 1165                                            
CONECT 1165 1164 1166 1174                                            
CONECT 1166 1165                                                      
CONECT 1167 1164 1168                                                 
CONECT 1168 1169 1167 1170                                            
CONECT 1169 1171 1168                                                 
CONECT 1170 1168 1172                                                 
CONECT 1171 1169 1173                                                 
CONECT 1172 1173 1170                                                 
CONECT 1173 1171 1172                                                 
CONECT 1174 1165 1175 1176                                            
CONECT 1175 1174                                                      
CONECT 1176 1174 1177 1179                                            
CONECT 1177 1187 1176 1178                                            
CONECT 1178 1177                                                      
CONECT 1179 1176 1180                                                 
CONECT 1180 1179 1181                                                 
CONECT 1181 1180 1182                                                 
CONECT 1182 1181 1183                                                 
CONECT 1183 1182 1186 1184 1185                                       
CONECT 1183                                                           
CONECT 1184 1183                                                      
CONECT 1185 1183                                                      
CONECT 1186 1183                                                      
CONECT 1187 1189 1188 1177                                            
CONECT 1188 1187                                                      
CONECT 1189 1192 1190 1187                                            
CONECT 1190 1197 1191 1189                                            
CONECT 1191 1190                                                      
CONECT 1192 1193 1189                                                 
CONECT 1193 1194 1192                                                 
CONECT 1194 1195 1196 1193                                            
CONECT 1195 1194                                                      
CONECT 1196 1194                                                      
CONECT 1197 1199 1198 1190                                            
CONECT 1198 1197                                                      
CONECT 1199 1202 1197 1200                                            
CONECT 1200 1199 1201 1206                                            
CONECT 1201 1200                                                      
CONECT 1202 1203 1204 1199                                            
CONECT 1203 1205 1202                                                 
CONECT 1204 1202                                                      
CONECT 1205 1203                                                      
CONECT 1206 1200 1207 1208                                            
CONECT 1207 1206                                                      
CONECT 1208 1206 1209 1211                                            
CONECT 1209 1208 1215 1210                                            
CONECT 1210 1209                                                      
CONECT 1211 1208 1212 1214                                            
CONECT 1212 1211 1213                                                 
CONECT 1213 1212                                                      
CONECT 1214 1211                                                      
CONECT 1215 1216 1209 1217                                            
CONECT 1216 1215                                                      
CONECT 1217 1218 1215 1220                                            
CONECT 1218 1227 1219 1217                                            
CONECT 1219 1218                                                      
CONECT 1220 1217 1221
[truncated: 188,865 more chars]
