# Supplementary material for: A hypothesis on the capacity of plant odorant-binding proteins to bind volatile isoprenoids based on in silico evidences
Source: eLife. 2021 Jun 23;10:e66741. doi: 10.7554/eLife.66741 (PMC8221805; doi:10.7554/eLife.66741)
Supplement: Source data 4. — Related to Figure 1—figure supplement 1. [file elife-66741-data4.zip › ABA_betacaryophyllene.pdb]

REMARK   4 XXXX COMPLIES WITH FORMAT V. 2.0
COMPND    C:\Users\Deborah\Desktop\OBP\ARABIDOPSIS\aba receptor\docking\betaCario\run90.pdbqt 
AUTHOR    GENERATED BY OPEN BABEL 2.3.1
ATOM      1  N   GLY A  24      -6.894  14.848  30.167  1.00  0.00           N  
ATOM      2  HN1 GLY A  24      -6.346  15.309  30.894  1.00  0.00           H  
ATOM      3  HN2 GLY A  24      -7.811  15.281  30.055  1.00  0.00           H  
ATOM      4  HN3 GLY A  24      -6.520  15.036  29.237  1.00  0.00           H  
ATOM      5  CA  GLY A  24      -7.004  13.393  30.430  1.00  0.00           C  
ATOM      6  C   GLY A  24      -7.819  12.708  29.349  1.00  0.00           C  
ATOM      7  O   GLY A  24      -7.279  12.348  28.287  1.00  0.00           O  
ATOM      8  N   LEU A  25      -9.120  12.551  29.609  1.00  0.00           N  
ATOM      9  HN  LEU A  25      -9.513  12.987  30.443  1.00  0.00           H  
ATOM     10  CA  LEU A  25      -9.995  11.776  28.738  1.00  0.00           C  
ATOM     11  C   LEU A  25     -11.318  12.483  28.416  1.00  0.00           C  
ATOM     12  O   LEU A  25     -11.641  13.512  29.006  1.00  0.00           O  
ATOM     13  CB  LEU A  25     -10.215  10.355  29.305  1.00  0.00           C  
ATOM     14  CG  LEU A  25     -10.761  10.097  30.718  1.00  0.00           C  
ATOM     15  N   THR A  26     -12.067  11.923  27.467  1.00  0.00           N  
ATOM     16  HN  THR A  26     -11.768  11.032  27.071  1.00  0.00           H  
ATOM     17  CA  THR A  26     -13.297  12.531  26.971  1.00  0.00           C  
ATOM     18  C   THR A  26     -14.472  12.211  27.887  1.00  0.00           C  
ATOM     19  O   THR A  26     -14.415  11.228  28.629  1.00  0.00           O  
ATOM     20  CB  THR A  26     -13.649  12.008  25.561  1.00  0.00           C  
ATOM     21  OG1 THR A  26     -14.036  10.625  25.634  1.00  0.00           O  
ATOM     22  HG1 THR A  26     -14.253  10.303  24.767  1.00  0.00           H  
ATOM     23  CG2 THR A  26     -12.466  12.152  24.620  1.00  0.00           C  
ATOM     24  N   LYS A  27     -15.528  13.032  27.818  1.00  0.00           N  
ATOM     25  HN  LYS A  27     -15.458  13.859  27.226  1.00  0.00           H  
ATOM     26  CA  LYS A  27     -16.788  12.804  28.553  1.00  0.00           C  
ATOM     27  C   LYS A  27     -17.333  11.395  28.314  1.00  0.00           C  
ATOM     28  O   LYS A  27     -17.799  10.730  29.245  1.00  0.00           O  
ATOM     29  CB  LYS A  27     -17.855  13.849  28.173  1.00  0.00           C  
ATOM     30  N   ASP A  28     -17.250  10.944  27.065  1.00  0.00           N  
ATOM     31  HN  ASP A  28     -16.827  11.537  26.351  1.00  0.00           H  
ATOM     32  CA  ASP A  28     -17.746   9.629  26.691  1.00  0.00           C  
ATOM     33  C   ASP A  28     -16.838   8.484  27.173  1.00  0.00           C  
ATOM     34  O   ASP A  28     -17.352   7.450  27.645  1.00  0.00           O  
ATOM     35  CB  ASP A  28     -17.996   9.556  25.182  1.00  0.00           C  
ATOM     36  N   GLU A  29     -15.510   8.665  27.058  1.00  0.00           N  
ATOM     37  HN  GLU A  29     -15.167   9.482  26.553  1.00  0.00           H  
ATOM     38  CA  GLU A  29     -14.529   7.721  27.637  1.00  0.00           C  
ATOM     39  C   GLU A  29     -14.759   7.659  29.140  1.00  0.00           C  
ATOM     40  O   GLU A  29     -14.899   6.581  29.718  1.00  0.00           O  
ATOM     41  CB  GLU A  29     -13.072   8.133  27.361  1.00  0.00           C  
ATOM     42  CG  GLU A  29     -12.560   7.907  25.939  1.00  0.00           C  
ATOM     43  CD  GLU A  29     -11.341   8.770  25.581  1.00  0.00           C  
ATOM     44  OE1 GLU A  29     -11.130   9.834  26.211  1.00  0.00           O  
ATOM     45  OE2 GLU A  29     -10.583   8.394  24.655  1.00  0.00           O  
ATOM     46  N   PHE A  30     -14.830   8.835  29.760  1.00  0.00           N  
ATOM     47  HN  PHE A  30     -14.743   9.688  29.208  1.00  0.00           H  
ATOM     48  CA  PHE A  30     -15.028   8.947  31.198  1.00  0.00           C  
ATOM     49  C   PHE A  30     -16.291   8.237  31.669  1.00  0.00           C  
ATOM     50  O   PHE A  30     -16.255   7.464  32.624  1.00  0.00           O  
ATOM     51  CB  PHE A  30     -15.076  10.408  31.630  1.00  0.00           C  
ATOM     52  CG  PHE A  30     -15.144  10.568  33.110  1.00  0.00           C  
ATOM     53  CD1 PHE A  30     -16.348  10.880  33.735  1.00  0.00           C  
ATOM     54  CD2 PHE A  30     -14.008  10.352  33.899  1.00  0.00           C  
ATOM     55  CE1 PHE A  30     -16.416  11.006  35.119  1.00  0.00           C  
ATOM     56  CE2 PHE A  30     -14.066  10.477  35.282  1.00  0.00           C  
ATOM     57  CZ  PHE A  30     -15.274  10.805  35.891  1.00  0.00           C  
ATOM     58  N   SER A  31     -17.396   8.508  30.983  1.00  0.00           N  
ATOM     59  HN  SER A  31     -17.345   9.197  30.233  1.00  0.00           H  
ATOM     60  CA  SER A  31     -18.675   7.869  31.251  1.00  0.00           C  
ATOM     61  C   SER A  31     -18.550   6.344  31.330  1.00  0.00           C  
ATOM     62  O   SER A  31     -19.388   5.678  31.937  1.00  0.00           O  
ATOM     63  CB  SER A  31     -19.698   8.269  30.177  1.00  0.00           C  
ATOM     64  N   THR A  32     -17.510   5.786  30.724  1.00  0.00           N  
ATOM     65  HN  THR A  32     -16.844   6.367  30.214  1.00  0.00           H  
ATOM     66  CA  THR A  32     -17.320   4.342  30.788  1.00  0.00           C  
ATOM     67  C   THR A  32     -16.289   3.997  31.836  1.00  0.00           C  
ATOM     68  O   THR A  32     -16.484   3.091  32.659  1.00  0.00           O  
ATOM     69  CB  THR A  32     -16.839   3.766  29.452  1.00  0.00           C  
ATOM     70  OG1 THR A  32     -17.484   4.454  28.373  1.00  0.00           O  
ATOM     71  HG1 THR A  32     -17.186   4.097  27.545  1.00  0.00           H  
ATOM     72  CG2 THR A  32     -17.139   2.267  29.388  1.00  0.00           C  
ATOM     73  N   LEU A  33     -15.186   4.732  31.791  1.00  0.00           N  
ATOM     74  HN  LEU A  33     -15.146   5.526  31.152  1.00  0.00           H  
ATOM     75  CA  LEU A  33     -14.034   4.440  32.623  1.00  0.00           C  
ATOM     76  C   LEU A  33     -14.241   4.820  34.092  1.00  0.00           C  
ATOM     77  O   LEU A  33     -13.556   4.286  34.963  1.00  0.00           O  
ATOM     78  CB  LEU A  33     -12.782   5.129  32.057  1.00  0.00           C  
ATOM     79  CG  LEU A  33     -11.998   4.443  30.937  1.00  0.00           C  
ATOM     80  N   ASP A  34     -15.177   5.728  34.372  1.00  0.00           N  
ATOM     81  HN  ASP A  34     -15.810   6.048  33.639  1.00  0.00           H  
ATOM     82  CA  ASP A  34     -15.299   6.268  35.728  1.00  0.00           C  
ATOM     83  C   ASP A  34     -15.581   5.188  36.764  1.00  0.00           C  
ATOM     84  O   ASP A  34     -14.974   5.186  37.836  1.00  0.00           O  
ATOM     85  CB  ASP A  34     -16.341   7.383  35.812  1.00  0.00           C  
ATOM     86  CG  ASP A  34     -16.567   7.863  37.236  1.00  0.00           C  
ATOM     87  OD1 ASP A  34     -15.575   8.067  37.973  1.00  0.00           O  
ATOM     88  OD2 ASP A  34     -17.741   8.027  37.623  1.00  0.00           O  
ATOM     89  N   SER A  35     -16.491   4.267  36.440  1.00  0.00           N  
ATOM     90  HN  SER A  35     -17.024   4.369  35.576  1.00  0.00           H  
ATOM     91  CA  SER A  35     -16.736   3.111  37.307  1.00  0.00           C  
ATOM     92  C   SER A  35     -15.455   2.294  37.494  1.00  0.00           C  
ATOM     93  O   SER A  35     -15.168   1.874  38.607  1.00  0.00           O  
ATOM     94  CB  SER A  35     -17.878   2.237  36.789  1.00  0.00           C  
ATOM     95  OG  SER A  35     -17.633   1.824  35.457  1.00  0.00           O  
ATOM     96  HG  SER A  35     -18.343   1.281  35.135  1.00  0.00           H  
ATOM     97  N   ILE A  36     -14.684   2.107  36.419  1.00  0.00           N  
ATOM     98  HN  ILE A  36     -15.006   2.459  35.518  1.00  0.00           H  
ATOM     99  CA  ILE A  36     -13.386   1.412  36.484  1.00  0.00           C  
ATOM    100  C   ILE A  36     -12.301   2.220  37.227  1.00  0.00           C  
ATOM    101  O   ILE A  36     -11.540   1.646  38.024  1.00  0.00           O  
ATOM    102  CB  ILE A  36     -12.898   0.930  35.080  1.00  0.00           C  
ATOM    103  CG1 ILE A  36     -13.238  -0.557  34.849  1.00  0.00           C  
ATOM    104  CG2 ILE A  36     -11.391   1.109  34.916  1.00  0.00           C  
ATOM    105  CD1 ILE A  36     -14.569  -0.832  34.173  1.00  0.00           C  
ATOM    106  N   ILE A  37     -12.234   3.530  36.957  1.00  0.00           N  
ATOM    107  HN  ILE A  37     -12.789   3.893  36.182  1.00  0.00           H  
ATOM    108  CA  ILE A  37     -11.403   4.472  37.718  1.00  0.00           C  
ATOM    109  C   ILE A  37     -11.709   4.334  39.222  1.00  0.00           C  
ATOM    110  O   ILE A  37     -10.867   3.884  40.006  1.00  0.00           O  
ATOM    111  CB  ILE A  37     -11.630   5.941  37.248  1.00  0.00           C  
ATOM    112  CG1 ILE A  37     -10.717   6.312  36.061  1.00  0.00           C  
ATOM    113  CG2 ILE A  37     -11.419   6.935  38.386  1.00  0.00           C  
ATOM    114  N   ARG A  38     -12.925   4.701  39.619  1.00  0.00           N  
ATOM    115  HN  ARG A  38     -13.597   5.032  38.927  1.00  0.00           H  
ATOM    116  CA  ARG A  38     -13.315   4.640  41.015  1.00  0.00           C  
ATOM    117  C   ARG A  38     -13.065   3.248  41.567  1.00  0.00           C  
ATOM    118  O   ARG A  38     -12.379   3.116  42.563  1.00  0.00           O  
ATOM    119  CB  ARG A  38     -14.764   5.087  41.208  1.00  0.00           C  
ATOM    120  CG  ARG A  38     -14.963   6.591  41.018  1.00  0.00           C  
ATOM    121  N   THR A  39     -13.561   2.209  40.898  1.00  0.00           N  
ATOM    122  HN  THR A  39     -14.076   2.365  40.032  1.00  0.00           H  
ATOM    123  CA  THR A  39     -13.373   0.838  41.397  1.00  0.00           C  
ATOM    124  C   THR A  39     -11.912   0.421  41.624  1.00  0.00           C  
ATOM    125  O   THR A  39     -11.574  -0.036  42.711  1.00  0.00           O  
ATOM    126  CB  THR A  39     -14.059  -0.238  40.519  1.00  0.00           C  
ATOM    127  OG1 THR A  39     -13.775   0.005  39.133  1.00  0.00           O  
ATOM    128  HG1 THR A  39     -12.835   0.007  38.998  1.00  0.00           H  
ATOM    129  CG2 THR A  39     -15.561  -0.241  40.735  1.00  0.00           C  
ATOM    130  N   HIS A  40     -11.047   0.581  40.622  1.00  0.00           N  
ATOM    131  HN  HIS A  40     -11.309   1.126  39.800  1.00  0.00           H  
ATOM    132  CA  HIS A  40      -9.715  -0.031  40.708  1.00  0.00           C  
ATOM    133  C   HIS A  40      -8.521   0.888  40.791  1.00  0.00           C  
ATOM    134  O   HIS A  40      -7.439   0.448  41.185  1.00  0.00           O  
ATOM    135  CB  HIS A  40      -9.519  -1.026  39.578  1.00  0.00           C  
ATOM    136  CG  HIS A  40     -10.601  -2.054  39.490  1.00  0.00           C  
ATOM    137  ND1 HIS A  40     -10.591  -3.182  40.230  1.00  0.00           N  
ATOM    138  HD1 HIS A  40      -9.868  -3.439  40.902  1.00  0.00           H  
ATOM    139  CD2 HIS A  40     -11.755  -2.102  38.713  1.00  0.00           C  
ATOM    140  CE1 HIS A  40     -11.686  -3.917  39.943  1.00  0.00           C  
ATOM    141  NE2 HIS A  40     -12.401  -3.253  39.017  1.00  0.00           N  
ATOM    142  HE2 HIS A  40     -13.283  -3.565  38.611  1.00  0.00           H  
ATOM    143  N   HIS A  41      -8.684   2.159  40.437  1.00  0.00           N  
ATOM    144  HN  HIS A  41      -9.619   2.519  40.246  1.00  0.00           H  
ATOM    145  CA  HIS A  41      -7.517   3.047  40.321  1.00  0.00           C  
ATOM    146  C   HIS A  41      -7.321   4.072  41.408  1.00  0.00           C  
ATOM    147  O   HIS A  41      -6.204   4.556  41.589  1.00  0.00           O  
ATOM    148  CB  HIS A  41      -7.458   3.725  38.948  1.00  0.00           C  
ATOM    149  CG  HIS A  41      -6.995   2.814  37.823  1.00  0.00           C  
ATOM    150  ND1 HIS A  41      -5.693   2.658  37.498  1.00  0.00           N  
ATOM    151  HD1 HIS A  41      -4.910   3.114  37.967  1.00  0.00           H  
ATOM    152  CD2 HIS A  41      -7.719   2.024  36.930  1.00  0.00           C  
ATOM    153  CE1 HIS A  41      -5.589   1.807  36.459  1.00  0.00           C  
ATOM    154  NE2 HIS A  41      -6.830   1.422  36.111  1.00  0.00           N  
ATOM    155  HE2 HIS A  41      -7.062   0.780  35.353  1.00  0.00           H  
ATOM    156  N   THR A  42      -8.371   4.437  42.135  1.00  0.00           N  
ATOM    157  HN  THR A  42      -9.297   4.061  41.930  1.00  0.00           H  
ATOM    158  CA  THR A  42      -8.183   5.380  43.227  1.00  0.00           C  
ATOM    159  C   THR A  42      -7.596   4.649  44.425  1.00  0.00           C  
ATOM    160  O   THR A  42      -7.747   3.431  44.557  1.00  0.00           O  
ATOM    161  CB  THR A  42      -9.474   6.089  43.645  1.00  0.00           C  
ATOM    162  OG1 THR A  42     -10.456   5.978  42.606  1.00  0.00           O  
ATOM    163  HG1 THR A  42     -11.257   6.418  42.865  1.00  0.00           H  
ATOM    164  CG2 THR A  42      -9.177   7.563  43.928  1.00  0.00           C  
ATOM    165  N   PHE A  43      -6.932   5.411  45.290  1.00  0.00           N  
ATOM    166  HN  PHE A  43      -6.974   6.424  45.181  1.00  0.00           H  
ATOM    167  CA  PHE A  43      -6.147   4.859  46.386  1.00  0.00           C  
ATOM    168  C   PHE A  43      -6.590   5.378  47.750  1.00  0.00           C  
ATOM    169  O   PHE A  43      -7.224   6.438  47.842  1.00  0.00           O  
ATOM    170  CB  PHE A  43      -4.670   5.193  46.175  1.00  0.00           C  
ATOM    171  CG  PHE A  43      -4.021   4.401  45.079  1.00  0.00           C  
ATOM    172  CD1 PHE A  43      -3.587   5.028  43.917  1.00  0.00           C  
ATOM    173  CD2 PHE A  43      -3.844   3.019  45.209  1.00  0.00           C  
ATOM    174  CE1 PHE A  43      -2.989   4.295  42.909  1.00  0.00           C  
ATOM    175  CE2 PHE A  43      -3.244   2.281  44.204  1.00  0.00           C  
ATOM    176  CZ  PHE A  43      -2.816   2.922  43.055  1.00  0.00           C  
ATOM    177  N   PRO A  44      -6.265   4.634  48.823  1.00  0.00           N  
ATOM    178  CA  PRO A  44      -6.521   5.220  50.134  1.00  0.00           C  
ATOM    179  C   PRO A  44      -5.622   6.433  50.288  1.00  0.00           C  
ATOM    180  O   PRO A  44      -4.434   6.346  50.001  1.00  0.00           O  
ATOM    181  CB  PRO A  44      -6.106   4.106  51.111  1.00  0.00           C  
ATOM    182  CG  PRO A  44      -6.177   2.842  50.307  1.00  0.00           C  
ATOM    183  CD  PRO A  44      -5.767   3.247  48.919  1.00  0.00           C  
ATOM    184  N   ARG A  45      -6.190   7.563  50.690  1.00  0.00           N  
ATOM    185  HN  ARG A  45      -7.198   7.591  50.842  1.00  0.00           H  
ATOM    186  CA  ARG A  45      -5.395   8.768  50.919  1.00  0.00           C  
ATOM    187  C   ARG A  45      -4.438   8.487  52.063  1.00  0.00           C  
ATOM    188  O   ARG A  45      -4.819   7.866  53.063  1.00  0.00           O  
ATOM    189  CB  ARG A  45      -6.292   9.956  51.260  1.00  0.00           C  
ATOM    190  N   SER A  46      -3.189   8.915  51.906  1.00  0.00           N  
ATOM    191  HN  SER A  46      -2.933   9.418  51.056  1.00  0.00           H  
ATOM    192  CA  SER A  46      -2.177   8.675  52.933  1.00  0.00           C  
ATOM    193  C   SER A  46      -1.010   9.658  52.839  1.00  0.00           C  
ATOM    194  O   SER A  46      -0.426   9.833  51.768  1.00  0.00           O  
ATOM    195  CB  SER A  46      -1.678   7.226  52.881  1.00  0.00           C  
ATOM    196  OG  SER A  46      -1.704   6.667  54.185  1.00  0.00           O  
ATOM    197  HG  SER A  46      -1.395   5.769  54.153  1.00  0.00           H  
ATOM    198  N   PRO A  47      -0.667  10.298  53.967  1.00  0.00           N  
ATOM    199  CA  PRO A  47       0.345  11.362  54.019  1.00  0.00           C  
ATOM    200  C   PRO A  47       1.713  10.942  53.474  1.00  0.00           C  
ATOM    201  O   PRO A  47       2.029   9.746  53.440  1.00  0.00           O  
ATOM    202  CB  PRO A  47       0.439  11.683  55.511  1.00  0.00           C  
ATOM    203  CG  PRO A  47      -0.066  10.451  56.187  1.00  0.00           C  
ATOM    204  CD  PRO A  47      -1.165   9.955  55.306  1.00  0.00           C  
ATOM    205  N   ASN A  48       2.497  11.934  53.050  1.00  0.00           N  
ATOM    206  HN  ASN A  48       2.159  12.888  53.175  1.00  0.00           H  
ATOM    207  CA  ASN A  48       3.808  11.757  52.417  1.00  0.00           C  
ATOM    208  C   ASN A  48       3.826  10.722  51.291  1.00  0.00           C  
ATOM    209  O   ASN A  48       4.884  10.201  50.920  1.00  0.00           O  
ATOM    210  CB  ASN A  48       4.897  11.462  53.461  1.00  0.00           C  
ATOM    211  CG  ASN A  48       6.238  12.091  53.108  1.00  0.00           C  
ATOM    212  N   THR A  49       2.653  10.408  50.752  1.00  0.00           N  
ATOM    213  HN  THR A  49       1.788  10.747  51.174  1.00  0.00           H  
ATOM    214  CA  THR A  49       2.607   9.579  49.559  1.00  0.00           C  
ATOM    215  C   THR A  49       2.279  10.453  48.366  1.00  0.00           C  
ATOM    216  O   THR A  49       1.943  11.629  48.517  1.00  0.00           O  
ATOM    217  CB  THR A  49       1.596   8.423  49.641  1.00  0.00           C  
ATOM    218  OG1 THR A  49       0.261   8.942  49.595  1.00  0.00           O  
ATOM    219  HG1 THR A  49       0.128   9.456  48.807  1.00  0.00           H  
ATOM    220  CG2 THR A  49       1.808   7.602  50.899  1.00  0.00           C  
ATOM    221  N   CYS A  50       2.379   9.857  47.183  1.00  0.00           N  
ATOM    222  HN  CYS A  50       2.584   8.858  47.150  1.00  0.00           H  
ATOM    223  CA  CYS A  50       2.208  10.575  45.941  1.00  0.00           C  
ATOM    224  C   CYS A  50       1.376   9.721  45.018  1.00  0.00           C  
ATOM    225  O   CYS A  50       1.652   8.535  44.836  1.00  0.00           O  
ATOM    226  CB  CYS A  50       3.568  10.857  45.307  1.00  0.00           C  
ATOM    227  SG  CYS A  50       3.481  11.823  43.790  1.00  0.00           S  
ATOM    228  N   THR A  51       0.358  10.332  44.431  1.00  0.00           N  
ATOM    229  HN  THR A  51       0.216  11.333  44.568  1.00  0.00           H  
ATOM    230  CA  THR A  51      -0.547   9.583  43.600  1.00  0.00           C  
ATOM    231  C   THR A  51      -0.918  10.351  42.336  1.00  0.00           C  
ATOM    232  O   THR A  51      -0.942  11.599  42.331  1.00  0.00           O  
ATOM    233  CB  THR A  51      -1.791   9.161  44.405  1.00  0.00           C  
ATOM    234  OG1 THR A  51      -2.256   7.893  43.938  1.00  0.00           O  
ATOM    235  HG1 THR A  51      -1.558   7.253  44.013  1.00  0.00           H  
ATOM    236  CG2 THR A  51      -2.906  10.183  44.286  1.00  0.00           C  
ATOM    237  N   SER A  52      -1.164   9.598  41.263  1.00  0.00           N  
ATOM    238  HN  SER A  52      -0.955   8.601  41.303  1.00  0.00           H  
ATOM    239  CA  SER A  52      -1.727  10.156  40.023  1.00  0.00           C  
ATOM    240  C   SER A  52      -2.299   9.087  39.091  1.00  0.00           C  
ATOM    241  O   SER A  52      -2.027   7.891  39.254  1.00  0.00           O  
ATOM    242  CB  SER A  52      -0.720  11.044  39.273  1.00  0.00           C  
ATOM    243  OG  SER A  52       0.508  10.372  39.057  1.00  0.00           O  
ATOM    244  HG  SER A  52       1.130  10.921  38.594  1.00  0.00           H  
ATOM    245  N   LEU A  53      -3.113   9.542  38.135  1.00  0.00           N  
ATOM    246  HN  LEU A  53      -3.343  10.536  38.130  1.00  0.00           H  
ATOM    247  CA  LEU A  53      -3.692   8.693  37.095  1.00  0.00           C  
ATOM    248  C   LEU A  53      -3.078   9.143  35.788  1.00  0.00           C  
ATOM    249  O   LEU A  53      -3.157  10.321  35.417  1.00  0.00           O  
ATOM    250  CB  LEU A  53      -5.211   8.895  37.007  1.00  0.00           C  
ATOM    251  CG  LEU A  53      -6.242   7.751  37.105  1.00  0.00           C  
ATOM    252  CD2 LEU A  53      -5.918   6.465  36.345  1.00  0.00           C  
ATOM    253  N   ILE A  54      -2.442   8.212  35.097  1.00  0.00           N  
ATOM    254  HN  ILE A  54      -2.251   7.306  35.524  1.00  0.00           H  
ATOM    255  CA  ILE A  54      -2.016   8.470  33.739  1.00  0.00           C  
ATOM    256  C   ILE A  54      -2.963   7.685  32.828  1.00  0.00           C  
ATOM    257  O   ILE A  54      -3.365   6.563  33.140  1.00  0.00           O  
ATOM    258  CB  ILE A  54      -0.499   8.198  33.547  1.00  0.00           C  
ATOM    259  CG1 ILE A  54       0.336   9.352  34.143  1.00  0.00           C  
ATOM    260  CG2 ILE A  54      -0.133   8.057  32.085  1.00  0.00           C  
ATOM    261  N   ALA A  55      -3.368   8.329  31.741  1.00  0.00           N  
ATOM    262  HN  ALA A  55      -2.960   9.243  31.545  1.00  0.00           H  
ATOM    263  CA  ALA A  55      -4.358   7.809  30.814  1.00  0.00           C  
ATOM    264  C   ALA A  55      -3.804   7.964  29.407  1.00  0.00           C  
ATOM    265  O   ALA A  55      -3.611   9.090  28.926  1.00  0.00           O  
ATOM    266  CB  ALA A  55      -5.650   8.596  30.955  1.00  0.00           C  
ATOM    267  N   HIS A  56      -3.550   6.837  28.749  1.00  0.00           N  
ATOM    268  HN  HIS A  56      -3.821   5.945  29.164  1.00  0.00           H  
ATOM    269  CA  HIS A  56      -2.894   6.847  27.450  1.00  0.00           C  
ATOM    270  C   HIS A  56      -3.697   6.041  26.474  1.00  0.00           C  
ATOM    271  O   HIS A  56      -3.927   4.846  26.690  1.00  0.00           O  
ATOM    272  CB  HIS A  56      -1.484   6.288  27.600  1.00  0.00           C  
ATOM    273  CG  HIS A  56      -0.596   6.501  26.397  1.00  0.00           C  
ATOM    274  ND1 HIS A  56      -0.564   5.642  25.357  1.00  0.00           N  
ATOM    275  HD1 HIS A  56      -1.124   4.794  25.276  1.00  0.00           H  
ATOM    276  CD2 HIS A  56       0.334   7.505  26.110  1.00  0.00           C  
ATOM    277  CE1 HIS A  56       0.325   6.080  24.440  1.00  0.00           C  
ATOM    278  NE2 HIS A  56       0.876   7.220  24.903  1.00  0.00           N  
ATOM    279  HE2 HIS A  56       1.584   7.776  24.423  1.00  0.00           H  
ATOM    280  N   ARG A  57      -4.152   6.704  25.409  1.00  0.00           N  
ATOM    281  HN  ARG A  57      -3.965   7.705  25.347  1.00  0.00           H  
ATOM    282  CA  ARG A  57      -4.904   6.073  24.326  1.00  0.00           C  
ATOM    283  C   ARG A  57      -3.960   5.311  23.437  1.00  0.00           C  
ATOM    284  O   ARG A  57      -2.819   5.705  23.251  1.00  0.00           O  
ATOM    285  CB  ARG A  57      -5.601   7.131  23.484  1.00  0.00           C  
ATOM    286  CG  ARG A  57      -6.801   7.756  24.153  1.00  0.00           C  
ATOM    287  CD  ARG A  57      -7.135   9.099  23.530  1.00  0.00           C  
ATOM    288  NE  ARG A  57      -8.048   9.840  24.395  1.00  0.00           N  
ATOM    289  HE  ARG A  57      -9.046   9.785  24.192  1.00  0.00           H  
ATOM    290  CZ  ARG A  57      -7.664  10.583  25.432  1.00  0.00           C  
ATOM    291  NH1 ARG A  57      -6.376  10.705  25.745  1.00  0.00           N  
ATOM    292 1HH1 ARG A  57      -6.082  11.274  26.539  1.00  0.00           H  
ATOM    293 2HH1 ARG A  57      -5.674  10.224  25.183  1.00  0.00           H  
ATOM    294  NH2 ARG A  57      -8.576  11.208  26.162  1.00  0.00           N  
ATOM    295 1HH2 ARG A  57      -8.282  11.777  26.956  1.00  0.00           H  
ATOM    296 2HH2 ARG A  57      -9.563  11.115  25.922  1.00  0.00           H  
ATOM    297  N   VAL A  58      -4.433   4.218  22.873  1.00  0.00           N  
ATOM    298  HN  VAL A  58      -5.420   3.982  22.980  1.00  0.00           H  
ATOM    299  CA  VAL A  58      -3.568   3.346  22.102  1.00  0.00           C  
ATOM    300  C   VAL A  58      -4.402   2.761  20.985  1.00  0.00           C  
ATOM    301  O   VAL A  58      -5.378   2.030  21.236  1.00  0.00           O  
ATOM    302  CB  VAL A  58      -2.965   2.209  22.963  1.00  0.00           C  
ATOM    303  CG1 VAL A  58      -2.261   1.178  22.087  1.00  0.00           C  
ATOM    304  CG2 VAL A  58      -2.001   2.763  24.006  1.00  0.00           C  
ATOM    305  N   ASP A  59      -4.008   3.101  19.758  1.00  0.00           N  
ATOM    306  HN  ASP A  59      -3.157   3.655  19.660  1.00  0.00           H  
ATOM    307  CA  ASP A  59      -4.727   2.724  18.554  1.00  0.00           C  
ATOM    308  C   ASP A  59      -4.498   1.238  18.295  1.00  0.00           C  
ATOM    309  O   ASP A  59      -3.800   0.853  17.360  1.00  0.00           O  
ATOM    310  CB  ASP A  59      -4.270   3.601  17.381  1.00  0.00           C  
ATOM    311  CG  ASP A  59      -5.354   3.776  16.313  1.00  0.00           C  
ATOM    312  OD1 ASP A  59      -5.073   3.468  15.135  1.00  0.00           O  
ATOM    313  OD2 ASP A  59      -6.480   4.214  16.644  1.00  0.00           O  
ATOM    314  N   ALA A  60      -5.092   0.419  19.164  1.00  0.00           N  
ATOM    315  HN  ALA A  60      -5.690   0.838  19.876  1.00  0.00           H  
ATOM    316  CA  ALA A  60      -4.948  -1.035  19.171  1.00  0.00           C  
ATOM    317  C   ALA A  60      -5.986  -1.636  20.113  1.00  0.00           C  
ATOM    318  O   ALA A  60      -6.360  -0.981  21.088  1.00  0.00           O  
ATOM    319  CB  ALA A  60      -3.557  -1.420  19.635  1.00  0.00           C  
ATOM    320  N   PRO A  61      -6.441  -2.887  19.845  1.00  0.00           N  
ATOM    321  CA  PRO A  61      -7.407  -3.546  20.737  1.00  0.00           C  
ATOM    322  C   PRO A  61      -6.781  -3.872  22.078  1.00  0.00           C  
ATOM    323  O   PRO A  61      -5.583  -3.668  22.266  1.00  0.00           O  
ATOM    324  CB  PRO A  61      -7.766  -4.840  19.991  1.00  0.00           C  
ATOM    325  CG  PRO A  61      -6.608  -5.110  19.098  1.00  0.00           C  
ATOM    326  CD  PRO A  61      -6.056  -3.759  18.714  1.00  0.00           C  
ATOM    327  N   ALA A  62      -7.579  -4.382  23.005  1.00  0.00           N  
ATOM    328  HN  ALA A  62      -8.532  -4.651  22.759  1.00  0.00           H  
ATOM    329  CA  ALA A  62      -7.109  -4.562  24.370  1.00  0.00           C  
ATOM    330  C   ALA A  62      -6.234  -5.797  24.535  1.00  0.00           C  
ATOM    331  O   ALA A  62      -5.127  -5.702  25.069  1.00  0.00           O  
ATOM    332  CB  ALA A  62      -8.276  -4.577  25.340  1.00  0.00           C  
ATOM    333  N   HIS A  63      -6.707  -6.947  24.061  1.00  0.00           N  
ATOM    334  HN  HIS A  63      -7.601  -6.961  23.569  1.00  0.00           H  
ATOM    335  CA  HIS A  63      -5.960  -8.191  24.237  1.00  0.00           C  
ATOM    336  C   HIS A  63      -4.538  -8.011  23.791  1.00  0.00           C  
ATOM    337  O   HIS A  63      -3.621  -8.555  24.402  1.00  0.00           O  
ATOM    338  CB  HIS A  63      -6.623  -9.357  23.506  1.00  0.00           C  
ATOM    339  CG  HIS A  63      -6.637  -9.209  22.005  1.00  0.00           C  
ATOM    340  ND1 HIS A  63      -7.675  -8.661  21.342  1.00  0.00           N  
ATOM    341  HD1 HIS A  63      -8.527  -8.303  21.773  1.00  0.00           H  
ATOM    342  CD2 HIS A  63      -5.689  -9.562  21.038  1.00  0.00           C  
ATOM    343  CE1 HIS A  63      -7.408  -8.661  20.015  1.00  0.00           C  
ATOM    344  NE2 HIS A  63      -6.192  -9.213  19.833  1.00  0.00           N  
ATOM    345  HE2 HIS A  63      -5.728  -9.345  18.934  1.00  0.00           H  
ATOM    346  N   ALA A  64      -4.354  -7.222  22.737  1.00  0.00           N  
ATOM    347  HN  ALA A  64      -5.174  -6.809  22.292  1.00  0.00           H  
ATOM    348  CA  ALA A  64      -3.029  -6.915  22.182  1.00  0.00           C  
ATOM    349  C   ALA A  64      -2.131  -6.190  23.175  1.00  0.00           C  
ATOM    350  O   ALA A  64      -0.956  -6.535  23.341  1.00  0.00           O  
ATOM    351  CB  ALA A  64      -3.167  -6.081  20.910  1.00  0.00           C  
ATOM    352  N   ILE A  65      -2.683  -5.165  23.813  1.00  0.00           N  
ATOM    353  HN  ILE A  65      -3.642  -4.889  23.601  1.00  0.00           H  
ATOM    354  CA  ILE A  65      -1.931  -4.446  24.801  1.00  0.00           C  
ATOM    355  C   ILE A  65      -1.764  -5.395  25.966  1.00  0.00           C  
ATOM    356  O   ILE A  65      -0.647  -5.675  26.406  1.00  0.00           O  
ATOM    357  CB  ILE A  65      -2.672  -3.200  25.254  1.00  0.00           C  
ATOM    358  CG1 ILE A  65      -2.952  -2.307  24.050  1.00  0.00           C  
ATOM    359  CG2 ILE A  65      -1.855  -2.479  26.311  1.00  0.00           C  
ATOM    360  CD1 ILE A  65      -3.939  -1.202  24.339  1.00  0.00           C  
ATOM    361  N   TRP A  66      -2.887  -5.918  26.434  1.00  0.00           N  
ATOM    362  HN  TRP A  66      -3.773  -5.656  26.003  1.00  0.00           H  
ATOM    363  CA  TRP A  66      -2.892  -6.853  27.543  1.00  0.00           C  
ATOM    364  C   TRP A  66      -1.839  -7.911  27.425  1.00  0.00           C  
ATOM    365  O   TRP A  66      -1.277  -8.319  28.423  1.00  0.00           O  
ATOM    366  CB  TRP A  66      -4.252  -7.509  27.688  1.00  0.00           C  
ATOM    367  CG  TRP A  66      -4.346  -8.320  28.945  1.00  0.00           C  
ATOM    368  CD1 TRP A  66      -4.546  -9.691  29.061  1.00  0.00           C  
ATOM    369  CD2 TRP A  66      -4.191  -7.837  30.318  1.00  0.00           C  
ATOM    370  NE1 TRP A  66      -4.550 -10.075  30.375  1.00  0.00           N  
ATOM    371  HE1 TRP A  66      -4.689 -11.032  30.700  1.00  0.00           H  
ATOM    372  CE2 TRP A  66      -4.343  -9.008  31.183  1.00  0.00           C  
ATOM    373  CE3 TRP A  66      -3.957  -6.588  30.902  1.00  0.00           C  
ATOM    374  CZ2 TRP A  66      -4.267  -8.914  32.568  1.00  0.00           C  
ATOM    375  CZ3 TRP A  66      -3.876  -6.506  32.297  1.00  0.00           C  
ATOM    376  CH2 TRP A  66      -4.035  -7.641  33.109  1.00  0.00           C  
ATOM    377  N   ARG A  67      -1.562  -8.356  26.203  1.00  0.00           N  
ATOM    378  HN  ARG A  67      -2.067  -7.964  25.408  1.00  0.00           H  
ATOM    379  CA  ARG A  67      -0.557  -9.388  25.963  1.00  0.00           C  
ATOM    380  C   ARG A  67       0.777  -9.040  26.632  1.00  0.00           C  
ATOM    381  O   ARG A  67       1.373  -9.885  27.302  1.00  0.00           O  
ATOM    382  CB  ARG A  67      -0.369  -9.640  24.459  1.00  0.00           C  
ATOM    383  N   PHE A  68       1.228  -7.795  26.471  1.00  0.00           N  
ATOM    384  HN  PHE A  68       0.658  -7.115  25.968  1.00  0.00           H  
ATOM    385  CA  PHE A  68       2.527  -7.390  27.005  1.00  0.00           C  
ATOM    386  C   PHE A  68       2.409  -7.078  28.477  1.00  0.00           C  
ATOM    387  O   PHE A  68       3.246  -7.503  29.281  1.00  0.00           O  
ATOM    388  CB  PHE A  68       3.106  -6.179  26.248  1.00  0.00           C  
ATOM    389  CG  PHE A  68       3.342  -6.437  24.785  1.00  0.00           C  
ATOM    390  CD1 PHE A  68       4.286  -7.376  24.375  1.00  0.00           C  
ATOM    391  CD2 PHE A  68       2.606  -5.757  23.818  1.00  0.00           C  
ATOM    392  CE1 PHE A  68       4.485  -7.632  23.032  1.00  0.00           C  
ATOM    393  CE2 PHE A  68       2.803  -6.006  22.469  1.00  0.00           C  
ATOM    394  CZ  PHE A  68       3.745  -6.946  22.075  1.00  0.00           C  
ATOM    395  N   VAL A  69       1.361  -6.334  28.821  1.00  0.00           N  
ATOM    396  HN  VAL A  69       0.684  -6.070  28.105  1.00  0.00           H  
ATOM    397  CA  VAL A  69       1.155  -5.890  30.181  1.00  0.00           C  
ATOM    398  C   VAL A  69       0.939  -7.099  31.074  1.00  0.00           C  
ATOM    399  O   VAL A  69       1.603  -7.227  32.087  1.00  0.00           O  
ATOM    400  CB  VAL A  69      -0.001  -4.883  30.276  1.00  0.00           C  
ATOM    401  CG1 VAL A  69      -0.082  -4.269  31.667  1.00  0.00           C  
ATOM    402  CG2 VAL A  69       0.204  -3.784  29.255  1.00  0.00           C  
ATOM    403  N   ARG A  70       0.060  -8.017  30.677  1.00  0.00           N  
ATOM    404  HN  ARG A  70      -0.497  -7.847  29.839  1.00  0.00           H  
ATOM    405  CA  ARG A  70      -0.125  -9.276  31.425  1.00  0.00           C  
ATOM    406  C   ARG A  70       1.208  -9.973  31.689  1.00  0.00           C  
ATOM    407  O   ARG A  70       1.299 -10.808  32.589  1.00  0.00           O  
ATOM    408  CB  ARG A  70      -1.075 -10.251  30.712  1.00  0.00           C  
ATOM    409  CG  ARG A  70      -0.430 -10.997  29.553  1.00  0.00           C  
ATOM    410  CD  ARG A  70      -1.224 -12.215  29.098  1.00  0.00           C  
ATOM    411  NE  ARG A  70      -1.099 -13.359  30.007  1.00  0.00           N  
ATOM    412  HE  ARG A  70      -0.802 -13.173  30.965  1.00  0.00           H  
ATOM    413  CZ  ARG A  70      -1.347 -14.629  29.669  1.00  0.00           C  
ATOM    414  NH1 ARG A  70      -1.729 -14.946  28.429  1.00  0.00           N  
ATOM    415 1HH1 ARG A  70      -1.840 -14.205  27.737  1.00  0.00           H  
ATOM    416 2HH1 ARG A  70      -1.918 -15.915  28.171  1.00  0.00           H  
ATOM    417  NH2 ARG A  70      -1.202 -15.595  30.572  1.00  0.00           N  
ATOM    418 1HH2 ARG A  70      -0.910 -15.353  31.519  1.00  0.00           H  
ATOM    419 2HH2 ARG A  70      -1.391 -16.564  30.314  1.00  0.00           H  
ATOM    420  N   ASP A  71       2.239  -9.650  30.910  1.00  0.00           N  
ATOM    421  HN  ASP A  71       2.148  -8.916  30.208  1.00  0.00           H  
ATOM    422  CA  ASP A  71       3.496 -10.362  31.077  1.00  0.00           C  
ATOM    423  C   ASP A  71       4.418  -9.731  32.113  1.00  0.00           C  
ATOM    424  O   ASP A  71       5.361  -8.981  31.793  1.00  0.00           O  
ATOM    425  CB  ASP A  71       4.217 -10.623  29.761  1.00  0.00           C  
ATOM    426  CG  ASP A  71       5.392 -11.569  29.930  1.00  0.00           C  
ATOM    427  OD1 ASP A  71       5.787 -11.835  31.093  1.00  0.00           O  
ATOM    428  OD2 ASP A  71       5.921 -12.046  28.905  1.00  0.00           O  
ATOM    429  N   PHE A  72       4.122 -10.101  33.356  1.00  0.00           N  
ATOM    430  HN  PHE A  72       3.303 -10.696  33.482  1.00  0.00           H  
ATOM    431  CA  PHE A  72       4.866  -9.730  34.553  1.00  0.00           C  
ATOM    432  C   PHE A  72       6.353  -9.998  34.401  1.00  0.00           C  
ATOM    433  O   PHE A  72       7.184  -9.253  34.934  1.00  0.00           O  
ATOM    434  CB  PHE A  72       4.325 -10.523  35.755  1.00  0.00           C  
ATOM    435  CG  PHE A  72       4.796 -10.011  37.095  1.00  0.00           C  
ATOM    436  CD1 PHE A  72       4.638  -8.664  37.448  1.00  0.00           C  
ATOM    437  CD2 PHE A  72       5.382 -10.876  38.018  1.00  0.00           C  
ATOM    438  CE1 PHE A  72       5.072  -8.197  38.675  1.00  0.00           C  
ATOM    439  CE2 PHE A  72       5.809 -10.404  39.250  1.00  0.00           C  
ATOM    440  CZ  PHE A  72       5.655  -9.064  39.579  1.00  0.00           C  
ATOM    441  N   ALA A  73       6.678 -11.053  33.660  1.00  0.00           N  
ATOM    442  HN  ALA A  73       5.951 -11.536  33.132  1.00  0.00           H  
ATOM    443  CA  ALA A  73       8.049 -11.533  33.586  1.00  0.00           C  
ATOM    444  C   ALA A  73       8.914 -10.804  32.572  1.00  0.00           C  
ATOM    445  O   ALA A  73      10.129 -10.943  32.626  1.00  0.00           O  
ATOM    446  CB  ALA A  73       8.072 -13.028  33.322  1.00  0.00           C  
ATOM    447  N   ASN A  74       8.310 -10.041  31.653  1.00  0.00           N  
ATOM    448  HN  ASN A  74       7.292  -9.980  31.649  1.00  0.00           H  
ATOM    449  CA  ASN A  74       9.081  -9.285  30.645  1.00  0.00           C  
ATOM    450  C   ASN A  74       8.698  -7.801  30.505  1.00  0.00           C  
ATOM    451  O   ASN A  74       8.383  -7.341  29.405  1.00  0.00           O  
ATOM    452  CB  ASN A  74       9.017  -9.974  29.275  1.00  0.00           C  
ATOM    453  CG  ASN A  74       9.757 -11.295  29.247  1.00  0.00           C  
ATOM    454  OD1 ASN A  74      10.827 -11.388  28.663  1.00  0.00           O  
ATOM    455  ND2 ASN A  74       9.197 -12.322  29.882  1.00  0.00           N  
ATOM    456 1HD2 ASN A  74       8.304 -12.244  30.369  1.00  0.00           H  
ATOM    457 2HD2 ASN A  74       9.695 -13.212  29.863  1.00  0.00           H  
ATOM    458  N   PRO A  75       8.758  -7.036  31.612  1.00  0.00           N  
ATOM    459  CA  PRO A  75       8.429  -5.613  31.551  1.00  0.00           C  
ATOM    460  C   PRO A  75       9.318  -4.876  30.563  1.00  0.00           C  
ATOM    461  O   PRO A  75       8.888  -3.906  29.929  1.00  0.00           O  
ATOM    462  CB  PRO A  75       8.759  -5.126  32.963  1.00  0.00           C  
ATOM    463  CG  PRO A  75       9.789  -6.086  33.468  1.00  0.00           C  
ATOM    464  CD  PRO A  75       9.313  -7.403  32.929  1.00  0.00           C  
ATOM    465  N   ASN A  76      10.551  -5.354  30.442  1.00  0.00           N  
ATOM    466  HN  ASN A  76      10.806  -6.186  30.974  1.00  0.00           H  
ATOM    467  CA  ASN A  76      11.547  -4.746  29.588  1.00  0.00           C  
ATOM    468  C   ASN A  76      11.114  -4.689  28.129  1.00  0.00           C  
ATOM    469  O   ASN A  76      11.672  -3.922  27.346  1.00  0.00           O  
ATOM    470  CB  ASN A  76      12.887  -5.462  29.737  1.00  0.00           C  
ATOM    471  CG  ASN A  76      12.765  -6.967  29.616  1.00  0.00           C  
ATOM    472  OD1 ASN A  76      13.215  -7.556  28.633  1.00  0.00           O  
ATOM    473  ND2 ASN A  76      12.151  -7.601  30.620  1.00  0.00           N  
ATOM    474 1HD2 ASN A  76      11.778  -7.113  31.434  1.00  0.00           H  
ATOM    475 2HD2 ASN A  76      12.069  -8.614  30.539  1.00  0.00           H  
ATOM    476  N   LYS A  77      10.110  -5.492  27.773  1.00  0.00           N  
ATOM    477  HN  LYS A  77       9.790  -6.207  28.426  1.00  0.00           H  
ATOM    478  CA  LYS A  77       9.454  -5.373  26.465  1.00  0.00           C  
ATOM    479  C   LYS A  77       8.855  -3.989  26.244  1.00  0.00           C  
ATOM    480  O   LYS A  77       8.789  -3.532  25.106  1.00  0.00           O  
ATOM    481  CB  LYS A  77       8.375  -6.447  26.255  1.00  0.00           C  
ATOM    482  CG  LYS A  77       8.763  -7.570  25.287  1.00  0.00           C  
ATOM    483  N   TYR A  78       8.418  -3.318  27.309  1.00  0.00           N  
ATOM    484  HN  TYR A  78       8.441  -3.752  28.232  1.00  0.00           H  
ATOM    485  CA  TYR A  78       7.903  -1.952  27.151  1.00  0.00           C  
ATOM    486  C   TYR A  78       8.418  -0.955  28.179  1.00  0.00           C  
ATOM    487  O   TYR A  78       8.194   0.247  28.054  1.00  0.00           O  
ATOM    488  CB  TYR A  78       6.373  -1.927  27.065  1.00  0.00           C  
ATOM    489  CG  TYR A  78       5.599  -2.167  28.354  1.00  0.00           C  
ATOM    490  CD1 TYR A  78       5.212  -1.098  29.175  1.00  0.00           C  
ATOM    491  CD2 TYR A  78       5.196  -3.453  28.721  1.00  0.00           C  
ATOM    492  CE1 TYR A  78       4.481  -1.312  30.339  1.00  0.00           C  
ATOM    493  CE2 TYR A  78       4.462  -3.677  29.878  1.00  0.00           C  
ATOM    494  CZ  TYR A  78       4.103  -2.609  30.687  1.00  0.00           C  
ATOM    495  OH  TYR A  78       3.363  -2.838  31.835  1.00  0.00           O  
ATOM    496  HH  TYR A  78       3.117  -2.107  32.389  1.00  0.00           H  
ATOM    497  N   LYS A  79       9.091  -1.471  29.200  1.00  0.00           N  
ATOM    498  HN  LYS A  79       9.170  -2.485  29.280  1.00  0.00           H  
ATOM    499  CA  LYS A  79       9.714  -0.638  30.200  1.00  0.00           C  
ATOM    500  C   LYS A  79      11.147  -0.530  29.735  1.00  0.00           C  
ATOM    501  O   LYS A  79      11.863  -1.526  29.712  1.00  0.00           O  
ATOM    502  CB  LYS A  79       9.599  -1.287  31.582  1.00  0.00           C  
ATOM    503  CG  LYS A  79       8.161  -1.564  32.010  1.00  0.00           C  
ATOM    504  CD  LYS A  79       8.004  -1.713  33.520  1.00  0.00           C  
ATOM    505  CE  LYS A  79       6.665  -2.334  33.910  1.00  0.00           C  
ATOM    506  NZ  LYS A  79       6.376  -2.283  35.386  1.00  0.00           N  
ATOM    507  HZ1 LYS A  79       5.481  -2.698  35.647  1.00  0.00           H  
ATOM    508  HZ2 LYS A  79       6.441  -1.326  35.731  1.00  0.00           H  
ATOM    509  HZ3 LYS A  79       7.137  -2.709  35.915  1.00  0.00           H  
ATOM    510  N   HIS A  80      11.552   0.666  29.314  1.00  0.00           N  
ATOM    511  HN  HIS A  80      10.939   1.471  29.438  1.00  0.00           H  
ATOM    512  CA  HIS A  80      12.856   0.853  28.677  1.00  0.00           C  
ATOM    513  C   HIS A  80      13.961   0.735  29.665  1.00  0.00           C  
ATOM    514  O   HIS A  80      15.056   0.258  29.350  1.00  0.00           O  
ATOM    515  CB  HIS A  80      12.924   2.207  27.990  1.00  0.00           C  
ATOM    516  CG  HIS A  80      14.204   2.443  27.218  1.00  0.00           C  
ATOM    517  ND1 HIS A  80      15.018   3.491  27.465  1.00  0.00           N  
ATOM    518  HD1 HIS A  80      14.858   4.206  28.174  1.00  0.00           H  
ATOM    519  CD2 HIS A  80      14.799   1.721  26.190  1.00  0.00           C  
ATOM    520  CE1 HIS A  80      16.073   3.446  26.631  1.00  0.00           C  
ATOM    521  NE2 HIS A  80      15.938   2.363  25.849  1.00  0.00           N  
ATOM    522  HE2 HIS A  80      16.588   2.073  25.118  1.00  0.00           H  
ATOM    523  N   PHE A  81      13.665   1.142  30.889  1.00  0.00           N  
ATOM    524  HN  PHE A  81      12.696   1.357  31.122  1.00  0.00           H  
ATOM    525  CA  PHE A  81      14.688   1.289  31.905  1.00  0.00           C  
ATOM    526  C   PHE A  81      14.849   0.062  32.793  1.00  0.00           C  
ATOM    527  O   PHE A  81      15.661   0.042  33.700  1.00  0.00           O  
ATOM    528  CB  PHE A  81      14.446   2.586  32.667  1.00  0.00           C  
ATOM    529  CG  PHE A  81      14.310   3.761  31.751  1.00  0.00           C  
ATOM    530  CD1 PHE A  81      15.424   4.493  31.374  1.00  0.00           C  
ATOM    531  CD2 PHE A  81      13.077   4.085  31.197  1.00  0.00           C  
ATOM    532  CE1 PHE A  81      15.305   5.561  30.497  1.00  0.00           C  
ATOM    533  CE2 PHE A  81      12.949   5.140  30.321  1.00  0.00           C  
ATOM    534  CZ  PHE A  81      14.069   5.877  29.966  1.00  0.00           C  
ATOM    535  N   ILE A  82      14.102  -0.984  32.498  1.00  0.00           N  
ATOM    536  HN  ILE A  82      13.313  -0.884  31.859  1.00  0.00           H  
ATOM    537  CA  ILE A  82      14.402  -2.271  33.081  1.00  0.00           C  
ATOM    538  C   ILE A  82      15.422  -2.931  32.161  1.00  0.00           C  
ATOM    539  O   ILE A  82      15.173  -3.074  30.961  1.00  0.00           O  
ATOM    540  CB  ILE A  82      13.141  -3.145  33.238  1.00  0.00           C  
ATOM    541  CG1 ILE A  82      12.361  -2.750  34.498  1.00  0.00           C  
ATOM    542  CG2 ILE A  82      13.525  -4.613  33.366  1.00  0.00           C  
ATOM    543  CD1 ILE A  82      11.841  -1.338  34.549  1.00  0.00           C  
ATOM    544  N   LYS A  83      16.579  -3.289  32.716  1.00  0.00           N  
ATOM    545  HN  LYS A  83      16.745  -3.065  33.697  1.00  0.00           H  
ATOM    546  CA  LYS A  83      17.615  -3.990  31.969  1.00  0.00           C  
ATOM    547  C   LYS A  83      17.167  -5.443  31.880  1.00  0.00           C  
ATOM    548  O   LYS A  83      16.527  -5.850  30.903  1.00  0.00           O  
ATOM    549  CB  LYS A  83      18.986  -3.850  32.663  1.00  0.00           C  
ATOM    550  CG  LYS A  83      20.189  -4.375  31.879  1.00  0.00           C  
ATOM    551  N   SER A  84      17.471  -6.222  32.907  1.00  0.00           N  
ATOM    552  HN  SER A  84      18.059  -5.868  33.662  1.00  0.00           H  
ATOM    553  CA  SER A  84      16.964  -7.580  32.954  1.00  0.00           C  
ATOM    554  C   SER A  84      15.905  -7.683  34.037  1.00  0.00           C  
ATOM    555  O   SER A  84      15.658  -6.726  34.791  1.00  0.00           O  
ATOM    556  CB  SER A  84      18.091  -8.589  33.204  1.00  0.00           C  
ATOM    557  OG  SER A  84      18.354  -8.724  34.593  1.00  0.00           O  
ATOM    558  HG  SER A  84      19.052  -9.349  34.748  1.00  0.00           H  
ATOM    559  N   CYS A  85      15.289  -8.857  34.099  1.00  0.00           N  
ATOM    560  HN  CYS A  85      15.517  -9.570  33.406  1.00  0.00           H  
ATOM    561  CA  CYS A  85      14.304  -9.161  35.118  1.00  0.00           C  
ATOM    562  C   CYS A  85      14.256 -10.653  35.364  1.00  0.00           C  
ATOM    563  O   CYS A  85      14.117 -11.445  34.431  1.00  0.00           O  
ATOM    564  CB  CYS A  85      12.915  -8.668  34.703  1.00  0.00           C  
ATOM    565  SG  CYS A  85      11.529  -9.453  35.575  1.00  0.00           S  
ATOM    566  N   THR A  86      14.360 -11.031  36.626  1.00  0.00           N  
ATOM    567  HN  THR A  86      14.585 -10.341  37.343  1.00  0.00           H  
ATOM    568  CA  THR A  86      14.158 -12.415  37.001  1.00  0.00           C  
ATOM    569  C   THR A  86      12.844 -12.528  37.749  1.00  0.00           C  
ATOM    570  O   THR A  86      12.388 -11.573  38.386  1.00  0.00           O  
ATOM    571  CB  THR A  86      15.319 -12.955  37.869  1.00  0.00           C  
ATOM    572  OG1 THR A  86      16.565 -12.482  37.342  1.00  0.00           O  
ATOM    573  HG1 THR A  86      16.554 -11.532  37.334  1.00  0.00           H  
ATOM    574  CG2 THR A  86      15.336 -14.485  37.882  1.00  0.00           C  
ATOM    575  N   ILE A  87      12.220 -13.692  37.620  1.00  0.00           N  
ATOM    576  HN  ILE A  87      12.492 -14.317  36.861  1.00  0.00           H  
ATOM    577  CA  ILE A  87      11.167 -14.102  38.521  1.00  0.00           C  
ATOM    578  C   ILE A  87      11.845 -14.791  39.705  1.00  0.00           C  
ATOM    579  O   ILE A  87      12.905 -15.399  39.542  1.00  0.00           O  
ATOM    580  CB  ILE A  87      10.162 -15.008  37.795  1.00  0.00           C  
ATOM    581  CG1 ILE A  87       9.099 -14.135  37.121  1.00  0.00           C  
ATOM    582  CG2 ILE A  87       9.514 -16.010  38.742  1.00  0.00           C  
ATOM    583  N   ARG A  88      11.258 -14.660  40.896  1.00  0.00           N  
ATOM    584  HN  ARG A  88      10.411 -14.097  40.969  1.00  0.00           H  
ATOM    585  CA  ARG A  88      11.790 -15.298  42.100  1.00  0.00           C  
ATOM    586  C   ARG A  88      10.895 -16.467  42.537  1.00  0.00           C  
ATOM    587  O   ARG A  88      11.326 -17.623  42.553  1.00  0.00           O  
ATOM    588  CB  ARG A  88      11.946 -14.266  43.227  1.00  0.00           C  
ATOM    589  N   VAL A  89       9.642 -16.147  42.862  1.00  0.00           N  
ATOM    590  HN  VAL A  89       9.331 -15.189  42.704  1.00  0.00           H  
ATOM    591  CA  VAL A  89       8.687 -17.104  43.436  1.00  0.00           C  
ATOM    592  C   VAL A  89       8.305 -18.213  42.439  1.00  0.00           C  
ATOM    593  O   VAL A  89       7.855 -17.926  41.315  1.00  0.00           O  
ATOM    594  CB  VAL A  89       7.411 -16.379  43.952  1.00  0.00           C  
ATOM    595  CG1 VAL A  89       6.565 -17.304  44.819  1.00  0.00           C  
ATOM    596  CG2 VAL A  89       7.784 -15.140  44.746  1.00  0.00           C  
ATOM    597  N   ASN A  90       8.503 -19.469  42.851  1.00  0.00           N  
ATOM    598  HN  ASN A  90       8.986 -19.630  43.735  1.00  0.00           H  
ATOM    599  CA  ASN A  90       8.046 -20.622  42.070  1.00  0.00           C  
ATOM    600  C   ASN A  90       7.484 -21.716  42.978  1.00  0.00           C  
ATOM    601  O   ASN A  90       6.570 -21.470  43.766  1.00  0.00           O  
ATOM    602  CB  ASN A  90       9.165 -21.164  41.165  1.00  0.00           C  
ATOM    603  CG  ASN A  90       8.966 -22.632  40.791  1.00  0.00           C  
ATOM    604  OD1 ASN A  90       9.674 -23.512  41.299  1.00  0.00           O  
ATOM    605  ND2 ASN A  90       7.998 -22.905  39.909  1.00  0.00           N  
ATOM    606 1HD2 ASN A  90       7.415 -22.180  39.491  1.00  0.00           H  
ATOM    607 2HD2 ASN A  90       7.865 -23.885  39.659  1.00  0.00           H  
ATOM    608  N   LYS A  95       8.187 -21.716  36.559  1.00  0.00           N  
ATOM    609  HN1 LYS A  95       9.034 -22.278  36.638  1.00  0.00           H  
ATOM    610  HN2 LYS A  95       8.009 -21.437  35.594  1.00  0.00           H  
ATOM    611  HN3 LYS A  95       7.348 -22.275  36.716  1.00  0.00           H  
ATOM    612  CA  LYS A  95       8.240 -20.559  37.454  1.00  0.00           C  
ATOM    613  C   LYS A  95       6.970 -19.716  37.336  1.00  0.00           C  
ATOM    614  O   LYS A  95       7.033 -18.543  36.986  1.00  0.00           O  
ATOM    615  CB  LYS A  95       9.487 -19.708  37.158  1.00  0.00           C  
ATOM    616  N   GLU A  96       5.826 -20.321  37.652  1.00  0.00           N  
ATOM    617  HN  GLU A  96       5.874 -21.256  38.057  1.00  0.00           H  
ATOM    618  CA  GLU A  96       4.488 -19.718  37.450  1.00  0.00           C  
ATOM    619  C   GLU A  96       4.383 -18.188  37.637  1.00  0.00           C  
ATOM    620  O   GLU A  96       5.162 -17.588  38.378  1.00  0.00           O  
ATOM    621  CB  GLU A  96       3.448 -20.431  38.333  1.00  0.00           C  
ATOM    622  N   ILE A  97       3.426 -17.572  36.942  1.00  0.00           N  
ATOM    623  HN  ILE A  97       2.904 -18.106  36.247  1.00  0.00           H  
ATOM    624  CA  ILE A  97       3.095 -16.155  37.139  1.00  0.00           C  
ATOM    625  C   ILE A  97       1.657 -16.045  37.633  1.00  0.00           C  
ATOM    626  O   ILE A  97       0.718 -15.979  36.824  1.00  0.00           O  
ATOM    627  CB  ILE A  97       3.244 -15.315  35.842  1.00  0.00           C  
ATOM    628  CG1 ILE A  97       4.640 -15.469  35.242  1.00  0.00           C  
ATOM    629  CG2 ILE A  97       2.949 -13.836  36.093  1.00  0.00           C  
ATOM    630  CD1 ILE A  97       5.754 -15.002  36.151  1.00  0.00           C  
ATOM    631  N   LYS A  98       1.489 -16.057  38.956  1.00  0.00           N  
ATOM    632  HN  LYS A  98       2.296 -16.245  39.551  1.00  0.00           H  
ATOM    633  CA  LYS A  98       0.190 -15.811  39.588  1.00  0.00           C  
ATOM    634  C   LYS A  98       0.241 -14.489  40.364  1.00  0.00           C  
ATOM    635  O   LYS A  98       1.295 -13.843  40.447  1.00  0.00           O  
ATOM    636  CB  LYS A  98      -0.190 -16.965  40.524  1.00  0.00           C  
ATOM    637  N   VAL A  99      -0.901 -14.074  40.911  1.00  0.00           N  
ATOM    638  HN  VAL A  99      -1.778 -14.523  40.649  1.00  0.00           H  
ATOM    639  CA  VAL A  99      -0.910 -12.992  41.874  1.00  0.00           C  
ATOM    640  C   VAL A  99      -0.046 -13.498  43.011  1.00  0.00           C  
ATOM    641  O   VAL A  99      -0.376 -14.507  43.635  1.00  0.00           O  
ATOM    642  CB  VAL A  99      -2.322 -12.709  42.416  1.00  0.00           C  
ATOM    643  CG1 VAL A  99      -2.247 -11.846  43.673  1.00  0.00           C  
ATOM    644  CG2 VAL A  99      -3.190 -12.059  41.348  1.00  0.00           C  
ATOM    645  N   GLY A 100       1.071 -12.812  43.248  1.00  0.00           N  
ATOM    646  HN  GLY A 100       1.285 -12.008  42.657  1.00  0.00           H  
ATOM    647  CA  GLY A 100       2.004 -13.162  44.319  1.00  0.00           C  
ATOM    648  C   GLY A 100       3.448 -13.332  43.873  1.00  0.00           C  
ATOM    649  O   GLY A 100       4.351 -13.406  44.707  1.00  0.00           O  
ATOM    650  N   THR A 101       3.677 -13.409  42.566  1.00  0.00           N  
ATOM    651  HN  THR A 101       2.898 -13.339  41.912  1.00  0.00           H  
ATOM    652  CA  THR A 101       5.026 -13.592  42.061  1.00  0.00           C  
ATOM    653  C   THR A 101       5.839 -12.336  42.338  1.00  0.00           C  
ATOM    654  O   THR A 101       5.327 -11.225  42.291  1.00  0.00           O  
ATOM    655  CB  THR A 101       5.053 -13.919  40.554  1.00  0.00           C  
ATOM    656  OG1 THR A 101       3.883 -14.665  40.200  1.00  0.00           O  
ATOM    657  HG1 THR A 101       3.117 -14.145  40.413  1.00  0.00           H  
ATOM    658  CG2 THR A 101       6.278 -14.750  40.214  1.00  0.00           C  
ATOM    659  N   ILE A 102       7.100 -12.534  42.667  1.00  0.00           N  
ATOM    660  HN  ILE A 102       7.448 -13.488  42.761  1.00  0.00           H  
ATOM    661  CA  ILE A 102       7.993 -11.436  42.895  1.00  0.00           C  
ATOM    662  C   ILE A 102       8.958 -11.404  41.731  1.00  0.00           C  
ATOM    663  O   ILE A 102       9.608 -12.403  41.429  1.00  0.00           O  
ATOM    664  CB  ILE A 102       8.761 -11.593  44.224  1.00  0.00           C  
ATOM    665  N   ARG A 103       9.031 -10.268  41.049  1.00  0.00           N  
ATOM    666  HN  ARG A 103       8.387  -9.504  41.254  1.00  0.00           H  
ATOM    667  CA  ARG A 103      10.026 -10.121  40.016  1.00  0.00           C  
ATOM    668  C   ARG A 103      11.118  -9.254  40.562  1.00  0.00           C  
ATOM    669  O   ARG A 103      10.859  -8.306  41.295  1.00  0.00           O  
ATOM    670  CB  ARG A 103       9.445  -9.517  38.743  1.00  0.00           C  
ATOM    671  CG  ARG A 103       8.830  -8.126  38.863  1.00  0.00           C  
ATOM    672  CD  ARG A 103       8.969  -7.421  37.529  1.00  0.00           C  
ATOM    673  NE  ARG A 103       7.710  -6.863  37.048  1.00  0.00           N  
ATOM    674  HE  ARG A 103       7.042  -7.505  36.621  1.00  0.00           H  
ATOM    675  CZ  ARG A 103       7.367  -5.580  37.124  1.00  0.00           C  
ATOM    676  NH1 ARG A 103       8.188  -4.675  37.666  1.00  0.00           N  
ATOM    677 1HH1 ARG A 103       7.925  -3.691  37.724  1.00  0.00           H  
ATOM    678 2HH1 ARG A 103       9.092  -4.965  38.038  1.00  0.00           H  
ATOM    679  NH2 ARG A 103       6.192  -5.203  36.641  1.00  0.00           N  
ATOM    680 1HH2 ARG A 103       5.929  -4.219  36.699  1.00  0.00           H  
ATOM    681 2HH2 ARG A 103       5.566  -5.894  36.227  1.00  0.00           H  
ATOM    682  N   GLU A 104      12.346  -9.613  40.236  1.00  0.00           N  
ATOM    683  HN  GLU A 104      12.497 -10.488  39.735  1.00  0.00           H  
ATOM    684  CA  GLU A 104      13.479  -8.786  40.578  1.00  0.00           C  
ATOM    685  C   GLU A 104      13.861  -8.076  39.306  1.00  0.00           C  
ATOM    686  O   GLU A 104      13.793  -8.661  38.233  1.00  0.00           O  
ATOM    687  CB  GLU A 104      14.628  -9.631  41.126  1.00  0.00           C  
ATOM    688  CG  GLU A 104      14.353 -10.159  42.533  1.00  0.00           C  
ATOM    689  CD  GLU A 104      15.574 -10.136  43.448  1.00  0.00           C  
ATOM    690  OE1 GLU A 104      16.640  -9.616  43.024  1.00  0.00           O  
ATOM    691  OE2 GLU A 104      15.462 -10.632  44.604  1.00  0.00           O  
ATOM    692  N   VAL A 105      14.220  -6.805  39.418  1.00  0.00           N  
ATOM    693  HN  VAL A 105      14.299  -6.384  40.344  1.00  0.00           H  
ATOM    694  CA  VAL A 105      14.502  -6.006  38.241  1.00  0.00           C  
ATOM    695  C   VAL A 105      15.766  -5.196  38.405  1.00  0.00           C  
ATOM    696  O   VAL A 105      15.928  -4.476  39.392  1.00  0.00           O  
ATOM    697  CB  VAL A 105      13.343  -5.054  37.899  1.00  0.00           C  
ATOM    698  CG2 VAL A 105      12.351  -5.767  37.008  1.00  0.00           C  
ATOM    699  N   SER A 106      16.656  -5.336  37.429  1.00  0.00           N  
ATOM    700  HN  SER A 106      16.506  -6.070  36.737  1.00  0.00           H  
ATOM    701  CA  SER A 106      17.832  -4.494  37.301  1.00  0.00           C  
ATOM    702  C   SER A 106      17.449  -3.282  36.447  1.00  0.00           C  
ATOM    703  O   SER A 106      16.694  -3.411  35.484  1.00  0.00           O  
ATOM    704  CB  SER A 106      18.939  -5.286  36.627  1.00  0.00           C  
ATOM    705  OG  SER A 106      18.403  -6.017  35.528  1.00  0.00           O  
ATOM    706  HG  SER A 106      19.095  -6.512  35.106  1.00  0.00           H  
ATOM    707  N   VAL A 107      17.955  -2.105  36.803  1.00  0.00           N  
ATOM    708  HN  VAL A 107      18.615  -2.063  37.580  1.00  0.00           H  
ATOM    709  CA  VAL A 107      17.590  -0.862  36.108  1.00  0.00           C  
ATOM    710  C   VAL A 107      18.737  -0.400  35.202  1.00  0.00           C  
ATOM    711  O   VAL A 107      19.897  -0.710  35.440  1.00  0.00           O  
ATOM    712  CB  VAL A 107      17.211   0.254  37.112  1.00  0.00           C  
ATOM    713  CG1 VAL A 107      16.782   1.522  36.393  1.00  0.00           C  
ATOM    714  CG2 VAL A 107      16.097  -0.202  38.038  1.00  0.00           C  
ATOM    715  N   VAL A 108      18.414   0.332  34.148  1.00  0.00           N  
ATOM    716  HN  VAL A 108      17.431   0.514  33.945  1.00  0.00           H  
ATOM    717  CA  VAL A 108      19.442   0.883  33.271  1.00  0.00           C  
ATOM    718  C   VAL A 108      20.365   1.839  34.060  1.00  0.00           C  
ATOM    719  O   VAL A 108      19.977   2.392  35.107  1.00  0.00           O  
ATOM    720  CB  VAL A 108      18.813   1.561  32.031  1.00  0.00           C  
ATOM    721  N   SER A 109      21.594   2.005  33.576  1.00  0.00           N  
ATOM    722  HN  SER A 109      21.860   1.529  32.714  1.00  0.00           H  
ATOM    723  CA  SER A 109      22.571   2.856  34.254  1.00  0.00           C  
ATOM    724  C   SER A 109      22.212   4.333  34.117  1.00  0.00           C  
ATOM    725  O   SER A 109      22.504   5.136  35.013  1.00  0.00           O  
ATOM    726  CB  SER A 109      23.985   2.586  33.737  1.00  0.00           C  
ATOM    727  OG  SER A 109      24.085   2.884  32.363  1.00  0.00           O  
ATOM    728  HG  SER A 109      24.963   2.716  32.042  1.00  0.00           H  
ATOM    729  N   GLY A 110      21.570   4.686  33.003  1.00  0.00           N  
ATOM    730  HN  GLY A 110      21.436   3.997  32.263  1.00  0.00           H  
ATOM    731  CA  GLY A 110      21.056   6.036  32.823  1.00  0.00           C  
ATOM    732  C   GLY A 110      20.481   6.587  34.117  1.00  0.00           C  
ATOM    733  O   GLY A 110      20.704   7.747  34.480  1.00  0.00           O  
ATOM    734  N   LEU A 111      19.756   5.738  34.830  1.00  0.00           N  
ATOM    735  HN  LEU A 111      19.648   4.776  34.510  1.00  0.00           H  
ATOM    736  CA  LEU A 111      19.114   6.159  36.059  1.00  0.00           C  
ATOM    737  C   LEU A 111      19.967   5.792  37.257  1.00  0.00           C  
ATOM    738  O   LEU A 111      20.703   4.806  37.209  1.00  0.00           O  
ATOM    739  CB  LEU A 111      17.706   5.565  36.167  1.00  0.00           C  
ATOM    740  CG  LEU A 111      16.723   6.139  35.135  1.00  0.00           C  
ATOM    741  CD1 LEU A 111      15.497   5.253  35.053  1.00  0.00           C  
ATOM    742  CD2 LEU A 111      16.342   7.602  35.407  1.00  0.00           C  
ATOM    743  N   PRO A 112      19.901   6.607  38.328  1.00  0.00           N  
ATOM    744  CA  PRO A 112      20.677   6.268  39.519  1.00  0.00           C  
ATOM    745  C   PRO A 112      20.102   5.028  40.210  1.00  0.00           C  
ATOM    746  O   PRO A 112      20.858   4.111  40.518  1.00  0.00           O  
ATOM    747  CB  PRO A 112      20.553   7.523  40.390  1.00  0.00           C  
ATOM    748  CG  PRO A 112      20.142   8.613  39.446  1.00  0.00           C  
ATOM    749  CD  PRO A 112      19.251   7.923  38.464  1.00  0.00           C  
ATOM    750  N   ALA A 113      18.782   4.985  40.420  1.00  0.00           N  
ATOM    751  HN  ALA A 113      18.229   5.825  40.253  1.00  0.00           H  
ATOM    752  CA  ALA A 113      18.103   3.769  40.883  1.00  0.00           C  
ATOM    753  C   ALA A 113      18.670   2.557  40.138  1.00  0.00           C  
ATOM    754  O   ALA A 113      18.758   2.579  38.909  1.00  0.00           O  
ATOM    755  CB  ALA A 113      16.607   3.884  40.638  1.00  0.00           C  
ATOM    756  N   SER A 114      19.073   1.511  40.855  1.00  0.00           N  
ATOM    757  HN  SER A 114      18.898   1.475  41.859  1.00  0.00           H  
ATOM    758  CA  SER A 114      19.773   0.409  40.182  1.00  0.00           C  
ATOM    759  C   SER A 114      19.172  -0.993  40.322  1.00  0.00           C  
ATOM    760  O   SER A 114      19.669  -1.933  39.706  1.00  0.00           O  
ATOM    761  CB  SER A 114      21.267   0.413  40.525  1.00  0.00           C  
ATOM    762  OG  SER A 114      21.461   0.373  41.918  1.00  0.00           O  
ATOM    763  HG  SER A 114      22.387   0.375  42.131  1.00  0.00           H  
ATOM    764  N   THR A 115      18.109  -1.133  41.112  1.00  0.00           N  
ATOM    765  HN  THR A 115      17.800  -0.336  41.669  1.00  0.00           H  
ATOM    766  CA  THR A 115      17.362  -2.407  41.208  1.00  0.00           C  
ATOM    767  C   THR A 115      15.980  -2.252  41.831  1.00  0.00           C  
ATOM    768  O   THR A 115      15.745  -1.307  42.578  1.00  0.00           O  
ATOM    769  CB  THR A 115      18.117  -3.523  41.983  1.00  0.00           C  
ATOM    770  OG1 THR A 115      17.161  -4.324  42.680  1.00  0.00           O  
ATOM    771  HG1 THR A 115      17.622  -5.006  43.154  1.00  0.00           H  
ATOM    772  CG2 THR A 115      19.094  -2.964  43.013  1.00  0.00           C  
ATOM    773  N   SER A 116      15.082  -3.195  41.545  1.00  0.00           N  
ATOM    774  HN  SER A 116      15.342  -3.960  40.922  1.00  0.00           H  
ATOM    775  CA  SER A 116      13.731  -3.155  42.106  1.00  0.00           C  
ATOM    776  C   SER A 116      13.038  -4.490  42.091  1.00  0.00           C  
ATOM    777  O   SER A 116      13.047  -5.198  41.081  1.00  0.00           O  
ATOM    778  CB  SER A 116      12.840  -2.173  41.347  1.00  0.00           C  
ATOM    779  OG  SER A 116      11.458  -2.462  41.566  1.00  0.00           O  
ATOM    780  HG  SER A 116      10.904  -1.851  41.094  1.00  0.00           H  
ATOM    781  N   VAL A 117      12.380  -4.788  43.206  1.00  0.00           N  
ATOM    782  HN  VAL A 117      12.407  -4.131  43.986  1.00  0.00           H  
ATOM    783  CA  VAL A 117      11.621  -6.022  43.350  1.00  0.00           C  
ATOM    784  C   VAL A 117      10.130  -5.747  43.561  1.00  0.00           C  
ATOM    785  O   VAL A 117       9.750  -4.840  44.315  1.00  0.00           O  
ATOM    786  CB  VAL A 117      12.233  -6.969  44.419  1.00  0.00           C  
ATOM    787  CG1 VAL A 117      13.106  -6.203  45.406  1.00  0.00           C  
ATOM    788  CG2 VAL A 117      11.162  -7.788  45.132  1.00  0.00           C  
ATOM    789  N   GLU A 118       9.301  -6.530  42.870  1.00  0.00           N  
ATOM    790  HN  GLU A 118       9.689  -7.328  42.367  1.00  0.00           H  
ATOM    791  CA  GLU A 118       7.871  -6.295  42.804  1.00  0.00           C  
ATOM    792  C   GLU A 118       7.067  -7.569  42.963  1.00  0.00           C  
ATOM    793  O   GLU A 118       7.461  -8.655  42.510  1.00  0.00           O  
ATOM    794  CB  GLU A 118       7.513  -5.656  41.472  1.00  0.00           C  
ATOM    795  N   ILE A 119       5.920  -7.413  43.604  1.00  0.00           N  
ATOM    796  HN  ILE A 119       5.669  -6.487  43.952  1.00  0.00           H  
ATOM    797  CA  ILE A 119       5.013  -8.513  43.826  1.00  0.00           C  
ATOM    798  C   ILE A 119       3.801  -8.360  42.923  1.00  0.00           C  
ATOM    799  O   ILE A 119       3.210  -7.284  42.830  1.00  0.00           O  
ATOM    800  CB  ILE A 119       4.561  -8.565  45.297  1.00  0.00           C  
ATOM    801  CG1 ILE A 119       3.801  -9.863  45.593  1.00  0.00           C  
ATOM    802  CG2 ILE A 119       3.741  -7.331  45.667  1.00  0.00           C  
ATOM    803  CD1 ILE A 119       4.668 -10.928  46.216  1.00  0.00           C  
ATOM    804  N   LEU A 120       3.419  -9.442  42.262  1.00  0.00           N  
ATOM    805  HN  LEU A 120       3.974 -10.297  42.305  1.00  0.00           H  
ATOM    806  CA  LEU A 120       2.205  -9.396  41.479  1.00  0.00           C  
ATOM    807  C   LEU A 120       1.001  -9.294  42.418  1.00  0.00           C  
ATOM    808  O   LEU A 120       0.571 -10.296  42.989  1.00  0.00           O  
ATOM    809  CB  LEU A 120       2.093 -10.605  40.547  1.00  0.00           C  
ATOM    810  CG  LEU A 120       0.934 -10.470  39.549  1.00  0.00           C  
ATOM    811  CD1 LEU A 120       0.758  -9.055  38.999  1.00  0.00           C  
ATOM    812  CD2 LEU A 120       1.123 -11.430  38.393  1.00  0.00           C  
ATOM    813  N   GLU A 121       0.477  -8.082  42.582  1.00  0.00           N  
ATOM    814  HN  GLU A 121       0.905  -7.283  42.114  1.00  0.00           H  
ATOM    815  CA  GLU A 121      -0.708  -7.875  43.427  1.00  0.00           C  
ATOM    816  C   GLU A 121      -2.017  -8.290  42.750  1.00  0.00           C  
ATOM    817  O   GLU A 121      -2.786  -9.081  43.296  1.00  0.00           O  
ATOM    818  CB  GLU A 121      -0.827  -6.421  43.909  1.00  0.00           C  
ATOM    819  CG  GLU A 121       0.232  -5.985  44.920  1.00  0.00           C  
ATOM    820  CD  GLU A 121      -0.282  -4.950  45.920  1.00  0.00           C  
ATOM    821  OE1 GLU A 121      -1.174  -4.138  45.556  1.00  0.00           O  
ATOM    822  OE2 GLU A 121       0.206  -4.949  47.079  1.00  0.00           O  
ATOM    823  N   VAL A 122      -2.277  -7.734  41.573  1.00  0.00           N  
ATOM    824  HN  VAL A 122      -1.574  -7.138  41.137  1.00  0.00           H  
ATOM    825  CA  VAL A 122      -3.542  -7.957  40.893  1.00  0.00           C  
ATOM    826  C   VAL A 122      -3.274  -8.381  39.465  1.00  0.00           C  
ATOM    827  O   VAL A 122      -2.452  -7.778  38.764  1.00  0.00           O  
ATOM    828  CB  VAL A 122      -4.433  -6.691  40.908  1.00  0.00           C  
ATOM    829  CG1 VAL A 122      -5.741  -6.929  40.170  1.00  0.00           C  
ATOM    830  CG2 VAL A 122      -4.729  -6.258  42.334  1.00  0.00           C  
ATOM    831  N   LEU A 123      -3.967  -9.428  39.039  1.00  0.00           N  
ATOM    832  HN  LEU A 123      -4.610  -9.898  39.676  1.00  0.00           H  
ATOM    833  CA  LEU A 123      -3.824  -9.912  37.685  1.00  0.00           C  
ATOM    834  C   LEU A 123      -5.178 -10.394  37.141  1.00  0.00           C  
ATOM    835  O   LEU A 123      -5.424 -11.612  36.987  1.00  0.00           O  
ATOM    836  CB  LEU A 123      -2.761 -11.008  37.631  1.00  0.00           C  
ATOM    837  CG  LEU A 123      -2.410 -11.461  36.209  1.00  0.00           C  
ATOM    838  CD1 LEU A 123      -1.295 -10.609  35.623  1.00  0.00           C  
ATOM    839  CD2 LEU A 123      -2.037 -12.939  36.183  1.00  0.00           C  
ATOM    840  N   ASP A 124      -6.058  -9.433  36.857  1.00  0.00           N  
ATOM    841  HN  ASP A 124      -5.807  -8.457  37.013  1.00  0.00           H  
ATOM    842  CA  ASP A 124      -7.377  -9.763  36.325  1.00  0.00           C  
ATOM    843  C   ASP A 124      -7.384  -9.872  34.795  1.00  0.00           C  
ATOM    844  O   ASP A 124      -7.443  -8.861  34.083  1.00  0.00           O  
ATOM    845  CB  ASP A 124      -8.437  -8.775  36.816  1.00  0.00           C  
ATOM    846  CG  ASP A 124      -9.865  -9.268  36.574  1.00  0.00           C  
ATOM    847  OD1 ASP A 124     -10.190  -9.673  35.433  1.00  0.00           O  
ATOM    848  OD2 ASP A 124     -10.676  -9.234  37.526  1.00  0.00           O  
ATOM    849  N   GLU A 125      -7.323 -11.116  34.318  1.00  0.00           N  
ATOM    850  HN  GLU A 125      -7.162 -11.877  34.978  1.00  0.00           H  
ATOM    851  CA  GLU A 125      -7.473 -11.449  32.907  1.00  0.00           C  
ATOM    852  C   GLU A 125      -8.742 -10.845  32.306  1.00  0.00           C  
ATOM    853  O   GLU A 125      -8.691 -10.233  31.236  1.00  0.00           O  
ATOM    854  CB  GLU A 125      -7.502 -12.969  32.697  1.00  0.00           C  
ATOM    855  CG  GLU A 125      -6.490 -13.762  33.518  1.00  0.00           C  
ATOM    856  CD  GLU A 125      -5.100 -13.860  32.888  1.00  0.00           C  
ATOM    857  OE1 GLU A 125      -4.246 -14.562  33.491  1.00  0.00           O  
ATOM    858  OE2 GLU A 125      -4.858 -13.256  31.805  1.00  0.00           O  
ATOM    859  N   GLU A 126      -9.879 -11.020  32.981  1.00  0.00           N  
ATOM    860  HN  GLU A 126      -9.866 -11.513  33.874  1.00  0.00           H  
ATOM    861  CA  GLU A 126     -11.145 -10.511  32.453  1.00  0.00           C  
ATOM    862  C   GLU A 126     -11.097  -8.987  32.354  1.00  0.00           C  
ATOM    863  O   GLU A 126     -11.137  -8.428  31.255  1.00  0.00           O  
ATOM    864  CB  GLU A 126     -12.321 -10.957  33.317  1.00  0.00           C  
ATOM    865  N   LYS A 127     -10.966  -8.320  33.499  1.00  0.00           N  
ATOM    866  HN  LYS A 127     -10.828  -8.844  34.363  1.00  0.00           H  
ATOM    867  CA  LYS A 127     -11.014  -6.861  33.557  1.00  0.00           C  
ATOM    868  C   LYS A 127      -9.716  -6.240  33.003  1.00  0.00           C  
ATOM    869  O   LYS A 127      -9.589  -5.010  32.877  1.00  0.00           O  
ATOM    870  CB  LYS A 127     -11.311  -6.390  34.989  1.00  0.00           C  
ATOM    871  CG  LYS A 127     -12.528  -7.033  35.654  1.00  0.00           C  
ATOM    872  N   ARG A 128      -8.770  -7.112  32.648  1.00  0.00           N  
ATOM    873  HN  ARG A 128      -8.954  -8.107  32.774  1.00  0.00           H  
ATOM    874  CA  ARG A 128      -7.483  -6.708  32.088  1.00  0.00           C  
ATOM    875  C   ARG A 128      -6.844  -5.636  32.955  1.00  0.00           C  
ATOM    876  O   ARG A 128      -6.283  -4.657  32.459  1.00  0.00           O  
ATOM    877  CB  ARG A 128      -7.633  -6.263  30.626  1.00  0.00           C  
ATOM    878  CG  ARG A 128      -7.984  -7.400  29.663  1.00  0.00           C  
ATOM    879  CD  ARG A 128      -7.758  -6.997  28.217  1.00  0.00           C  
ATOM    880  NE  ARG A 128      -8.549  -7.762  27.247  1.00  0.00           N  
ATOM    881  HE  ARG A 128      -8.124  -8.593  26.835  1.00  0.00           H  
ATOM    882  CZ  ARG A 128      -9.787  -7.442  26.869  1.00  0.00           C  
ATOM    883  NH1 ARG A 128     -10.397  -6.381  27.392  1.00  0.00           N  
ATOM    884 1HH1 ARG A 128      -9.910  -5.812  28.084  1.00  0.00           H  
ATOM    885 2HH1 ARG A 128     -11.344  -6.136  27.103  1.00  0.00           H  
ATOM    886  NH2 ARG A 128     -10.421  -8.182  25.968  1.00  0.00           N  
ATOM    887 1HH2 ARG A 128      -9.954  -8.995  25.567  1.00  0.00           H  
ATOM    888 2HH2 ARG A 128     -11.368  -7.937  25.679  1.00  0.00           H  
ATOM    889  N   ILE A 129      -6.960  -5.825  34.264  1.00  0.00           N  
ATOM    890  HN  ILE A 129      -7.532  -6.599  34.602  1.00  0.00           H  
ATOM    891  CA  ILE A 129      -6.300  -4.966  35.231  1.00  0.00           C  
ATOM    892  C   ILE A 129      -5.130  -5.755  35.779  1.00  0.00           C  
ATOM    893  O   ILE A 129      -5.278  -6.928  36.131  1.00  0.00           O  
ATOM    894  CB  ILE A 129      -7.222  -4.587  36.404  1.00  0.00           C  
ATOM    895  CG1 ILE A 129      -8.625  -4.239  35.899  1.00  0.00           C  
ATOM    896  N   LEU A 130      -3.964  -5.124  35.820  1.00  0.00           N  
ATOM    897  HN  LEU A 130      -3.884  -4.193  35.412  1.00  0.00           H  
ATOM    898  CA  LEU A 130      -2.800  -5.736  36.436  1.00  0.00           C  
ATOM    899  C   LEU A 130      -2.115  -4.721  37.315  1.00  0.00           C  
ATOM    900  O   LEU A 130      -2.032  -3.544  36.972  1.00  0.00           O  
ATOM    901  CB  LEU A 130      -1.824  -6.273  35.390  1.00  0.00           C  
ATOM    902  CG  LEU A 130      -0.535  -6.945  35.881  1.00  0.00           C  
ATOM    903  CD2 LEU A 130       0.566  -5.937  36.190  1.00  0.00           C  
ATOM    904  N   SER A 131      -1.598  -5.205  38.436  1.00  0.00           N  
ATOM    905  HN  SER A 131      -1.537  -6.216  38.559  1.00  0.00           H  
ATOM    906  CA  SER A 131      -1.121  -4.340  39.484  1.00  0.00           C  
ATOM    907  C   SER A 131      -0.080  -5.013  40.352  1.00  0.00           C  
ATOM    908  O   SER A 131      -0.300  -6.106  40.856  1.00  0.00           O  
ATOM    909  CB  SER A 131      -2.290  -3.912  40.364  1.00  0.00           C  
ATOM    910  OG  SER A 131      -1.815  -3.237  41.510  1.00  0.00           O  
ATOM    911  HG  SER A 131      -2.543  -2.970  42.058  1.00  0.00           H  
ATOM    912  N   PHE A 132       1.041  -4.326  40.536  1.00  0.00           N  
ATOM    913  HN  PHE A 132       1.162  -3.447  40.033  1.00  0.00           H  
ATOM    914  CA  PHE A 132       2.100  -4.768  41.419  1.00  0.00           C  
ATOM    915  C   PHE A 132       2.460  -3.696  42.475  1.00  0.00           C  
ATOM    916  O   PHE A 132       2.079  -2.501  42.335  1.00  0.00           O  
ATOM    917  CB  PHE A 132       3.330  -5.173  40.591  1.00  0.00           C  
ATOM    918  CG  PHE A 132       4.022  -4.019  39.918  1.00  0.00           C  
ATOM    919  CD1 PHE A 132       3.587  -3.550  38.678  1.00  0.00           C  
ATOM    920  CD2 PHE A 132       5.112  -3.393  40.516  1.00  0.00           C  
ATOM    921  CE1 PHE A 132       4.221  -2.480  38.052  1.00  0.00           C  
ATOM    922  CE2 PHE A 132       5.746  -2.325  39.895  1.00  0.00           C  
ATOM    923  CZ  PHE A 132       5.302  -1.868  38.663  1.00  0.00           C  
ATOM    924  N   ARG A 133       3.179  -4.143  43.521  1.00  0.00           N  
ATOM    925  HN  ARG A 133       3.309  -5.150  43.615  1.00  0.00           H  
ATOM    926  CA  ARG A 133       3.792  -3.268  44.543  1.00  0.00           C  
ATOM    927  C   ARG A 133       5.301  -3.497  44.666  1.00  0.00           C  
ATOM    928  O   ARG A 133       5.760  -4.648  44.662  1.00  0.00           O  
ATOM    929  CB  ARG A 133       3.152  -3.483  45.921  1.00  0.00           C  
ATOM    930  N   VAL A 134       6.066  -2.408  44.779  1.00  0.00           N  
ATOM    931  HN  VAL A 134       5.640  -1.488  44.667  1.00  0.00           H  
ATOM    932  CA  VAL A 134       7.491  -2.500  45.058  1.00  0.00           C  
ATOM    933  C   VAL A 134       7.649  -3.034  46.459  1.00  0.00           C  
ATOM    934  O   VAL A 134       7.038  -2.517  47.403  1.00  0.00           O  
ATOM    935  CB  VAL A 134       8.206  -1.139  45.008  1.00  0.00           C  
ATOM    936  CG1 VAL A 134       9.519  -1.195  45.786  1.00  0.00           C  
ATOM    937  CG2 VAL A 134       8.460  -0.722  43.573  1.00  0.00           C  
ATOM    938  N   LEU A 135       8.485  -4.062  46.571  1.00  0.00           N  
ATOM    939  HN  LEU A 135       8.949  -4.399  45.728  1.00  0.00           H  
ATOM    940  CA  LEU A 135       8.775  -4.734  47.832  1.00  0.00           C  
ATOM    941  C   LEU A 135      10.114  -4.339  48.431  1.00  0.00           C  
ATOM    942  O   LEU A 135      10.325  -4.518  49.627  1.00  0.00           O  
ATOM    943  CB  LEU A 135       8.751  -6.244  47.625  1.00  0.00           C  
ATOM    944  CG  LEU A 135       7.497  -6.997  48.064  1.00  0.00           C  
ATOM    945  CD1 LEU A 135       6.241  -6.302  47.571  1.00  0.00           C  
ATOM    946  CD2 LEU A 135       7.562  -8.436  47.573  1.00  0.00           C  
ATOM    947  N   GLY A 136      11.015  -3.817  47.600  1.00  0.00           N  
ATOM    948  HN  GLY A 136      10.781  -3.740  46.610  1.00  0.00           H  
ATOM    949  CA  GLY A 136      12.330  -3.349  48.051  1.00  0.00           C  
ATOM    950  C   GLY A 136      13.283  -3.106  46.893  1.00  0.00           C  
ATOM    951  O   GLY A 136      12.851  -2.888  45.754  1.00  0.00           O  
ATOM    952  N   GLY A 137      14.582  -3.155  47.172  1.00  0.00           N  
ATOM    953  HN  GLY A 137      14.882  -3.311  48.134  1.00  0.00           H  
ATOM    954  CA  GLY A 137      15.586  -2.990  46.126  1.00  0.00           C  
ATOM    955  C   GLY A 137      16.137  -1.587  46.127  1.00  0.00           C  
ATOM    956  O   GLY A 137      15.582  -0.690  46.770  1.00  0.00           O  
ATOM    957  N   GLU A 138      17.234  -1.391  45.408  1.00  0.00           N  
ATOM    958  HN  GLU A 138      17.565  -2.122  44.779  1.00  0.00           H  
ATOM    959  CA  GLU A 138      17.966  -0.142  45.511  1.00  0.00           C  
ATOM    960  C   GLU A 138      17.322   0.909  44.619  1.00  0.00           C  
ATOM    961  O   GLU A 138      17.412   0.869  43.384  1.00  0.00           O  
ATOM    962  CB  GLU A 138      19.460  -0.334  45.229  1.00  0.00           C  
ATOM    963  N   HIS A 139      16.637   1.832  45.275  1.00  0.00           N  
ATOM    964  HN  HIS A 139      16.651   1.830  46.295  1.00  0.00           H  
ATOM    965  CA  HIS A 139      15.877   2.833  44.591  1.00  0.00           C  
ATOM    966  C   HIS A 139      15.135   3.666  45.575  1.00  0.00           C  
ATOM    967  O   HIS A 139      14.838   3.227  46.688  1.00  0.00           O  
ATOM    968  CB  HIS A 139      14.923   2.183  43.596  1.00  0.00           C  
ATOM    969  CG  HIS A 139      13.778   1.455  44.232  1.00  0.00           C  
ATOM    970  ND1 HIS A 139      13.957   0.470  45.126  1.00  0.00           N  
ATOM    971  HD1 HIS A 139      14.861   0.127  45.452  1.00  0.00           H  
ATOM    972  CD2 HIS A 139      12.408   1.595  44.065  1.00  0.00           C  
ATOM    973  CE1 HIS A 139      12.761   0.007  45.525  1.00  0.00           C  
ATOM    974  NE2 HIS A 139      11.812   0.691  44.866  1.00  0.00           N  
ATOM    975  HE2 HIS A 139      10.806   0.549  44.957  1.00  0.00           H  
ATOM    976  N   ARG A 140      14.831   4.886  45.158  1.00  0.00           N  
ATOM    977  HN  ARG A 140      14.984   5.119  44.177  1.00  0.00           H  
ATOM    978  CA  ARG A 140      14.289   5.905  46.039  1.00  0.00           C  
ATOM    979  C   ARG A 140      12.763   5.947  46.047  1.00  0.00           C  
ATOM    980  O   ARG A 140      12.172   6.645  46.864  1.00  0.00           O  
ATOM    981  CB  ARG A 140      14.874   7.275  45.672  1.00  0.00           C  
ATOM    982  CG  ARG A 140      16.334   7.440  46.089  1.00  0.00           C  
ATOM    983  CD  ARG A 140      17.087   8.382  45.158  1.00  0.00           C  
ATOM    984  N   LEU A 141      12.123   5.188  45.162  1.00  0.00           N  
ATOM    985  HN  LEU A 141      12.654   4.573  44.546  1.00  0.00           H  
ATOM    986  CA  LEU A 141      10.663   5.227  45.064  1.00  0.00           C  
ATOM    987  C   LEU A 141      10.061   4.146  45.950  1.00  0.00           C  
ATOM    988  O   LEU A 141       9.715   3.046  45.502  1.00  0.00           O  
ATOM    989  CB  LEU A 141      10.200   5.089  43.611  1.00  0.00           C  
ATOM    990  CG  LEU A 141      10.726   6.130  42.625  1.00  0.00           C  
ATOM    991  N   ASN A 142       9.938   4.473  47.225  1.00  0.00           N  
ATOM    992  HN  ASN A 142      10.032   5.448  47.508  1.00  0.00           H  
ATOM    993  CA  ASN A 142       9.671   3.456  48.225  1.00  0.00           C  
ATOM    994  C   ASN A 142       8.196   3.032  48.296  1.00  0.00           C  
ATOM    995  O   ASN A 142       7.285   3.859  48.142  1.00  0.00           O  
ATOM    996  CB  ASN A 142      10.219   3.916  49.582  1.00  0.00           C  
ATOM    997  CG  ASN A 142      11.667   4.409  49.495  1.00  0.00           C  
ATOM    998  OD1 ASN A 142      11.983   5.542  49.899  1.00  0.00           O  
ATOM    999  ND2 ASN A 142      12.554   3.563  48.953  1.00  0.00           N  
ATOM   1000 1HD2 ASN A 142      12.295   2.634  48.622  1.00  0.00           H  
ATOM   1001 2HD2 ASN A 142      13.518   3.891  48.895  1.00  0.00           H  
ATOM   1002  N   ASN A 143       7.986   1.732  48.521  1.00  0.00           N  
ATOM   1003  HN  ASN A 143       8.795   1.125  48.649  1.00  0.00           H  
ATOM   1004  CA  ASN A 143       6.653   1.138  48.593  1.00  0.00           C  
ATOM   1005  C   ASN A 143       5.823   1.675  47.431  1.00  0.00           C  
ATOM   1006  O   ASN A 143       4.825   2.381  47.622  1.00  0.00           O  
ATOM   1007  CB  ASN A 143       5.934   1.425  49.933  1.00  0.00           C  
ATOM   1008  CG  ASN A 143       6.882   1.575  51.133  1.00  0.00           C  
ATOM   1009  OD1 ASN A 143       6.418   1.675  52.275  1.00  0.00           O  
ATOM   1010  ND2 ASN A 143       8.194   1.598  50.893  1.00  0.00           N  
ATOM   1011 1HD2 ASN A 143       8.577   1.516  49.951  1.00  0.00           H  
ATOM   1012 2HD2 ASN A 143       8.823   1.698  51.690  1.00  0.00           H  
ATOM   1013  N   TYR A 144       6.278   1.387  46.221  1.00  0.00           N  
ATOM   1014  HN  TYR A 144       7.127   0.831  46.122  1.00  0.00           H  
ATOM   1015  CA  TYR A 144       5.585   1.852  45.035  1.00  0.00           C  
ATOM   1016  C   TYR A 144       4.575   0.808  44.632  1.00  0.00           C  
ATOM   1017  O   TYR A 144       4.896  -0.372  44.550  1.00  0.00           O  
ATOM   1018  CB  TYR A 144       6.563   2.095  43.890  1.00  0.00           C  
ATOM   1019  CG  TYR A 144       5.892   2.339  42.557  1.00  0.00           C  
ATOM   1020  CD1 TYR A 144       5.625   3.637  42.110  1.00  0.00           C  
ATOM   1021  CD2 TYR A 144       5.526   1.270  41.739  1.00  0.00           C  
ATOM   1022  CE1 TYR A 144       5.008   3.859  40.889  1.00  0.00           C  
ATOM   1023  CE2 TYR A 144       4.911   1.480  40.522  1.00  0.00           C  
ATOM   1024  CZ  TYR A 144       4.653   2.770  40.103  1.00  0.00           C  
ATOM   1025  OH  TYR A 144       4.040   2.943  38.885  1.00  0.00           O  
ATOM   1026  HH  TYR A 144       3.862   3.831  38.597  1.00  0.00           H  
ATOM   1027  N   ARG A 145       3.355   1.252  44.374  1.00  0.00           N  
ATOM   1028  HN  ARG A 145       3.155   2.247  44.473  1.00  0.00           H  
ATOM   1029  CA  ARG A 145       2.295   0.354  43.954  1.00  0.00           C  
ATOM   1030  C   ARG A 145       1.523   1.051  42.876  1.00  0.00           C  
ATOM   1031  O   ARG A 145       1.200   2.243  43.001  1.00  0.00           O  
ATOM   1032  CB  ARG A 145       1.353   0.010  45.110  1.00  0.00           C  
ATOM   1033  N   SER A 146       1.239   0.307  41.812  1.00  0.00           N  
ATOM   1034  HN  SER A 146       1.582  -0.652  41.764  1.00  0.00           H  
ATOM   1035  CA  SER A 146       0.450   0.837  40.721  1.00  0.00           C  
ATOM   1036  C   SER A 146      -0.563  -0.172  40.209  1.00  0.00           C  
ATOM   1037  O   SER A 146      -0.449  -1.387  40.453  1.00  0.00           O  
ATOM   1038  CB  SER A 146       1.341   1.352  39.584  1.00  0.00           C  
ATOM   1039  OG  SER A 146       1.689   0.338  38.668  1.00  0.00           O  
ATOM   1040  HG  SER A 146       2.241   0.657  37.964  1.00  0.00           H  
ATOM   1041  N   VAL A 147      -1.568   0.365  39.524  1.00  0.00           N  
ATOM   1042  HN  VAL A 147      -1.636   1.381  39.473  1.00  0.00           H  
ATOM   1043  CA  VAL A 147      -2.570  -0.431  38.848  1.00  0.00           C  
ATOM   1044  C   VAL A 147      -2.682   0.060  37.415  1.00  0.00           C  
ATOM   1045  O   VAL A 147      -2.694   1.268  37.145  1.00  0.00           O  
ATOM   1046  CB  VAL A 147      -3.934  -0.349  39.544  1.00  0.00           C  
ATOM   1047  CG1 VAL A 147      -4.928  -1.303  38.903  1.00  0.00           C  
ATOM   1048  CG2 VAL A 147      -3.788  -0.663  41.022  1.00  0.00           C  
ATOM   1049  N   THR A 148      -2.745  -0.914  36.515  1.00  0.00           N  
ATOM   1050  HN  THR A 148      -2.761  -1.873  36.861  1.00  0.00           H  
ATOM   1051  CA  THR A 148      -2.792  -0.721  35.087  1.00  0.00           C  
ATOM   1052  C   THR A 148      -4.044  -1.445  34.612  1.00  0.00           C  
ATOM   1053  O   THR A 148      -4.182  -2.666  34.783  1.00  0.00           O  
ATOM   1054  CB  THR A 148      -1.570  -1.394  34.419  1.00  0.00           C  
ATOM   1055  OG1 THR A 148      -0.399  -1.221  35.231  1.00  0.00           O  
ATOM   1056  HG1 THR A 148       0.352  -1.634  34.821  1.00  0.00           H  
ATOM   1057  CG2 THR A 148      -1.310  -0.822  33.044  1.00  0.00           C  
ATOM   1058  N   SER A 149      -4.972  -0.692  34.045  1.00  0.00           N  
ATOM   1059  HN  SER A 149      -4.911   0.324  34.110  1.00  0.00           H  
ATOM   1060  CA  SER A 149      -6.076  -1.305  33.331  1.00  0.00           C  
ATOM   1061  C   SER A 149      -6.037  -0.884  31.873  1.00  0.00           C  
ATOM   1062  O   SER A 149      -5.627   0.232  31.530  1.00  0.00           O  
ATOM   1063  CB  SER A 149      -7.415  -0.919  33.937  1.00  0.00           C  
ATOM   1064  OG  SER A 149      -7.667   0.459  33.707  1.00  0.00           O  
ATOM   1065  HG  SER A 149      -8.504   0.700  34.086  1.00  0.00           H  
ATOM   1066  N   VAL A 150      -6.499  -1.796  31.033  1.00  0.00           N  
ATOM   1067  HN  VAL A 150      -6.899  -2.648  31.426  1.00  0.00           H  
ATOM   1068  CA  VAL A 150      -6.473  -1.661  29.595  1.00  0.00           C  
ATOM   1069  C   VAL A 150      -7.920  -1.820  29.160  1.00  0.00           C  
ATOM   1070  O   VAL A 150      -8.519  -2.866  29.373  1.00  0.00           O  
ATOM   1071  CB  VAL A 150      -5.631  -2.805  29.008  1.00  0.00           C  
ATOM   1072  CG1 VAL A 150      -5.588  -2.736  27.496  1.00  0.00           C  
ATOM   1073  CG2 VAL A 150      -4.227  -2.773  29.585  1.00  0.00           C  
ATOM   1074  N   ASN A 151      -8.490  -0.781  28.565  1.00  0.00           N  
ATOM   1075  HN  ASN A 151      -7.915  -0.001  28.247  1.00  0.00           H  
ATOM   1076  CA  ASN A 151      -9.938  -0.746  28.361  1.00  0.00           C  
ATOM   1077  C   ASN A 151     -10.340  -0.428  26.924  1.00  0.00           C  
ATOM   1078  O   ASN A 151     -10.021   0.648  26.409  1.00  0.00           O  
ATOM   1079  CB  ASN A 151     -10.573   0.257  29.325  1.00  0.00           C  
ATOM   1080  CG  ASN A 151     -10.011   0.147  30.730  1.00  0.00           C  
ATOM   1081  OD1 ASN A 151     -10.452  -0.698  31.516  1.00  0.00           O  
ATOM   1082  ND2 ASN A 151      -9.023   0.992  31.051  1.00  0.00           N  
ATOM   1083 1HD2 ASN A 151      -8.645   0.918  31.996  1.00  0.00           H  
ATOM   1084 2HD2 ASN A 151      -8.659   1.690  30.402  1.00  0.00           H  
ATOM   1085  N   GLU A 152     -11.058  -1.357  26.292  1.00  0.00           N  
ATOM   1086  HN  GLU A 152     -11.394  -2.166  26.815  1.00  0.00           H  
ATOM   1087  CA  GLU A 152     -11.376  -1.248  24.873  1.00  0.00           C  
ATOM   1088  C   GLU A 152     -12.484  -0.224  24.621  1.00  0.00           C  
ATOM   1089  O   GLU A 152     -13.404  -0.068  25.423  1.00  0.00           O  
ATOM   1090  CB  GLU A 152     -11.752  -2.623  24.307  1.00  0.00           C  
ATOM   1091  CG  GLU A 152     -11.083  -2.990  22.986  1.00  0.00           C  
ATOM   1092  CD  GLU A 152     -11.109  -4.496  22.691  1.00  0.00           C  
ATOM   1093  OE1 GLU A 152     -12.179  -5.137  22.876  1.00  0.00           O  
ATOM   1094  OE2 GLU A 152     -10.057  -5.043  22.262  1.00  0.00           O  
ATOM   1095  N   PHE A 153     -12.354   0.492  23.508  1.00  0.00           N  
ATOM   1096  HN  PHE A 153     -11.495   0.387  22.968  1.00  0.00           H  
ATOM   1097  CA  PHE A 153     -13.368   1.420  23.011  1.00  0.00           C  
ATOM   1098  C   PHE A 153     -13.585   1.145  21.538  1.00  0.00           C  
ATOM   1099  O   PHE A 153     -12.610   0.984  20.783  1.00  0.00           O  
ATOM   1100  CB  PHE A 153     -12.891   2.863  23.141  1.00  0.00           C  
ATOM   1101  CG  PHE A 153     -13.101   3.441  24.487  1.00  0.00           C  
ATOM   1102  CD1 PHE A 153     -12.167   3.241  25.492  1.00  0.00           C  
ATOM   1103  CD2 PHE A 153     -14.239   4.182  24.759  1.00  0.00           C  
ATOM   1104  CE1 PHE A 153     -12.367   3.774  26.749  1.00  0.00           C  
ATOM   1105  CE2 PHE A 153     -14.445   4.720  26.017  1.00  0.00           C  
ATOM   1106  CZ  PHE A 153     -13.509   4.515  27.013  1.00  0.00           C  
ATOM   1107  N   VAL A 154     -14.853   1.097  21.128  1.00  0.00           N  
ATOM   1108  HN  VAL A 154     -15.601   1.116  21.821  1.00  0.00           H  
ATOM   1109  CA  VAL A 154     -15.196   1.018  19.707  1.00  0.00           C  
ATOM   1110  C   VAL A 154     -15.626   2.400  19.207  1.00  0.00           C  
ATOM   1111  O   VAL A 154     -16.513   3.024  19.783  1.00  0.00           O  
ATOM   1112  CB  VAL A 154     -16.290  -0.034  19.432  1.00  0.00           C  
ATOM   1113  N   VAL A 155     -14.970   2.880  18.154  1.00  0.00           N  
ATOM   1114  HN  VAL A 155     -14.250   2.303  17.719  1.00  0.00           H  
ATOM   1115  CA  VAL A 155     -15.244   4.211  17.595  1.00  0.00           C  
ATOM   1116  C   VAL A 155     -15.262   4.200  16.063  1.00  0.00           C  
ATOM   1117  O   VAL A 155     -15.693   3.228  15.431  1.00  0.00           O  
ATOM   1118  CB  VAL A 155     -14.212   5.257  18.076  1.00  0.00           C  
ATOM   1119  N   LYS A 160     -17.453   3.343   7.655  1.00  0.00           N  
ATOM   1120  HN1 LYS A 160     -17.786   4.044   6.993  1.00  0.00           H  
ATOM   1121  HN2 LYS A 160     -16.518   3.024   7.400  1.00  0.00           H  
ATOM   1122  HN3 LYS A 160     -17.248   3.772   8.558  1.00  0.00           H  
ATOM   1123  CA  LYS A 160     -18.366   2.195   7.821  1.00  0.00           C  
ATOM   1124  C   LYS A 160     -17.862   1.135   8.823  1.00  0.00           C  
ATOM   1125  O   LYS A 160     -18.571   0.774   9.778  1.00  0.00           O  
ATOM   1126  CB  LYS A 160     -18.690   1.548   6.465  1.00  0.00           C  
ATOM   1127  N   LYS A 161     -16.647   0.630   8.597  1.00  0.00           N  
ATOM   1128  HN  LYS A 161     -16.136   0.915   7.762  1.00  0.00           H  
ATOM   1129  CA  LYS A 161     -16.032  -0.325   9.522  1.00  0.00           C  
ATOM   1130  C   LYS A 161     -15.735   0.371  10.849  1.00  0.00           C  
ATOM   1131  O   LYS A 161     -15.368   1.555  10.878  1.00  0.00           O  
ATOM   1132  CB  LYS A 161     -14.742  -0.925   8.936  1.00  0.00           C  
ATOM   1133  N   LYS A 162     -15.912  -0.369  11.941  1.00  0.00           N  
ATOM   1134  HN  LYS A 162     -16.288  -1.311  11.836  1.00  0.00           H  
ATOM   1135  CA  LYS A 162     -15.590   0.112  13.289  1.00  0.00           C  
ATOM   1136  C   LYS A 162     -14.076   0.383  13.455  1.00  0.00           C  
ATOM   1137  O   LYS A 162     -13.251  -0.114  12.669  1.00  0.00           O  
ATOM   1138  CB  LYS A 162     -16.094  -0.893  14.341  1.00  0.00           C  
ATOM   1139  N   ARG A 163     -13.728   1.189  14.459  1.00  0.00           N  
ATOM   1140  HN  ARG A 163     -14.464   1.615  15.022  1.00  0.00           H  
ATOM   1141  CA  ARG A 163     -12.333   1.488  14.786  1.00  0.00           C  
ATOM   1142  C   ARG A 163     -12.152   1.197  16.261  1.00  0.00           C  
ATOM   1143  O   ARG A 163     -12.765   1.867  17.098  1.00  0.00           O  
ATOM   1144  CB  ARG A 163     -11.999   2.958  14.496  1.00  0.00           C  
ATOM   1145  N   VAL A 164     -11.340   0.196  16.590  1.00  0.00           N  
ATOM   1146  HN  VAL A 164     -10.819  -0.294  15.863  1.00  0.00           H  
ATOM   1147  CA  VAL A 164     -11.191  -0.205  17.988  1.00  0.00           C  
ATOM   1148  C   VAL A 164      -9.885   0.294  18.581  1.00  0.00           C  
ATOM   1149  O   VAL A 164      -8.810   0.013  18.061  1.00  0.00           O  
ATOM   1150  CB  VAL A 164     -11.303  -1.732  18.178  1.00  0.00           C  
ATOM   1151  N   TYR A 165      -9.990   1.052  19.664  1.00  0.00           N  
ATOM   1152  HN  TYR A 165     -10.916   1.311  20.005  1.00  0.00           H  
ATOM   1153  CA  TYR A 165      -8.812   1.521  20.376  1.00  0.00           C  
ATOM   1154  C   TYR A 165      -8.961   1.252  21.854  1.00  0.00           C  
ATOM   1155  O   TYR A 165     -10.014   0.801  22.296  1.00  0.00           O  
ATOM   1156  CB  TYR A 165      -8.547   3.009  20.105  1.00  0.00           C  
ATOM   1157  CG  TYR A 165      -9.406   3.992  20.868  1.00  0.00           C  
ATOM   1158  CD1 TYR A 165     -10.732   4.206  20.516  1.00  0.00           C  
ATOM   1159  CD2 TYR A 165      -8.876   4.739  21.914  1.00  0.00           C  
ATOM   1160  CE1 TYR A 165     -11.509   5.129  21.191  1.00  0.00           C  
ATOM   1161  CE2 TYR A 165      -9.648   5.661  22.596  1.00  0.00           C  
ATOM   1162  CZ  TYR A 165     -10.962   5.849  22.227  1.00  0.00           C  
ATOM   1163  OH  TYR A 165     -11.740   6.752  22.894  1.00  0.00           O  
ATOM   1164  HH  TYR A 165     -11.362   7.249  23.610  1.00  0.00           H  
ATOM   1165  N   SER A 166      -7.904   1.512  22.611  1.00  0.00           N  
ATOM   1166  HN  SER A 166      -7.049   1.861  22.178  1.00  0.00           H  
ATOM   1167  CA  SER A 166      -7.947   1.306  24.050  1.00  0.00           C  
ATOM   1168  C   SER A 166      -7.418   2.526  24.801  1.00  0.00           C  
ATOM   1169  O   SER A 166      -6.577   3.259  24.291  1.00  0.00           O  
ATOM   1170  CB  SER A 166      -7.160   0.047  24.438  1.00  0.00           C  
ATOM   1171  OG  SER A 166      -7.429  -1.045  23.562  1.00  0.00           O  
ATOM   1172  HG  SER A 166      -6.942  -1.824  23.802  1.00  0.00           H  
ATOM   1173  N   VAL A 167      -7.933   2.758  26.002  1.00  0.00           N  
ATOM   1174  HN  VAL A 167      -8.779   2.267  26.292  1.00  0.00           H  
ATOM   1175  CA  VAL A 167      -7.304   3.705  26.910  1.00  0.00           C  
ATOM   1176  C   VAL A 167      -6.602   2.905  27.998  1.00  0.00           C  
ATOM   1177  O   VAL A 167      -7.236   2.157  28.757  1.00  0.00           O  
ATOM   1178  CB  VAL A 167      -8.298   4.701  27.565  1.00  0.00           C  
ATOM   1179  CG1 VAL A 167      -7.537   5.758  28.359  1.00  0.00           C  
ATOM   1180  CG2 VAL A 167      -9.190   5.370  26.531  1.00  0.00           C  
ATOM   1181  N   VAL A 168      -5.287   3.053  28.065  1.00  0.00           N  
ATOM   1182  HN  VAL A 168      -4.801   3.621  27.372  1.00  0.00           H  
ATOM   1183  CA  VAL A 168      -4.545   2.409  29.120  1.00  0.00           C  
ATOM   1184  C   VAL A 168      -4.488   3.368  30.297  1.00  0.00           C  
ATOM   1185  O   VAL A 168      -3.864   4.436  30.227  1.00  0.00           O  
ATOM   1186  CB  VAL A 168      -3.146   1.950  28.670  1.00  0.00           C  
ATOM   1187  CG1 VAL A 168      -2.408   1.280  29.817  1.00  0.00           C  
ATOM   1188  CG2 VAL A 168      -3.265   0.969  27.522  1.00  0.00           C  
ATOM   1189  N   LEU A 169      -5.195   2.993  31.358  1.00  0.00           N  
ATOM   1190  HN  LEU A 169      -5.813   2.185  31.279  1.00  0.00           H  
ATOM   1191  CA  LEU A 169      -5.117   3.692  32.618  1.00  0.00           C  
ATOM   1192  C   LEU A 169      -4.025   3.029  33.447  1.00  0.00           C  
ATOM   1193  O   LEU A 169      -4.025   1.806  33.651  1.00  0.00           O  
ATOM   1194  CB  LEU A 169      -6.455   3.641  33.348  1.00  0.00           C  
ATOM   1195  CG  LEU A 169      -7.647   4.352  32.694  1.00  0.00           C  
ATOM   1196  CD2 LEU A 169      -7.363   5.843  32.509  1.00  0.00           C  
ATOM   1197  N   GLU A 170      -3.064   3.843  33.871  1.00  0.00           N  
ATOM   1198  HN  GLU A 170      -2.991   4.780  33.474  1.00  0.00           H  
ATOM   1199  CA  GLU A 170      -2.118   3.427  34.885  1.00  0.00           C  
ATOM   1200  C   GLU A 170      -2.121   4.453  36.012  1.00  0.00           C  
ATOM   1201  O   GLU A 170      -2.051   5.661  35.772  1.00  0.00           O  
ATOM   1202  CB  GLU A 170      -0.718   3.208  34.305  1.00  0.00           C  
ATOM   1203  CG  GLU A 170      -0.042   1.975  34.903  1.00  0.00           C  
ATOM   1204  CD  GLU A 170       1.365   1.712  34.373  1.00  0.00           C  
ATOM   1205  N   SER A 171      -2.241   3.959  37.239  1.00  0.00           N  
ATOM   1206  HN  SER A 171      -2.318   2.949  37.357  1.00  0.00           H  
ATOM   1207  CA  SER A 171      -2.267   4.804  38.418  1.00  0.00           C  
ATOM   1208  C   SER A 171      -1.330   4.243  39.470  1.00  0.00           C  
ATOM   1209  O   SER A 171      -1.119   3.037  39.534  1.00  0.00           O  
ATOM   1210  CB  SER A 171      -3.674   4.857  38.982  1.00  0.00           C  
ATOM   1211  OG  SER A 171      -4.108   3.544  39.305  1.00  0.00           O  
ATOM   1212  HG  SER A 171      -4.989   3.577  39.658  1.00  0.00           H  
ATOM   1213  N   TYR A 172      -0.782   5.122  40.301  1.00  0.00           N  
ATOM   1214  HN  TYR A 172      -1.045   6.105  40.229  1.00  0.00           H  
ATOM   1215  CA  TYR A 172       0.183   4.718  41.310  1.00  0.00           C  
ATOM   1216  C   TYR A 172       0.043   5.575  42.563  1.00  0.00           C  
ATOM   1217  O   TYR A 172      -0.577   6.639  42.527  1.00  0.00           O  
ATOM   1218  CB  TYR A 172       1.616   4.804  40.760  1.00  0.00           C  
ATOM   1219  CG  TYR A 172       2.074   6.214  40.458  1.00  0.00           C  
ATOM   1220  CD1 TYR A 172       2.525   7.049  41.470  1.00  0.00           C  
ATOM   1221  CD2 TYR A 172       2.053   6.716  39.162  1.00  0.00           C  
ATOM   1222  CE1 TYR A 172       2.940   8.345  41.203  1.00  0.00           C  
ATOM   1223  CE2 TYR A 172       2.463   8.015  38.887  1.00  0.00           C  
ATOM   1224  CZ  TYR A 172       2.907   8.824  39.917  1.00  0.00           C  
ATOM   1225  OH  TYR A 172       3.318  10.121  39.677  1.00  0.00           O  
ATOM   1226  HH  TYR A 172       3.623  10.677  40.385  1.00  0.00           H  
ATOM   1227  N   ILE A 173       0.606   5.079  43.661  1.00  0.00           N  
ATOM   1228  HN  ILE A 173       0.935   4.114  43.631  1.00  0.00           H  
ATOM   1229  CA  ILE A 173       0.786   5.818  44.906  1.00  0.00           C  
ATOM   1230  C   ILE A 173       2.195   5.435  45.334  1.00  0.00           C  
ATOM   1231  O   ILE A 173       2.629   4.323  45.053  1.00  0.00           O  
ATOM   1232  CB  ILE A 173      -0.258   5.398  45.969  1.00  0.00           C  
ATOM   1233  CG1 ILE A 173      -0.042   6.112  47.310  1.00  0.00           C  
ATOM   1234  CG2 ILE A 173      -0.248   3.889  46.182  1.00  0.00           C  
ATOM   1235  N   VAL A 174       2.919   6.339  45.988  1.00  0.00           N  
ATOM   1236  HN  VAL A 174       2.495   7.229  46.252  1.00  0.00           H  
ATOM   1237  CA  VAL A 174       4.321   6.072  46.335  1.00  0.00           C  
ATOM   1238  C   VAL A 174       4.880   7.049  47.377  1.00  0.00           C  
ATOM   1239  O   VAL A 174       4.419   8.194  47.475  1.00  0.00           O  
ATOM   1240  CB  VAL A 174       5.214   6.113  45.074  1.00  0.00           C  
ATOM   1241  CG1 VAL A 174       5.338   7.540  44.558  1.00  0.00           C  
ATOM   1242  CG2 VAL A 174       6.586   5.511  45.346  1.00  0.00           C  
ATOM   1243  N   ASP A 175       5.891   6.599  48.126  1.00  0.00           N  
ATOM   1244  HN  ASP A 175       6.268   5.670  47.939  1.00  0.00           H  
ATOM   1245  CA  ASP A 175       6.474   7.393  49.203  1.00  0.00           C  
ATOM   1246  C   ASP A 175       7.362   8.492  48.627  1.00  0.00           C  
ATOM   1247  O   ASP A 175       8.383   8.195  47.968  1.00  0.00           O  
ATOM   1248  CB  ASP A 175       7.302   6.525  50.156  1.00  0.00           C  
ATOM   1249  CG  ASP A 175       6.540   5.313  50.681  1.00  0.00           C  
ATOM   1250  OD1 ASP A 175       5.458   4.988  50.142  1.00  0.00           O  
ATOM   1251  OD2 ASP A 175       7.043   4.669  51.634  1.00  0.00           O  
ATOM   1252  N   ILE A 176       6.965   9.747  48.866  1.00  0.00           N  
ATOM   1253  HN  ILE A 176       6.052   9.902  49.293  1.00  0.00           H  
ATOM   1254  CA  ILE A 176       7.794  10.901  48.537  1.00  0.00           C  
ATOM   1255  C   ILE A 176       9.148  10.758  49.231  1.00  0.00           C  
ATOM   1256  O   ILE A 176       9.203  10.782  50.462  1.00  0.00           O  
ATOM   1257  CB  ILE A 176       7.173  12.215  49.050  1.00  0.00           C  
ATOM   1258  CG1 ILE A 176       5.714  12.360  48.593  1.00  0.00           C  
ATOM   1259  CG2 ILE A 176       8.018  13.401  48.602  1.00  0.00           C  
ATOM   1260  N   PRO A 177      10.244  10.608  48.463  1.00  0.00           N  
ATOM   1261  CA  PRO A 177      11.529  10.394  49.131  1.00  0.00           C  
ATOM   1262  C   PRO A 177      12.034  11.651  49.857  1.00  0.00           C  
ATOM   1263  O   PRO A 177      11.623  12.765  49.513  1.00  0.00           O  
ATOM   1264  CB  PRO A 177      12.470   9.996  47.984  1.00  0.00           C  
ATOM   1265  CG  PRO A 177      11.615   9.817  46.771  1.00  0.00           C  
ATOM   1266  CD  PRO A 177      10.392  10.644  47.000  1.00  0.00           C  
ATOM   1267  N   GLN A 178      12.899  11.460  50.858  1.00  0.00           N  
ATOM   1268  HN  GLN A 178      13.212  10.510  51.058  1.00  0.00           H  
ATOM   1269  CA  GLN A 178      13.420  12.561  51.684  1.00  0.00           C  
ATOM   1270  C   GLN A 178      13.925  13.724  50.824  1.00  0.00           C  
ATOM   1271  O   GLN A 178      14.802  13.531  49.982  1.00  0.00           O  
ATOM   1272  CB  GLN A 178      14.540  12.064  52.614  1.00  0.00           C  
ATOM   1273  N   GLY A 179      13.348  14.915  51.018  1.00  0.00           N  
ATOM   1274  HN  GLY A 179      12.555  14.978  51.657  1.00  0.00           H  
ATOM   1275  CA  GLY A 179      13.815  16.143  50.342  1.00  0.00           C  
ATOM   1276  C   GLY A 179      13.064  16.548  49.083  1.00  0.00           C  
ATOM   1277  O   GLY A 179      12.784  17.733  48.867  1.00  0.00           O  
ATOM   1278  N   ASN A 180      12.756  15.561  48.244  1.00  0.00           N  
ATOM   1279  HN  ASN A 180      13.136  14.632  48.426  1.00  0.00           H  
ATOM   1280  CA  ASN A 180      11.901  15.747  47.077  1.00  0.00           C  
ATOM   1281  C   ASN A 180      10.503  16.173  47.502  1.00  0.00           C  
ATOM   1282  O   ASN A 180      10.140  16.007  48.656  1.00  0.00           O  
ATOM   1283  CB  ASN A 180      11.835  14.445  46.272  1.00  0.00           C  
ATOM   1284  CG  ASN A 180      13.203  13.990  45.788  1.00  0.00           C  
ATOM   1285  OD1 ASN A 180      13.815  14.620  44.924  1.00  0.00           O  
ATOM   1286  ND2 ASN A 180      13.689  12.890  46.346  1.00  0.00           N  
ATOM   1287 1HD2 ASN A 180      14.607  12.585  46.021  1.00  0.00           H  
ATOM   1288 2HD2 ASN A 180      13.182  12.368  47.061  1.00  0.00           H  
ATOM   1289  N   THR A 181       9.727  16.732  46.575  1.00  0.00           N  
ATOM   1290  HN  THR A 181      10.096  16.852  45.632  1.00  0.00           H  
ATOM   1291  CA  THR A 181       8.360  17.182  46.861  1.00  0.00           C  
ATOM   1292  C   THR A 181       7.359  16.258  46.168  1.00  0.00           C  
ATOM   1293  O   THR A 181       7.757  15.373  45.408  1.00  0.00           O  
ATOM   1294  CB  THR A 181       8.109  18.628  46.374  1.00  0.00           C  
ATOM   1295  OG1 THR A 181       7.809  18.619  44.974  1.00  0.00           O  
ATOM   1296  HG1 THR A 181       7.058  18.059  44.815  1.00  0.00           H  
ATOM   1297  CG2 THR A 181       9.318  19.530  46.630  1.00  0.00           C  
ATOM   1298  N   GLU A 182       6.066  16.468  46.422  1.00  0.00           N  
ATOM   1299  HN  GLU A 182       5.799  17.152  47.130  1.00  0.00           H  
ATOM   1300  CA  GLU A 182       5.027  15.737  45.705  1.00  0.00           C  
ATOM   1301  C   GLU A 182       5.135  16.034  44.205  1.00  0.00           C  
ATOM   1302  O   GLU A 182       5.333  15.115  43.396  1.00  0.00           O  
ATOM   1303  CB  GLU A 182       3.625  16.065  46.226  1.00  0.00           C  
ATOM   1304  CG  GLU A 182       2.552  15.230  45.536  1.00  0.00           C  
ATOM   1305  CD  GLU A 182       1.137  15.511  46.012  1.00  0.00           C  
ATOM   1306  OE1 GLU A 182       0.248  14.660  45.775  1.00  0.00           O  
ATOM   1307  OE2 GLU A 182       0.902  16.577  46.618  1.00  0.00           O  
ATOM   1308  N   GLU A 183       5.021  17.317  43.858  1.00  0.00           N  
ATOM   1309  HN  GLU A 183       4.786  17.998  44.580  1.00  0.00           H  
ATOM   1310  CA  GLU A 183       5.217  17.789  42.495  1.00  0.00           C  
ATOM   1311  C   GLU A 183       6.490  17.195  41.874  1.00  0.00           C  
ATOM   1312  O   GLU A 183       6.442  16.666  40.766  1.00  0.00           O  
ATOM   1313  CB  GLU A 183       5.258  19.315  42.462  1.00  0.00           C  
ATOM   1314  N   ASP A 184       7.612  17.263  42.593  1.00  0.00           N  
ATOM   1315  HN  ASP A 184       7.591  17.732  43.499  1.00  0.00           H  
ATOM   1316  CA  ASP A 184       8.877  16.683  42.119  1.00  0.00           C  
ATOM   1317  C   ASP A 184       8.791  15.170  41.884  1.00  0.00           C  
ATOM   1318  O   ASP A 184       9.306  14.659  40.887  1.00  0.00           O  
ATOM   1319  CB  ASP A 184      10.024  16.993  43.083  1.00  0.00           C  
ATOM   1320  CG  ASP A 184      10.406  18.472  43.092  1.00  0.00           C  
ATOM   1321  OD1 ASP A 184      10.075  19.185  42.116  1.00  0.00           O  
ATOM   1322  OD2 ASP A 184      11.050  18.917  44.076  1.00  0.00           O  
ATOM   1323  N   THR A 185       8.135  14.461  42.792  1.00  0.00           N  
ATOM   1324  HN  THR A 185       7.713  14.935  43.591  1.00  0.00           H  
ATOM   1325  CA  THR A 185       8.008  13.016  42.666  1.00  0.00           C  
ATOM   1326  C   THR A 185       6.954  12.627  41.621  1.00  0.00           C  
ATOM   1327  O   THR A 185       7.011  11.514  41.052  1.00  0.00           O  
ATOM   1328  CB  THR A 185       7.678  12.364  44.031  1.00  0.00           C  
ATOM   1329  OG1 THR A 185       8.678  12.729  44.995  1.00  0.00           O  
ATOM   1330  HG1 THR A 185       8.718  13.676  45.062  1.00  0.00           H  
ATOM   1331  CG2 THR A 185       7.614  10.848  43.923  1.00  0.00           C  
ATOM   1332  N   ARG A 186       5.998  13.529  41.374  1.00  0.00           N  
ATOM   1333  HN  ARG A 186       6.029  14.434  41.844  1.00  0.00           H  
ATOM   1334  CA  ARG A 186       4.912  13.241  40.443  1.00  0.00           C  
ATOM   1335  C   ARG A 186       5.463  13.371  39.045  1.00  0.00           C  
ATOM   1336  O   ARG A 186       5.206  12.537  38.192  1.00  0.00           O  
ATOM   1337  CB  ARG A 186       3.732  14.191  40.646  1.00  0.00           C  
ATOM   1338  CG  ARG A 186       2.496  13.798  39.858  1.00  0.00           C  
ATOM   1339  CD  ARG A 186       1.224  14.365  40.464  1.00  0.00           C  
ATOM   1340  NE  ARG A 186       1.234  15.823  40.438  1.00  0.00           N  
ATOM   1341  HE  ARG A 186       1.168  16.280  39.529  1.00  0.00           H  
ATOM   1342  CZ  ARG A 186       1.323  16.600  41.514  1.00  0.00           C  
ATOM   1343  NH1 ARG A 186       1.394  16.061  42.726  1.00  0.00           N  
ATOM   1344 1HH1 ARG A 186       1.389  15.046  42.830  1.00  0.00           H  
ATOM   1345 2HH1 ARG A 186       1.462  16.657  43.551  1.00  0.00           H  
ATOM   1346  NH2 ARG A 186       1.330  17.922  41.378  1.00  0.00           N  
ATOM   1347 1HH2 ARG A 186       1.275  18.336  40.447  1.00  0.00           H  
ATOM   1348 2HH2 ARG A 186       1.398  18.518  42.203  1.00  0.00           H  
ATOM   1349  N   MET A 187       6.245  14.422  38.841  1.00  0.00           N  
ATOM   1350  HN  MET A 187       6.347  15.099  39.597  1.00  0.00           H  
ATOM   1351  CA  MET A 187       6.963  14.663  37.605  1.00  0.00           C  
ATOM   1352  C   MET A 187       7.780  13.422  37.238  1.00  0.00           C  
ATOM   1353  O   MET A 187       7.499  12.755  36.233  1.00  0.00           O  
ATOM   1354  CB  MET A 187       7.881  15.868  37.790  1.00  0.00           C  
ATOM   1355  CG  MET A 187       8.054  16.715  36.553  1.00  0.00           C  
ATOM   1356  SD  MET A 187       8.497  18.420  36.954  1.00  0.00           S  
ATOM   1357  CE  MET A 187       7.080  18.957  37.922  1.00  0.00           C  
ATOM   1358  N   PHE A 188       8.758  13.084  38.075  1.00  0.00           N  
ATOM   1359  HN  PHE A 188       8.883  13.598  38.947  1.00  0.00           H  
ATOM   1360  CA  PHE A 188       9.644  11.987  37.749  1.00  0.00           C  
ATOM   1361  C   PHE A 188       8.895  10.699  37.480  1.00  0.00           C  
ATOM   1362  O   PHE A 188       9.235   9.991  36.542  1.00  0.00           O  
ATOM   1363  CB  PHE A 188      10.689  11.741  38.828  1.00  0.00           C  
ATOM   1364  CG  PHE A 188      11.455  10.453  38.636  1.00  0.00           C  
ATOM   1365  CD1 PHE A 188      12.320  10.298  37.562  1.00  0.00           C  
ATOM   1366  CD2 PHE A 188      11.305   9.400  39.529  1.00  0.00           C  
ATOM   1367  CE1 PHE A 188      13.018   9.120  37.380  1.00  0.00           C  
ATOM   1368  CE2 PHE A 188      12.000   8.213  39.353  1.00  0.00           C  
ATOM   1369  CZ  PHE A 188      12.857   8.074  38.276  1.00  0.00           C  
ATOM   1370  N   VAL A 189       7.892  10.382  38.289  1.00  0.00           N  
ATOM   1371  HN  VAL A 189       7.579  11.035  39.008  1.00  0.00           H  
ATOM   1372  CA  VAL A 189       7.243   9.082  38.133  1.00  0.00           C  
ATOM   1373  C   VAL A 189       6.301   9.084  36.934  1.00  0.00           C  
ATOM   1374  O   VAL A 189       6.333   8.155  36.126  1.00  0.00           O  
ATOM   1375  CB  VAL A 189       6.575   8.565  39.429  1.00  0.00           C  
ATOM   1376  CG1 VAL A 189       5.874   7.241  39.184  1.00  0.00           C  
ATOM   1377  CG2 VAL A 189       7.624   8.362  40.507  1.00  0.00           C  
ATOM   1378  N   ASP A 190       5.490  10.131  36.808  1.00  0.00           N  
ATOM   1379  HN  ASP A 190       5.421  10.803  37.572  1.00  0.00           H  
ATOM   1380  CA  ASP A 190       4.696  10.340  35.599  1.00  0.00           C  
ATOM   1381  C   ASP A 190       5.557  10.088  34.371  1.00  0.00           C  
ATOM   1382  O   ASP A 190       5.334   9.115  33.640  1.00  0.00           O  
ATOM   1383  CB  ASP A 190       4.138  11.766  35.543  1.00  0.00           C  
ATOM   1384  CG  ASP A 190       2.771  11.900  36.216  1.00  0.00           C  
ATOM   1385  OD1 ASP A 190       2.570  11.363  37.332  1.00  0.00           O  
ATOM   1386  OD2 ASP A 190       1.894  12.569  35.625  1.00  0.00           O  
ATOM   1387  N   THR A 191       6.551  10.960  34.177  1.00  0.00           N  
ATOM   1388  HN  THR A 191       6.672  11.711  34.856  1.00  0.00           H  
ATOM   1389  CA  THR A 191       7.475  10.896  33.044  1.00  0.00           C  
ATOM   1390  C   THR A 191       7.840   9.450  32.727  1.00  0.00           C  
ATOM   1391  O   THR A 191       7.721   9.017  31.582  1.00  0.00           O  
ATOM   1392  CB  THR A 191       8.766  11.704  33.314  1.00  0.00           C  
ATOM   1393  OG1 THR A 191       8.441  13.024  33.771  1.00  0.00           O  
ATOM   1394  HG1 THR A 191       9.234  13.520  33.937  1.00  0.00           H  
ATOM   1395  CG2 THR A 191       9.598  11.821  32.059  1.00  0.00           C  
ATOM   1396  N   VAL A 192       8.261   8.709  33.751  1.00  0.00           N  
ATOM   1397  HN  VAL A 192       8.365   9.147  34.666  1.00  0.00           H  
ATOM   1398  CA  VAL A 192       8.580   7.286  33.606  1.00  0.00           C  
ATOM   1399  C   VAL A 192       7.388   6.466  33.114  1.00  0.00           C  
ATOM   1400  O   VAL A 192       7.493   5.749  32.116  1.00  0.00           O  
ATOM   1401  CB  VAL A 192       9.123   6.670  34.906  1.00  0.00           C  
ATOM   1402  CG1 VAL A 192       9.309   5.170  34.729  1.00  0.00           C  
ATOM   1403  CG2 VAL A 192      10.443   7.320  35.286  1.00  0.00           C  
ATOM   1404  N   VAL A 193       6.258   6.561  33.808  1.00  0.00           N  
ATOM   1405  HN  VAL A 193       6.223   7.142  34.645  1.00  0.00           H  
ATOM   1406  CA  VAL A 193       5.068   5.836  33.375  1.00  0.00           C  
ATOM   1407  C   VAL A 193       4.692   6.205  31.934  1.00  0.00           C  
ATOM   1408  O   VAL A 193       4.543   5.308  31.100  1.00  0.00           O  
ATOM   1409  CB  VAL A 193       3.868   6.034  34.313  1.00  0.00           C  
ATOM   1410  CG1 VAL A 193       2.743   5.103  33.903  1.00  0.00           C  
ATOM   1411  CG2 VAL A 193       4.260   5.741  35.752  1.00  0.00           C  
ATOM   1412  N   LYS A 194       4.557   7.507  31.642  1.00  0.00           N  
ATOM   1413  HN  LYS A 194       4.667   8.195  32.387  1.00  0.00           H  
ATOM   1414  CA  LYS A 194       4.256   7.971  30.281  1.00  0.00           C  
ATOM   1415  C   LYS A 194       5.203   7.313  29.284  1.00  0.00           C  
ATOM   1416  O   LYS A 194       4.778   6.896  28.210  1.00  0.00           O  
ATOM   1417  CB  LYS A 194       4.355   9.495  30.160  1.00  0.00           C  
ATOM   1418  CG  LYS A 194       3.034  10.242  30.286  1.00  0.00           C  
ATOM   1419  N   SER A 195       6.480   7.215  29.658  1.00  0.00           N  
ATOM   1420  HN  SER A 195       6.772   7.672  30.522  1.00  0.00           H  
ATOM   1421  CA  SER A 195       7.479   6.480  28.881  1.00  0.00           C  
ATOM   1422  C   SER A 195       7.056   5.043  28.607  1.00  0.00           C  
ATOM   1423  O   SER A 195       6.989   4.618  27.447  1.00  0.00           O  
ATOM   1424  CB  SER A 195       8.839   6.499  29.586  1.00  0.00           C  
ATOM   1425  OG  SER A 195       9.403   5.191  29.664  1.00  0.00           O  
ATOM   1426  HG  SER A 195      10.246   5.203  30.101  1.00  0.00           H  
ATOM   1427  N   ASN A 196       6.782   4.303  29.678  1.00  0.00           N  
ATOM   1428  HN  ASN A 196       6.842   4.731  30.602  1.00  0.00           H  
ATOM   1429  CA  ASN A 196       6.400   2.906  29.574  1.00  0.00           C  
ATOM   1430  C   ASN A 196       5.212   2.693  28.660  1.00  0.00           C  
ATOM   1431  O   ASN A 196       5.226   1.812  27.804  1.00  0.00           O  
ATOM   1432  CB  ASN A 196       6.060   2.366  30.950  1.00  0.00           C  
ATOM   1433  CG  ASN A 196       7.221   2.454  31.904  1.00  0.00           C  
ATOM   1434  OD1 ASN A 196       8.347   2.095  31.559  1.00  0.00           O  
ATOM   1435  ND2 ASN A 196       6.958   2.932  33.113  1.00  0.00           N  
ATOM   1436 1HD2 ASN A 196       6.025   3.229  33.399  1.00  0.00           H  
ATOM   1437 2HD2 ASN A 196       7.745   2.992  33.759  1.00  0.00           H  
ATOM   1438  N   LEU A 197       4.183   3.509  28.842  1.00  0.00           N  
ATOM   1439  HN  LEU A 197       4.256   4.257  29.531  1.00  0.00           H  
ATOM   1440  CA  LEU A 197       2.954   3.361  28.081  1.00  0.00           C  
ATOM   1441  C   LEU A 197       3.200   3.688  26.618  1.00  0.00           C  
ATOM   1442  O   LEU A 197       2.672   3.025  25.712  1.00  0.00           O  
ATOM   1443  CB  LEU A 197       1.873   4.263  28.662  1.00  0.00           C  
ATOM   1444  CG  LEU A 197       1.533   3.909  30.110  1.00  0.00           C  
ATOM   1445  CD1 LEU A 197       0.370   4.756  30.592  1.00  0.00           C  
ATOM   1446  CD2 LEU A 197       1.239   2.414  30.254  1.00  0.00           C  
ATOM   1447  N   GLN A 198       4.021   4.708  26.400  1.00  0.00           N  
ATOM   1448  HN  GLN A 198       4.370   5.244  27.195  1.00  0.00           H  
ATOM   1449  CA  GLN A 198       4.430   5.076  25.076  1.00  0.00           C  
ATOM   1450  C   GLN A 198       5.162   3.904  24.413  1.00  0.00           C  
ATOM   1451  O   GLN A 198       4.853   3.516  23.278  1.00  0.00           O  
ATOM   1452  CB  GLN A 198       5.318   6.301  25.149  1.00  0.00           C  
ATOM   1453  CG  GLN A 198       5.289   7.134  23.889  1.00  0.00           C  
ATOM   1454  CD  GLN A 198       3.895   7.595  23.549  1.00  0.00           C  
ATOM   1455  OE1 GLN A 198       3.400   8.597  24.088  1.00  0.00           O  
ATOM   1456  NE2 GLN A 198       3.247   6.865  22.650  1.00  0.00           N  
ATOM   1457 1HE2 GLN A 198       3.654   6.041  22.207  1.00  0.00           H  
ATOM   1458 2HE2 GLN A 198       2.304   7.177  22.420  1.00  0.00           H  
ATOM   1459  N   ASN A 199       6.120   3.324  25.130  1.00  0.00           N  
ATOM   1460  HN  ASN A 199       6.378   3.712  26.038  1.00  0.00           H  
ATOM   1461  CA  ASN A 199       6.804   2.139  24.629  1.00  0.00           C  
ATOM   1462  C   ASN A 199       5.821   1.006  24.343  1.00  0.00           C  
ATOM   1463  O   ASN A 199       5.962   0.293  23.337  1.00  0.00           O  
ATOM   1464  CB  ASN A 199       7.892   1.683  25.596  1.00  0.00           C  
ATOM   1465  CG  ASN A 199       9.123   2.559  25.541  1.00  0.00           C  
ATOM   1466  OD1 ASN A 199       9.389   3.225  24.539  1.00  0.00           O  
ATOM   1467  ND2 ASN A 199       9.893   2.554  26.622  1.00  0.00           N  
ATOM   1468 1HD2 ASN A 199      10.724   3.145  26.585  1.00  0.00           H  
ATOM   1469 2HD2 ASN A 199       9.673   2.003  27.451  1.00  0.00           H  
ATOM   1470  N   LEU A 200       4.825   0.865  25.215  1.00  0.00           N  
ATOM   1471  HN  LEU A 200       4.808   1.462  26.042  1.00  0.00           H  
ATOM   1472  CA  LEU A 200       3.756  -0.113  25.030  1.00  0.00           C  
ATOM   1473  C   LEU A 200       2.888   0.207  23.811  1.00  0.00           C  
ATOM   1474  O   LEU A 200       2.520  -0.699  23.047  1.00  0.00           O  
ATOM   1475  CB  LEU A 200       2.895  -0.206  26.294  1.00  0.00           C  
ATOM   1476  CG  LEU A 200       1.878  -1.332  26.430  1.00  0.00           C  
ATOM   1477  CD1 LEU A 200       2.508  -2.717  26.399  1.00  0.00           C  
ATOM   1478  CD2 LEU A 200       1.123  -1.113  27.725  1.00  0.00           C  
ATOM   1479  N   ALA A 201       2.576   1.491  23.629  1.00  0.00           N  
ATOM   1480  HN  ALA A 201       2.861   2.174  24.331  1.00  0.00           H  
ATOM   1481  CA  ALA A 201       1.838   1.947  22.453  1.00  0.00           C  
ATOM   1482  C   ALA A 201       2.504   1.436  21.168  1.00  0.00           C  
ATOM   1483  O   ALA A 201       1.826   0.923  20.267  1.00  0.00           O  
ATOM   1484  CB  ALA A 201       1.729   3.470  22.442  1.00  0.00           C  
ATOM   1485  N   VAL A 202       3.831   1.554  21.101  1.00  0.00           N  
ATOM   1486  HN  VAL A 202       4.334   1.988  21.875  1.00  0.00           H  
ATOM   1487  CA  VAL A 202       4.578   1.075  19.944  1.00  0.00           C  
ATOM   1488  C   VAL A 202       4.430  -0.442  19.740  1.00  0.00           C  
ATOM   1489  O   VAL A 202       3.950  -0.859  18.685  1.00  0.00           O  
ATOM   1490  CB  VAL A 202       6.061   1.508  19.970  1.00  0.00           C  
ATOM   1491  CG1 VAL A 202       6.771   1.056  18.709  1.00  0.00           C  
ATOM   1492  CG2 VAL A 202       6.183   3.013  20.079  1.00  0.00           C  
ATOM   1493  N   ILE A 203       4.806  -1.257  20.729  1.00  0.00           N  
ATOM   1494  HN  ILE A 203       5.080  -0.865  21.630  1.00  0.00           H  
ATOM   1495  CA  ILE A 203       4.829  -2.726  20.530  1.00  0.00           C  
ATOM   1496  C   ILE A 203       3.473  -3.362  20.310  1.00  0.00           C  
ATOM   1497  O   ILE A 203       3.341  -4.309  19.539  1.00  0.00           O  
ATOM   1498  CB  ILE A 203       5.497  -3.497  21.684  1.00  0.00           C  
ATOM   1499  CG1 ILE A 203       5.260  -2.789  23.019  1.00  0.00           C  
ATOM   1500  CG2 ILE A 203       6.975  -3.713  21.394  1.00  0.00           C  
ATOM   1501  N   SER A 204       2.468  -2.859  21.005  1.00  0.00           N  
ATOM   1502  HN  SER A 204       2.642  -2.101  21.665  1.00  0.00           H  
ATOM   1503  CA  SER A 204       1.118  -3.372  20.840  1.00  0.00           C  
ATOM   1504  C   SER A 204       0.558  -3.076  19.448  1.00  0.00           C  
ATOM   1505  O   SER A 204      -0.189  -3.886  18.903  1.00  0.00           O  
ATOM   1506  CB  SER A 204       0.207  -2.811  21.923  1.00  0.00           C  
ATOM   1507  OG  SER A 204       0.566  -1.471  22.200  1.00  0.00           O  
ATOM   1508  HG  SER A 204      -0.002  -1.121  22.876  1.00  0.00           H  
ATOM   1509  N   THR A 205       0.935  -1.934  18.873  1.00  0.00           N  
ATOM   1510  HN  THR A 205       1.554  -1.307  19.387  1.00  0.00           H  
ATOM   1511  CA  THR A 205       0.491  -1.544  17.522  1.00  0.00           C  
ATOM   1512  C   THR A 205       1.108  -2.437  16.405  1.00  0.00           C  
ATOM   1513  O   THR A 205       0.593  -2.476  15.269  1.00  0.00           O  
ATOM   1514  CB  THR A 205       0.689  -0.023  17.289  1.00  0.00           C  
ATOM   1515  OG1 THR A 205       0.073   0.694  18.365  1.00  0.00           O  
ATOM   1516  HG1 THR A 205       0.194   1.625  18.222  1.00  0.00           H  
ATOM   1517  CG2 THR A 205       0.053   0.444  15.990  1.00  0.00           C  
ATOM   1518  N   ALA A 206       2.208  -3.125  16.744  1.00  0.00           N  
ATOM   1519  HN  ALA A 206       2.734  -2.798  17.554  1.00  0.00           H  
ATOM   1520  CA  ALA A 206       2.724  -4.330  16.033  1.00  0.00           C  
ATOM   1521  C   ALA A 206       2.739  -4.368  14.468  1.00  0.00           C  
ATOM   1522  O   ALA A 206       2.570  -5.440  13.859  1.00  0.00           O  
ATOM   1523  CB  ALA A 206       2.075  -5.597  16.616  1.00  0.00           C  
ATOM   1524  N   SER A 207       2.947  -3.201  13.847  1.00  0.00           N  
ATOM   1525  HN  SER A 207       2.909  -2.356  14.417  1.00  0.00           H  
ATOM   1526  CA  SER A 207       3.227  -3.032  12.407  1.00  0.00           C  
ATOM   1527  C   SER A 207       2.757  -1.652  11.931  1.00  0.00           C  
ATOM   1528  O   SER A 207       3.432  -0.988  11.138  1.00  0.00           O  
ATOM   1529  CB  SER A 207       2.597  -4.136  11.564  1.00  0.00           C  
ATOM   1530  C1  UNK     1       8.642   4.489  39.315  1.00  0.00           C  
ATOM   1531  C2  UNK     1       9.656   3.315  39.459  1.00  0.00           C  
ATOM   1532  C3  UNK     1      10.776   4.422  39.385  1.00  0.00           C  
ATOM   1533  C4  UNK     1       9.751   5.295  38.615  1.00  0.00           C  
ATOM   1534  C5  UNK     1       9.467   2.529  40.768  1.00  0.00           C  
ATOM   1535  C6  UNK     1       7.430   4.284  38.425  1.00  0.00           C  
ATOM   1536  C7  UNK     1       8.212   5.079  40.640  1.00  0.00           C  
ATOM   1537  C8  UNK     1      12.076   4.090  38.706  1.00  0.00           C  
ATOM   1538  C9  UNK     1      10.228   1.188  40.793  1.00  0.00           C  
ATOM   1539  C10 UNK     1      13.344   4.140  39.548  1.00  0.00           C  
ATOM   1540  C11 UNK     1      11.675   1.278  40.364  1.00  0.00           C  
ATOM   1541  C12 UNK     1      13.691   2.806  40.243  1.00  0.00           C  
ATOM   1542  C13 UNK     1      12.120   3.755  37.408  1.00  0.00           C  
ATOM   1543  C14 UNK     1      12.464   2.235  40.889  1.00  0.00           C  
ATOM   1544  C15 UNK     1      12.049   0.374  39.222  1.00  0.00           C  
CONECT    1    4    3    5    2                                       
CONECT    1                                                           
CONECT    2    1                                                      
CONECT    3    1                                                      
CONECT    4    1                                                      
CONECT    5    6    1                                                 
CONECT    6    7    8    5                                            
CONECT    7    6                                                      
CONECT    8   10    6    9                                            
CONECT    9    8                                                      
CONECT   10   11   13    8                                            
CONECT   11   15   10   12                                            
CONECT   12   11                                                      
CONECT   13   10   14                                                 
CONECT   14   13                                                      
CONECT   15   17   16   11                                            
CONECT   16   15                                                      
CONECT   17   20   15   18                                            
CONECT   18   17   24   19                                            
CONECT   19   18                                                      
CONECT   20   23   21   17                                            
CONECT   21   22   20                                                 
CONECT   22   21                                                      
CONECT   23   20                                                      
CONECT   24   25   18   26                                            
CONECT   25   24                                                      
CONECT   26   24   29   27                                            
CONECT   27   30   26   28                                            
CONECT   28   27                                                      
CONECT   29   26                                                      
CONECT   30   31   32   27                                            
CONECT   31   30                                                      
CONECT   32   35   30   33                                            
CONECT   33   32   36   34                                            
CONECT   34   33                                                      
CONECT   35   32                                                      
CONECT   36   37   33   38                                            
CONECT   37   36                                                      
CONECT   38   36   41   39                                            
CONECT   39   38   40   46                                            
CONECT   40   39                                                      
CONECT   41   42   38                                                 
CONECT   42   43   41                                                 
CONECT   43   45   42   44                                            
CONECT   44   43                                                      
CONECT   45   43                                                      
CONECT   46   39   47   48                                            
CONECT   47   46                                                      
CONECT   48   46   51   49                                            
CONECT   49   58   48   50                                            
CONECT   50   49                                                      
CONECT   51   48   52                                                 
CONECT   52   51   53   54                                            
CONECT   53   52   55                                                 
CONECT   54   52   56                                                 
CONECT   55   53   57                                                 
CONECT   56   54   57                                                 
CONECT   57   55   56                                                 
CONECT   58   59   60   49                                            
CONECT   59   58                                                      
CONECT   60   63   58   61                                            
CONECT   61   64   60   62                                            
CONECT   62   61                                                      
CONECT   63   60                                                      
CONECT   64   65   66   61                                            
CONECT   65   64                                                      
CONECT   66   69   64   67                                            
CONECT   67   66   73   68                                            
CONECT   68   67                                                      
CONECT   69   70   72   66                                            
CONECT   70   71   69                                                 
CONECT   71   70                                                      
CONECT   72   69                                                      
CONECT   73   74   67   75                                            
CONECT   74   73                                                      
CONECT   75   73   78   76                                            
CONECT   76   75   80   77                                            
CONECT   77   76                                                      
CONECT   78   79   75                                                 
CONECT   79   78                                                      
CONECT   80   81   76   82                                            
CONECT   81   80                                                      
CONECT   82   80   85   83                                            
CONECT   83   82   89   84                                            
CONECT   84   83                                                      
CONECT   85   82   86                                                 
CONECT   86   85   88   87                                            
CONECT   87   86                                                      
CONECT   88   86                                                      
CONECT   89   90   83   91                                            
CONECT   90   89                                                      
CONECT   91   89   94   92                                            
CONECT   92   97   91   93                                            
CONECT   93   92                                                      
CONECT   94   95   91                                                 
CONECT   95   96   94                                                 
CONECT   96   95                                                      
CONECT   97   98   99   92                                            
CONECT   98   97                                                      
CONECT   99  102   97  100                                            
CONECT  100   99  106  101                                            
CONECT  101  100                                                      
CONECT  102  103  104   99                                            
CONECT  103  105  102                                                 
CONECT  104  102                                                      
CONECT  105  103                                                      
CONECT  106  107  100  108                                            
CONECT  107  106                                                      
CONECT  108  106  111  109                                            
CONECT  109  108  114  110                                            
CONECT  110  109                                                      
CONECT  111  112  108  113                                            
CONECT  112  111                                                      
CONECT  113  111                                                      
CONECT  114  115  109  116                                            
CONECT  115  114                                                      
CONECT  116  114  119  117                                            
CONECT  117  121  116  118                                            
CONECT  118  117                                                      
CONECT  119  116  120                                                 
CONECT  120  119                                                      
CONECT  121  122  123  117                                            
CONECT  122  121                                                      
CONECT  123  126  121  124                                            
CONECT  124  130  123  125                                            
CONECT  125  124                                                      
CONECT  126  127  129  123                                            
CONECT  127  128  126                                                 
CONECT  128  127                                                      
CONECT  129  126                                                      
CONECT  130  131  132  124                                            
CONECT  131  130                                                      
CONECT  132  135  130  133                                            
CONECT  133  143  132  134                                            
CONECT  134  133                                                      
CONECT  135  136  132                                                 
CONECT  136  139  135  137                                            
CONECT  137  136  140  138                                            
CONECT  138  137                                                      
CONECT  139  141  136                                                 
CONECT  140  141  137                                                 
CONECT  141  142  139  140                                            
CONECT  142  141                                                      
CONECT  143  144  145  133                                            
CONECT  144  143                                                      
CONECT  145  148  143  146                                            
CONECT  146  145  147  156                                            
CONECT  147  146                                                      
CONECT  148  149  145                                                 
CONECT  149  152  150  148                                            
CONECT  150  153  149  151                                            
CONECT  151  150                                                      
CONECT  152  154  149                                                 
CONECT  153  154  150                                                 
CONECT  154  155  153  152                                            
CONECT  155  154                                                      
CONECT  156  146  157  158                                            
CONECT  157  156                                                      
CONECT  158  156  161  159                                            
CONECT  159  158  160  165                                            
CONECT  160  159                                                      
CONECT  161  162  158  164                                            
CONECT  162  163  161                                                 
CONECT  163  162                                                      
CONECT  164  161                                                      
CONECT  165  159  166  167                                            
CONECT  166  165                                                      
CONECT  167  165  170  168                                            
CONECT  168  167  169  177                                            
CONECT  169  168                                                      
CONECT  170  171  167                                                 
CONECT  171  172  173  170                                            
CONECT  172  174  171                                                 
CONECT  173  175  171                                                 
CONECT  174  176  172                                                 
CONECT  175  176  173                                                 
CONECT  176  174  175                                                 
CONECT  177  168  183  178                                            
CONECT  178  177  179  181                                            
CONECT  179  180  178  184                                            
CONECT  180  179                                                      
CONECT  181  178  182                                                 
CONECT  182  183  181                                                 
CONECT  183  177  182                                                 
CONECT  184  179  185  186                                            
CONECT  185  184                                                      
CONECT  186  184  189  187                                            
CONECT  187  186  190  188                                            
CONECT  188  187                                                      
CONECT  189  186                                                      
CONECT  190  191  187  192                                            
CONECT  191  190                                                      
CONECT  192  190  193  195                                            
CONECT  193  194  192  198                                            
CONECT  194  193                                                      
CONECT  195  192  196                                                 
CONECT  196  195  197                                                 
CONECT  197  196                                                      
CONECT  198  193  199  204                                            
CONECT  199  200  198  202                                            
CONECT  200  205  201  199                                            
CONECT  201  200                                                      
CONECT  202  199  203                                                 
CONECT  203  204  202                                                 
CONECT  204  198  203                                                 
CONECT  205  207  206  200                                            
CONECT  206  205                                                      
CONECT  207  208  205  210                                            
CONECT  208  212  209  207                                            
CONECT  209  208                                                      
CONECT  210  207  211                                                 
CONECT  211  210                                                      
CONECT  212  214  213  208                                            
CONECT  213  212                                                      
CONECT  214  215  217  212                                            
CONECT  215  221  216  214                                            
CONECT  216  215                                                      
CONECT  217  214  218  220                                            
CONECT  218  219  217                                                 
CONECT  219  218                                                      
CONECT  220  217                                                      
CONECT  221  223  222  215                                            
CONECT  222  221                                                      
CONECT  223  224  226  221                                            
CONECT  224  228  225  223                                            
CONECT  225  224                                                      
CONECT  226  227  223                                                 
CONECT  227  226                                                      
CONECT  228  230  229  224                                            
CONECT  229  228                                                      
CONECT  230  231  233  228                                            
CONECT  231  237  232  230                                            
CONECT  232  231                                                      
CONECT  233  230  234  236                                            
CONECT  234  235  233                                                 
CONECT  235  234                                                      
CONECT  236  233                                                      
CONECT  237  239  238  231                                            
CONECT  238  237                                                      
CONECT  239  240  242  237                                            
CONECT  240  245  241  239                                            
CONECT  241  240                                                      
CONECT  242  243  239                                                 
CONECT  243  244  242                                                 
CONECT  244  243                                                      
CONECT  245  247  246  240                                            
CONECT  246  245                                                      
CONECT  247  248  250  245                                            
CONECT  248  253  249  247                                            
CONECT  249  248                                                      
CONECT  250  247  251                                                 
CONECT  251  252  250                                                 
CONECT  252  251                                                      
CONECT  253  255  254  248                                            
CONECT  254  253                                                      
CONECT  255  256  258  253                                            
CONECT  256  261  257  255                                            
CONECT  257  256                                                      
CONECT  258  260  255  259                                            
CONECT  259  258                                                      
CONECT  260  258                                                      
CONECT  261  263  262  256                                            
CONECT  262  261                                                      
CONECT  263  264  266  261                                            
CONECT  264  267  265  263                                            
CONECT  265  264                                                      
CONECT  266  263                                                      
CONECT  267  269  268  264                                            
CONECT  268  267                                                      
CONECT  269  270  272  267                                            
CONECT  270  280  271  269                                            
CONECT  271  270                                                      
CONECT  272  273  269                                                 
CONECT  273  274  276  272                                            
CONECT  274  277  275  273                                            
CONECT  275  274                                                      
CONECT  276  278  273                                                 
CONECT  277  278  274                                                 
CONECT  278  279  277  276                                            
CONECT  279  278                                                      
CONECT  280  282  281  270                                            
CONECT  281  280                                                      
CONECT  282  283  285  280                                            
CONECT  283  297  284  282                                            
CONECT  284  283                                                      
CONECT  285  286  282                                                 
CONECT  286  285  287                                                 
CONECT  287  286  288                                                 
CONECT  288  287  289  290                                            
CONECT  289  288                                                      
CONECT  290  288  291  294                                            
CONECT  291  293  290  292                                            
CONECT  292  291                                                      
CONECT  293  291                                                      
CONECT  294  290  296  295                                            
CONECT  295  294                                                      
CONECT  296  294                                                      
CONECT  297  299  298  283                                            
CONECT  298  297                                                      
CONECT  299  300  297  302                                            
CONECT  300  305  301  299                                            
CONECT  301  300                                                      
CONECT  302  303  299  304                                            
CONECT  303  302                                                      
CONECT  304  302                                                      
CONECT  305  307  306  300                                            
CONECT  306  305                                                      
CONECT  307  310  308  305                                            
CONECT  308  309  307  314                                            
CONECT  309  308                                                      
CONECT  310  311  307                                                 
CONECT  311  312  313  310                                            
CONECT  312  311                                                      
CONECT  313  311                                                      
CONECT  314  308  316  315                                            
CONECT  315  314                                                      
CONECT  316  314  319  317                                            
CONECT  317  316  320  318                                            
CONECT  318  317                                                      
CONECT  319  316                                                      
CONECT  320  326  317  321                                            
CONECT  321  320  324  322                                            
CONECT  322  321  323  327                                            
CONECT  323  322                                                      
CONECT  324  325  321                                                 
CONECT  325  326  324                                                 
CONECT  326  325  320                                                 
CONECT  327  322  328  329                                            
CONECT  328  327                                                      
CONECT  329  327  330  332                                            
CONECT  330  333  329  331                                            
CONECT  331  330                                                      
CONECT  332  329                                                      
CONECT  333  334  335  330                                            
CONECT  334  333                                                      
CONECT  335  338  336  333                                            
CONECT  336  346  335  337                                            
CONECT  337  336                                                      
CONECT  338  339  335                                                 
CONECT  339  342  340  338                                            
CONECT  340  343  341  339                                            
CONECT  341  340                                                      
CONECT  342  344  339                                                 
CONECT  343  344  340                                                 
CONECT  344  345  343  342                                            
CONECT  345  344                                                      
CONECT  346  348  347  336                                            
CONECT  347  346                                                      
CONECT  348  351  346  349                                            
CONECT  349  348  350  352                                            
CONECT  350  349                                                      
CONECT  351  348                                                      
CONECT  352  349  353  354                                            
CONECT  353  352                                                      
CONECT  354  352  357  355                                            
CONECT  355  354  356  361                                            
CONECT  356  355                                                      
CONECT  357  358  354  359                                            
CONECT  358  360  357                                                 
CONECT  359  357                                                      
CONECT  360  358                                                      
CONECT  361  355  362  363                                            
CONECT  362  361                                                      
CONECT  363  361  364  366                                            
CONECT  364  377  363  365                                            
CONECT  365  364                                                      
CONECT  366  363  367                                                 
CONECT  367  366  368  369                                            
CONECT  368  367  370                                                 
CONECT  369  367  373  372                                            
CONECT  370  368  371  372                                            
CONECT  371  370                                                      
CONECT  372  369  370  374                                            
CONECT  373  369  375                                                 
CONECT  374  372  376                                                 
CONECT  375  373  376                                                 
CONECT  376  375  374                                                 
CONECT  377  378  379  364                                            
CONECT  378  377                                                      
CONECT  379  382  377  380                                            
CONECT  380  379  383  381                                            
CONECT  381  380                                                      
CONECT  382  379                                                      
CONECT  383  384  380  385                                            
CONECT  384  383                                                      
CONECT  385  388  383  386                                            
CONECT  386  385  395  387                                            
CONECT  387  386                                                      
CONECT  388  389  385                                                 
CONECT  389  391  390  388                                            
CONECT  390  392  389                                                 
CONECT  391  393  389                                                 
CONECT  392  394  390                                                 
CONECT  393  394  391                                                 
CONECT  394  393  392                                                 
CONECT  395  396  386  397                                            
CONECT  396  395                                                      
CONECT  397  395  400  398                                            
CONECT  398  397  403  399                                            
CONECT  399  398                                                      
CONECT  400  402  397  401                                            
CONECT  401  400                                                      
CONECT  402  400                                                      
CONECT  403  404  398  405                                            
CONECT  404  403                                                      
CONECT  405  403  408  406                                            
CONECT  406  420  405  407                                            
CONECT  407  406                                                      
CONECT  408  409  405                                                 
CONECT  409  410  408                                                 
CONECT  410  409  411                                                 
CONECT  411  410  413  412                                            
CONECT  412  411                                                      
CONECT  413  414  411  417                                            
CONECT  414  415  416  413                                            
CONECT  415  414                                                      
CONECT  416  414                                                      
CONECT  417  413  419  418                                            
CONECT  418  417                                                      
CONECT  419  417                                                      
CONECT  420  421  422  406                                            
CONECT  421  420                                                      
CONECT  422  425  420  423                                            
CONECT  423  422  424  429                                            
CONECT  424  423                                                      
CONECT  425  426  422                                                 
CONECT  426  428  425  427                                            
CONECT  427  426                                                      
CONECT  428  426                                                      
CONECT  429  423  430  431                                            
CONECT  430  429                                                      
CONECT  431  429  432  434                                            
CONECT  432  441  431  433                                            
CONECT  433  432                                                      
CONECT  434  431  435                                                 
CONECT  435  434  436  437                                            
CONECT  436  435  438                                                 
CONECT  437  435  439                                                 
CONECT  438  436  440                                                 
CONECT  439  437  440                                                 
CONECT  440  438  439                                                 
CONECT  441  442  443  432                                            
CONECT  442  441                                                      
CONECT  443  444  446  441                                            
CONECT  444  447  445  443                                            
CONECT  445  444                                                      
CONECT  446  443                                                      
CONECT  447  449  448  444                                            
CONECT  448  447                                                      
CONECT  449  452  450  447                                            
CONECT  450  451  449  458                                            
CONECT  451  450                                                      
CONECT  452  453  449                                                 
CONECT  453  454  452  455                                            
CONECT  454  453                                                      
CONECT  455  453  457  456                                            
CONECT  456  455                                                      
CONECT  457  455                                                      
CONECT  458  450  459  464                                            
CONECT  459  460  458  462                                            
CONECT  460  461  465  459                                            
CONECT  461  460                                                      
CONECT  462  459  463                                                 
CONECT  463  464  462                                                 
CONECT  464  458  463                                                 
CONECT  465  467  460  466                                            
CONECT  466  465                                                      
CONECT  467  468  470  465                                            
CONECT  468  469  476  467                                            
CONECT  469  468                                                      
CONECT  470  467  471                                                 
CONECT  471  472  470  473                                            
CONECT  472  471                                                      
CONECT  473  471  475  474                                            
CONECT  474  473                                                      
CONECT  475  473                                                      
CONECT  476  478  468  477                                            
CONECT  477  476                                                      
CONECT  478  479  481  476                                            
CONECT  479  480  478  483                                            
CONECT  480  479                                                      
CONECT  481  482  478                                                 
CONECT  482  481                                                      
CONECT  483  479  485  484                                            
CONECT  484  483                                                      
CONECT  485  488  483  486                                            
CONECT  486  485  487  497                                            
CONECT  487  486                                                      
CONECT  488  485  489                                                 
CONECT  489  488  491  490                                            
CONECT  490  489  492                                                 
CONECT  491  489  493                                                 
CONECT  492  490  494                                                 
CONECT  493  491  494                                                 
CONECT  494  493  492  495                                            
CONECT  495  494  496                                                 
CONECT  496  495                                                      
CONECT  497  486  498  499                                            
CONECT  498  497                                                      
CONECT  499  497  500  502                                            
CONECT  500  510  501  499                                            
CONECT  501  500                                                      
CONECT  502  499  503                                                 
CONECT  503  502  504                                                 
CONECT  504  503  505                                                 
CONECT  505  504  506                                                 
CONECT  506  505  507  508  509                                       
CONECT  506                                                           
CONECT  507  506                                                      
CONECT  508  506                                                      
CONECT  509  506                                                      
CONECT  510  512  511  500                                            
CONECT  511  510                                                      
CONECT  512  515  510  513                                            
CONECT  513  512  514  523                                            
CONECT  514  513                                                      
CONECT  515  516  512                                                 
CONECT  516  519  517  515                                            
CONECT  517  520  516  518                                            
CONECT  518  517                                                      
CONECT  519  521  516                                                 
CONECT  520  521  517                                                 
CONECT  521  522  519  520                                            
CONECT  522  521                                                      
CONECT  523  513  524  525                                            
CONECT  524  523                                                      
CONECT  525  523  528  526                                            
CONECT  526  525  535  527                                            
CONECT  527  526                                                      
CONECT  528  529  525                                                 
CONECT  529  531  530  528                                            
CONECT  530  532  529                                                 
CONECT  531  533  529                                                 
CONECT  532  534  530                                                 
CONECT  533  534  531                                                 
CONECT  534  533  532                                                 
CONECT  535  536  526  537                                            
CONECT  536  535                                                      
CONECT  537  538  535  540                                            
CONECT  538  539  544  537                                            
CONECT  539  538                                                      
CONECT  540  537  542  541                                            
CONECT  541  540  543                                                 
CONECT  542  540                                                      
CONECT  543  541                                                      
CONECT  544  546  538  545                                            
CONECT  545  544                                                      
CONECT  546  547  549  544                                            
CONECT  547  548  546  551                                            
CONECT  548  547                                                      
CONECT  549  550  546                                                 
CONECT  550  549                                                      
CONECT  551  547  553  552                                            
CONECT  552  551                                                      
CONECT  553  551  556  554                                            
CONECT  554  553  559  555                                            
CONECT  555  554                                                      
CONECT  556  553  557                                                 
CONECT  557  556  558                                                 
CONECT  558  557                                                      
CONECT  559  560  554  561                                            
CONECT  560  559                                                      
CONECT  561  559  564  562                                            
CONECT  562  563  561  566                                            
CONECT  563  562                                                      
CONECT  564  561  565                                                 
CONECT  565  564                                                      
CONECT  566  562  568  567                                            
CONECT  567  566                                                      
CONECT  568  566  569  571                                            
CONECT  569  568  575  570                                            
CONECT  570  569                                                      
CONECT  571  568  572  574                                            
CONECT  572  573  571                                                 
CONECT  573  572                                                      
CONECT  574  571                                                      
CONECT  575  576  569  577                                            
CONECT  576  575                                                      
CONECT  577  575  580  578                                            
CONECT  578  577  579  583                                            
CONECT  579  578                                                      
CONECT  580  581  577  582                                            
CONECT  581  580                                                      
CONECT  582  580                                                      
CONECT  583  578  584  585                                            
CONECT  584  583                                                      
CONECT  585  583  586  588                                            
CONECT  586  585  587  589                                            
CONECT  587  586                                                      
CONECT  588  585                                                      
CONECT  589  586  590  591                                            
CONECT  590  589                                                      
CONECT  591  592  589  594                                            
CONECT  592  593  597  591                                            
CONECT  593  592                                                      
CONECT  594  591  596  595                                            
CONECT  595  594                                                      
CONECT  596  594                                                      
CONECT  597  599  592  598                                            
CONECT  598  597                                                      
CONECT  599  602  597  600                                            
CONECT  600  599  601                                                 
CONECT  601  600                                                      
CONECT  602  603  599                                                 
CONECT  603  605  602  604                                            
CONECT  604  603                                                      
CONECT  605  606  607  603                                            
CONECT  606  605                                                      
CONECT  607  605                                                      
CONECT  608  610  609  611  612                                       
CONECT  608                                                           
CONECT  609  608                                                      
CONECT  610  608                                                      
CONECT  611  608                                                      
CONECT  612  608  615  613                                            
CONECT  613  614  612  616                                            
CONECT  614  613                                                      
CONECT  615  612                                                      
CONECT  616  613  618  617                                            
CONECT  617  616                                                      
CONECT  618  619  616  621                                            
CONECT  619  622  618  620                                            
CONECT  620  619                                                      
CONECT  621  618                                                      
CONECT  622  623  624  619                                            
CONECT  623  622                                                      
CONECT  624  627  622  625                                            
CONECT  625  626  624  631                                            
CONECT  626  625                                                      
CONECT  627  628  629  624                                            
CONECT  628  627  630                                                 
CONECT  629  627                                                      
CONECT  630  628                                                      
CONECT  631  625  632  633                                            
CONECT  632  631                                                      
CONECT  633  631  634  636                                            
CONECT  634  633  635  637                                            
CONECT  635  634                                                      
CONECT  636  633                                                      
CONECT  637  634  638  639                                            
CONECT  638  637                                                      
CONECT  639  637  642  640                                            
CONECT  640  639  645  641                                            
CONECT  641  640                                                      
CONECT  642  644  639  643                                            
CONECT  643  642                                                      
CONECT  644  642                                                      
CONECT  645  646  640  647                                            
CONECT  646  645                                                      
CONECT  647  645  648                                                 
CONECT  648  650  647  649                                            
CONECT  649  648                                                      
CONECT  650  651  652  648                                            
CONECT  651  650                                                      
CONECT  652  655  653  650                                            
CONECT  653  652  654  659                                            
CONECT  654  653                                                      
CONECT  655  656  658  652                                            
CONECT  656  657  655                                                 
CONECT  657  656                                                      
CONECT  658  655                                                      
CONECT  659  653  660  661                                            
CONECT  660  659                                                      
CONECT  661  662  659  664                                            
CONECT  662  665  663  661                                            
CONECT  663  662                                                      
CONECT  664  661                                                      
CONECT  665  667  666  662                                            
CONECT  666  665                                                      
CONECT  667  670  668  665                                            
CONECT  668  667  682  669                                            
CONECT  669  668                                                      
CONECT  670  671  667                                                 
CONECT  671  672  670                                                 
CONECT  672  673  671                                                 
CONECT  673  674  675  672                                            
CONECT  674  673                                                      
CONECT  675  679  673  676                                            
CONECT  676  675  677  678                                            
CONECT  677  676                                                      
CONECT  678  676                                                      
CONECT  679  681  680  675                                            
CONECT  680  679                                                      
CONECT  681  679                                                      
CONECT  682  683  668  684                                            
CONECT  683  682                                                      
CONECT  684  685  682  687                                            
CONECT  685  686  692  684                                            
CONECT  686  685                                                      
CONECT  687  684  688                                                 
CONECT  688  687  689                                                 
CONECT  689  688  690  691                                            
CONECT  690  689                                                      
CONECT  691  689                                                      
CONECT  692  694  685  693                                            
CONECT  693  692                                                      
CONECT  694  697  695  692                                            
CONECT  695  699  694  696                                            
CONECT  696  695                                                      
CONECT  697  698  694                                                 
CONECT  698  697                                                      
CONECT  699  700  701  695                                            
CONECT  700  699                                                      
CONECT  701  702  704  699                                            
CONECT  702  703  707  701                                            
CONECT  703  702                                                      
CONECT  704  705  701                                                 
CONECT  705  706  704                                                 
CONECT  706  705                                                      
CONECT  707  709  702  708                                            
CONECT  708  707                                                      
CONECT  709  710  707  712                                            
CONECT  710  715  711  709                                            
CONECT  711  710                                                      
CONECT  712  709  713  714                                            
CONECT  713  712                                                      
CONECT  714  712                                                      
CONECT  715  717  716  710                                            
CONECT  716  715                                                      
CONECT  717  720  718  715                                            
CONECT  718  717  721  719                                            
CONECT  719  718                                                      
CONECT  720  717                                                      
CONECT  721  722  718  723                                            
CONECT  722  721                                                      
CONECT  723  721  726  724                                            
CONECT  724  729  723  725                                            
CONECT  725  724                                                      
CONECT  726  727  723                                                 
CONECT  727  728  726                                                 
CONECT  728  727                                                      
CONECT  729  730  731  724                                            
CONECT  730  729                                                      
CONECT  731  729  732                                                 
CONECT  732  731  733  734                                            
CONECT  733  732                                                      
CONECT  734  732  735  736                                            
CONECT  735  734                                                      
CONECT  736  734  739  737                                            
CONECT  737  736  738  743                                            
CONECT  738  737                                                      
CONECT  739  740  736                                                 
CONECT  740  741  742  739                                            
CONECT  741  740                                                      
CONECT  742  740                                                      
CONECT  743  737  749  744                                            
CONECT  744  743  745  747                                            
CONECT  745  744  750  746                                            
CONECT  746  745                                                      
CONECT  747  748  744                                                 
CONECT  748  749  747                                                 
CONECT  749  743  748                                                 
CONECT  750  745  751  752                                            
CONECT  751  750                                                      
CONECT  752  753  750  755                                            
CONECT  753  754  756  752                                            
CONECT  754  753                                                      
CONECT  755  752                                                      
CONECT  756  753  758  757                                            
CONECT  757  756                                                      
CONECT  758  759  761  756                                            
CONECT  759  760  758  764                                            
CONECT  760  759                                                      
CONECT  761  758  762                                                 
CONECT  762  761  763                                                 
CONECT  763  762                                                      
CONECT  764  759  766  765                                            
CONECT  765  764                                                      
CONECT  766  764  767  769                                            
CONECT  767  766  773  768                                            
CONECT  768  767                                                      
CONECT  769  766  770  772                                            
CONECT  770  769  771                                                 
CONECT  771  770                                                      
CONECT  772  769                                                      
CONECT  773  774  767  775                                            
CONECT  774  773                                                      
CONECT  775  778  773  776                                            
CONECT  776  777  775  781                                            
CONECT  777  776                                                      
CONECT  778  779  775                                                 
CONECT  779  780  778                                                 
CONECT  780  779                                                      
CONECT  781  776  783  782                                            
CONECT  782  781                                                      
CONECT  783  781  784  786                                            
CONECT  784  789  783  785                                            
CONECT  785  784                                                      
CONECT  786  783  788  787                                            
CONECT  787  786                                                      
CONECT  788  786                                                      
CONECT  789  790  791  784                                            
CONECT  790  789                                                      
CONECT  791  794  789  792                                            
CONECT  792  793  791  795                                            
CONECT  793  792                                                      
CONECT  794  791                                                      
CONECT  795  792  797  796                                            
CONECT  796  795                                                      
CONECT  797  798  795  800                                            
CONECT  798  804  799  797                                            
CONECT  799  798                                                      
CONECT  800  797  801  802                                            
CONECT  801  800  803                                                 
CONECT  802  800                                                      
CONECT  803  801                                                      
CONECT  804  806  805  798                                            
CONECT  805  804                                                      
CONECT  806  809  804  807                                            
CONECT  807  806  813  808                                            
CONECT  808  807                                                      
CONECT  809  810  806                                                 
CONECT  810  812  811  809                                            
CONECT  811  810                                                      
CONECT  812  810                                                      
CONECT  813  814  807  815                                            
CONECT  814  813                                                      
CONECT  815  813  816  818                                            
CONECT  816  823  817  815                                            
CONECT  817  816                                                      
CONECT  818  815  819                                                 
CONECT  819  818  820                                                 
CONECT  820  819  821  822                                            
CONECT  821  820                                                      
CONECT  822  820                                                      
CONECT  823  825  824  816                                            
CONECT  824  823                                                      
CONECT  825  826  828  823                                            
CONECT  826  827  831  825                                            
CONECT  827  826                                                      
CONECT  828  829  825  830                                            
CONECT  829  828                                                      
CONECT  830  828                                                      
CONECT  831  833  826  832                                            
CONECT  832  831                                                      
CONECT  833  834  836  831                                            
CONECT  834  840  835  833                                            
CONECT  835  834                                                      
CONECT  836  837  833                                                 
CONECT  837  838  839  836                                            
CONECT  838  837                                                      
CONECT  839  837                                                      
CONECT  840  842  841  834                                            
CONECT  841  840                                                      
CONECT  842  843  845  840                                            
CONECT  843  844  849  842                                            
CONECT  844  843                                                      
CONECT  845  842  846                                                 
CONECT  846  847  845  848                                            
CONECT  847  846                                                      
CONECT  848  846                                                      
CONECT  849  851  843  850                                            
CONECT  850  849                                                      
CONECT  851  852  854  849                                            
CONECT  852  853  851  859                                            
CONECT  853  852                                                      
CONECT  854  851  855                                                 
CONECT  855  854  856                                                 
CONECT  856  858  857  855                                            
CONECT  857  856                                                      
CONECT  858  856                                                      
CONECT  859  852  861  860                                            
CONECT  860  859                                                      
CONECT  861  862  859  864                                            
CONECT  862  863  861  865                                            
CONECT  863  862                                                      
CONECT  864  861                                                      
CONECT  865  862  867  866                                            
CONECT  866  865                                                      
CONECT  867  868  865  870                                            
CONECT  868  872  869  867                                            
CONECT  869  868                                                      
CONECT  870  867  871                                                 
CONECT  871  870                                                      
CONECT  872  874  873  868                                            
CONECT  873  872                                                      
CONECT  874  877  872  875                                            
CONECT  875  874  876  889                                            
CONECT  876  875                                                      
CONECT  877  878  874                                                 
CONECT  878  879  877                                                 
CONECT  879  880  878                                                 
CONECT  880  881  882  879                                            
CONECT  881  880                                                      
CONECT  882  886  880  883                                            
CONECT  883  882  885  884                                            
CONECT  884  883                                                      
CONECT  885  883                                                      
CONECT  886  887  888  882                                            
CONECT  887  886                                                      
CONECT  888  886                                                      
CONECT  889  875  890  891                                            
CONECT  890  889                                                      
CONECT  891  889  892  894                                            
CONECT  892  891  896  893                                            
CONECT  893  892                                                      
CONECT  894  891  895                                                 
CONECT  895  894                                                      
CONECT  896  897  892  898                                            
CONECT  897  896                                                      
CONECT  898  901  896  899                                            
CONECT  899  898  900  904                                            
CONECT  900  899                                                      
CONECT  901  902  898                                                 
CONECT  902  901  903                                                 
CONECT  903  902                                                      
CONECT  904  899  905  906                                            
CONECT  905  904                                                      
CONECT  906  904  907  909                                            
CONECT  907  906  912  908                                            
CONECT  908  907                                                      
CONECT  909  906  910                                                 
CONECT  910  909  911                                                 
CONECT  911  910                                                      
CONECT  912  913  907  914                                            
CONECT  913  912                                                      
CONECT  914  912  917  915                                            
CONECT  915  914  916  924                                            
CONECT  916  915                                                      
CONECT  917  918  914                                                 
CONECT  918  919  920  917                                            
CONECT  919  921  918                                                 
CONECT  920  922  918                                                 
CONECT  921  923  919                                                 
CONECT  922  923  920                                                 
CONECT  923  921  922                                                 
CONECT  924  915  925  926                                            
CONECT  925  924                                                      
CONECT  926  924  927  929                                            
CONECT  927  926  928  930                                            
CONECT  928  927                                                      
CONECT  929  926                                                      
CONECT  930  927  931  932                                            
CONECT  931  930                                                      
CONECT  932  930  935  933                                            
CONECT  933  932  938  934                                            
CONECT  934  933                                                      
CONECT  935  937  932  936                                            
CONECT  936  935                                                      
CONECT  937  935                                                      
CONECT  938  939  933  940                                            
CONECT  939  938                                                      
CONECT  940  938  943  941                                            
CONECT  941  947  940  942                                            
CONECT  942  941                                                      
CONECT  943  940  944                                                 
CONECT  944  945  946  943                                            
CONECT  945  944                                                      
CONECT  946  944                                                      
CONECT  947  948  949  941                                            
CONECT  948  947                                                      
CONECT  949  950  947                                                 
CONECT  950  951  952  949                                            
CONECT  951  950                                                      
CONECT  952  954  950  953                                            
CONECT  953  952                                                      
CONECT  954  955  952                                                 
CONECT  955  957  954  956                                            
CONECT  956  955                                                      
CONECT  957  958  959  955                                            
CONECT  958  957                                                      
CONECT  959  960  962  957                                            
CONECT  960  961  963  959                                            
CONECT  961  960                                                      
CONECT  962  959                                                      
CONECT  963  965  960  964                                            
CONECT  964  963                                                      
CONECT  965  968  963  966                                            
CONECT  966  965  976  967                                            
CONECT  967  966                                                      
CONECT  968  969  965                                                 
CONECT  969  968  972  970                                            
CONECT  970  969  971  973                                            
CONECT  971  970                                                      
CONECT  972  969  974                                                 
CONECT  973  974  970                                                 
CONECT  974  972  975  973                                            
CONECT  975  974                                                      
CONECT  976  977  966  978                                            
CONECT  977  976                                                      
CONECT  978  976  981  979                                            
CONECT  979  984  978  980                                            
CONECT  980  979                                                      
CONECT  981  978  982                                                 
CONECT  982  983  981                                                 
CONECT  983  982                                                      
CONECT  984  985  986  979                                            
CONECT  985  984                                                      
CONECT  986  989  984  987                                            
CONECT  987  986  988  991                                            
CONECT  988  987                                                      
CONECT  989  990  986                                                 
CONECT  990  989                                                      
CONECT  991  987  992  993                                            
CONECT  992  991                                                      
CONECT  993  991  994  996                                            
CONECT  994  995  993 1002                                            
CONECT  995  994                                                      
CONECT  996  993  997                                                 
CONECT  997  999  996  998                                            
CONECT  998  997                                                      
CONECT  999 1000 1001  997                                            
CONECT 1000  999                                                      
CONECT 1001  999                                                      
CONECT 1002  994 1004 1003                                            
CONECT 1003 1002                                                      
CONECT 1004 1005 1002 1007                                            
CONECT 1005 1013 1006 1004                                            
CONECT 1006 1005                                                      
CONECT 1007 1004 1008                                                 
CONECT 1008 1007 1010 1009                                            
CONECT 1009 1008                                                      
CONECT 1010 1011 1008 1012                                            
CONECT 1011 1010                                                      
CONECT 1012 1010                                                      
CONECT 1013 1015 1014 1005                                            
CONECT 1014 1013                                                      
CONECT 1015 1018 1016 1013                                            
CONECT 1016 1027 1017 1015                                            
CONECT 1017 1016                                                      
CONECT 1018 1019 1015                                                 
CONECT 1019 1021 1020 1018                                            
CONECT 1020 1022 1019                                                 
CONECT 1021 1023 1019                                                 
CONECT 1022 1024 1020                                                 
CONECT 1023 1024 1021                                                 
CONECT 1024 1025 1023 1022                                            
CONECT 1025 1026 1024                                                 
CONECT 1026 1025                                                      
CONECT 1027 1029 1028 1016                                            
CONECT 1028 1027                                                      
CONECT 1029 1030 1027 1032                                            
CONECT 1030 1033 1031 1029                                            
CONECT 1031 1030                                                      
CONECT 1032 1029                                                      
CONECT 1033 1035 1034 1030                                            
CONECT 1034 1033                                                      
CONECT 1035 1038 1036 1033                                            
CONECT 1036 1041 1037 1035                                            
CONECT 1037 1036                                                      
CONECT 1038 1039 1035                                                 
CONECT 1039 1040 1038                                                 
CONECT 1040 1039                                                      
CONECT 1041 1043 1042 1036                                            
CONECT 1042 1041                                                      
CONECT 1043 1044 1041 1046                                            
CONECT 1044 1049 1045 1043                                            
CONECT 1045 1044                                                      
CONECT 1046 1043 1047 1048                                            
CONECT 1047 1046                                                      
CONECT 1048 1046                                                      
CONECT 1049 1051 1050 1044                                            
CONECT 1050 1049                                                      
CONECT 1051 1054 1052 1049                                            
CONECT 1052 1058 1053 1051                                            
CONECT 1053 1052                                                      
CONECT 1054 1057 1051 1055                                            
CONECT 1055 1054 1056                                                 
CONECT 1056 1055                                                      
CONECT 1057 1054                                                      
CONECT 1058 1060 1059 1052                                            
CONECT 1059 1058                                                      
CONECT 1060 1061 1063 1058                                            
CONECT 1061 1066 1062 1060                                            
CONECT 1062 1061                                                      
CONECT 1063 1060 1064                                                 
CONECT 1064 1063 1065                                                 
CONECT 1065 1064                                                      
CONECT 1066 1068 1067 1061                                            
CONECT 1067 1066                                                      
CONECT 1068 1071 1069 1066                                            
CONECT 1069 1074 1070 1068                                            
CONECT 1070 1069                                                      
CONECT 1071 1072 1073 1068                                            
CONECT 1072 1071                                                      
CONECT 1073 1071                                                      
CONECT 1074 1075 1076 1069                                            
CONECT 1075 1074                                                      
CONECT 1076 1077 1074 1079                                            
CONECT 1077 1085 1078 1076                                            
CONECT 1078 1077                                                      
CONECT 1079 1076 1080                                                 
CONECT 1080 1079 1082 1081                                            
CONECT 1081 1080                                                      
CONECT 1082 1084 1080 1083                                            
CONECT 1083 1082                                                      
CONECT 1084 1082                                                      
CONECT 1085 1087 1086 1077                                            
CONECT 1086 1085                                                      
CONECT 1087 1090 1088 1085                                            
CONECT 1088 1095 1087 1089                                            
CONECT 1089 1088                                                      
CONECT 1090 1091 1087                                                 
CONECT 1091 1092 1090                                                 
CONECT 1092 1094 1093 1091                                            
CONECT 1093 1092                                                      
CONECT 1094 1092                                                      
CONECT 1095 1096 1097 1088                                            
CONECT 1096 1095                                                      
CONECT 1097 1098 1100 1095                                            
CONECT 1098 1099 1107 1097                                            
CONECT 1099 1098                                                      
CONECT 1100 1097 1101                                                 
CONECT 1101 1100 1103 1102                                            
CONECT 1102 1101 1104                                                 
CONECT 1103 1101 1105                                                 
CONECT 1104 1102 1106                                                 
CONECT 1105 1103 1106                                                 
CONECT 1106 1105 1104                                                 
CONECT 1107 1109 1098 1108                                            
CONECT 1108 1107                                                      
CONECT 1109 1110 1112 1107                                            
CONECT 1110 1113 1109 1111                                            
CONECT 1111 1110                                                      
CONECT 1112 1109                                                      
CONECT 1113 1115 1114 1110                                            
CONECT 1114 1113                                                      
CONECT 1115 1116 1118 1113                                            
CONECT 1116 1117 1115                                                 
CONECT 1117 1116                                                      
CONECT 1118 1115                                                      
CONECT 1119 1120 1121 1123 1122                                       
CONECT 1119                                                           
CONECT 1120 1119                                                      
CONECT 1121 1119                                                      
CONECT 1122 1119                                                      
CONECT 1123 1126 1119 1124                                            
CONECT 1124 1123 1127 1125                                            
CONECT 1125 1124                                                      
CONECT 1126 1123                                                      
CONECT 1127 1128 1124 1129                                            
CONECT 1128 1127                                                      
CONECT 1129 1127 1132 1130                                            
CONECT 1130 1129 1131 1133                                            
CONECT 1131 1130                                                      
CONECT 1132 1129                                                      
CONECT 1133 1130 1134 1135                                            
CONECT 1134 1133                                                      
CONECT 1135 1133 1136 1138                                            
CONECT 1136 1137 1135 1139                                            
CONECT 1137 1136                                                      
CONECT 1138 1135                                                      
CONECT 1139 1136 1141 1140                                            
CONECT 1140 1139                                                      
CONECT 1141 1139 1144 1142                                            
CONECT 1142 1141 1145 1143                                            
CONECT 1143 1142                                                      
CONECT 1144 1141                                                      
CONECT 1145 1146 1142 1147                                            
CONECT 1146 1145                                                      
CONECT 1147 1145 1150 1148                                            
CONECT 1148 1147 1149 1151                                            
CONECT 1149 1148                                                      
CONECT 1150 1147                                                      
CONECT 1151 1148 1152 1153                                            
CONECT 1152 1151                                                      
CONECT 1153 1151 1156 1154                                            
CONECT 1154 1153 1155 1165                                            
CONECT 1155 1154                                                      
CONECT 1156 1153 1157                                                 
CONECT 1157 1156 1158 1159                                            
CONECT 1158 1157 1160                                                 
CONECT 1159 1157 1161                                                 
CONECT 1160 1158 1162                                                 
CONECT 1161 1159 1162                                                 
CONECT 1162 1160 1161 1163                                            
CONECT 1163 1162 1164                                                 
CONECT 1164 1163                                                      
CONECT 1165 1154 1166 1167                                            
CONECT 1166 1165                                                      
CONECT 1167 1165 1170 1168                                            
CONECT 1168 1167 1169 1173                                            
CONECT 1169 1168                                                      
CONECT 1170 1171 1167                                                 
CONECT 1171 1172 1170                                                 
CONECT 1172 1171                                                      
CONECT 1173 1168 1174 1175                                            
CONECT 1174 1173                                                      
CONECT 1175 1173 1178 1176                                            
CONECT 1176 1175 1181 1177                                            
CONECT 1177 1176                                                      
CONECT 1178 1180 1175 1179                                            
CONECT 1179 1178                                                      
CONECT 1180 1178                                                      
CONECT 1181 1182 1176 1183                                            
CONECT 1182 1181                                                      
CONECT 1183 1181 1186 1184                                            
CONECT 1184 1183 1185 1189                                            
CONECT 1185 1184                                                      
CONECT 1186 1188 1183 1187                                            
CONECT 1187 1186                                                      
CONECT 1188 1186                                                      
CONECT 1189 1184 1190 1191                                            
CONECT 1190 1189                                                      
CONECT 1191 1189 1194 1192                                            
CONECT 1192 1191 1193 1197                                            
CONECT 1193 1192                                                      
CONECT 1194 1191 1195                                                 
CONECT 1195 1196 1194                                                 
CONECT 1196 1195                                                      
CONECT 1197 1192 1198 1199                                            
CONECT 1198 1197                                                      
CONECT 1199 1197 1202 1200                                            
CONECT 1200 1199 1201 1205                                            
CONECT 1201 1200                                                      
CONECT 1202 1199 1203                                                 
CONECT 1203 1202 1204                                                 
CONECT 1204 1203                                                      
CONECT 1205 1200 1206 1207                                            
CONECT 1206 1205                                                      
CONECT 1207 1205 1210 1208                                            
CONECT 1208 1207 1209 1213                                            
CONECT 1209 1208                                                      
CONECT 1210 1207 1211                                                 
CONECT 1211 1210 1212                                                 
CONECT 1212 1211                                                      
CONECT 1213 1208 1214 1215                                            
CONECT 1214 1213                                                      
CONECT 1215 1213 1218 1216                                            
CONECT 1216 1215 1217 1227                                            
CONECT 1217 1216                                                      
CONECT 1218 1219 1215                                                 
CONECT 1219 1221 1218 1220                                            
CONECT 1220 1219 1222                                                 
CONECT 1221 1223 1219                                                 
CONECT 1222 1224 1220                                                 
CONECT 1223 1221 1224                                                 
CONECT 1224 1223 1225 1222                                            
CONECT 1225 1224 1226                                                 
CONECT 1226 1225                                                      
CONECT 1227 1216 1228 1229                                            
CONECT 1228 1227                                                      
CONECT 1229 1227 1230 1232                                            
CONECT 1230 1229 1231 1235                                            
CONECT 1231 1230                                                      
CONECT 1232 1229 1234 1233                                            
CONECT 1233 1232                                                      
CONECT 1234 1232                                                      
CONECT 1235 1230 1236 1237                                            
CONECT 1236 1235                                                      
CONECT 1237 1240 1235 1238                                            
CONECT 1238 1237 1239 1243                                            
CONECT 1239 1238                                                      
CONECT 1240 1241 1242 1237                                            
CONECT 1241 1240                                                      
CONECT 1242 1240                                                      
CONECT 1243 1238 1244 1245                                            
CONECT 1244 1243                                                      
CONECT 1245 1243 1246 1248                                            
CONECT 1246 1247 1252 1245                                            
CONECT 1247 1246                                                      
CONECT 1248 1245 1249                                                 
CONECT 1249 1250 1248 1251                                            
CONECT 1250 1249                                                      
CONECT 1251 1249                                                      
CONECT 1252 1254 1246 1253                                            
CONECT 1253 1252                                                      
CONECT 1254 1252 1257 1255                                            
CONECT 1255 1260 1254 1256                                            
CONECT 1256 1255                                                      
CONECT 1257 1254 1258 1259                                            
CONECT 1258 1257                                                      
CONECT 1259 1257                                                      
CONECT 1260 1266 1261 1255                                            
CONECT 1261 1264 1260 1262                                            
CONECT 1262 1261 1263 1267                                            
CONECT 1263 1262                                                      
CONECT 1264 1265 1261                                                 
CONECT 1265 1266 1264                                                 
CONECT 1266 1265 1260                                                 
CONECT 1267 1262 1268 1269                                            
CONECT 1268 1267                                                      
CONECT 1269 1270 1267 1272                                            
CONECT 1270 1271 1273 1269                                            
CONECT 1271 1270                                                      
CONECT 1272 1269                                                      
CONECT 1273 1275 1270 1274                                            
CONECT 1274 1273                                                      
CONECT 1275 1276 1273                                                 
CONECT 1276 1278 1277 1275                                            
CONECT 1277 1276                                                      
CONECT 1278 1280 1279 1276                                            
CONECT 1279 1278                                                      
CONECT 1280 1283 1281 1278                                            
CONECT 1281 1289 1280 1282                                            
CONECT 1282 1281                                                      
CONECT 1283 1284 1280                                                 
CONECT 1284 1285 1283 1286                                            
CONECT 1285 1284                                                      
CONECT 1286 1284 1287 1288                                            
CONECT 1287 1286                                                      
CONECT 1288 1286                                                      
CONECT 1289 1290 1291 1281                                            
CONECT 1290 1289                                                      
CONECT 1291 1292 1294 1289                                            
CONECT 1292 1293 1298 1291                                            
CONECT 1293 1292                                                      
CONECT 1294 1295 1297 1291                                            
CONECT 1295 1296 1294                                                 
CONECT 1296 1295                                                      
CONECT 1297 1294                                                      
CONECT 1298 1300 1292 1299                                            
CONECT 1299 1298                                                      
CONECT 1300 1301 1303 1298                                            
CONECT 1301 1302 1308 1300                                            
CONECT 1302 1301                                                      
CONECT 1303 1304 1300                                                 
CONECT 1304 1305 1303                                                 
CONECT 1305 1304 1306 1307                                            
CONECT 1306 1305                                                      
CONECT 1307 1305                                                      
CONECT 1308 1310 1301 1309                                            
CONECT 1309 1308                                                      
CONECT 1310 1311 1313 1308                                            
CONECT 1311 1312 1310 1314                                            
CONECT 1312 1311                                                      
CONECT 1313 1310                                                      
CONECT 1314 1311 1316 1315                                            
CONECT 1315 1314                                                      
CONECT 1316 1317 1314 1319                                            
CONECT 1317 1318 1316 1323                                            
CONECT 1318 1317                                                      
CONECT 1319 1316 1320                                                 
CONECT 1320 1321 1319 1322                                            
CONECT 1321 1320                                                      
CONECT 1322 1320                                                      
CONECT 1323 1317 1325 1324                                            
CONECT 1324 1323                                                      
CONECT 1325 1326 1323 1328                                            
CONECT 1326 1327 1332 1325                                            
CONECT 1327 1326                                                      
CONECT 1328 1325 1331 1329                                            
CONECT 1329 1328 1330                                                 
CONECT 1330 1329                                                      
CONECT 1331 1328                                                      
CONECT 1332 1334 1326 1333                                            
CONECT 1333 1332                                                      
CONECT 1334 1335 1337 1332                                            
CONECT 1335 1336 1349 1334                                            
CONECT 1336 1335                                                      
CONECT 1337 1338 1334                                                 
CONECT 1338 1339 1337                                                 
CONECT 1339 1338 1340                                                 
CONECT 1340 1341 1339 1342                                            
CONECT 1341 1340                                                      
CONECT 1342 1340 1346 1343                                            
CONECT 1343 1342 1344 1345                                            
CONECT 1344 1343                                                      
CONECT 1345 1343                                                      
CONECT 1346 1347 1342 1348                                            
CONECT 1347 1346                                                      
CONECT 1348 1346                                                      
CONECT 1349 1351 1335 1350                                            
CONECT 1350 1349                                                      
CONECT 1351 1352 1354 1349                                            
CONECT 1352 1353 1351 1358                                            
CONECT 1353 1352                                                      
CONECT 1354 1355 1351                                                 
CONECT 1355 1356 1354                                                 
CONECT 1356 1355 1357                                                 
CONECT 1357 1356                                                      
CONECT 1358 1352 1360 1359                                            
CONECT 1359 1358                                                      
CONECT 1360 1361 1358 1363                                            
CONECT 1361 1362 1360 1370                                            
CONECT 1362 1361                                                      
CONECT 1363 1360 1364                                                 
CONECT 1364 1365 1363 1366                                            
CONECT 1365 1367 1364                                                 
CONECT 1366 1364 1368                                                 
CONECT 1367 1365 1369                                                 
CONECT 1368 1369 1366                                                 
CONECT 1369 1367 1368                                                 
CONECT 1370 1361 1372 1371                                            
CONECT 1371 1370                                                      
CONECT 1372 1373 1370 1375                                            
CONECT 1373 1374 1378 1372                                            
CONECT 1374 1373                                                      
CONECT 1375 1372 1376 1377                                            
CONECT 1376 1375                                                      
CONECT 1377 1375                                                      
CONECT 1378 1380 1373 1379                                            
CONECT 1379 1378                                                      
CONECT 1380 1381 1383 1378                                            
CONECT 1381 1382 1387 1380                                            
CONECT 1382 1381                                                      
CONECT 1383 1380 1384                                                 
CONECT 1384 1383 1386 1385                                            
CONECT 1385 1384                                                      
CONECT 1386 1384                                                      
CONECT 1387 1389 1381 1388                                            
CONECT 1388 1387                                                      
CONECT 1389 1390 1392 1387                                            
CONECT 1390 1391 1389 1396                                            
CONECT 1391 1390                                                      
CONECT 1392 1395 1389 1393                                            
CONECT 1393 1392 1394                                                 
CONECT 1394 1393                                                      
CONECT 1395 1392                                                      
CONECT 1396 1390 1398 1397                                            
CONECT 1397 1396                                                      
CONECT 1398 1399 1396 1401                                            
CONECT 1399 1400 1398 1404                                            
CONECT 1400 1399                                                      
CONECT 1401 1398 1402 1403                                            
CONECT 1402 1401                                                      
CONECT 1403 1401                                                      
CONECT 1404 1399 1406 1405                                            
CONECT 1405 1404                                                      
CONECT 1406 1407 1404 1409                                            
CONECT 1407 1408 1412 1406                                            
CONECT 1408 1407                                                      
CONECT 1409 1406 1410 1411                                            
CONECT 1410 1409                                                      
CONECT 1411 1409                                                      
CONECT 1412 1414 1407 1413                                            
CONECT 1413 1412                                                      
CONECT 1414 1415 1417 1412                                            
CONECT 1415 1416 1419 1414                                            
CONECT 1416 1415                                                      
CONECT 1417 1414 1418                                                 
CONECT 1418 1417                                                      
CONECT 1419 1421 1415 1420                                            
CONECT 1420 1419                                                      
CONECT 1421 1422 1424 1419                                            
CONECT 1422 1423 1421 1427                                            
CONECT 1423 1422                                                      
CONECT 1424 1421 1425                                                 
CONECT 1425 1424 1426                                                 
CONECT 1426 1425                                                      
CONECT 1427 1422 1429 1428                                            
CONECT 1428 1427                                                      
CONECT 1429 1430 1427 1432                                            
CONECT 1430 1431 1438 1429                                            
CONECT 1431 1430                                                      
CONECT 1432 1429 1433                                                 
CONECT 1433 1432 1434 1435                                            
CONECT 1434 1433                                                      
CONECT 1435 1433 1436 1437                                            
CONECT 1436 1435                                                      
CONECT 1437 1435                                                      
CONECT 1438 1440 1430 1439                                            
CONECT 1439 1438                                                      
CONECT 1440 1441 1443 1438                                            
CONECT 1441 1442 1447 1440                                            
CONECT 1442 1441                                                      
CONECT 1443 1440 1444                                                 
CONECT 1444 1443 1446 1445                                            
CONECT 1445 1444                                                      
CONECT 1446 1444                                                      
CONECT 1447 1449 1441 1448                                            
CONECT 1448 1447                                                      
CONECT 1449 1450 1452 1447                                            
CONECT 1450 1451 1449 1459                                            
CONECT 1451 1450                                                      
CONECT 1452 1453 1449                                                 
CONECT 1453 1454 1452                                                 
CONECT 1454 1456 1453 1455                                            
CONECT 1455 1454                                                      
CONECT 1456 1457 1458 1454                                            
CONECT 1457 1456                                                      
CONECT 1458 1456                                                      
CONECT 1459 1450 1461 1460                                            
CONECT 1460 1459                                                      
CONECT 1461 1462 1459 1464                                            
CONECT 1462 1463 1461 1470                                            
CONECT 1463 1462                                                      
CONECT 1464 1461 1465                                                 
CONECT 1465 1466 1464 1467                                            
CONECT 1466 1465                                                      
CONECT 1467 1465 1468 1469                                            
CONECT 1468 1467                                                      
CONECT 1469 1467                                                      
CONECT 1470 1462 1472 1471                                            
CONECT 1471 1470                                                      
CONECT 1472 1473 1470 1475                                            
CONECT 1473 1474 1479 1472                                            
CONECT 1474 1473                                                      
CONECT 1475 1472 1476                                                 
CONECT 1476 1475 1477 1478                                            
CONECT 1477 1476                                                      
CONECT 1478 1476                                                      
CONECT 1479 1481 1473 1480                                            
CONECT 1480 1479                                                      
CONECT 1481 1482 1484 1479                                            
CONECT 1482 1483 1485 1481                                            
CONECT 1483 1482                                                      
CONECT 1484 1481                                                      
CONECT 1485 1487 1482 1486                                            
CONECT 1486 1485                                                      
CONECT 1487 1488 1490 1485                                            
CONECT 1488 1489 1487 1493                                            
CONECT 1489 1488                                                      
CONECT 1490 1491 1487 1492                                            
CONECT 1491 1490                                                      
CONECT 1492 1490                                                      
CONECT 1493 1488 1495 1494                                            
CONECT 1494 1493                                                      
CONECT 1495 1496 1493 1498                                            
CONECT 1496 1497 1495 1501                                            
CONECT 1497 1496                                                      
CONECT 1498 1495 1500 1499                                            
CONECT 1499 1498                                                      
CONECT 1500 1498                                                      
CONECT 1501 1496 1503 1502                                            
CONECT 1502 1501                                                      
CONECT 1503 1504 1501 1506                                            
CONECT 1504 1509 1505 1503                                            
CONECT 1505 1504                                                      
CONECT 1506 1503 1507                                                 
CONECT 1507 1506 1508                                                 
CONECT 1508 1507                                                      
CONECT 1509 1511 1510 1504                                            
CONECT 1510 1509                                                      
CONECT 1511 1512 1514 1509                                            
CONECT 1512 1513 1518 1511                                            
CONECT 1513 1512                                                      
CONECT 1514 1517 1511 1515                                            
CONECT 1515 1514 1516                                                 
CONECT 1516 1515                                                      
CONECT 1517 1514                                                      
CONECT 1518 1520 1512 1519                                            
CONECT 1519 1518                                                      
CONECT 1520 1521 1523 1518                                            
CONECT 1521 1524 1522 1520                                            
CONECT 1522 1521                                                      
CONECT 1523 1520                                                      
CONECT 1524 1526 1525 1521                                            
CONECT 1525 1524                                                      
CONECT 1526 1529 1527 1524                                            
CONECT 1527 1528 1526                                                 
CONECT 1528 1527                                                      
CONECT 1529 1526                                                      
CONECT 1530 1535 1533 1531 1536                                       
CONECT 1530                                                           
CONECT 1531 1530 1532 1534                                            
CONECT 1532 1533 1537 1531                                            
CONECT 1533 1530 1532                                                 
CONECT 1534 1531 1538                                                 
CONECT 1535 1530                                                      
CONECT 1536 1530                                                      
CONECT 1537 1542 1532 1539                                            
CONECT 1538 1540 1534                                                 
CONECT 1539 1537 1541                                                 
CONECT 1540 1544 1538 1543                                            
CONECT 1541 1539 1543                                                 
CONECT 1542 1537                                                      
CONECT 1543 1541 1540                                                 
CONECT 1544 1540                                                      
MASTER        0    0    0    0    0    0    0    0 1544    0 1544    0
END
