# Supplementary material for: A hypothesis on the capacity of plant odorant-binding proteins to bind volatile isoprenoids based on in silico evidences
Source: eLife. 2021 Jun 23;10:e66741. doi: 10.7554/eLife.66741 (PMC8221805; doi:10.7554/eLife.66741)
Supplement: Source data 4. — Related to Figure 1—figure supplement 1. [file elife-66741-data4.zip › FT_betacaryophyllene.pdb]

REMARK   4 XXXX COMPLIES WITH FORMAT V. 2.0
COMPND    C:\Users\Deborah\Desktop\OBP\ARABIDOPSIS\flowering locus\betaCario\run88.pdbqt 
AUTHOR    GENERATED BY OPEN BABEL 2.3.1
ATOM      1  N   ARG A   6      54.205  11.388  56.124  1.00  0.00           N  
ATOM      2  HN1 ARG A   6      54.981  11.772  56.663  1.00  0.00           H  
ATOM      3  HN2 ARG A   6      53.402  11.191  56.722  1.00  0.00           H  
ATOM      4  HN3 ARG A   6      53.788  12.097  55.521  1.00  0.00           H  
ATOM      5  CA  ARG A   6      54.608  10.170  55.335  1.00  0.00           C  
ATOM      6  C   ARG A   6      55.808  10.418  54.415  1.00  0.00           C  
ATOM      7  O   ARG A   6      55.683  10.337  53.204  1.00  0.00           O  
ATOM      8  CB  ARG A   6      53.433   9.589  54.520  1.00  0.00           C  
ATOM      9  N   ASP A   7      56.963  10.687  55.005  1.00  0.00           N  
ATOM     10  HN  ASP A   7      56.996  10.703  56.024  1.00  0.00           H  
ATOM     11  CA  ASP A   7      58.196  10.963  54.262  1.00  0.00           C  
ATOM     12  C   ASP A   7      59.347  10.037  54.733  1.00  0.00           C  
ATOM     13  O   ASP A   7      59.192   9.344  55.729  1.00  0.00           O  
ATOM     14  CB  ASP A   7      58.528  12.468  54.364  1.00  0.00           C  
ATOM     15  CG  ASP A   7      59.448  12.796  55.532  1.00  0.00           C  
ATOM     16  OD1 ASP A   7      58.963  12.759  56.685  1.00  0.00           O  
ATOM     17  OD2 ASP A   7      60.659  13.095  55.366  1.00  0.00           O  
ATOM     18  N   PRO A   8      60.486  10.007  54.029  1.00  0.00           N  
ATOM     19  CA  PRO A   8      61.511   8.962  54.256  1.00  0.00           C  
ATOM     20  C   PRO A   8      62.079   8.771  55.668  1.00  0.00           C  
ATOM     21  O   PRO A   8      62.552   7.671  55.939  1.00  0.00           O  
ATOM     22  CB  PRO A   8      62.635   9.356  53.283  1.00  0.00           C  
ATOM     23  CG  PRO A   8      61.968  10.213  52.248  1.00  0.00           C  
ATOM     24  CD  PRO A   8      60.889  10.951  52.976  1.00  0.00           C  
ATOM     25  N   LEU A   9      62.061   9.789  56.531  1.00  0.00           N  
ATOM     26  HN  LEU A   9      61.658  10.683  56.251  1.00  0.00           H  
ATOM     27  CA  LEU A   9      62.618   9.632  57.883  1.00  0.00           C  
ATOM     28  C   LEU A   9      61.606   9.004  58.830  1.00  0.00           C  
ATOM     29  O   LEU A   9      61.971   8.411  59.861  1.00  0.00           O  
ATOM     30  CB  LEU A   9      63.094  10.973  58.438  1.00  0.00           C  
ATOM     31  CG  LEU A   9      64.360  11.573  57.812  1.00  0.00           C  
ATOM     32  CD1 LEU A   9      64.542  13.034  58.259  1.00  0.00           C  
ATOM     33  CD2 LEU A   9      65.565  10.744  58.176  1.00  0.00           C  
ATOM     34  N   ILE A  10      60.337   9.132  58.444  1.00  0.00           N  
ATOM     35  HN  ILE A  10      60.141   9.656  57.591  1.00  0.00           H  
ATOM     36  CA  ILE A  10      59.213   8.561  59.179  1.00  0.00           C  
ATOM     37  C   ILE A  10      58.971   7.102  58.766  1.00  0.00           C  
ATOM     38  O   ILE A  10      58.835   6.230  59.629  1.00  0.00           O  
ATOM     39  CB  ILE A  10      57.950   9.477  59.013  1.00  0.00           C  
ATOM     40  CG1 ILE A  10      58.099  10.719  59.913  1.00  0.00           C  
ATOM     41  CG2 ILE A  10      56.628   8.729  59.299  1.00  0.00           C  
ATOM     42  CD1 ILE A  10      57.199  11.916  59.507  1.00  0.00           C  
ATOM     43  N   VAL A  11      58.947   6.850  57.458  1.00  0.00           N  
ATOM     44  HN  VAL A  11      59.091   7.627  56.813  1.00  0.00           H  
ATOM     45  CA  VAL A  11      58.724   5.513  56.898  1.00  0.00           C  
ATOM     46  C   VAL A  11      59.803   4.531  57.341  1.00  0.00           C  
ATOM     47  O   VAL A  11      59.524   3.378  57.619  1.00  0.00           O  
ATOM     48  CB  VAL A  11      58.625   5.547  55.338  1.00  0.00           C  
ATOM     49  CG1 VAL A  11      58.521   4.132  54.757  1.00  0.00           C  
ATOM     50  CG2 VAL A  11      57.426   6.372  54.899  1.00  0.00           C  
ATOM     51  N   SER A  12      61.033   5.008  57.410  1.00  0.00           N  
ATOM     52  HN  SER A  12      61.203   5.980  57.153  1.00  0.00           H  
ATOM     53  CA  SER A  12      62.150   4.186  57.841  1.00  0.00           C  
ATOM     54  C   SER A  12      62.244   4.141  59.365  1.00  0.00           C  
ATOM     55  O   SER A  12      63.100   3.444  59.923  1.00  0.00           O  
ATOM     56  CB  SER A  12      63.444   4.777  57.295  1.00  0.00           C  
ATOM     57  OG  SER A  12      63.675   6.051  57.905  1.00  0.00           O  
ATOM     58  HG  SER A  12      64.482   6.419  57.565  1.00  0.00           H  
ATOM     59  N   ARG A  13      61.370   4.905  60.026  1.00  0.00           N  
ATOM     60  HN  ARG A  13      60.689   5.439  59.486  1.00  0.00           H  
ATOM     61  CA  ARG A  13      61.339   5.015  61.492  1.00  0.00           C  
ATOM     62  C   ARG A  13      62.608   5.653  62.100  1.00  0.00           C  
ATOM     63  O   ARG A  13      62.913   5.413  63.259  1.00  0.00           O  
ATOM     64  CB  ARG A  13      61.083   3.642  62.141  1.00  0.00           C  
ATOM     65  CG  ARG A  13      59.941   2.858  61.515  1.00  0.00           C  
ATOM     66  CD  ARG A  13      59.549   1.612  62.307  1.00  0.00           C  
ATOM     67  NE  ARG A  13      58.100   1.520  62.482  1.00  0.00           N  
ATOM     68  HE  ARG A  13      57.683   2.038  63.255  1.00  0.00           H  
ATOM     69  CZ  ARG A  13      57.284   0.808  61.704  1.00  0.00           C  
ATOM     70  NH1 ARG A  13      57.756   0.104  60.682  1.00  0.00           N  
ATOM     71 1HH1 ARG A  13      58.758   0.104  60.492  1.00  0.00           H  
ATOM     72 2HH1 ARG A  13      57.132  -0.441  60.087  1.00  0.00           H  
ATOM     73  NH2 ARG A  13      55.982   0.808  61.951  1.00  0.00           N  
ATOM     74 1HH2 ARG A  13      55.619   1.349  62.736  1.00  0.00           H  
ATOM     75 2HH2 ARG A  13      55.358   0.263  61.356  1.00  0.00           H  
ATOM     76  N   VAL A  14      63.339   6.454  61.324  1.00  0.00           N  
ATOM     77  HN  VAL A  14      63.109   6.552  60.335  1.00  0.00           H  
ATOM     78  CA  VAL A  14      64.475   7.196  61.888  1.00  0.00           C  
ATOM     79  C   VAL A  14      63.864   8.214  62.843  1.00  0.00           C  
ATOM     80  O   VAL A  14      64.272   8.320  63.997  1.00  0.00           O  
ATOM     81  CB  VAL A  14      65.350   7.825  60.793  1.00  0.00           C  
ATOM     82  CG1 VAL A  14      66.308   8.850  61.394  1.00  0.00           C  
ATOM     83  CG2 VAL A  14      66.129   6.739  60.055  1.00  0.00           C  
ATOM     84  N   VAL A  15      62.874   8.952  62.349  1.00  0.00           N  
ATOM     85  HN  VAL A  15      62.704   8.970  61.343  1.00  0.00           H  
ATOM     86  CA  VAL A  15      62.029   9.738  63.249  1.00  0.00           C  
ATOM     87  C   VAL A  15      61.132   8.660  63.847  1.00  0.00           C  
ATOM     88  O   VAL A  15      60.266   8.098  63.165  1.00  0.00           O  
ATOM     89  CB  VAL A  15      61.192  10.807  62.527  1.00  0.00           C  
ATOM     90  CG1 VAL A  15      60.109  11.351  63.452  1.00  0.00           C  
ATOM     91  CG2 VAL A  15      62.086  11.946  62.035  1.00  0.00           C  
ATOM     92  N   GLY A  16      61.375   8.355  65.113  1.00  0.00           N  
ATOM     93  HN  GLY A  16      62.115   8.864  65.596  1.00  0.00           H  
ATOM     94  CA  GLY A  16      60.654   7.346  65.847  1.00  0.00           C  
ATOM     95  C   GLY A  16      61.674   6.651  66.744  1.00  0.00           C  
ATOM     96  O   GLY A  16      61.766   6.919  67.935  1.00  0.00           O  
ATOM     97  N   ASP A  17      62.458   5.760  66.145  1.00  0.00           N  
ATOM     98  HN  ASP A  17      62.339   5.610  65.143  1.00  0.00           H  
ATOM     99  CA  ASP A  17      63.477   4.987  66.840  1.00  0.00           C  
ATOM    100  C   ASP A  17      64.577   5.883  67.377  1.00  0.00           C  
ATOM    101  O   ASP A  17      65.023   5.683  68.516  1.00  0.00           O  
ATOM    102  CB  ASP A  17      64.117   3.962  65.890  1.00  0.00           C  
ATOM    103  CG  ASP A  17      63.146   2.895  65.430  1.00  0.00           C  
ATOM    104  OD1 ASP A  17      62.017   2.849  65.989  1.00  0.00           O  
ATOM    105  OD2 ASP A  17      63.441   2.057  64.524  1.00  0.00           O  
ATOM    106  N   VAL A  18      65.021   6.847  66.550  1.00  0.00           N  
ATOM    107  HN  VAL A  18      64.570   6.959  65.642  1.00  0.00           H  
ATOM    108  CA  VAL A  18      66.126   7.742  66.900  1.00  0.00           C  
ATOM    109  C   VAL A  18      65.721   9.174  67.279  1.00  0.00           C  
ATOM    110  O   VAL A  18      66.182   9.708  68.298  1.00  0.00           O  
ATOM    111  CB  VAL A  18      67.101   7.871  65.754  1.00  0.00           C  
ATOM    112  CG1 VAL A  18      68.298   8.683  66.196  1.00  0.00           C  
ATOM    113  CG2 VAL A  18      67.526   6.507  65.236  1.00  0.00           C  
ATOM    114  N   LEU A  19      64.869   9.787  66.454  1.00  0.00           N  
ATOM    115  HN  LEU A  19      64.415   9.241  65.722  1.00  0.00           H  
ATOM    116  CA  LEU A  19      64.569  11.187  66.561  1.00  0.00           C  
ATOM    117  C   LEU A  19      63.115  11.441  66.789  1.00  0.00           C  
ATOM    118  O   LEU A  19      62.271  10.652  66.414  1.00  0.00           O  
ATOM    119  CB  LEU A  19      64.971  11.883  65.274  1.00  0.00           C  
ATOM    120  CG  LEU A  19      66.452  11.826  64.895  1.00  0.00           C  
ATOM    121  CD1 LEU A  19      66.662  12.352  63.472  1.00  0.00           C  
ATOM    122  CD2 LEU A  19      67.271  12.625  65.924  1.00  0.00           C  
ATOM    123  N   ASP A  20      62.834  12.573  67.423  1.00  0.00           N  
ATOM    124  HN  ASP A  20      63.601  13.096  67.845  1.00  0.00           H  
ATOM    125  CA  ASP A  20      61.498  13.099  67.544  1.00  0.00           C  
ATOM    126  C   ASP A  20      61.166  13.820  66.226  1.00  0.00           C  
ATOM    127  O   ASP A  20      62.088  14.106  65.456  1.00  0.00           O  
ATOM    128  CB  ASP A  20      61.490  14.113  68.683  1.00  0.00           C  
ATOM    129  CG  ASP A  20      61.287  13.470  70.035  1.00  0.00           C  
ATOM    130  OD1 ASP A  20      60.938  12.261  70.078  1.00  0.00           O  
ATOM    131  OD2 ASP A  20      61.437  14.102  71.118  1.00  0.00           O  
ATOM    132  N   PRO A  21      59.878  14.095  65.964  1.00  0.00           N  
ATOM    133  CA  PRO A  21      59.465  14.943  64.829  1.00  0.00           C  
ATOM    134  C   PRO A  21      60.156  16.326  64.788  1.00  0.00           C  
ATOM    135  O   PRO A  21      60.255  17.026  65.810  1.00  0.00           O  
ATOM    136  CB  PRO A  21      57.963  15.144  65.071  1.00  0.00           C  
ATOM    137  CG  PRO A  21      57.554  14.011  65.900  1.00  0.00           C  
ATOM    138  CD  PRO A  21      58.723  13.577  66.712  1.00  0.00           C  
ATOM    139  N   PHE A  22      60.632  16.718  63.613  1.00  0.00           N  
ATOM    140  HN  PHE A  22      60.528  16.115  62.797  1.00  0.00           H  
ATOM    141  CA  PHE A  22      61.304  18.007  63.480  1.00  0.00           C  
ATOM    142  C   PHE A  22      61.140  18.586  62.074  1.00  0.00           C  
ATOM    143  O   PHE A  22      60.730  17.890  61.157  1.00  0.00           O  
ATOM    144  CB  PHE A  22      62.778  17.890  63.866  1.00  0.00           C  
ATOM    145  CG  PHE A  22      63.591  17.134  62.882  1.00  0.00           C  
ATOM    146  CD1 PHE A  22      63.524  15.758  62.828  1.00  0.00           C  
ATOM    147  CD2 PHE A  22      64.415  17.806  61.982  1.00  0.00           C  
ATOM    148  CE1 PHE A  22      64.264  15.047  61.900  1.00  0.00           C  
ATOM    149  CE2 PHE A  22      65.168  17.096  61.039  1.00  0.00           C  
ATOM    150  CZ  PHE A  22      65.094  15.713  61.003  1.00  0.00           C  
ATOM    151  N   ASN A  23      61.399  19.875  61.909  1.00  0.00           N  
ATOM    152  HN  ASN A  23      61.650  20.447  62.715  1.00  0.00           H  
ATOM    153  CA  ASN A  23      61.329  20.480  60.590  1.00  0.00           C  
ATOM    154  C   ASN A  23      62.755  20.698  60.099  1.00  0.00           C  
ATOM    155  O   ASN A  23      63.516  21.428  60.726  1.00  0.00           O  
ATOM    156  CB  ASN A  23      60.532  21.788  60.635  1.00  0.00           C  
ATOM    157  CG  ASN A  23      60.080  22.261  59.235  1.00  0.00           C  
ATOM    158  OD1 ASN A  23      59.991  21.470  58.274  1.00  0.00           O  
ATOM    159  ND2 ASN A  23      59.801  23.559  59.117  1.00  0.00           N  
ATOM    160 1HD2 ASN A  23      59.874  24.206  59.903  1.00  0.00           H  
ATOM    161 2HD2 ASN A  23      59.503  23.871  58.193  1.00  0.00           H  
ATOM    162  N   ARG A  24      63.137  20.002  59.029  1.00  0.00           N  
ATOM    163  HN  ARG A  24      62.489  19.322  58.631  1.00  0.00           H  
ATOM    164  CA  ARG A  24      64.452  20.173  58.400  1.00  0.00           C  
ATOM    165  C   ARG A  24      64.578  21.638  58.091  1.00  0.00           C  
ATOM    166  O   ARG A  24      63.639  22.211  57.530  1.00  0.00           O  
ATOM    167  CB  ARG A  24      64.492  19.456  57.053  1.00  0.00           C  
ATOM    168  CG  ARG A  24      64.594  17.972  57.097  1.00  0.00           C  
ATOM    169  CD  ARG A  24      64.566  17.412  55.704  1.00  0.00           C  
ATOM    170  NE  ARG A  24      64.417  15.965  55.663  1.00  0.00           N  
ATOM    171  HE  ARG A  24      65.216  15.394  55.939  1.00  0.00           H  
ATOM    172  CZ  ARG A  24      63.311  15.343  55.290  1.00  0.00           C  
ATOM    173  NH1 ARG A  24      62.240  16.042  54.926  1.00  0.00           N  
ATOM    174 1HH1 ARG A  24      62.264  17.062  54.932  1.00  0.00           H  
ATOM    175 2HH1 ARG A  24      61.387  15.562  54.638  1.00  0.00           H  
ATOM    176  NH2 ARG A  24      63.280  14.015  55.282  1.00  0.00           N  
ATOM    177 1HH2 ARG A  24      64.102  13.479  55.561  1.00  0.00           H  
ATOM    178 2HH2 ARG A  24      62.427  13.535  54.994  1.00  0.00           H  
ATOM    179  N   SER A  25      65.707  22.255  58.425  1.00  0.00           N  
ATOM    180  HN  SER A  25      66.461  21.749  58.889  1.00  0.00           H  
ATOM    181  CA  SER A  25      65.843  23.673  58.112  1.00  0.00           C  
ATOM    182  C   SER A  25      67.161  24.072  57.448  1.00  0.00           C  
ATOM    183  O   SER A  25      67.199  25.063  56.706  1.00  0.00           O  
ATOM    184  CB  SER A  25      65.550  24.544  59.343  1.00  0.00           C  
ATOM    185  OG  SER A  25      66.393  24.202  60.434  1.00  0.00           O  
ATOM    186  HG  SER A  25      66.212  24.741  61.195  1.00  0.00           H  
ATOM    187  N   ILE A  26      68.241  23.339  57.730  1.00  0.00           N  
ATOM    188  HN  ILE A  26      68.172  22.546  58.368  1.00  0.00           H  
ATOM    189  CA  ILE A  26      69.516  23.679  57.121  1.00  0.00           C  
ATOM    190  C   ILE A  26      70.222  22.539  56.395  1.00  0.00           C  
ATOM    191  O   ILE A  26      70.046  21.357  56.695  1.00  0.00           O  
ATOM    192  CB  ILE A  26      70.469  24.442  58.075  1.00  0.00           C  
ATOM    193  CG1 ILE A  26      71.176  23.495  59.025  1.00  0.00           C  
ATOM    194  CG2 ILE A  26      69.765  25.615  58.787  1.00  0.00           C  
ATOM    195  CD1 ILE A  26      72.472  24.076  59.485  1.00  0.00           C  
ATOM    196  N   THR A  27      71.008  22.934  55.405  1.00  0.00           N  
ATOM    197  HN  THR A  27      71.155  23.933  55.263  1.00  0.00           H  
ATOM    198  CA  THR A  27      71.669  21.997  54.514  1.00  0.00           C  
ATOM    199  C   THR A  27      72.484  20.976  55.259  1.00  0.00           C  
ATOM    200  O   THR A  27      73.212  21.314  56.196  1.00  0.00           O  
ATOM    201  CB  THR A  27      72.597  22.737  53.566  1.00  0.00           C  
ATOM    202  OG1 THR A  27      71.832  23.541  52.686  1.00  0.00           O  
ATOM    203  HG1 THR A  27      72.412  24.004  52.093  1.00  0.00           H  
ATOM    204  CG2 THR A  27      73.266  21.770  52.620  1.00  0.00           C  
ATOM    205  N   LEU A  28      72.367  19.722  54.841  1.00  0.00           N  
ATOM    206  HN  LEU A  28      71.630  19.490  54.175  1.00  0.00           H  
ATOM    207  CA  LEU A  28      73.265  18.659  55.308  1.00  0.00           C  
ATOM    208  C   LEU A  28      73.603  17.792  54.107  1.00  0.00           C  
ATOM    209  O   LEU A  28      72.745  17.068  53.592  1.00  0.00           O  
ATOM    210  CB  LEU A  28      72.610  17.805  56.399  1.00  0.00           C  
ATOM    211  CG  LEU A  28      73.439  16.635  56.943  1.00  0.00           C  
ATOM    212  CD1 LEU A  28      74.802  17.104  57.505  1.00  0.00           C  
ATOM    213  CD2 LEU A  28      72.641  15.900  57.997  1.00  0.00           C  
ATOM    214  N   LYS A  29      74.838  17.891  53.633  1.00  0.00           N  
ATOM    215  HN  LYS A  29      75.499  18.525  54.081  1.00  0.00           H  
ATOM    216  CA  LYS A  29      75.266  17.101  52.474  1.00  0.00           C  
ATOM    217  C   LYS A  29      76.385  16.156  52.880  1.00  0.00           C  
ATOM    218  O   LYS A  29      77.455  16.578  53.345  1.00  0.00           O  
ATOM    219  CB  LYS A  29      75.675  17.984  51.283  1.00  0.00           C  
ATOM    220  CG  LYS A  29      74.499  18.741  50.654  1.00  0.00           C  
ATOM    221  CD  LYS A  29      73.906  18.050  49.408  1.00  0.00           C  
ATOM    222  CE  LYS A  29      72.354  17.996  49.421  1.00  0.00           C  
ATOM    223  NZ  LYS A  29      71.770  18.352  48.079  1.00  0.00           N  
ATOM    224  HZ1 LYS A  29      70.751  18.317  48.088  1.00  0.00           H  
ATOM    225  HZ2 LYS A  29      72.156  17.765  47.339  1.00  0.00           H  
ATOM    226  HZ3 LYS A  29      72.107  19.259  47.756  1.00  0.00           H  
ATOM    227  N   VAL A  30      76.116  14.870  52.737  1.00  0.00           N  
ATOM    228  HN  VAL A  30      75.210  14.584  52.366  1.00  0.00           H  
ATOM    229  CA  VAL A  30      77.091  13.858  53.100  1.00  0.00           C  
ATOM    230  C   VAL A  30      77.481  13.145  51.825  1.00  0.00           C  
ATOM    231  O   VAL A  30      76.620  12.624  51.138  1.00  0.00           O  
ATOM    232  CB  VAL A  30      76.509  12.845  54.128  1.00  0.00           C  
ATOM    233  CG1 VAL A  30      77.549  11.821  54.498  1.00  0.00           C  
ATOM    234  CG2 VAL A  30      75.960  13.552  55.381  1.00  0.00           C  
ATOM    235  N   THR A  31      78.777  13.134  51.517  1.00  0.00           N  
ATOM    236  HN  THR A  31      79.434  13.562  52.169  1.00  0.00           H  
ATOM    237  CA  THR A  31      79.303  12.539  50.290  1.00  0.00           C  
ATOM    238  C   THR A  31      80.468  11.588  50.526  1.00  0.00           C  
ATOM    239  O   THR A  31      81.481  11.969  51.095  1.00  0.00           O  
ATOM    240  CB  THR A  31      79.785  13.639  49.352  1.00  0.00           C  
ATOM    241  OG1 THR A  31      78.733  14.585  49.195  1.00  0.00           O  
ATOM    242  HG1 THR A  31      79.033  15.271  48.610  1.00  0.00           H  
ATOM    243  CG2 THR A  31      80.031  13.099  47.936  1.00  0.00           C  
ATOM    244  N   TYR A  32      80.324  10.361  50.032  1.00  0.00           N  
ATOM    245  HN  TYR A  32      79.433  10.110  49.603  1.00  0.00           H  
ATOM    246  CA  TYR A  32      81.380   9.363  50.076  1.00  0.00           C  
ATOM    247  C   TYR A  32      81.915   9.257  48.670  1.00  0.00           C  
ATOM    248  O   TYR A  32      81.217   8.772  47.777  1.00  0.00           O  
ATOM    249  CB  TYR A  32      80.809   8.025  50.471  1.00  0.00           C  
ATOM    250  CG  TYR A  32      80.533   7.818  51.932  1.00  0.00           C  
ATOM    251  CD1 TYR A  32      81.550   7.412  52.805  1.00  0.00           C  
ATOM    252  CD2 TYR A  32      79.233   7.967  52.450  1.00  0.00           C  
ATOM    253  CE1 TYR A  32      81.290   7.177  54.147  1.00  0.00           C  
ATOM    254  CE2 TYR A  32      78.964   7.728  53.801  1.00  0.00           C  
ATOM    255  CZ  TYR A  32      79.995   7.330  54.635  1.00  0.00           C  
ATOM    256  OH  TYR A  32      79.733   7.080  55.966  1.00  0.00           O  
ATOM    257  HH  TYR A  32      80.440   6.807  56.538  1.00  0.00           H  
ATOM    258  N   GLY A  33      83.151   9.704  48.467  1.00  0.00           N  
ATOM    259  HN  GLY A  33      83.704  10.015  49.266  1.00  0.00           H  
ATOM    260  CA  GLY A  33      83.736   9.761  47.137  1.00  0.00           C  
ATOM    261  C   GLY A  33      82.879  10.631  46.236  1.00  0.00           C  
ATOM    262  O   GLY A  33      82.748  11.824  46.475  1.00  0.00           O  
ATOM    263  N   GLN A  34      82.268  10.026  45.220  1.00  0.00           N  
ATOM    264  HN  GLN A  34      82.426   9.031  45.063  1.00  0.00           H  
ATOM    265  CA  GLN A  34      81.372  10.763  44.321  1.00  0.00           C  
ATOM    266  C   GLN A  34      79.868  10.535  44.578  1.00  0.00           C  
ATOM    267  O   GLN A  34      79.034  11.113  43.872  1.00  0.00           O  
ATOM    268  CB  GLN A  34      81.711  10.471  42.856  1.00  0.00           C  
ATOM    269  CG  GLN A  34      82.712  11.445  42.264  1.00  0.00           C  
ATOM    270  CD  GLN A  34      83.241  10.984  40.926  1.00  0.00           C  
ATOM    271  OE1 GLN A  34      82.712  11.361  39.882  1.00  0.00           O  
ATOM    272  NE2 GLN A  34      84.285  10.166  40.951  1.00  0.00           N  
ATOM    273 1HE2 GLN A  34      84.642   9.855  40.048  1.00  0.00           H  
ATOM    274 2HE2 GLN A  34      84.724   9.853  41.817  1.00  0.00           H  
ATOM    275  N   ARG A  35      79.532   9.719  45.583  1.00  0.00           N  
ATOM    276  HN  ARG A  35      80.273   9.327  46.164  1.00  0.00           H  
ATOM    277  CA  ARG A  35      78.142   9.366  45.883  1.00  0.00           C  
ATOM    278  C   ARG A  35      77.566  10.182  47.040  1.00  0.00           C  
ATOM    279  O   ARG A  35      77.999  10.059  48.191  1.00  0.00           O  
ATOM    280  CB  ARG A  35      77.998   7.868  46.213  1.00  0.00           C  
ATOM    281  CG  ARG A  35      78.858   6.911  45.392  1.00  0.00           C  
ATOM    282  CD  ARG A  35      78.092   5.708  44.823  1.00  0.00           C  
ATOM    283  NE  ARG A  35      78.970   4.774  44.112  1.00  0.00           N  
ATOM    284  HE  ARG A  35      79.863   4.543  44.547  1.00  0.00           H  
ATOM    285  CZ  ARG A  35      78.691   4.206  42.944  1.00  0.00           C  
ATOM    286  NH1 ARG A  35      77.552   4.471  42.317  1.00  0.00           N  
ATOM    287 1HH1 ARG A  35      77.338   4.035  41.420  1.00  0.00           H  
ATOM    288 2HH1 ARG A  35      76.882   5.117  42.735  1.00  0.00           H  
ATOM    289  NH2 ARG A  35      79.560   3.368  42.401  1.00  0.00           N  
ATOM    290 1HH2 ARG A  35      79.346   2.932  41.504  1.00  0.00           H  
ATOM    291 2HH2 ARG A  35      80.436   3.164  42.883  1.00  0.00           H  
ATOM    292  N   GLU A  36      76.568  10.996  46.716  1.00  0.00           N  
ATOM    293  HN  GLU A  36      76.310  11.089  45.733  1.00  0.00           H  
ATOM    294  CA  GLU A  36      75.827  11.762  47.710  1.00  0.00           C  
ATOM    295  C   GLU A  36      74.881  10.843  48.504  1.00  0.00           C  
ATOM    296  O   GLU A  36      74.100  10.095  47.919  1.00  0.00           O  
ATOM    297  CB  GLU A  36      75.036  12.882  47.014  1.00  0.00           C  
ATOM    298  CG  GLU A  36      74.773  14.117  47.863  1.00  0.00           C  
ATOM    299  CD  GLU A  36      73.755  15.044  47.228  1.00  0.00           C  
ATOM    300  OE1 GLU A  36      74.115  15.767  46.273  1.00  0.00           O  
ATOM    301  OE2 GLU A  36      72.591  15.043  47.680  1.00  0.00           O  
ATOM    302  N   VAL A  37      74.959  10.894  49.832  1.00  0.00           N  
ATOM    303  HN  VAL A  37      75.682  11.462  50.273  1.00  0.00           H  
ATOM    304  CA  VAL A  37      74.026  10.150  50.662  1.00  0.00           C  
ATOM    305  C   VAL A  37      72.643  10.784  50.498  1.00  0.00           C  
ATOM    306  O   VAL A  37      72.451  11.952  50.849  1.00  0.00           O  
ATOM    307  CB  VAL A  37      74.428  10.146  52.176  1.00  0.00           C  
ATOM    308  CG1 VAL A  37      73.338   9.525  53.039  1.00  0.00           C  
ATOM    309  CG2 VAL A  37      75.737   9.418  52.387  1.00  0.00           C  
ATOM    310  N   THR A  38      71.706  10.029  49.928  1.00  0.00           N  
ATOM    311  HN  THR A  38      71.979   9.143  49.502  1.00  0.00           H  
ATOM    312  CA  THR A  38      70.296  10.428  49.892  1.00  0.00           C  
ATOM    313  C   THR A  38      69.525   9.398  50.703  1.00  0.00           C  
ATOM    314  O   THR A  38      69.963   8.252  50.807  1.00  0.00           O  
ATOM    315  CB  THR A  38      69.777  10.549  48.438  1.00  0.00           C  
ATOM    316  OG1 THR A  38      69.905   9.289  47.769  1.00  0.00           O  
ATOM    317  HG1 THR A  38      69.587   9.363  46.877  1.00  0.00           H  
ATOM    318  CG2 THR A  38      70.684  11.470  47.633  1.00  0.00           C  
ATOM    319  N   ASN A  39      68.398   9.790  51.285  1.00  0.00           N  
ATOM    320  HN  ASN A  39      68.015  10.711  51.074  1.00  0.00           H  
ATOM    321  CA  ASN A  39      67.700   8.913  52.226  1.00  0.00           C  
ATOM    322  C   ASN A  39      67.364   7.532  51.722  1.00  0.00           C  
ATOM    323  O   ASN A  39      66.649   7.375  50.755  1.00  0.00           O  
ATOM    324  CB  ASN A  39      66.449   9.580  52.776  1.00  0.00           C  
ATOM    325  CG  ASN A  39      66.774  10.699  53.750  1.00  0.00           C  
ATOM    326  OD1 ASN A  39      66.132  11.736  53.731  1.00  0.00           O  
ATOM    327  ND2 ASN A  39      67.781  10.493  54.600  1.00  0.00           N  
ATOM    328 1HD2 ASN A  39      67.999  11.245  55.254  1.00  0.00           H  
ATOM    329 2HD2 ASN A  39      68.318   9.626  54.616  1.00  0.00           H  
ATOM    330  N   GLY A  40      67.892   6.511  52.384  1.00  0.00           N  
ATOM    331  HN  GLY A  40      68.541   6.685  53.151  1.00  0.00           H  
ATOM    332  CA  GLY A  40      67.550   5.147  52.022  1.00  0.00           C  
ATOM    333  C   GLY A  40      68.431   4.515  50.960  1.00  0.00           C  
ATOM    334  O   GLY A  40      68.164   3.388  50.546  1.00  0.00           O  
ATOM    335  N   LEU A  41      69.471   5.224  50.525  1.00  0.00           N  
ATOM    336  HN  LEU A  41      69.602   6.170  50.882  1.00  0.00           H  
ATOM    337  CA  LEU A  41      70.437   4.698  49.552  1.00  0.00           C  
ATOM    338  C   LEU A  41      71.182   3.497  50.137  1.00  0.00           C  
ATOM    339  O   LEU A  41      71.568   3.514  51.294  1.00  0.00           O  
ATOM    340  CB  LEU A  41      71.433   5.799  49.151  1.00  0.00           C  
ATOM    341  CG  LEU A  41      72.528   5.557  48.094  1.00  0.00           C  
ATOM    342  CD1 LEU A  41      71.958   5.476  46.667  1.00  0.00           C  
ATOM    343  CD2 LEU A  41      73.650   6.598  48.159  1.00  0.00           C  
ATOM    344  N   ASN A  42      71.364   2.448  49.345  1.00  0.00           N  
ATOM    345  HN  ASN A  42      70.959   2.456  48.409  1.00  0.00           H  
ATOM    346  CA  ASN A  42      72.128   1.286  49.778  1.00  0.00           C  
ATOM    347  C   ASN A  42      73.616   1.517  49.507  1.00  0.00           C  
ATOM    348  O   ASN A  42      74.031   1.744  48.372  1.00  0.00           O  
ATOM    349  CB  ASN A  42      71.634   0.018  49.069  1.00  0.00           C  
ATOM    350  CG  ASN A  42      70.238  -0.435  49.546  1.00  0.00           C  
ATOM    351  OD1 ASN A  42      69.803  -0.109  50.664  1.00  0.00           O  
ATOM    352  ND2 ASN A  42      69.537  -1.210  48.696  1.00  0.00           N  
ATOM    353 1HD2 ASN A  42      69.894  -1.477  47.779  1.00  0.00           H  
ATOM    354 2HD2 ASN A  42      68.614  -1.509  49.011  1.00  0.00           H  
ATOM    355  N   LEU A  43      74.421   1.498  50.562  1.00  0.00           N  
ATOM    356  HN  LEU A  43      74.016   1.398  51.493  1.00  0.00           H  
ATOM    357  CA  LEU A  43      75.873   1.617  50.427  1.00  0.00           C  
ATOM    358  C   LEU A  43      76.558   0.366  50.972  1.00  0.00           C  
ATOM    359  O   LEU A  43      76.175  -0.146  52.027  1.00  0.00           O  
ATOM    360  CB  LEU A  43      76.385   2.885  51.122  1.00  0.00           C  
ATOM    361  CG  LEU A  43      76.074   4.221  50.435  1.00  0.00           C  
ATOM    362  CD1 LEU A  43      76.503   5.393  51.301  1.00  0.00           C  
ATOM    363  CD2 LEU A  43      76.737   4.314  49.090  1.00  0.00           C  
ATOM    364  N   ARG A  44      77.545  -0.146  50.233  1.00  0.00           N  
ATOM    365  HN  ARG A  44      77.743   0.270  49.323  1.00  0.00           H  
ATOM    366  CA  ARG A  44      78.353  -1.280  50.678  1.00  0.00           C  
ATOM    367  C   ARG A  44      79.331  -0.814  51.745  1.00  0.00           C  
ATOM    368  O   ARG A  44      79.753   0.352  51.718  1.00  0.00           O  
ATOM    369  CB  ARG A  44      79.129  -1.867  49.509  1.00  0.00           C  
ATOM    370  CG  ARG A  44      78.288  -2.698  48.576  1.00  0.00           C  
ATOM    371  CD  ARG A  44      78.376  -2.267  47.134  1.00  0.00           C  
ATOM    372  NE  ARG A  44      79.304  -3.099  46.380  1.00  0.00           N  
ATOM    373  HE  ARG A  44      80.241  -3.237  46.760  1.00  0.00           H  
ATOM    374  CZ  ARG A  44      79.005  -3.689  45.228  1.00  0.00           C  
ATOM    375  NH1 ARG A  44      77.795  -3.541  44.691  1.00  0.00           N  
ATOM    376 1HH1 ARG A  44      77.095  -2.976  45.171  1.00  0.00           H  
ATOM    377 2HH1 ARG A  44      77.565  -3.994  43.806  1.00  0.00           H  
ATOM    378  NH2 ARG A  44      79.917  -4.425  44.603  1.00  0.00           N  
ATOM    379 1HH2 ARG A  44      80.844  -4.538  45.014  1.00  0.00           H  
ATOM    380 2HH2 ARG A  44      79.687  -4.878  43.718  1.00  0.00           H  
ATOM    381  N   PRO A  45      79.628  -1.668  52.727  1.00  0.00           N  
ATOM    382  CA  PRO A  45      80.687  -1.388  53.703  1.00  0.00           C  
ATOM    383  C   PRO A  45      82.013  -0.980  53.070  1.00  0.00           C  
ATOM    384  O   PRO A  45      82.722  -0.162  53.660  1.00  0.00           O  
ATOM    385  CB  PRO A  45      80.814  -2.708  54.462  1.00  0.00           C  
ATOM    386  CG  PRO A  45      79.438  -3.257  54.439  1.00  0.00           C  
ATOM    387  CD  PRO A  45      78.893  -2.898  53.076  1.00  0.00           C  
ATOM    388  N   SER A  46      82.328  -1.489  51.888  1.00  0.00           N  
ATOM    389  HN  SER A  46      81.697  -2.153  51.439  1.00  0.00           H  
ATOM    390  CA  SER A  46      83.570  -1.107  51.223  1.00  0.00           C  
ATOM    391  C   SER A  46      83.573   0.316  50.645  1.00  0.00           C  
ATOM    392  O   SER A  46      84.631   0.847  50.309  1.00  0.00           O  
ATOM    393  CB  SER A  46      83.955  -2.134  50.152  1.00  0.00           C  
ATOM    394  OG  SER A  46      82.954  -2.235  49.155  1.00  0.00           O  
ATOM    395  HG  SER A  46      83.193  -2.871  48.491  1.00  0.00           H  
ATOM    396  N   GLN A  47      82.401   0.931  50.537  1.00  0.00           N  
ATOM    397  HN  GLN A  47      81.557   0.441  50.832  1.00  0.00           H  
ATOM    398  CA  GLN A  47      82.283   2.286  50.009  1.00  0.00           C  
ATOM    399  C   GLN A  47      82.342   3.311  51.146  1.00  0.00           C  
ATOM    400  O   GLN A  47      82.566   4.503  50.925  1.00  0.00           O  
ATOM    401  CB  GLN A  47      80.966   2.429  49.214  1.00  0.00           C  
ATOM    402  CG  GLN A  47      80.904   1.567  47.935  1.00  0.00           C  
ATOM    403  CD  GLN A  47      79.568   1.667  47.193  1.00  0.00           C  
ATOM    404  OE1 GLN A  47      78.507   1.319  47.733  1.00  0.00           O  
ATOM    405  NE2 GLN A  47      79.623   2.129  45.951  1.00  0.00           N  
ATOM    406 1HE2 GLN A  47      80.496   2.415  45.507  1.00  0.00           H  
ATOM    407 2HE2 GLN A  47      78.733   2.196  45.457  1.00  0.00           H  
ATOM    408  N   VAL A  48      82.136   2.843  52.371  1.00  0.00           N  
ATOM    409  HN  VAL A  48      82.040   1.839  52.520  1.00  0.00           H  
ATOM    410  CA  VAL A  48      82.046   3.755  53.504  1.00  0.00           C  
ATOM    411  C   VAL A  48      83.199   3.577  54.486  1.00  0.00           C  
ATOM    412  O   VAL A  48      83.129   4.024  55.642  1.00  0.00           O  
ATOM    413  CB  VAL A  48      80.667   3.675  54.203  1.00  0.00           C  
ATOM    414  CG1 VAL A  48      79.555   4.091  53.219  1.00  0.00           C  
ATOM    415  CG2 VAL A  48      80.426   2.295  54.764  1.00  0.00           C  
ATOM    416  N   GLN A  49      84.259   2.937  53.995  1.00  0.00           N  
ATOM    417  HN  GLN A  49      84.219   2.604  53.032  1.00  0.00           H  
ATOM    418  CA  GLN A  49      85.479   2.687  54.767  1.00  0.00           C  
ATOM    419  C   GLN A  49      86.095   3.956  55.373  1.00  0.00           C  
ATOM    420  O   GLN A  49      86.583   3.935  56.497  1.00  0.00           O  
ATOM    421  CB  GLN A  49      86.515   1.977  53.896  1.00  0.00           C  
ATOM    422  CG  GLN A  49      86.361   0.502  53.928  1.00  0.00           C  
ATOM    423  CD  GLN A  49      87.558  -0.213  53.347  1.00  0.00           C  
ATOM    424  OE1 GLN A  49      88.541  -0.453  54.045  1.00  0.00           O  
ATOM    425  NE2 GLN A  49      87.485  -0.550  52.064  1.00  0.00           N  
ATOM    426 1HE2 GLN A  49      86.669  -0.351  51.485  1.00  0.00           H  
ATOM    427 2HE2 GLN A  49      88.293  -1.033  51.672  1.00  0.00           H  
ATOM    428  N   ASN A  50      86.074   5.049  54.622  1.00  0.00           N  
ATOM    429  HN  ASN A  50      85.697   5.008  53.675  1.00  0.00           H  
ATOM    430  CA  ASN A  50      86.583   6.295  55.140  1.00  0.00           C  
ATOM    431  C   ASN A  50      85.466   7.278  55.433  1.00  0.00           C  
ATOM    432  O   ASN A  50      84.334   7.107  54.954  1.00  0.00           O  
ATOM    433  CB  ASN A  50      87.624   6.875  54.201  1.00  0.00           C  
ATOM    434  CG  ASN A  50      88.857   6.018  54.136  1.00  0.00           C  
ATOM    435  OD1 ASN A  50      89.019   5.192  53.220  1.00  0.00           O  
ATOM    436  ND2 ASN A  50      89.725   6.172  55.126  1.00  0.00           N  
ATOM    437 1HD2 ASN A  50      89.592   6.849  55.877  1.00  0.00           H  
ATOM    438 2HD2 ASN A  50      90.562   5.590  55.082  1.00  0.00           H  
ATOM    439  N   LYS A  51      85.772   8.287  56.247  1.00  0.00           N  
ATOM    440  HN  LYS A  51      86.715   8.356  56.631  1.00  0.00           H  
ATOM    441  CA  LYS A  51      84.779   9.294  56.597  1.00  0.00           C  
ATOM    442  C   LYS A  51      84.357  10.092  55.353  1.00  0.00           C  
ATOM    443  O   LYS A  51      85.191  10.434  54.505  1.00  0.00           O  
ATOM    444  CB  LYS A  51      85.329  10.231  57.665  1.00  0.00           C  
ATOM    445  CG  LYS A  51      86.651  10.869  57.307  1.00  0.00           C  
ATOM    446  CD  LYS A  51      86.726  12.237  57.894  1.00  0.00           C  
ATOM    447  CE  LYS A  51      87.632  12.226  59.088  1.00  0.00           C  
ATOM    448  NZ  LYS A  51      88.801  13.059  58.780  1.00  0.00           N  
ATOM    449  HZ1 LYS A  51      89.418  13.052  59.593  1.00  0.00           H  
ATOM    450  HZ2 LYS A  51      88.547  14.002  58.487  1.00  0.00           H  
ATOM    451  HZ3 LYS A  51      89.275  12.772  57.923  1.00  0.00           H  
ATOM    452  N   PRO A  52      83.073  10.401  55.239  1.00  0.00           N  
ATOM    453  CA  PRO A  52      82.580  11.116  54.072  1.00  0.00           C  
ATOM    454  C   PRO A  52      82.912  12.595  54.186  1.00  0.00           C  
ATOM    455  O   PRO A  52      83.339  13.024  55.251  1.00  0.00           O  
ATOM    456  CB  PRO A  52      81.074  10.903  54.168  1.00  0.00           C  
ATOM    457  CG  PRO A  52      80.818  10.810  55.621  1.00  0.00           C  
ATOM    458  CD  PRO A  52      82.004  10.129  56.214  1.00  0.00           C  
ATOM    459  N   ARG A  53      82.738  13.344  53.101  1.00  0.00           N  
ATOM    460  HN  ARG A  53      82.533  12.887  52.212  1.00  0.00           H  
ATOM    461  CA  ARG A  53      82.831  14.792  53.143  1.00  0.00           C  
ATOM    462  C   ARG A  53      81.482  15.282  53.653  1.00  0.00           C  
ATOM    463  O   ARG A  53      80.437  14.761  53.244  1.00  0.00           O  
ATOM    464  CB  ARG A  53      83.149  15.388  51.759  1.00  0.00           C  
ATOM    465  CG  ARG A  53      84.591  15.142  51.254  1.00  0.00           C  
ATOM    466  CD  ARG A  53      85.605  16.198  51.679  1.00  0.00           C  
ATOM    467  NE  ARG A  53      86.793  16.196  50.824  1.00  0.00           N  
ATOM    468  HE  ARG A  53      86.671  16.459  49.846  1.00  0.00           H  
ATOM    469  CZ  ARG A  53      88.020  15.876  51.228  1.00  0.00           C  
ATOM    470  NH1 ARG A  53      88.247  15.522  52.486  1.00  0.00           N  
ATOM    471 1HH1 ARG A  53      89.187  15.277  52.796  1.00  0.00           H  
ATOM    472 2HH1 ARG A  53      87.473  15.497  53.149  1.00  0.00           H  
ATOM    473  NH2 ARG A  53      89.026  15.909  50.366  1.00  0.00           N  
ATOM    474 1HH2 ARG A  53      89.966  15.664  50.676  1.00  0.00           H  
ATOM    475 2HH2 ARG A  53      88.851  16.181  49.399  1.00  0.00           H  
ATOM    476  N   VAL A  54      81.505  16.266  54.549  1.00  0.00           N  
ATOM    477  HN  VAL A  54      82.400  16.649  54.855  1.00  0.00           H  
ATOM    478  CA  VAL A  54      80.278  16.797  55.092  1.00  0.00           C  
ATOM    479  C   VAL A  54      80.218  18.321  54.988  1.00  0.00           C  
ATOM    480  O   VAL A  54      81.057  19.024  55.548  1.00  0.00           O  
ATOM    481  CB  VAL A  54      80.041  16.331  56.545  1.00  0.00           C  
ATOM    482  CG1 VAL A  54      78.832  17.031  57.139  1.00  0.00           C  
ATOM    483  CG2 VAL A  54      79.841  14.813  56.610  1.00  0.00           C  
ATOM    484  N   GLU A  55      79.235  18.817  54.240  1.00  0.00           N  
ATOM    485  HN  GLU A  55      78.667  18.172  53.691  1.00  0.00           H  
ATOM    486  CA  GLU A  55      78.934  20.239  54.171  1.00  0.00           C  
ATOM    487  C   GLU A  55      77.692  20.489  55.040  1.00  0.00           C  
ATOM    488  O   GLU A  55      76.778  19.654  55.080  1.00  0.00           O  
ATOM    489  CB  GLU A  55      78.589  20.611  52.749  1.00  0.00           C  
ATOM    490  CG  GLU A  55      79.742  21.009  51.845  1.00  0.00           C  
ATOM    491  CD  GLU A  55      79.237  21.737  50.597  1.00  0.00           C  
ATOM    492  OE1 GLU A  55      78.949  22.953  50.679  1.00  0.00           O  
ATOM    493  OE2 GLU A  55      79.109  21.093  49.534  1.00  0.00           O  
ATOM    494  N   ILE A  56      77.663  21.616  55.752  1.00  0.00           N  
ATOM    495  HN  ILE A  56      78.495  22.205  55.790  1.00  0.00           H  
ATOM    496  CA  ILE A  56      76.458  22.027  56.483  1.00  0.00           C  
ATOM    497  C   ILE A  56      76.100  23.445  56.047  1.00  0.00           C  
ATOM    498  O   ILE A  56      76.939  24.171  55.492  1.00  0.00           O  
ATOM    499  CB  ILE A  56      76.623  21.926  58.023  1.00  0.00           C  
ATOM    500  CG1 ILE A  56      77.569  23.023  58.557  1.00  0.00           C  
ATOM    501  CG2 ILE A  56      77.111  20.539  58.454  1.00  0.00           C  
ATOM    502  CD1 ILE A  56      77.262  23.417  60.005  1.00  0.00           C  
ATOM    503  N   GLY A  57      74.842  23.809  56.264  1.00  0.00           N  
ATOM    504  HN  GLY A  57      74.199  23.138  56.685  1.00  0.00           H  
ATOM    505  CA  GLY A  57      74.355  25.127  55.922  1.00  0.00           C  
ATOM    506  C   GLY A  57      74.303  26.081  57.104  1.00  0.00           C  
ATOM    507  O   GLY A  57      75.068  25.925  58.056  1.00  0.00           O  
ATOM    508  N   GLY A  58      73.421  27.080  57.023  1.00  0.00           N  
ATOM    509  HN  GLY A  58      72.864  27.180  56.175  1.00  0.00           H  
ATOM    510  CA  GLY A  58      73.231  28.029  58.107  1.00  0.00           C  
ATOM    511  C   GLY A  58      72.926  29.418  57.623  1.00  0.00           C  
ATOM    512  O   GLY A  58      73.109  29.718  56.451  1.00  0.00           O  
ATOM    513  N   GLU A  59      72.482  30.278  58.530  1.00  0.00           N  
ATOM    514  HN  GLU A  59      72.377  29.972  59.497  1.00  0.00           H  
ATOM    515  CA  GLU A  59      72.141  31.646  58.179  1.00  0.00           C  
ATOM    516  C   GLU A  59      73.051  32.589  58.931  1.00  0.00           C  
ATOM    517  O   GLU A  59      73.853  33.299  58.322  1.00  0.00           O  
ATOM    518  CB  GLU A  59      70.689  31.910  58.542  1.00  0.00           C  
ATOM    519  CG  GLU A  59      69.846  32.524  57.441  1.00  0.00           C  
ATOM    520  CD  GLU A  59      68.466  32.944  57.934  1.00  0.00           C  
ATOM    521  OE1 GLU A  59      68.333  34.047  58.516  1.00  0.00           O  
ATOM    522  OE2 GLU A  59      67.517  32.162  57.745  1.00  0.00           O  
ATOM    523  N   ASP A  60      72.913  32.599  60.256  1.00  0.00           N  
ATOM    524  HN  ASP A  60      72.176  32.027  60.670  1.00  0.00           H  
ATOM    525  CA  ASP A  60      73.763  33.387  61.149  1.00  0.00           C  
ATOM    526  C   ASP A  60      75.145  32.709  61.215  1.00  0.00           C  
ATOM    527  O   ASP A  60      75.257  31.532  61.559  1.00  0.00           O  
ATOM    528  CB  ASP A  60      73.111  33.447  62.537  1.00  0.00           C  
ATOM    529  CG  ASP A  60      73.622  34.599  63.394  1.00  0.00           C  
ATOM    530  OD1 ASP A  60      74.854  34.843  63.450  1.00  0.00           O  
ATOM    531  OD2 ASP A  60      72.848  35.314  64.065  1.00  0.00           O  
ATOM    532  N   LEU A  61      76.185  33.456  60.870  1.00  0.00           N  
ATOM    533  HN  LEU A  61      76.024  34.431  60.618  1.00  0.00           H  
ATOM    534  CA  LEU A  61      77.554  32.939  60.836  1.00  0.00           C  
ATOM    535  C   LEU A  61      78.141  32.629  62.223  1.00  0.00           C  
ATOM    536  O   LEU A  61      79.118  31.878  62.356  1.00  0.00           O  
ATOM    537  CB  LEU A  61      78.458  33.915  60.076  1.00  0.00           C  
ATOM    538  CG  LEU A  61      78.225  33.985  58.557  1.00  0.00           C  
ATOM    539  CD1 LEU A  61      79.247  34.916  57.893  1.00  0.00           C  
ATOM    540  CD2 LEU A  61      78.239  32.583  57.908  1.00  0.00           C  
ATOM    541  N   ARG A  62      77.522  33.190  63.252  1.00  0.00           N  
ATOM    542  HN  ARG A  62      76.696  33.765  63.085  1.00  0.00           H  
ATOM    543  CA  ARG A  62      77.994  33.004  64.607  1.00  0.00           C  
ATOM    544  C   ARG A  62      77.503  31.690  65.234  1.00  0.00           C  
ATOM    545  O   ARG A  62      77.931  31.320  66.314  1.00  0.00           O  
ATOM    546  CB  ARG A  62      77.638  34.235  65.459  1.00  0.00           C  
ATOM    547  CG  ARG A  62      77.960  35.588  64.766  1.00  0.00           C  
ATOM    548  CD  ARG A  62      77.340  36.853  65.402  1.00  0.00           C  
ATOM    549  NE  ARG A  62      75.940  36.677  65.782  1.00  0.00           N  
ATOM    550  HE  ARG A  62      75.685  35.810  66.255  1.00  0.00           H  
ATOM    551  CZ  ARG A  62      74.973  37.562  65.558  1.00  0.00           C  
ATOM    552  NH1 ARG A  62      75.228  38.711  64.944  1.00  0.00           N  
ATOM    553 1HH1 ARG A  62      76.182  38.916  64.646  1.00  0.00           H  
ATOM    554 2HH1 ARG A  62      74.486  39.390  64.772  1.00  0.00           H  
ATOM    555  NH2 ARG A  62      73.733  37.295  65.946  1.00  0.00           N  
ATOM    556 1HH2 ARG A  62      73.537  36.412  66.418  1.00  0.00           H  
ATOM    557 2HH2 ARG A  62      72.991  37.974  65.774  1.00  0.00           H  
ATOM    558  N   ASN A  63      76.621  30.961  64.563  1.00  0.00           N  
ATOM    559  HN  ASN A  63      76.284  31.275  63.653  1.00  0.00           H  
ATOM    560  CA  ASN A  63      76.132  29.703  65.133  1.00  0.00           C  
ATOM    561  C   ASN A  63      77.102  28.547  64.919  1.00  0.00           C  
ATOM    562  O   ASN A  63      77.846  28.523  63.932  1.00  0.00           O  
ATOM    563  CB  ASN A  63      74.737  29.338  64.601  1.00  0.00           C  
ATOM    564  CG  ASN A  63      73.643  30.276  65.109  1.00  0.00           C  
ATOM    565  OD1 ASN A  63      73.917  31.368  65.604  1.00  0.00           O  
ATOM    566  ND2 ASN A  63      72.396  29.853  64.976  1.00  0.00           N  
ATOM    567 1HD2 ASN A  63      71.666  30.479  65.315  1.00  0.00           H  
ATOM    568 2HD2 ASN A  63      72.169  28.947  64.565  1.00  0.00           H  
ATOM    569  N   PHE A  64      77.091  27.601  65.856  1.00  0.00           N  
ATOM    570  HN  PHE A  64      76.489  27.726  66.670  1.00  0.00           H  
ATOM    571  CA  PHE A  64      77.903  26.396  65.765  1.00  0.00           C  
ATOM    572  C   PHE A  64      76.989  25.194  65.747  1.00  0.00           C  
ATOM    573  O   PHE A  64      75.889  25.256  66.286  1.00  0.00           O  
ATOM    574  CB  PHE A  64      78.896  26.312  66.923  1.00  0.00           C  
ATOM    575  CG  PHE A  64      79.979  27.332  66.846  1.00  0.00           C  
ATOM    576  CD1 PHE A  64      81.139  27.081  66.105  1.00  0.00           C  
ATOM    577  CD2 PHE A  64      79.847  28.561  67.496  1.00  0.00           C  
ATOM    578  CE1 PHE A  64      82.161  28.035  66.032  1.00  0.00           C  
ATOM    579  CE2 PHE A  64      80.871  29.525  67.430  1.00  0.00           C  
ATOM    580  CZ  PHE A  64      82.022  29.266  66.698  1.00  0.00           C  
ATOM    581  N   TYR A  65      77.440  24.114  65.117  1.00  0.00           N  
ATOM    582  HN  TYR A  65      78.385  24.116  64.733  1.00  0.00           H  
ATOM    583  CA  TYR A  65      76.615  22.935  64.966  1.00  0.00           C  
ATOM    584  C   TYR A  65      77.324  21.676  65.412  1.00  0.00           C  
ATOM    585  O   TYR A  65      78.563  21.607  65.422  1.00  0.00           O  
ATOM    586  CB  TYR A  65      76.120  22.817  63.517  1.00  0.00           C  
ATOM    587  CG  TYR A  65      75.199  23.960  63.118  1.00  0.00           C  
ATOM    588  CD1 TYR A  65      75.708  25.214  62.755  1.00  0.00           C  
ATOM    589  CD2 TYR A  65      73.835  23.797  63.140  1.00  0.00           C  
ATOM    590  CE1 TYR A  65      74.866  26.267  62.421  1.00  0.00           C  
ATOM    591  CE2 TYR A  65      72.993  24.830  62.812  1.00  0.00           C  
ATOM    592  CZ  TYR A  65      73.505  26.056  62.457  1.00  0.00           C  
ATOM    593  OH  TYR A  65      72.630  27.060  62.127  1.00  0.00           O  
ATOM    594  HH  TYR A  65      72.984  27.907  61.882  1.00  0.00           H  
ATOM    595  N   THR A  66      76.515  20.687  65.792  1.00  0.00           N  
ATOM    596  HN  THR A  66      75.510  20.855  65.830  1.00  0.00           H  
ATOM    597  CA  THR A  66      77.025  19.382  66.152  1.00  0.00           C  
ATOM    598  C   THR A  66      76.443  18.277  65.273  1.00  0.00           C  
ATOM    599  O   THR A  66      75.220  18.216  65.073  1.00  0.00           O  
ATOM    600  CB  THR A  66      76.741  19.124  67.641  1.00  0.00           C  
ATOM    601  OG1 THR A  66      77.713  19.829  68.407  1.00  0.00           O  
ATOM    602  HG1 THR A  66      77.562  20.741  68.186  1.00  0.00           H  
ATOM    603  CG2 THR A  66      76.984  17.659  67.996  1.00  0.00           C  
ATOM    604  N   LEU A  67      77.322  17.419  64.754  1.00  0.00           N  
ATOM    605  HN  LEU A  67      78.313  17.555  64.951  1.00  0.00           H  
ATOM    606  CA  LEU A  67      76.926  16.298  63.919  1.00  0.00           C  
ATOM    607  C   LEU A  67      77.138  14.989  64.651  1.00  0.00           C  
ATOM    608  O   LEU A  67      78.195  14.745  65.248  1.00  0.00           O  
ATOM    609  CB  LEU A  67      77.713  16.274  62.615  1.00  0.00           C  
ATOM    610  CG  LEU A  67      77.280  15.170  61.634  1.00  0.00           C  
ATOM    611  CD1 LEU A  67      76.003  15.554  60.869  1.00  0.00           C  
ATOM    612  CD2 LEU A  67      78.392  14.816  60.661  1.00  0.00           C  
ATOM    613  N   VAL A  68      76.106  14.153  64.601  1.00  0.00           N  
ATOM    614  HN  VAL A  68      75.267  14.458  64.107  1.00  0.00           H  
ATOM    615  CA  VAL A  68      76.098  12.833  65.206  1.00  0.00           C  
ATOM    616  C   VAL A  68      75.855  11.796  64.094  1.00  0.00           C  
ATOM    617  O   VAL A  68      74.968  11.950  63.239  1.00  0.00           O  
ATOM    618  CB  VAL A  68      74.940  12.693  66.211  1.00  0.00           C  
ATOM    619  CG1 VAL A  68      74.848  11.267  66.717  1.00  0.00           C  
ATOM    620  CG2 VAL A  68      75.017  13.719  67.375  1.00  0.00           C  
ATOM    621  N   MET A  69      76.633  10.733  64.108  1.00  0.00           N  
ATOM    622  HN  MET A  69      77.412  10.687  64.765  1.00  0.00           H  
ATOM    623  CA  MET A  69      76.396   9.635  63.206  1.00  0.00           C  
ATOM    624  C   MET A  69      76.151   8.400  64.060  1.00  0.00           C  
ATOM    625  O   MET A  69      77.042   7.976  64.805  1.00  0.00           O  
ATOM    626  CB  MET A  69      77.596   9.436  62.290  1.00  0.00           C  
ATOM    627  CG  MET A  69      77.548   8.165  61.487  1.00  0.00           C  
ATOM    628  SD  MET A  69      79.087   7.919  60.559  1.00  0.00           S  
ATOM    629  CE  MET A  69      78.663   6.373  59.719  1.00  0.00           C  
ATOM    630  N   VAL A  70      74.952   7.840  63.974  1.00  0.00           N  
ATOM    631  HN  VAL A  70      74.236   8.269  63.387  1.00  0.00           H  
ATOM    632  CA  VAL A  70      74.645   6.617  64.709  1.00  0.00           C  
ATOM    633  C   VAL A  70      74.101   5.469  63.875  1.00  0.00           C  
ATOM    634  O   VAL A  70      73.594   5.667  62.775  1.00  0.00           O  
ATOM    635  CB  VAL A  70      73.670   6.877  65.868  1.00  0.00           C  
ATOM    636  CG1 VAL A  70      74.335   7.767  66.910  1.00  0.00           C  
ATOM    637  CG2 VAL A  70      72.388   7.477  65.379  1.00  0.00           C  
ATOM    638  N   ASP A  71      74.225   4.267  64.424  1.00  0.00           N  
ATOM    639  HN  ASP A  71      74.800   4.175  65.261  1.00  0.00           H  
ATOM    640  CA  ASP A  71      73.579   3.067  63.890  1.00  0.00           C  
ATOM    641  C   ASP A  71      72.568   2.525  64.946  1.00  0.00           C  
ATOM    642  O   ASP A  71      72.961   1.970  65.957  1.00  0.00           O  
ATOM    643  CB  ASP A  71      74.613   2.002  63.488  1.00  0.00           C  
ATOM    644  CG  ASP A  71      73.973   0.741  62.837  1.00  0.00           C  
ATOM    645  OD1 ASP A  71      72.762   0.475  63.015  1.00  0.00           O  
ATOM    646  OD2 ASP A  71      74.618  -0.067  62.132  1.00  0.00           O  
ATOM    647  N   PRO A  72      71.271   2.731  64.727  1.00  0.00           N  
ATOM    648  CA  PRO A  72      70.248   2.203  65.652  1.00  0.00           C  
ATOM    649  C   PRO A  72      70.020   0.688  65.619  1.00  0.00           C  
ATOM    650  O   PRO A  72      69.291   0.197  66.481  1.00  0.00           O  
ATOM    651  CB  PRO A  72      68.959   2.907  65.203  1.00  0.00           C  
ATOM    652  CG  PRO A  72      69.205   3.288  63.785  1.00  0.00           C  
ATOM    653  CD  PRO A  72      70.688   3.524  63.633  1.00  0.00           C  
ATOM    654  N   ASP A  73      70.635  -0.031  64.678  1.00  0.00           N  
ATOM    655  HN  ASP A  73      71.364   0.405  64.113  1.00  0.00           H  
ATOM    656  CA  ASP A  73      70.285  -1.434  64.440  1.00  0.00           C  
ATOM    657  C   ASP A  73      71.363  -2.446  64.815  1.00  0.00           C  
ATOM    658  O   ASP A  73      71.530  -3.460  64.132  1.00  0.00           O  
ATOM    659  CB  ASP A  73      69.871  -1.611  62.982  1.00  0.00           C  
ATOM    660  CG  ASP A  73      68.659  -0.766  62.614  1.00  0.00           C  
ATOM    661  OD1 ASP A  73      67.645  -0.819  63.352  1.00  0.00           O  
ATOM    662  OD2 ASP A  73      68.634  -0.015  61.603  1.00  0.00           O  
ATOM    663  N   VAL A  74      72.054  -2.187  65.922  1.00  0.00           N  
ATOM    664  HN  VAL A  74      71.772  -1.395  66.499  1.00  0.00           H  
ATOM    665  CA  VAL A  74      73.190  -2.983  66.343  1.00  0.00           C  
ATOM    666  C   VAL A  74      72.784  -3.902  67.504  1.00  0.00           C  
ATOM    667  O   VAL A  74      72.102  -3.439  68.427  1.00  0.00           O  
ATOM    668  CB  VAL A  74      74.361  -2.053  66.752  1.00  0.00           C  
ATOM    669  CG1 VAL A  74      75.624  -2.854  67.056  1.00  0.00           C  
ATOM    670  CG2 VAL A  74      74.658  -1.081  65.653  1.00  0.00           C  
ATOM    671  N   PRO A  75      73.158  -5.191  67.469  1.00  0.00           N  
ATOM    672  CA  PRO A  75      73.886  -5.824  66.351  1.00  0.00           C  
ATOM    673  C   PRO A  75      73.050  -6.176  65.110  1.00  0.00           C  
ATOM    674  O   PRO A  75      73.622  -6.410  64.045  1.00  0.00           O  
ATOM    675  CB  PRO A  75      74.434  -7.117  66.974  1.00  0.00           C  
ATOM    676  CG  PRO A  75      73.471  -7.458  68.085  1.00  0.00           C  
ATOM    677  CD  PRO A  75      72.902  -6.147  68.568  1.00  0.00           C  
ATOM    678  N   SER A  76      71.733  -6.227  65.256  1.00  0.00           N  
ATOM    679  HN  SER A  76      71.335  -6.056  66.180  1.00  0.00           H  
ATOM    680  CA  SER A  76      70.835  -6.517  64.153  1.00  0.00           C  
ATOM    681  C   SER A  76      69.489  -5.842  64.424  1.00  0.00           C  
ATOM    682  O   SER A  76      69.074  -5.745  65.573  1.00  0.00           O  
ATOM    683  CB  SER A  76      70.662  -8.035  63.982  1.00  0.00           C  
ATOM    684  OG  SER A  76      69.423  -8.476  64.501  1.00  0.00           O  
ATOM    685  HG  SER A  76      69.316  -9.414  64.395  1.00  0.00           H  
ATOM    686  N   PRO A  77      68.800  -5.403  63.368  1.00  0.00           N  
ATOM    687  CA  PRO A  77      67.514  -4.709  63.493  1.00  0.00           C  
ATOM    688  C   PRO A  77      66.444  -5.472  64.262  1.00  0.00           C  
ATOM    689  O   PRO A  77      65.624  -4.828  64.902  1.00  0.00           O  
ATOM    690  CB  PRO A  77      67.058  -4.562  62.050  1.00  0.00           C  
ATOM    691  CG  PRO A  77      68.288  -4.579  61.272  1.00  0.00           C  
ATOM    692  CD  PRO A  77      69.199  -5.549  61.958  1.00  0.00           C  
ATOM    693  N   SER A  78      66.430  -6.795  64.196  1.00  0.00           N  
ATOM    694  HN  SER A  78      67.156  -7.291  63.679  1.00  0.00           H  
ATOM    695  CA  SER A  78      65.372  -7.535  64.867  1.00  0.00           C  
ATOM    696  C   SER A  78      65.627  -7.678  66.375  1.00  0.00           C  
ATOM    697  O   SER A  78      64.704  -7.983  67.141  1.00  0.00           O  
ATOM    698  CB  SER A  78      65.150  -8.882  64.192  1.00  0.00           C  
ATOM    699  OG  SER A  78      66.298  -9.695  64.306  1.00  0.00           O  
ATOM    700  HG  SER A  78      66.160 -10.535  63.885  1.00  0.00           H  
ATOM    701  N   ASN A  79      66.882  -7.477  66.795  1.00  0.00           N  
ATOM    702  HN  ASN A  79      67.626  -7.392  66.103  1.00  0.00           H  
ATOM    703  CA  ASN A  79      67.224  -7.375  68.224  1.00  0.00           C  
ATOM    704  C   ASN A  79      68.331  -6.382  68.509  1.00  0.00           C  
ATOM    705  O   ASN A  79      69.483  -6.747  68.777  1.00  0.00           O  
ATOM    706  CB  ASN A  79      67.552  -8.714  68.861  1.00  0.00           C  
ATOM    707  CG  ASN A  79      67.328  -8.695  70.362  1.00  0.00           C  
ATOM    708  OD1 ASN A  79      67.799  -9.565  71.076  1.00  0.00           O  
ATOM    709  ND2 ASN A  79      66.598  -7.692  70.847  1.00  0.00           N  
ATOM    710 1HD2 ASN A  79      66.204  -6.965  70.250  1.00  0.00           H  
ATOM    711 2HD2 ASN A  79      66.447  -7.679  71.856  1.00  0.00           H  
ATOM    712  N   PRO A  80      67.966  -5.110  68.446  1.00  0.00           N  
ATOM    713  CA  PRO A  80      68.936  -4.014  68.558  1.00  0.00           C  
ATOM    714  C   PRO A  80      69.228  -3.650  70.015  1.00  0.00           C  
ATOM    715  O   PRO A  80      68.875  -2.552  70.457  1.00  0.00           O  
ATOM    716  CB  PRO A  80      68.259  -2.878  67.786  1.00  0.00           C  
ATOM    717  CG  PRO A  80      66.764  -3.164  67.914  1.00  0.00           C  
ATOM    718  CD  PRO A  80      66.606  -4.627  68.176  1.00  0.00           C  
ATOM    719  N   HIS A  81      69.871  -4.558  70.744  1.00  0.00           N  
ATOM    720  HN  HIS A  81      70.199  -5.417  70.303  1.00  0.00           H  
ATOM    721  CA  HIS A  81      70.113  -4.340  72.170  1.00  0.00           C  
ATOM    722  C   HIS A  81      71.277  -3.384  72.456  1.00  0.00           C  
ATOM    723  O   HIS A  81      71.376  -2.860  73.553  1.00  0.00           O  
ATOM    724  CB  HIS A  81      70.230  -5.686  72.954  1.00  0.00           C  
ATOM    725  CG  HIS A  81      71.481  -6.465  72.667  1.00  0.00           C  
ATOM    726  ND1 HIS A  81      71.521  -7.508  71.766  1.00  0.00           N  
ATOM    727  HD1 HIS A  81      70.730  -7.841  71.215  1.00  0.00           H  
ATOM    728  CD2 HIS A  81      72.734  -6.356  73.170  1.00  0.00           C  
ATOM    729  CE1 HIS A  81      72.742  -8.010  71.726  1.00  0.00           C  
ATOM    730  NE2 HIS A  81      73.499  -7.325  72.565  1.00  0.00           N  
ATOM    731  HE2 HIS A  81      74.491  -7.489  72.736  1.00  0.00           H  
ATOM    732  N   LEU A  82      72.126  -3.135  71.460  1.00  0.00           N  
ATOM    733  HN  LEU A  82      71.966  -3.575  70.554  1.00  0.00           H  
ATOM    734  CA  LEU A  82      73.274  -2.256  71.623  1.00  0.00           C  
ATOM    735  C   LEU A  82      72.984  -0.840  71.155  1.00  0.00           C  
ATOM    736  O   LEU A  82      73.865   0.019  71.218  1.00  0.00           O  
ATOM    737  CB  LEU A  82      74.499  -2.814  70.874  1.00  0.00           C  
ATOM    738  CG  LEU A  82      75.283  -3.987  71.490  1.00  0.00           C  
ATOM    739  CD1 LEU A  82      76.716  -4.017  70.977  1.00  0.00           C  
ATOM    740  CD2 LEU A  82      75.265  -3.972  73.023  1.00  0.00           C  
ATOM    741  N   ARG A  83      71.758  -0.588  70.698  1.00  0.00           N  
ATOM    742  HN  ARG A  83      71.036  -1.304  70.774  1.00  0.00           H  
ATOM    743  CA  ARG A  83      71.435   0.696  70.092  1.00  0.00           C  
ATOM    744  C   ARG A  83      71.465   1.907  71.053  1.00  0.00           C  
ATOM    745  O   ARG A  83      71.102   1.783  72.223  1.00  0.00           O  
ATOM    746  CB  ARG A  83      70.117   0.589  69.316  1.00  0.00           C  
ATOM    747  CG  ARG A  83      68.843   0.816  70.079  1.00  0.00           C  
ATOM    748  CD  ARG A  83      67.900   1.748  69.325  1.00  0.00           C  
ATOM    749  NE  ARG A  83      66.520   1.243  69.278  1.00  0.00           N  
ATOM    750  HE  ARG A  83      65.979   1.262  70.143  1.00  0.00           H  
ATOM    751  CZ  ARG A  83      65.918   0.756  68.173  1.00  0.00           C  
ATOM    752  NH1 ARG A  83      66.563   0.681  66.999  1.00  0.00           N  
ATOM    753 1HH1 ARG A  83      66.108   0.313  66.164  1.00  0.00           H  
ATOM    754 2HH1 ARG A  83      67.527   1.008  66.939  1.00  0.00           H  
ATOM    755  NH2 ARG A  83      64.656   0.328  68.252  1.00  0.00           N  
ATOM    756 1HH2 ARG A  83      64.201  -0.040  67.417  1.00  0.00           H  
ATOM    757 2HH2 ARG A  83      64.166   0.385  69.145  1.00  0.00           H  
ATOM    758  N   GLU A  84      71.929   3.066  70.590  1.00  0.00           N  
ATOM    759  HN  GLU A  84      71.888   3.876  71.208  1.00  0.00           H  
ATOM    760  CA  GLU A  84      72.487   3.252  69.268  1.00  0.00           C  
ATOM    761  C   GLU A  84      73.998   3.109  69.340  1.00  0.00           C  
ATOM    762  O   GLU A  84      74.585   3.326  70.391  1.00  0.00           O  
ATOM    763  CB  GLU A  84      72.177   4.664  68.762  1.00  0.00           C  
ATOM    764  CG  GLU A  84      70.722   4.959  68.416  1.00  0.00           C  
ATOM    765  CD  GLU A  84      70.195   6.229  69.084  1.00  0.00           C  
ATOM    766  OE1 GLU A  84      70.887   7.263  69.058  1.00  0.00           O  
ATOM    767  OE2 GLU A  84      69.078   6.191  69.630  1.00  0.00           O  
ATOM    768  N   TYR A  85      74.628   2.750  68.228  1.00  0.00           N  
ATOM    769  HN  TYR A  85      74.080   2.502  67.404  1.00  0.00           H  
ATOM    770  CA  TYR A  85      76.090   2.701  68.154  1.00  0.00           C  
ATOM    771  C   TYR A  85      76.592   3.980  67.538  1.00  0.00           C  
ATOM    772  O   TYR A  85      76.239   4.306  66.410  1.00  0.00           O  
ATOM    773  CB  TYR A  85      76.589   1.533  67.331  1.00  0.00           C  
ATOM    774  CG  TYR A  85      78.083   1.297  67.499  1.00  0.00           C  
ATOM    775  CD1 TYR A  85      78.569   0.475  68.511  1.00  0.00           C  
ATOM    776  CD2 TYR A  85      79.008   1.891  66.633  1.00  0.00           C  
ATOM    777  CE1 TYR A  85      79.934   0.247  68.662  1.00  0.00           C  
ATOM    778  CE2 TYR A  85      80.358   1.673  66.775  1.00  0.00           C  
ATOM    779  CZ  TYR A  85      80.823   0.850  67.784  1.00  0.00           C  
ATOM    780  OH  TYR A  85      82.187   0.653  67.926  1.00  0.00           O  
ATOM    781  HH  TYR A  85      82.507   0.088  68.619  1.00  0.00           H  
ATOM    782  N   LEU A  86      77.406   4.704  68.299  1.00  0.00           N  
ATOM    783  HN  LEU A  86      77.692   4.332  69.205  1.00  0.00           H  
ATOM    784  CA  LEU A  86      77.901   6.001  67.890  1.00  0.00           C  
ATOM    785  C   LEU A  86      79.110   5.842  66.982  1.00  0.00           C  
ATOM    786  O   LEU A  86      80.167   5.347  67.412  1.00  0.00           O  
ATOM    787  CB  LEU A  86      78.252   6.855  69.131  1.00  0.00           C  
ATOM    788  CG  LEU A  86      78.896   8.223  68.842  1.00  0.00           C  
ATOM    789  CD1 LEU A  86      77.920   9.216  68.180  1.00  0.00           C  
ATOM    790  CD2 LEU A  86      79.495   8.822  70.078  1.00  0.00           C  
ATOM    791  N   HIS A  87      78.966   6.268  65.732  1.00  0.00           N  
ATOM    792  HN  HIS A  87      78.096   6.718  65.447  1.00  0.00           H  
ATOM    793  CA  HIS A  87      80.055   6.095  64.754  1.00  0.00           C  
ATOM    794  C   HIS A  87      80.992   7.294  64.605  1.00  0.00           C  
ATOM    795  O   HIS A  87      82.137   7.130  64.184  1.00  0.00           O  
ATOM    796  CB  HIS A  87      79.529   5.682  63.374  1.00  0.00           C  
ATOM    797  CG  HIS A  87      79.176   4.227  63.268  1.00  0.00           C  
ATOM    798  ND1 HIS A  87      80.114   3.250  63.014  1.00  0.00           N  
ATOM    799  HD1 HIS A  87      81.111   3.412  62.875  1.00  0.00           H  
ATOM    800  CD2 HIS A  87      77.985   3.585  63.373  1.00  0.00           C  
ATOM    801  CE1 HIS A  87      79.519   2.067  62.979  1.00  0.00           C  
ATOM    802  NE2 HIS A  87      78.228   2.242  63.199  1.00  0.00           N  
ATOM    803  HE2 HIS A  87      77.526   1.503  63.234  1.00  0.00           H  
ATOM    804  N   TRP A  88      80.510   8.478  64.964  1.00  0.00           N  
ATOM    805  HN  TRP A  88      79.613   8.515  65.449  1.00  0.00           H  
ATOM    806  CA  TRP A  88      81.207   9.720  64.695  1.00  0.00           C  
ATOM    807  C   TRP A  88      80.537  10.835  65.459  1.00  0.00           C  
ATOM    808  O   TRP A  88      79.311  10.926  65.490  1.00  0.00           O  
ATOM    809  CB  TRP A  88      81.075  10.046  63.215  1.00  0.00           C  
ATOM    810  CG  TRP A  88      82.110  10.979  62.655  1.00  0.00           C  
ATOM    811  CD1 TRP A  88      83.304  11.350  63.229  1.00  0.00           C  
ATOM    812  CD2 TRP A  88      82.063  11.632  61.380  1.00  0.00           C  
ATOM    813  NE1 TRP A  88      83.984  12.195  62.388  1.00  0.00           N  
ATOM    814  HE1 TRP A  88      84.893  12.616  62.580  1.00  0.00           H  
ATOM    815  CE2 TRP A  88      83.243  12.382  61.247  1.00  0.00           C  
ATOM    816  CE3 TRP A  88      81.126  11.673  60.340  1.00  0.00           C  
ATOM    817  CZ2 TRP A  88      83.510  13.153  60.124  1.00  0.00           C  
ATOM    818  CZ3 TRP A  88      81.394  12.433  59.230  1.00  0.00           C  
ATOM    819  CH2 TRP A  88      82.570  13.163  59.127  1.00  0.00           C  
ATOM    820  N   LEU A  89      81.333  11.687  66.080  1.00  0.00           N  
ATOM    821  HN  LEU A  89      82.340  11.527  66.079  1.00  0.00           H  
ATOM    822  CA  LEU A  89      80.790  12.854  66.767  1.00  0.00           C  
ATOM    823  C   LEU A  89      81.696  14.052  66.540  1.00  0.00           C  
ATOM    824  O   LEU A  89      82.879  14.025  66.896  1.00  0.00           O  
ATOM    825  CB  LEU A  89      80.623  12.598  68.263  1.00  0.00           C  
ATOM    826  CG  LEU A  89      79.502  13.247  69.088  1.00  0.00           C  
ATOM    827  CD1 LEU A  89      79.968  13.408  70.499  1.00  0.00           C  
ATOM    828  CD2 LEU A  89      79.050  14.563  68.565  1.00  0.00           C  
ATOM    829  N   VAL A  90      81.137  15.090  65.922  1.00  0.00           N  
ATOM    830  HN  VAL A  90      80.154  15.030  65.657  1.00  0.00           H  
ATOM    831  CA  VAL A  90      81.871  16.305  65.609  1.00  0.00           C  
ATOM    832  C   VAL A  90      81.065  17.500  66.127  1.00  0.00           C  
ATOM    833  O   VAL A  90      79.906  17.668  65.753  1.00  0.00           O  
ATOM    834  CB  VAL A  90      82.082  16.435  64.096  1.00  0.00           C  
ATOM    835  CG1 VAL A  90      82.987  17.627  63.782  1.00  0.00           C  
ATOM    836  CG2 VAL A  90      82.654  15.152  63.514  1.00  0.00           C  
ATOM    837  N   THR A  91      81.660  18.306  67.011  1.00  0.00           N  
ATOM    838  HN  THR A  91      82.603  18.082  67.329  1.00  0.00           H  
ATOM    839  CA  THR A  91      80.996  19.506  67.538  1.00  0.00           C  
ATOM    840  C   THR A  91      81.681  20.786  67.048  1.00  0.00           C  
ATOM    841  O   THR A  91      82.732  20.745  66.374  1.00  0.00           O  
ATOM    842  CB  THR A  91      80.948  19.522  69.115  1.00  0.00           C  
ATOM    843  OG1 THR A  91      82.270  19.371  69.648  1.00  0.00           O  
ATOM    844  HG1 THR A  91      82.241  19.381  70.598  1.00  0.00           H  
ATOM    845  CG2 THR A  91      80.180  18.328  69.697  1.00  0.00           C  
ATOM    846  N   ASP A  92      81.085  21.918  67.435  1.00  0.00           N  
ATOM    847  HN  ASP A  92      80.239  21.834  67.999  1.00  0.00           H  
ATOM    848  CA  ASP A  92      81.549  23.270  67.114  1.00  0.00           C  
ATOM    849  C   ASP A  92      81.826  23.494  65.637  1.00  0.00           C  
ATOM    850  O   ASP A  92      82.806  24.128  65.280  1.00  0.00           O  
ATOM    851  CB  ASP A  92      82.774  23.647  67.947  1.00  0.00           C  
ATOM    852  CG  ASP A  92      82.504  23.589  69.438  1.00  0.00           C  
ATOM    853  OD1 ASP A  92      81.348  23.817  69.868  1.00  0.00           O  
ATOM    854  OD2 ASP A  92      83.404  23.314  70.259  1.00  0.00           O  
ATOM    855  N   ILE A  93      80.968  22.963  64.776  1.00  0.00           N  
ATOM    856  HN  ILE A  93      80.206  22.378  65.119  1.00  0.00           H  
ATOM    857  CA  ILE A  93      81.100  23.205  63.352  1.00  0.00           C  
ATOM    858  C   ILE A  93      80.510  24.589  63.064  1.00  0.00           C  
ATOM    859  O   ILE A  93      79.325  24.812  63.325  1.00  0.00           O  
ATOM    860  CB  ILE A  93      80.364  22.116  62.520  1.00  0.00           C  
ATOM    861  CG1 ILE A  93      80.964  20.729  62.770  1.00  0.00           C  
ATOM    862  CG2 ILE A  93      80.383  22.462  61.046  1.00  0.00           C  
ATOM    863  CD1 ILE A  93      79.978  19.613  62.652  1.00  0.00           C  
ATOM    864  N   PRO A  94      81.325  25.517  62.555  1.00  0.00           N  
ATOM    865  CA  PRO A  94      80.818  26.853  62.206  1.00  0.00           C  
ATOM    866  C   PRO A  94      79.735  26.777  61.135  1.00  0.00           C  
ATOM    867  O   PRO A  94      79.822  25.970  60.211  1.00  0.00           O  
ATOM    868  CB  PRO A  94      82.060  27.589  61.674  1.00  0.00           C  
ATOM    869  CG  PRO A  94      83.218  26.836  62.256  1.00  0.00           C  
ATOM    870  CD  PRO A  94      82.772  25.390  62.290  1.00  0.00           C  
ATOM    871  N   ALA A  95      78.713  27.605  61.278  1.00  0.00           N  
ATOM    872  HN  ALA A  95      78.675  28.207  62.101  1.00  0.00           H  
ATOM    873  CA  ALA A  95      77.642  27.682  60.296  1.00  0.00           C  
ATOM    874  C   ALA A  95      78.201  27.772  58.873  1.00  0.00           C  
ATOM    875  O   ALA A  95      79.181  28.507  58.618  1.00  0.00           O  
ATOM    876  CB  ALA A  95      76.765  28.881  60.589  1.00  0.00           C  
ATOM    877  N   THR A  96      77.577  27.015  57.962  1.00  0.00           N  
ATOM    878  HN  THR A  96      76.809  26.421  58.274  1.00  0.00           H  
ATOM    879  CA  THR A  96      77.938  26.992  56.536  1.00  0.00           C  
ATOM    880  C   THR A  96      79.319  26.402  56.178  1.00  0.00           C  
ATOM    881  O   THR A  96      79.796  26.607  55.067  1.00  0.00           O  
ATOM    882  CB  THR A  96      77.753  28.400  55.834  1.00  0.00           C  
ATOM    883  OG1 THR A  96      78.832  29.284  56.187  1.00  0.00           O  
ATOM    884  HG1 THR A  96      78.721  30.128  55.766  1.00  0.00           H  
ATOM    885  CG2 THR A  96      76.472  29.120  56.305  1.00  0.00           C  
ATOM    886  N   THR A  97      79.966  25.698  57.097  1.00  0.00           N  
ATOM    887  HN  THR A  97      79.596  25.626  58.045  1.00  0.00           H  
ATOM    888  CA  THR A  97      81.210  25.029  56.740  1.00  0.00           C  
ATOM    889  C   THR A  97      81.005  23.512  56.617  1.00  0.00           C  
ATOM    890  O   THR A  97      80.225  23.058  55.777  1.00  0.00           O  
ATOM    891  CB  THR A  97      82.372  25.402  57.703  1.00  0.00           C  
ATOM    892  OG1 THR A  97      82.099  24.883  59.001  1.00  0.00           O  
ATOM    893  HG1 THR A  97      82.809  25.111  59.589  1.00  0.00           H  
ATOM    894  CG2 THR A  97      82.472  26.931  57.922  1.00  0.00           C  
ATOM    895  N   GLY A  98      81.673  22.737  57.465  1.00  0.00           N  
ATOM    896  HN  GLY A  98      82.258  23.178  58.175  1.00  0.00           H  
ATOM    897  CA  GLY A  98      81.602  21.287  57.421  1.00  0.00           C  
ATOM    898  C   GLY A  98      82.436  20.662  58.526  1.00  0.00           C  
ATOM    899  O   GLY A  98      83.081  21.393  59.293  1.00  0.00           O  
ATOM    900  N   THR A  99      82.447  19.329  58.608  1.00  0.00           N  
ATOM    901  HN  THR A  99      81.962  18.782  57.897  1.00  0.00           H  
ATOM    902  CA  THR A  99      83.145  18.630  59.704  1.00  0.00           C  
ATOM    903  C   THR A  99      84.654  18.904  59.807  1.00  0.00           C  
ATOM    904  O   THR A  99      85.226  18.877  60.895  1.00  0.00           O  
ATOM    905  CB  THR A  99      82.882  17.133  59.643  1.00  0.00           C  
ATOM    906  OG1 THR A  99      83.099  16.684  58.306  1.00  0.00           O  
ATOM    907  HG1 THR A  99      82.935  15.749  58.268  1.00  0.00           H  
ATOM    908  CG2 THR A  99      81.410  16.843  59.894  1.00  0.00           C  
ATOM    909  N   THR A 100      85.281  19.194  58.676  1.00  0.00           N  
ATOM    910  HN  THR A 100      84.753  19.156  57.804  1.00  0.00           H  
ATOM    911  CA  THR A 100      86.687  19.564  58.618  1.00  0.00           C  
ATOM    912  C   THR A 100      87.021  20.791  59.490  1.00  0.00           C  
ATOM    913  O   THR A 100      88.165  20.978  59.926  1.00  0.00           O  
ATOM    914  CB  THR A 100      87.051  19.777  57.145  1.00  0.00           C  
ATOM    915  OG1 THR A 100      87.477  18.524  56.625  1.00  0.00           O  
ATOM    916  HG1 THR A 100      86.716  17.969  56.751  1.00  0.00           H  
ATOM    917  CG2 THR A 100      88.268  20.665  56.944  1.00  0.00           C  
ATOM    918  N   PHE A 101      86.011  21.607  59.758  1.00  0.00           N  
ATOM    919  HN  PHE A 101      85.073  21.352  59.450  1.00  0.00           H  
ATOM    920  CA  PHE A 101      86.204  22.859  60.481  1.00  0.00           C  
ATOM    921  C   PHE A 101      85.775  22.789  61.962  1.00  0.00           C  
ATOM    922  O   PHE A 101      85.953  23.769  62.694  1.00  0.00           O  
ATOM    923  CB  PHE A 101      85.469  23.999  59.752  1.00  0.00           C  
ATOM    924  CG  PHE A 101      86.206  24.531  58.541  1.00  0.00           C  
ATOM    925  CD1 PHE A 101      86.136  23.861  57.306  1.00  0.00           C  
ATOM    926  CD2 PHE A 101      86.965  25.709  58.627  1.00  0.00           C  
ATOM    927  CE1 PHE A 101      86.827  24.350  56.185  1.00  0.00           C  
ATOM    928  CE2 PHE A 101      87.647  26.203  57.511  1.00  0.00           C  
ATOM    929  CZ  PHE A 101      87.580  25.520  56.289  1.00  0.00           C  
ATOM    930  N   GLY A 102      85.212  21.655  62.403  1.00  0.00           N  
ATOM    931  HN  GLY A 102      85.073  20.887  61.747  1.00  0.00           H  
ATOM    932  CA  GLY A 102      84.791  21.482  63.788  1.00  0.00           C  
ATOM    933  C   GLY A 102      85.798  20.778  64.702  1.00  0.00           C  
ATOM    934  O   GLY A 102      86.947  20.558  64.299  1.00  0.00           O  
ATOM    935  N   ASN A 103      85.388  20.484  65.953  1.00  0.00           N  
ATOM    936  HN  ASN A 103      84.510  20.885  66.282  1.00  0.00           H  
ATOM    937  CA  ASN A 103      86.155  19.603  66.877  1.00  0.00           C  
ATOM    938  C   ASN A 103      85.619  18.169  66.860  1.00  0.00           C  
ATOM    939  O   ASN A 103      84.480  17.899  67.277  1.00  0.00           O  
ATOM    940  CB  ASN A 103      86.182  20.092  68.336  1.00  0.00           C  
ATOM    941  CG  ASN A 103      86.791  21.480  68.491  1.00  0.00           C  
ATOM    942  OD1 ASN A 103      87.821  21.812  67.876  1.00  0.00           O  
ATOM    943  ND2 ASN A 103      86.155  22.307  69.325  1.00  0.00           N  
ATOM    944 1HD2 ASN A 103      86.563  23.236  69.429  1.00  0.00           H  
ATOM    945 2HD2 ASN A 103      85.311  22.035  69.829  1.00  0.00           H  
ATOM    946  N   GLU A 104      86.453  17.256  66.377  1.00  0.00           N  
ATOM    947  HN  GLU A 104      87.376  17.548  66.055  1.00  0.00           H  
ATOM    948  CA  GLU A 104      86.089  15.856  66.294  1.00  0.00           C  
ATOM    949  C   GLU A 104      86.372  15.226  67.650  1.00  0.00           C  
ATOM    950  O   GLU A 104      87.545  15.048  68.016  1.00  0.00           O  
ATOM    951  CB  GLU A 104      86.886  15.187  65.180  1.00  0.00           C  
ATOM    952  CG  GLU A 104      86.556  13.725  64.939  1.00  0.00           C  
ATOM    953  CD  GLU A 104      87.439  13.098  63.861  1.00  0.00           C  
ATOM    954  OE1 GLU A 104      88.665  12.956  64.100  1.00  0.00           O  
ATOM    955  OE2 GLU A 104      86.910  12.750  62.773  1.00  0.00           O  
ATOM    956  N   ILE A 105      85.300  14.908  68.405  1.00  0.00           N  
ATOM    957  HN  ILE A 105      84.358  15.066  68.048  1.00  0.00           H  
ATOM    958  CA  ILE A 105      85.496  14.331  69.749  1.00  0.00           C  
ATOM    959  C   ILE A 105      85.386  12.810  69.748  1.00  0.00           C  
ATOM    960  O   ILE A 105      85.958  12.133  70.603  1.00  0.00           O  
ATOM    961  CB  ILE A 105      84.674  15.051  70.875  1.00  0.00           C  
ATOM    962  CG1 ILE A 105      83.250  14.530  70.964  1.00  0.00           C  
ATOM    963  CG2 ILE A 105      84.700  16.571  70.716  1.00  0.00           C  
ATOM    964  CD1 ILE A 105      82.776  14.428  72.410  1.00  0.00           C  
ATOM    965  N   VAL A 106      84.683  12.256  68.777  1.00  0.00           N  
ATOM    966  HN  VAL A 106      84.107  12.833  68.165  1.00  0.00           H  
ATOM    967  CA  VAL A 106      84.738  10.818  68.589  1.00  0.00           C  
ATOM    968  C   VAL A 106      85.031  10.624  67.109  1.00  0.00           C  
ATOM    969  O   VAL A 106      84.268  11.075  66.262  1.00  0.00           O  
ATOM    970  CB  VAL A 106      83.435  10.064  69.008  1.00  0.00           C  
ATOM    971  CG1 VAL A 106      83.570   8.587  68.690  1.00  0.00           C  
ATOM    972  CG2 VAL A 106      83.132  10.257  70.489  1.00  0.00           C  
ATOM    973  N   SER A 107      86.142   9.972  66.801  1.00  0.00           N  
ATOM    974  HN  SER A 107      86.730   9.610  67.552  1.00  0.00           H  
ATOM    975  CA  SER A 107      86.545   9.759  65.418  1.00  0.00           C  
ATOM    976  C   SER A 107      85.617   8.796  64.686  1.00  0.00           C  
ATOM    977  O   SER A 107      84.925   7.984  65.306  1.00  0.00           O  
ATOM    978  CB  SER A 107      88.004   9.294  65.338  1.00  0.00           C  
ATOM    979  OG  SER A 107      88.092   7.894  65.493  1.00  0.00           O  
ATOM    980  HG  SER A 107      88.996   7.606  65.443  1.00  0.00           H  
ATOM    981  N   TYR A 108      85.624   8.911  63.360  1.00  0.00           N  
ATOM    982  HN  TYR A 108      86.280   9.571  62.942  1.00  0.00           H  
ATOM    983  CA  TYR A 108      84.751   8.152  62.462  1.00  0.00           C  
ATOM    984  C   TYR A 108      85.188   6.715  62.436  1.00  0.00           C  
ATOM    985  O   TYR A 108      86.323   6.442  62.140  1.00  0.00           O  
ATOM    986  CB  TYR A 108      84.802   8.741  61.046  1.00  0.00           C  
ATOM    987  CG  TYR A 108      84.050   7.955  59.996  1.00  0.00           C  
ATOM    988  CD1 TYR A 108      84.655   6.882  59.300  1.00  0.00           C  
ATOM    989  CD2 TYR A 108      82.727   8.283  59.690  1.00  0.00           C  
ATOM    990  CE1 TYR A 108      83.943   6.171  58.327  1.00  0.00           C  
ATOM    991  CE2 TYR A 108      82.007   7.578  58.737  1.00  0.00           C  
ATOM    992  CZ  TYR A 108      82.611   6.534  58.059  1.00  0.00           C  
ATOM    993  OH  TYR A 108      81.883   5.862  57.115  1.00  0.00           O  
ATOM    994  HH  TYR A 108      82.298   5.145  56.649  1.00  0.00           H  
ATOM    995  N   GLU A 109      84.268   5.818  62.765  1.00  0.00           N  
ATOM    996  HN  GLU A 109      83.344   6.143  63.050  1.00  0.00           H  
ATOM    997  CA  GLU A 109      84.528   4.389  62.734  1.00  0.00           C  
ATOM    998  C   GLU A 109      83.639   3.850  61.623  1.00  0.00           C  
ATOM    999  O   GLU A 109      82.437   4.101  61.632  1.00  0.00           O  
ATOM   1000  CB  GLU A 109      84.201   3.759  64.088  1.00  0.00           C  
ATOM   1001  CG  GLU A 109      84.245   2.248  64.102  1.00  0.00           C  
ATOM   1002  CD  GLU A 109      84.141   1.668  65.494  1.00  0.00           C  
ATOM   1003  OE1 GLU A 109      85.045   1.975  66.316  1.00  0.00           O  
ATOM   1004  OE2 GLU A 109      83.180   0.896  65.745  1.00  0.00           O  
ATOM   1005  N   ASN A 110      84.236   3.147  60.661  1.00  0.00           N  
ATOM   1006  HN  ASN A 110      85.238   2.966  60.728  1.00  0.00           H  
ATOM   1007  CA  ASN A 110      83.502   2.631  59.520  1.00  0.00           C  
ATOM   1008  C   ASN A 110      82.490   1.559  59.892  1.00  0.00           C  
ATOM   1009  O   ASN A 110      82.845   0.577  60.529  1.00  0.00           O  
ATOM   1010  CB  ASN A 110      84.458   2.132  58.439  1.00  0.00           C  
ATOM   1011  CG  ASN A 110      85.166   0.837  58.822  1.00  0.00           C  
ATOM   1012  OD1 ASN A 110      85.587   0.659  59.964  1.00  0.00           O  
ATOM   1013  ND2 ASN A 110      85.300  -0.078  57.859  1.00  0.00           N  
ATOM   1014 1HD2 ASN A 110      84.951   0.070  56.912  1.00  0.00           H  
ATOM   1015 2HD2 ASN A 110      85.774  -0.944  58.115  1.00  0.00           H  
ATOM   1016  N   PRO A 111      81.233   1.736  59.494  1.00  0.00           N  
ATOM   1017  CA  PRO A 111      80.174   0.773  59.836  1.00  0.00           C  
ATOM   1018  C   PRO A 111      80.295  -0.515  59.030  1.00  0.00           C  
ATOM   1019  O   PRO A 111      80.459  -0.496  57.802  1.00  0.00           O  
ATOM   1020  CB  PRO A 111      78.885   1.516  59.486  1.00  0.00           C  
ATOM   1021  CG  PRO A 111      79.265   2.548  58.490  1.00  0.00           C  
ATOM   1022  CD  PRO A 111      80.732   2.856  58.676  1.00  0.00           C  
ATOM   1023  N   SER A 112      80.240  -1.643  59.720  1.00  0.00           N  
ATOM   1024  HN  SER A 112      80.047  -1.613  60.721  1.00  0.00           H  
ATOM   1025  CA  SER A 112      80.452  -2.925  59.065  1.00  0.00           C  
ATOM   1026  C   SER A 112      79.479  -3.966  59.646  1.00  0.00           C  
ATOM   1027  O   SER A 112      79.878  -4.819  60.449  1.00  0.00           O  
ATOM   1028  CB  SER A 112      81.914  -3.346  59.228  1.00  0.00           C  
ATOM   1029  OG  SER A 112      82.307  -4.213  58.186  1.00  0.00           O  
ATOM   1030  HG  SER A 112      83.215  -4.474  58.287  1.00  0.00           H  
ATOM   1031  N   PRO A 113      78.217  -3.895  59.207  1.00  0.00           N  
ATOM   1032  CA  PRO A 113      77.135  -4.735  59.741  1.00  0.00           C  
ATOM   1033  C   PRO A 113      77.380  -6.194  59.455  1.00  0.00           C  
ATOM   1034  O   PRO A 113      77.972  -6.510  58.417  1.00  0.00           O  
ATOM   1035  CB  PRO A 113      75.904  -4.289  58.941  1.00  0.00           C  
ATOM   1036  CG  PRO A 113      76.450  -3.592  57.707  1.00  0.00           C  
ATOM   1037  CD  PRO A 113      77.757  -3.015  58.112  1.00  0.00           C  
ATOM   1038  N   THR A 114      76.955  -7.072  60.358  1.00  0.00           N  
ATOM   1039  HN  THR A 114      76.488  -6.752  61.206  1.00  0.00           H  
ATOM   1040  CA  THR A 114      77.162  -8.488  60.126  1.00  0.00           C  
ATOM   1041  C   THR A 114      75.860  -9.255  60.242  1.00  0.00           C  
ATOM   1042  O   THR A 114      75.861 -10.494  60.257  1.00  0.00           O  
ATOM   1043  CB  THR A 114      78.283  -9.082  61.050  1.00  0.00           C  
ATOM   1044  OG1 THR A 114      77.938  -8.887  62.427  1.00  0.00           O  
ATOM   1045  HG1 THR A 114      78.617  -9.247  62.986  1.00  0.00           H  
ATOM   1046  CG2 THR A 114      79.617  -8.314  60.881  1.00  0.00           C  
ATOM   1047  N   ALA A 115      74.756  -8.507  60.303  1.00  0.00           N  
ATOM   1048  HN  ALA A 115      74.857  -7.493  60.270  1.00  0.00           H  
ATOM   1049  CA  ALA A 115      73.407  -9.068  60.415  1.00  0.00           C  
ATOM   1050  C   ALA A 115      72.344  -8.075  59.976  1.00  0.00           C  
ATOM   1051  O   ALA A 115      72.221  -7.021  60.572  1.00  0.00           O  
ATOM   1052  CB  ALA A 115      73.137  -9.508  61.847  1.00  0.00           C  
ATOM   1053  N   GLY A 116      71.578  -8.426  58.946  1.00  0.00           N  
ATOM   1054  HN  GLY A 116      71.777  -9.308  58.474  1.00  0.00           H  
ATOM   1055  CA  GLY A 116      70.473  -7.618  58.459  1.00  0.00           C  
ATOM   1056  C   GLY A 116      70.835  -6.258  57.867  1.00  0.00           C  
ATOM   1057  O   GLY A 116      71.996  -5.940  57.617  1.00  0.00           O  
ATOM   1058  N   ILE A 117      69.809  -5.448  57.653  1.00  0.00           N  
ATOM   1059  HN  ILE A 117      68.874  -5.762  57.912  1.00  0.00           H  
ATOM   1060  CA  ILE A 117      69.965  -4.125  57.062  1.00  0.00           C  
ATOM   1061  C   ILE A 117      70.034  -3.050  58.156  1.00  0.00           C  
ATOM   1062  O   ILE A 117      69.079  -2.835  58.907  1.00  0.00           O  
ATOM   1063  CB  ILE A 117      68.807  -3.896  56.020  1.00  0.00           C  
ATOM   1064  CG1 ILE A 117      68.941  -4.926  54.880  1.00  0.00           C  
ATOM   1065  CG2 ILE A 117      68.787  -2.470  55.474  1.00  0.00           C  
ATOM   1066  CD1 ILE A 117      67.678  -5.188  54.083  1.00  0.00           C  
ATOM   1067  N   HIS A 118      71.174  -2.388  58.272  1.00  0.00           N  
ATOM   1068  HN  HIS A 118      71.961  -2.614  57.664  1.00  0.00           H  
ATOM   1069  CA  HIS A 118      71.302  -1.328  59.279  1.00  0.00           C  
ATOM   1070  C   HIS A 118      71.071   0.045  58.680  1.00  0.00           C  
ATOM   1071  O   HIS A 118      71.598   0.353  57.610  1.00  0.00           O  
ATOM   1072  CB  HIS A 118      72.691  -1.322  59.906  1.00  0.00           C  
ATOM   1073  CG  HIS A 118      73.021  -2.564  60.664  1.00  0.00           C  
ATOM   1074  ND1 HIS A 118      73.893  -2.567  61.728  1.00  0.00           N  
ATOM   1075  HD1 HIS A 118      74.383  -1.750  62.093  1.00  0.00           H  
ATOM   1076  CD2 HIS A 118      72.622  -3.849  60.496  1.00  0.00           C  
ATOM   1077  CE1 HIS A 118      73.994  -3.797  62.202  1.00  0.00           C  
ATOM   1078  NE2 HIS A 118      73.233  -4.594  61.472  1.00  0.00           N  
ATOM   1079  HE2 HIS A 118      73.119  -5.598  61.612  1.00  0.00           H  
ATOM   1080  N   ARG A 119      70.307   0.869  59.379  1.00  0.00           N  
ATOM   1081  HN  ARG A 119      69.797   0.514  60.188  1.00  0.00           H  
ATOM   1082  CA  ARG A 119      70.180   2.280  59.014  1.00  0.00           C  
ATOM   1083  C   ARG A 119      71.386   3.024  59.590  1.00  0.00           C  
ATOM   1084  O   ARG A 119      71.704   2.845  60.759  1.00  0.00           O  
ATOM   1085  CB  ARG A 119      68.880   2.877  59.573  1.00  0.00           C  
ATOM   1086  CG  ARG A 119      67.632   2.186  59.062  1.00  0.00           C  
ATOM   1087  CD  ARG A 119      66.421   2.422  59.924  1.00  0.00           C  
ATOM   1088  NE  ARG A 119      66.449   1.666  61.178  1.00  0.00           N  
ATOM   1089  HE  ARG A 119      67.026   0.826  61.220  1.00  0.00           H  
ATOM   1090  CZ  ARG A 119      65.764   2.012  62.269  1.00  0.00           C  
ATOM   1091  NH1 ARG A 119      65.013   3.096  62.254  1.00  0.00           N  
ATOM   1092 1HH1 ARG A 119      64.489   3.361  63.088  1.00  0.00           H  
ATOM   1093 2HH1 ARG A 119      64.957   3.657  61.404  1.00  0.00           H  
ATOM   1094  NH2 ARG A 119      65.837   1.283  63.373  1.00  0.00           N  
ATOM   1095 1HH2 ARG A 119      65.313   1.548  64.207  1.00  0.00           H  
ATOM   1096 2HH2 ARG A 119      66.418   0.445  63.385  1.00  0.00           H  
ATOM   1097  N   VAL A 120      72.075   3.833  58.777  1.00  0.00           N  
ATOM   1098  HN  VAL A 120      71.836   3.859  57.786  1.00  0.00           H  
ATOM   1099  CA  VAL A 120      73.163   4.684  59.269  1.00  0.00           C  
ATOM   1100  C   VAL A 120      72.728   6.141  59.139  1.00  0.00           C  
ATOM   1101  O   VAL A 120      72.437   6.626  58.048  1.00  0.00           O  
ATOM   1102  CB  VAL A 120      74.513   4.432  58.542  1.00  0.00           C  
ATOM   1103  CG1 VAL A 120      75.644   5.174  59.244  1.00  0.00           C  
ATOM   1104  CG2 VAL A 120      74.822   2.955  58.484  1.00  0.00           C  
ATOM   1105  N   VAL A 121      72.686   6.829  60.275  1.00  0.00           N  
ATOM   1106  HN  VAL A 121      73.116   6.432  61.110  1.00  0.00           H  
ATOM   1107  CA  VAL A 121      72.042   8.137  60.364  1.00  0.00           C  
ATOM   1108  C   VAL A 121      72.956   9.280  60.732  1.00  0.00           C  
ATOM   1109  O   VAL A 121      73.692   9.200  61.716  1.00  0.00           O  
ATOM   1110  CB  VAL A 121      70.896   8.057  61.387  1.00  0.00           C  
ATOM   1111  CG1 VAL A 121      69.965   9.250  61.246  1.00  0.00           C  
ATOM   1112  CG2 VAL A 121      70.122   6.764  61.188  1.00  0.00           C  
ATOM   1113  N   PHE A 122      72.889  10.355  59.950  1.00  0.00           N  
ATOM   1114  HN  PHE A 122      72.322  10.316  59.103  1.00  0.00           H  
ATOM   1115  CA  PHE A 122      73.605  11.591  60.270  1.00  0.00           C  
ATOM   1116  C   PHE A 122      72.604  12.608  60.802  1.00  0.00           C  
ATOM   1117  O   PHE A 122      71.591  12.881  60.156  1.00  0.00           O  
ATOM   1118  CB  PHE A 122      74.354  12.142  59.058  1.00  0.00           C  
ATOM   1119  CG  PHE A 122      75.353  11.186  58.487  1.00  0.00           C  
ATOM   1120  CD1 PHE A 122      74.940  10.183  57.602  1.00  0.00           C  
ATOM   1121  CD2 PHE A 122      76.708  11.285  58.818  1.00  0.00           C  
ATOM   1122  CE1 PHE A 122      75.839   9.294  57.060  1.00  0.00           C  
ATOM   1123  CE2 PHE A 122      77.628  10.390  58.271  1.00  0.00           C  
ATOM   1124  CZ  PHE A 122      77.191   9.391  57.392  1.00  0.00           C  
ATOM   1125  N   ILE A 123      72.873  13.155  61.976  1.00  0.00           N  
ATOM   1126  HN  ILE A 123      73.727  12.902  62.473  1.00  0.00           H  
ATOM   1127  CA  ILE A 123      71.944  14.124  62.563  1.00  0.00           C  
ATOM   1128  C   ILE A 123      72.691  15.389  62.917  1.00  0.00           C  
ATOM   1129  O   ILE A 123      73.768  15.326  63.525  1.00  0.00           O  
ATOM   1130  CB  ILE A 123      71.211  13.540  63.829  1.00  0.00           C  
ATOM   1131  CG1 ILE A 123      70.596  12.179  63.529  1.00  0.00           C  
ATOM   1132  CG2 ILE A 123      70.133  14.483  64.343  1.00  0.00           C  
ATOM   1133  CD1 ILE A 123      71.289  11.066  64.290  1.00  0.00           C  
ATOM   1134  N   LEU A 124      72.131  16.529  62.531  1.00  0.00           N  
ATOM   1135  HN  LEU A 124      71.255  16.500  62.010  1.00  0.00           H  
ATOM   1136  CA  LEU A 124      72.736  17.825  62.833  1.00  0.00           C  
ATOM   1137  C   LEU A 124      71.828  18.643  63.758  1.00  0.00           C  
ATOM   1138  O   LEU A 124      70.601  18.761  63.526  1.00  0.00           O  
ATOM   1139  CB  LEU A 124      73.016  18.592  61.532  1.00  0.00           C  
ATOM   1140  CG  LEU A 124      73.885  19.856  61.548  1.00  0.00           C  
ATOM   1141  CD1 LEU A 124      75.351  19.518  61.523  1.00  0.00           C  
ATOM   1142  CD2 LEU A 124      73.568  20.725  60.358  1.00  0.00           C  
ATOM   1143  N   PHE A 125      72.456  19.228  64.776  1.00  0.00           N  
ATOM   1144  HN  PHE A 125      73.462  19.080  64.860  1.00  0.00           H  
ATOM   1145  CA  PHE A 125      71.805  20.071  65.786  1.00  0.00           C  
ATOM   1146  C   PHE A 125      72.445  21.449  65.800  1.00  0.00           C  
ATOM   1147  O   PHE A 125      73.620  21.593  65.462  1.00  0.00           O  
ATOM   1148  CB  PHE A 125      72.013  19.492  67.170  1.00  0.00           C  
ATOM   1149  CG  PHE A 125      71.346  18.187  67.409  1.00  0.00           C  
ATOM   1150  CD1 PHE A 125      70.022  18.135  67.815  1.00  0.00           C  
ATOM   1151  CD2 PHE A 125      72.052  17.006  67.237  1.00  0.00           C  
ATOM   1152  CE1 PHE A 125      69.384  16.921  68.047  1.00  0.00           C  
ATOM   1153  CE2 PHE A 125      71.429  15.780  67.468  1.00  0.00           C  
ATOM   1154  CZ  PHE A 125      70.092  15.746  67.876  1.00  0.00           C  
ATOM   1155  N   ARG A 126      71.679  22.452  66.210  1.00  0.00           N  
ATOM   1156  HN  ARG A 126      70.694  22.272  66.402  1.00  0.00           H  
ATOM   1157  CA  ARG A 126      72.198  23.802  66.395  1.00  0.00           C  
ATOM   1158  C   ARG A 126      72.476  23.957  67.879  1.00  0.00           C  
ATOM   1159  O   ARG A 126      71.602  23.721  68.707  1.00  0.00           O  
ATOM   1160  CB  ARG A 126      71.179  24.860  65.923  1.00  0.00           C  
ATOM   1161  CG  ARG A 126      71.609  26.344  66.103  1.00  0.00           C  
ATOM   1162  CD  ARG A 126      70.518  27.358  65.729  1.00  0.00           C  
ATOM   1163  NE  ARG A 126      70.175  27.248  64.307  1.00  0.00           N  
ATOM   1164  HE  ARG A 126      70.839  27.636  63.636  1.00  0.00           H  
ATOM   1165  CZ  ARG A 126      69.063  26.681  63.812  1.00  0.00           C  
ATOM   1166  NH1 ARG A 126      68.126  26.185  64.621  1.00  0.00           N  
ATOM   1167 1HH1 ARG A 126      68.262  26.234  65.631  1.00  0.00           H  
ATOM   1168 2HH1 ARG A 126      67.281  25.754  64.245  1.00  0.00           H  
ATOM   1169  NH2 ARG A 126      68.885  26.617  62.492  1.00  0.00           N  
ATOM   1170 1HH2 ARG A 126      69.602  26.996  61.873  1.00  0.00           H  
ATOM   1171 2HH2 ARG A 126      68.040  26.186  62.116  1.00  0.00           H  
ATOM   1172  N   GLN A 127      73.698  24.335  68.217  1.00  0.00           N  
ATOM   1173  HN  GLN A 127      74.408  24.443  67.492  1.00  0.00           H  
ATOM   1174  CA  GLN A 127      74.050  24.601  69.615  1.00  0.00           C  
ATOM   1175  C   GLN A 127      73.571  26.001  70.040  1.00  0.00           C  
ATOM   1176  O   GLN A 127      73.307  26.856  69.184  1.00  0.00           O  
ATOM   1177  CB  GLN A 127      75.561  24.461  69.837  1.00  0.00           C  
ATOM   1178  CG  GLN A 127      76.143  23.114  69.444  1.00  0.00           C  
ATOM   1179  CD  GLN A 127      77.672  23.146  69.296  1.00  0.00           C  
ATOM   1180  OE1 GLN A 127      78.275  22.179  68.836  1.00  0.00           O  
ATOM   1181  NE2 GLN A 127      78.293  24.248  69.703  1.00  0.00           N  
ATOM   1182 1HE2 GLN A 127      79.308  24.269  69.605  1.00  0.00           H  
ATOM   1183 2HE2 GLN A 127      77.793  25.051  70.085  1.00  0.00           H  
ATOM   1184  N   LEU A 128      73.438  26.223  71.350  1.00  0.00           N  
ATOM   1185  HN  LEU A 128      73.575  25.452  72.003  1.00  0.00           H  
ATOM   1186  CA  LEU A 128      73.097  27.563  71.874  1.00  0.00           C  
ATOM   1187  C   LEU A 128      74.322  28.461  71.850  1.00  0.00           C  
ATOM   1188  O   LEU A 128      74.199  29.673  71.819  1.00  0.00           O  
ATOM   1189  CB  LEU A 128      72.472  27.516  73.284  1.00  0.00           C  
ATOM   1190  CG  LEU A 128      70.997  27.067  73.411  1.00  0.00           C  
ATOM   1191  CD1 LEU A 128      70.590  26.856  74.869  1.00  0.00           C  
ATOM   1192  CD2 LEU A 128      70.002  28.017  72.713  1.00  0.00           C  
ATOM   1193  N   GLY A 129      75.499  27.845  71.861  1.00  0.00           N  
ATOM   1194  HN  GLY A 129      75.514  26.836  72.007  1.00  0.00           H  
ATOM   1195  CA  GLY A 129      76.764  28.532  71.677  1.00  0.00           C  
ATOM   1196  C   GLY A 129      77.890  27.524  71.578  1.00  0.00           C  
ATOM   1197  O   GLY A 129      77.650  26.328  71.457  1.00  0.00           O  
ATOM   1198  N   ARG A 130      79.124  28.004  71.603  1.00  0.00           N  
ATOM   1199  HN  ARG A 130      79.269  29.012  71.548  1.00  0.00           H  
ATOM   1200  CA  ARG A 130      80.279  27.122  71.707  1.00  0.00           C  
ATOM   1201  C   ARG A 130      80.221  26.527  73.100  1.00  0.00           C  
ATOM   1202  O   ARG A 130      80.091  27.254  74.083  1.00  0.00           O  
ATOM   1203  CB  ARG A 130      81.593  27.887  71.512  1.00  0.00           C  
ATOM   1204  CG  ARG A 130      82.429  27.360  70.366  1.00  0.00           C  
ATOM   1205  CD  ARG A 130      83.692  28.144  70.088  1.00  0.00           C  
ATOM   1206  NE  ARG A 130      84.834  27.581  70.816  1.00  0.00           N  
ATOM   1207  HE  ARG A 130      84.640  27.011  71.639  1.00  0.00           H  
ATOM   1208  CZ  ARG A 130      86.106  27.765  70.473  1.00  0.00           C  
ATOM   1209  NH1 ARG A 130      86.416  28.498  69.396  1.00  0.00           N  
ATOM   1210 1HH1 ARG A 130      85.676  28.919  68.834  1.00  0.00           H  
ATOM   1211 2HH1 ARG A 130      87.391  28.639  69.133  1.00  0.00           H  
ATOM   1212  NH2 ARG A 130      87.072  27.216  71.206  1.00  0.00           N  
ATOM   1213 1HH2 ARG A 130      86.836  26.658  72.026  1.00  0.00           H  
ATOM   1214 2HH2 ARG A 130      88.047  27.357  70.943  1.00  0.00           H  
ATOM   1215  N   GLN A 131      80.279  25.203  73.178  1.00  0.00           N  
ATOM   1216  HN  GLN A 131      80.415  24.661  72.325  1.00  0.00           H  
ATOM   1217  CA  GLN A 131      80.153  24.499  74.457  1.00  0.00           C  
ATOM   1218  C   GLN A 131      81.102  23.306  74.523  1.00  0.00           C  
ATOM   1219  O   GLN A 131      81.543  22.799  73.487  1.00  0.00           O  
ATOM   1220  CB  GLN A 131      78.696  24.059  74.696  1.00  0.00           C  
ATOM   1221  CG  GLN A 131      78.192  22.975  73.744  1.00  0.00           C  
ATOM   1222  CD  GLN A 131      76.670  22.786  73.800  1.00  0.00           C  
ATOM   1223  OE1 GLN A 131      75.978  23.022  72.804  1.00  0.00           O  
ATOM   1224  NE2 GLN A 131      76.153  22.353  74.962  1.00  0.00           N  
ATOM   1225 1HE2 GLN A 131      75.141  22.227  74.999  1.00  0.00           H  
ATOM   1226 2HE2 GLN A 131      76.724  22.158  75.784  1.00  0.00           H  
ATOM   1227  N   THR A 132      81.426  22.873  75.735  1.00  0.00           N  
ATOM   1228  HN  THR A 132      81.098  23.382  76.555  1.00  0.00           H  
ATOM   1229  CA  THR A 132      82.244  21.680  75.910  1.00  0.00           C  
ATOM   1230  C   THR A 132      81.333  20.454  76.063  1.00  0.00           C  
ATOM   1231  O   THR A 132      80.465  20.408  76.943  1.00  0.00           O  
ATOM   1232  CB  THR A 132      83.242  21.813  77.095  1.00  0.00           C  
ATOM   1233  OG1 THR A 132      82.520  21.911  78.326  1.00  0.00           O  
ATOM   1234  HG1 THR A 132      82.029  21.099  78.368  1.00  0.00           H  
ATOM   1235  CG2 THR A 132      84.044  23.140  77.026  1.00  0.00           C  
ATOM   1236  N   VAL A 133      81.517  19.490  75.158  1.00  0.00           N  
ATOM   1237  HN  VAL A 133      82.238  19.629  74.450  1.00  0.00           H  
ATOM   1238  CA  VAL A 133      80.744  18.242  75.120  1.00  0.00           C  
ATOM   1239  C   VAL A 133      81.686  17.123  75.525  1.00  0.00           C  
ATOM   1240  O   VAL A 133      82.806  17.060  75.039  1.00  0.00           O  
ATOM   1241  CB  VAL A 133      80.214  17.995  73.724  1.00  0.00           C  
ATOM   1242  CG1 VAL A 133      79.403  16.692  73.648  1.00  0.00           C  
ATOM   1243  CG2 VAL A 133      79.381  19.181  73.282  1.00  0.00           C  
ATOM   1244  N   TYR A 134      81.265  16.267  76.447  1.00  0.00           N  
ATOM   1245  HN  TYR A 134      80.352  16.389  76.885  1.00  0.00           H  
ATOM   1246  CA  TYR A 134      82.117  15.156  76.826  1.00  0.00           C  
ATOM   1247  C   TYR A 134      81.906  14.009  75.831  1.00  0.00           C  
ATOM   1248  O   TYR A 134      80.895  13.961  75.117  1.00  0.00           O  
ATOM   1249  CB  TYR A 134      81.888  14.752  78.287  1.00  0.00           C  
ATOM   1250  CG  TYR A 134      82.257  15.868  79.247  1.00  0.00           C  
ATOM   1251  CD1 TYR A 134      81.330  16.858  79.592  1.00  0.00           C  
ATOM   1252  CD2 TYR A 134      83.541  15.967  79.777  1.00  0.00           C  
ATOM   1253  CE1 TYR A 134      81.670  17.911  80.456  1.00  0.00           C  
ATOM   1254  CE2 TYR A 134      83.891  17.012  80.635  1.00  0.00           C  
ATOM   1255  CZ  TYR A 134      82.951  17.975  80.973  1.00  0.00           C  
ATOM   1256  OH  TYR A 134      83.299  18.994  81.829  1.00  0.00           O  
ATOM   1257  HH  TYR A 134      84.179  19.038  82.184  1.00  0.00           H  
ATOM   1258  N   ALA A 135      82.900  13.133  75.736  1.00  0.00           N  
ATOM   1259  HN  ALA A 135      83.756  13.300  76.265  1.00  0.00           H  
ATOM   1260  CA  ALA A 135      82.809  11.948  74.906  1.00  0.00           C  
ATOM   1261  C   ALA A 135      82.157  10.897  75.772  1.00  0.00           C  
ATOM   1262  O   ALA A 135      82.371  10.892  76.975  1.00  0.00           O  
ATOM   1263  CB  ALA A 135      84.189  11.498  74.497  1.00  0.00           C  
ATOM   1264  N   PRO A 136      81.319  10.040  75.200  1.00  0.00           N  
ATOM   1265  CA  PRO A 136      80.831   8.876  75.945  1.00  0.00           C  
ATOM   1266  C   PRO A 136      81.995   7.923  76.161  1.00  0.00           C  
ATOM   1267  O   PRO A 136      82.906   7.915  75.336  1.00  0.00           O  
ATOM   1268  CB  PRO A 136      79.805   8.266  75.010  1.00  0.00           C  
ATOM   1269  CG  PRO A 136      80.170   8.762  73.687  1.00  0.00           C  
ATOM   1270  CD  PRO A 136      80.730  10.133  73.856  1.00  0.00           C  
ATOM   1271  N   GLY A 137      81.978   7.160  77.248  1.00  0.00           N  
ATOM   1272  HN  GLY A 137      81.187   7.227  77.888  1.00  0.00           H  
ATOM   1273  CA  GLY A 137      83.055   6.232  77.552  1.00  0.00           C  
ATOM   1274  C   GLY A 137      83.193   5.022  76.649  1.00  0.00           C  
ATOM   1275  O   GLY A 137      84.170   4.280  76.768  1.00  0.00           O  
ATOM   1276  N   TRP A 138      82.213   4.836  75.761  1.00  0.00           N  
ATOM   1277  HN  TRP A 138      81.463   5.526  75.732  1.00  0.00           H  
ATOM   1278  CA  TRP A 138      82.139   3.715  74.828  1.00  0.00           C  
ATOM   1279  C   TRP A 138      81.109   4.115  73.809  1.00  0.00           C  
ATOM   1280  O   TRP A 138      80.348   5.043  74.046  1.00  0.00           O  
ATOM   1281  CB  TRP A 138      81.677   2.429  75.528  1.00  0.00           C  
ATOM   1282  CG  TRP A 138      80.469   2.623  76.451  1.00  0.00           C  
ATOM   1283  CD1 TRP A 138      79.137   2.700  76.087  1.00  0.00           C  
ATOM   1284  CD2 TRP A 138      80.500   2.788  77.874  1.00  0.00           C  
ATOM   1285  NE1 TRP A 138      78.351   2.891  77.199  1.00  0.00           N  
ATOM   1286  HE1 TRP A 138      77.335   2.976  77.199  1.00  0.00           H  
ATOM   1287  CE2 TRP A 138      79.158   2.949  78.311  1.00  0.00           C  
ATOM   1288  CE3 TRP A 138      81.525   2.824  78.828  1.00  0.00           C  
ATOM   1289  CZ2 TRP A 138      78.819   3.130  79.664  1.00  0.00           C  
ATOM   1290  CZ3 TRP A 138      81.186   2.994  80.172  1.00  0.00           C  
ATOM   1291  CH2 TRP A 138      79.846   3.150  80.578  1.00  0.00           C  
ATOM   1292  N   ARG A 139      81.060   3.384  72.701  1.00  0.00           N  
ATOM   1293  HN  ARG A 139      81.630   2.541  72.640  1.00  0.00           H  
ATOM   1294  CA  ARG A 139      80.221   3.747  71.575  1.00  0.00           C  
ATOM   1295  C   ARG A 139      78.833   3.125  71.551  1.00  0.00           C  
ATOM   1296  O   ARG A 139      77.944   3.675  70.932  1.00  0.00           O  
ATOM   1297  CB  ARG A 139      80.944   3.423  70.259  1.00  0.00           C  
ATOM   1298  CG  ARG A 139      82.098   4.371  69.882  1.00  0.00           C  
ATOM   1299  CD  ARG A 139      82.846   3.869  68.661  1.00  0.00           C  
ATOM   1300  NE  ARG A 139      84.062   4.599  68.301  1.00  0.00           N  
ATOM   1301  HE  ARG A 139      84.926   4.358  68.787  1.00  0.00           H  
ATOM   1302  CZ  ARG A 139      84.112   5.550  67.387  1.00  0.00           C  
ATOM   1303  NH1 ARG A 139      83.008   5.950  66.756  1.00  0.00           N  
ATOM   1304 1HH1 ARG A 139      82.114   5.510  66.973  1.00  0.00           H  
ATOM   1305 2HH1 ARG A 139      83.047   6.685  66.050  1.00  0.00           H  
ATOM   1306  NH2 ARG A 139      85.267   6.119  67.107  1.00  0.00           N  
ATOM   1307 1HH2 ARG A 139      86.112   5.813  67.590  1.00  0.00           H  
ATOM   1308 2HH2 ARG A 139      85.306   6.854  66.401  1.00  0.00           H  
ATOM   1309  N   GLN A 140      78.628   1.975  72.186  1.00  0.00           N  
ATOM   1310  HN  GLN A 140      79.389   1.538  72.706  1.00  0.00           H  
ATOM   1311  CA  GLN A 140      77.304   1.330  72.141  1.00  0.00           C  
ATOM   1312  C   GLN A 140      76.305   1.893  73.168  1.00  0.00           C  
ATOM   1313  O   GLN A 140      76.708   2.468  74.187  1.00  0.00           O  
ATOM   1314  CB  GLN A 140      77.444  -0.193  72.225  1.00  0.00           C  
ATOM   1315  CG  GLN A 140      77.781  -0.732  73.591  1.00  0.00           C  
ATOM   1316  CD  GLN A 140      79.283  -0.774  73.897  1.00  0.00           C  
ATOM   1317  OE1 GLN A 140      80.105  -0.161  73.200  1.00  0.00           O  
ATOM   1318  NE2 GLN A 140      79.632  -1.496  74.961  1.00  0.00           N  
ATOM   1319 1HE2 GLN A 140      78.956  -2.000  75.534  1.00  0.00           H  
ATOM   1320 2HE2 GLN A 140      80.631  -1.524  75.165  1.00  0.00           H  
ATOM   1321  N   ASN A 141      75.013   1.739  72.902  1.00  0.00           N  
ATOM   1322  HN  ASN A 141      74.745   1.240  72.053  1.00  0.00           H  
ATOM   1323  CA  ASN A 141      73.952   2.256  73.778  1.00  0.00           C  
ATOM   1324  C   ASN A 141      73.943   3.782  73.939  1.00  0.00           C  
ATOM   1325  O   ASN A 141      73.527   4.319  74.975  1.00  0.00           O  
ATOM   1326  CB  ASN A 141      73.952   1.567  75.146  1.00  0.00           C  
ATOM   1327  CG  ASN A 141      73.565   0.096  75.059  1.00  0.00           C  
ATOM   1328  OD1 ASN A 141      74.259  -0.753  75.596  1.00  0.00           O  
ATOM   1329  ND2 ASN A 141      72.447  -0.209  74.376  1.00  0.00           N  
ATOM   1330 1HD2 ASN A 141      71.867   0.500  73.927  1.00  0.00           H  
ATOM   1331 2HD2 ASN A 141      72.188  -1.194  74.318  1.00  0.00           H  
ATOM   1332  N   PHE A 142      74.395   4.472  72.897  1.00  0.00           N  
ATOM   1333  HN  PHE A 142      74.809   3.965  72.115  1.00  0.00           H  
ATOM   1334  CA  PHE A 142      74.322   5.915  72.830  1.00  0.00           C  
ATOM   1335  C   PHE A 142      72.850   6.253  72.640  1.00  0.00           C  
ATOM   1336  O   PHE A 142      72.131   5.524  71.941  1.00  0.00           O  
ATOM   1337  CB  PHE A 142      75.152   6.419  71.644  1.00  0.00           C  
ATOM   1338  CG  PHE A 142      75.253   7.910  71.549  1.00  0.00           C  
ATOM   1339  CD1 PHE A 142      76.142   8.615  72.347  1.00  0.00           C  
ATOM   1340  CD2 PHE A 142      74.485   8.614  70.638  1.00  0.00           C  
ATOM   1341  CE1 PHE A 142      76.251   9.997  72.260  1.00  0.00           C  
ATOM   1342  CE2 PHE A 142      74.587   9.985  70.543  1.00  0.00           C  
ATOM   1343  CZ  PHE A 142      75.482  10.682  71.368  1.00  0.00           C  
ATOM   1344  N   ASN A 143      72.399   7.338  73.275  1.00  0.00           N  
ATOM   1345  HN  ASN A 143      73.012   7.841  73.917  1.00  0.00           H  
ATOM   1346  CA  ASN A 143      71.035   7.809  73.057  1.00  0.00           C  
ATOM   1347  C   ASN A 143      71.006   9.243  72.563  1.00  0.00           C  
ATOM   1348  O   ASN A 143      71.292  10.161  73.311  1.00  0.00           O  
ATOM   1349  CB  ASN A 143      70.154   7.618  74.303  1.00  0.00           C  
ATOM   1350  CG  ASN A 143      68.679   7.841  74.009  1.00  0.00           C  
ATOM   1351  OD1 ASN A 143      68.255   8.930  73.612  1.00  0.00           O  
ATOM   1352  ND2 ASN A 143      67.890   6.803  74.195  1.00  0.00           N  
ATOM   1353 1HD2 ASN A 143      66.900   6.953  73.998  1.00  0.00           H  
ATOM   1354 2HD2 ASN A 143      68.240   5.903  74.523  1.00  0.00           H  
ATOM   1355  N   THR A 144      70.637   9.419  71.298  1.00  0.00           N  
ATOM   1356  HN  THR A 144      70.346   8.608  70.752  1.00  0.00           H  
ATOM   1357  CA  THR A 144      70.634  10.738  70.661  1.00  0.00           C  
ATOM   1358  C   THR A 144      69.704  11.756  71.328  1.00  0.00           C  
ATOM   1359  O   THR A 144      70.072  12.920  71.515  1.00  0.00           O  
ATOM   1360  CB  THR A 144      70.331  10.589  69.183  1.00  0.00           C  
ATOM   1361  OG1 THR A 144      71.324   9.739  68.602  1.00  0.00           O  
ATOM   1362  HG1 THR A 144      71.134   9.646  67.676  1.00  0.00           H  
ATOM   1363  CG2 THR A 144      70.580  11.897  68.462  1.00  0.00           C  
ATOM   1364  N   ARG A 145      68.514  11.294  71.706  1.00  0.00           N  
ATOM   1365  HN  ARG A 145      68.292  10.315  71.524  1.00  0.00           H  
ATOM   1366  CA  ARG A 145      67.523  12.114  72.362  1.00  0.00           C  
ATOM   1367  C   ARG A 145      68.059  12.609  73.715  1.00  0.00           C  
ATOM   1368  O   ARG A 145      67.947  13.791  74.064  1.00  0.00           O  
ATOM   1369  CB  ARG A 145      66.268  11.284  72.592  1.00  0.00           C  
ATOM   1370  CG  ARG A 145      65.226  11.340  71.508  1.00  0.00           C  
ATOM   1371  CD  ARG A 145      64.174  10.307  71.759  1.00  0.00           C  
ATOM   1372  NE  ARG A 145      63.081  10.351  70.813  1.00  0.00           N  
ATOM   1373  HE  ARG A 145      62.587  11.234  70.682  1.00  0.00           H  
ATOM   1374  CZ  ARG A 145      62.693   9.305  70.112  1.00  0.00           C  
ATOM   1375  NH1 ARG A 145      63.344   8.159  70.245  1.00  0.00           N  
ATOM   1376 1HH1 ARG A 145      63.044   7.349  69.702  1.00  0.00           H  
ATOM   1377 2HH1 ARG A 145      64.127   8.086  70.895  1.00  0.00           H  
ATOM   1378  NH2 ARG A 145      61.673   9.400  69.266  1.00  0.00           N  
ATOM   1379 1HH2 ARG A 145      61.373   8.590  68.723  1.00  0.00           H  
ATOM   1380 2HH2 ARG A 145      61.172  10.282  69.164  1.00  0.00           H  
ATOM   1381  N   GLU A 146      68.630  11.683  74.476  1.00  0.00           N  
ATOM   1382  HN  GLU A 146      68.715  10.731  74.120  1.00  0.00           H  
ATOM   1383  CA  GLU A 146      69.138  11.990  75.804  1.00  0.00           C  
ATOM   1384  C   GLU A 146      70.348  12.914  75.683  1.00  0.00           C  
ATOM   1385  O   GLU A 146      70.494  13.873  76.445  1.00  0.00           O  
ATOM   1386  CB  GLU A 146      69.463  10.699  76.580  1.00  0.00           C  
ATOM   1387  CG  GLU A 146      68.239   9.880  76.965  1.00  0.00           C  
ATOM   1388  CD  GLU A 146      68.479   8.961  78.147  1.00  0.00           C  
ATOM   1389  OE1 GLU A 146      69.611   8.434  78.292  1.00  0.00           O  
ATOM   1390  OE2 GLU A 146      67.524   8.761  78.926  1.00  0.00           O  
ATOM   1391  N   PHE A 147      71.192  12.626  74.703  1.00  0.00           N  
ATOM   1392  HN  PHE A 147      71.031  11.780  74.156  1.00  0.00           H  
ATOM   1393  CA  PHE A 147      72.333  13.457  74.372  1.00  0.00           C  
ATOM   1394  C   PHE A 147      71.926  14.897  74.066  1.00  0.00           C  
ATOM   1395  O   PHE A 147      72.514  15.851  74.634  1.00  0.00           O  
ATOM   1396  CB  PHE A 147      73.065  12.859  73.184  1.00  0.00           C  
ATOM   1397  CG  PHE A 147      74.302  13.603  72.785  1.00  0.00           C  
ATOM   1398  CD1 PHE A 147      75.478  13.462  73.513  1.00  0.00           C  
ATOM   1399  CD2 PHE A 147      74.307  14.422  71.653  1.00  0.00           C  
ATOM   1400  CE1 PHE A 147      76.648  14.135  73.123  1.00  0.00           C  
ATOM   1401  CE2 PHE A 147      75.473  15.107  71.268  1.00  0.00           C  
ATOM   1402  CZ  PHE A 147      76.637  14.952  72.007  1.00  0.00           C  
ATOM   1403  N   ALA A 148      70.929  15.057  73.189  1.00  0.00           N  
ATOM   1404  HN  ALA A 148      70.534  14.234  72.733  1.00  0.00           H  
ATOM   1405  CA  ALA A 148      70.390  16.371  72.866  1.00  0.00           C  
ATOM   1406  C   ALA A 148      69.872  17.144  74.095  1.00  0.00           C  
ATOM   1407  O   ALA A 148      70.040  18.357  74.189  1.00  0.00           O  
ATOM   1408  CB  ALA A 148      69.302  16.235  71.829  1.00  0.00           C  
ATOM   1409  N   GLU A 149      69.246  16.435  75.029  1.00  0.00           N  
ATOM   1410  HN  GLU A 149      69.185  15.423  74.918  1.00  0.00           H  
ATOM   1411  CA  GLU A 149      68.645  17.047  76.202  1.00  0.00           C  
ATOM   1412  C   GLU A 149      69.729  17.541  77.169  1.00  0.00           C  
ATOM   1413  O   GLU A 149      69.631  18.655  77.700  1.00  0.00           O  
ATOM   1414  CB  GLU A 149      67.720  16.050  76.893  1.00  0.00           C  
ATOM   1415  CG  GLU A 149      66.702  16.674  77.820  1.00  0.00           C  
ATOM   1416  CD  GLU A 149      65.311  16.089  77.624  1.00  0.00           C  
ATOM   1417  OE1 GLU A 149      65.094  14.925  78.025  1.00  0.00           O  
ATOM   1418  OE2 GLU A 149      64.436  16.790  77.069  1.00  0.00           O  
ATOM   1419  N   ILE A 150      70.762  16.718  77.370  1.00  0.00           N  
ATOM   1420  HN  ILE A 150      70.776  15.820  76.886  1.00  0.00           H  
ATOM   1421  CA  ILE A 150      71.872  17.056  78.258  1.00  0.00           C  
ATOM   1422  C   ILE A 150      72.664  18.282  77.772  1.00  0.00           C  
ATOM   1423  O   ILE A 150      73.073  19.119  78.570  1.00  0.00           O  
ATOM   1424  CB  ILE A 150      72.813  15.823  78.454  1.00  0.00           C  
ATOM   1425  CG1 ILE A 150      72.161  14.786  79.377  1.00  0.00           C  
ATOM   1426  CG2 ILE A 150      74.191  16.254  79.001  1.00  0.00           C  
ATOM   1427  CD1 ILE A 150      72.722  13.384  79.215  1.00  0.00           C  
ATOM   1428  N   TYR A 151      72.846  18.391  76.460  1.00  0.00           N  
ATOM   1429  HN  TYR A 151      72.433  17.696  75.838  1.00  0.00           H  
ATOM   1430  CA  TYR A 151      73.627  19.489  75.892  1.00  0.00           C  
ATOM   1431  C   TYR A 151      72.815  20.648  75.295  1.00  0.00           C  
ATOM   1432  O   TYR A 151      73.384  21.461  74.558  1.00  0.00           O  
ATOM   1433  CB  TYR A 151      74.695  18.960  74.898  1.00  0.00           C  
ATOM   1434  CG  TYR A 151      75.704  18.043  75.566  1.00  0.00           C  
ATOM   1435  CD1 TYR A 151      76.617  18.540  76.508  1.00  0.00           C  
ATOM   1436  CD2 TYR A 151      75.709  16.669  75.303  1.00  0.00           C  
ATOM   1437  CE1 TYR A 151      77.530  17.708  77.153  1.00  0.00           C  
ATOM   1438  CE2 TYR A 151      76.612  15.816  75.946  1.00  0.00           C  
ATOM   1439  CZ  TYR A 151      77.523  16.343  76.869  1.00  0.00           C  
ATOM   1440  OH  TYR A 151      78.427  15.515  77.507  1.00  0.00           O  
ATOM   1441  HH  TYR A 151      79.045  15.873  78.133  1.00  0.00           H  
ATOM   1442  N   ASN A 152      71.517  20.730  75.627  1.00  0.00           N  
ATOM   1443  HN  ASN A 152      71.132  20.028  76.259  1.00  0.00           H  
ATOM   1444  CA  ASN A 152      70.623  21.784  75.123  1.00  0.00           C  
ATOM   1445  C   ASN A 152      70.693  21.983  73.609  1.00  0.00           C  
ATOM   1446  O   ASN A 152      70.781  23.124  73.117  1.00  0.00           O  
ATOM   1447  CB  ASN A 152      70.911  23.109  75.818  1.00  0.00           C  
ATOM   1448  CG  ASN A 152      70.738  23.023  77.301  1.00  0.00           C  
ATOM   1449  OD1 ASN A 152      69.646  22.733  77.795  1.00  0.00           O  
ATOM   1450  ND2 ASN A 152      71.820  23.262  78.032  1.00  0.00           N  
ATOM   1451 1HD2 ASN A 152      72.723  23.502  77.623  1.00  0.00           H  
ATOM   1452 2HD2 ASN A 152      71.702  23.203  79.043  1.00  0.00           H  
ATOM   1453  N   LEU A 153      70.667  20.867  72.885  1.00  0.00           N  
ATOM   1454  HN  LEU A 153      70.584  19.968  73.360  1.00  0.00           H  
ATOM   1455  CA  LEU A 153      70.753  20.897  71.447  1.00  0.00           C  
ATOM   1456  C   LEU A 153      69.373  21.011  70.773  1.00  0.00           C  
ATOM   1457  O   LEU A 153      69.297  21.123  69.525  1.00  0.00           O  
ATOM   1458  CB  LEU A 153      71.533  19.668  70.933  1.00  0.00           C  
ATOM   1459  CG  LEU A 153      72.952  19.410  71.450  1.00  0.00           C  
ATOM   1460  CD1 LEU A 153      73.512  18.183  70.809  1.00  0.00           C  
ATOM   1461  CD2 LEU A 153      73.861  20.609  71.182  1.00  0.00           C  
ATOM   1462  N   GLY A 154      68.303  20.986  71.589  1.00  0.00           N  
ATOM   1463  HN  GLY A 154      68.460  20.898  72.593  1.00  0.00           H  
ATOM   1464  CA  GLY A 154      66.924  21.079  71.103  1.00  0.00           C  
ATOM   1465  C   GLY A 154      66.621  19.999  70.074  1.00  0.00           C  
ATOM   1466  O   GLY A 154      67.103  18.864  70.200  1.00  0.00           O  
ATOM   1467  N   LEU A 155      65.868  20.356  69.031  1.00  0.00           N  
ATOM   1468  HN  LEU A 155      65.505  21.308  68.986  1.00  0.00           H  
ATOM   1469  CA  LEU A 155      65.545  19.416  67.943  1.00  0.00           C  
ATOM   1470  C   LEU A 155      66.591  19.487  66.840  1.00  0.00           C  
ATOM   1471  O   LEU A 155      67.203  20.545  66.620  1.00  0.00           O  
ATOM   1472  CB  LEU A 155      64.180  19.734  67.339  1.00  0.00           C  
ATOM   1473  CG  LEU A 155      62.959  19.539  68.241  1.00  0.00           C  
ATOM   1474  CD1 LEU A 155      61.710  20.087  67.574  1.00  0.00           C  
ATOM   1475  CD2 LEU A 155      62.830  18.055  68.589  1.00  0.00           C  
ATOM   1476  N   PRO A 156      66.787  18.375  66.124  1.00  0.00           N  
ATOM   1477  CA  PRO A 156      67.687  18.370  64.976  1.00  0.00           C  
ATOM   1478  C   PRO A 156      67.240  19.408  63.948  1.00  0.00           C  
ATOM   1479  O   PRO A 156      66.058  19.735  63.858  1.00  0.00           O  
ATOM   1480  CB  PRO A 156      67.531  16.962  64.405  1.00  0.00           C  
ATOM   1481  CG  PRO A 156      66.912  16.159  65.489  1.00  0.00           C  
ATOM   1482  CD  PRO A 156      66.138  17.068  66.340  1.00  0.00           C  
ATOM   1483  N   VAL A 157      68.194  19.928  63.177  1.00  0.00           N  
ATOM   1484  HN  VAL A 157      69.163  19.654  63.338  1.00  0.00           H  
ATOM   1485  CA  VAL A 157      67.894  20.883  62.104  1.00  0.00           C  
ATOM   1486  C   VAL A 157      68.026  20.188  60.751  1.00  0.00           C  
ATOM   1487  O   VAL A 157      67.571  20.707  59.722  1.00  0.00           O  
ATOM   1488  CB  VAL A 157      68.768  22.188  62.168  1.00  0.00           C  
ATOM   1489  CG1 VAL A 157      68.438  22.986  63.404  1.00  0.00           C  
ATOM   1490  CG2 VAL A 157      70.287  21.873  62.082  1.00  0.00           C  
ATOM   1491  N   ALA A 158      68.630  19.002  60.767  1.00  0.00           N  
ATOM   1492  HN  ALA A 158      68.962  18.629  61.656  1.00  0.00           H  
ATOM   1493  CA  ALA A 158      68.832  18.220  59.554  1.00  0.00           C  
ATOM   1494  C   ALA A 158      69.135  16.800  59.936  1.00  0.00           C  
ATOM   1495  O   ALA A 158      69.682  16.558  61.002  1.00  0.00           O  
ATOM   1496  CB  ALA A 158      69.987  18.794  58.762  1.00  0.00           C  
ATOM   1497  N   ALA A 159      68.778  15.866  59.066  1.00  0.00           N  
ATOM   1498  HN  ALA A 159      68.227  16.145  58.254  1.00  0.00           H  
ATOM   1499  CA  ALA A 159      69.137  14.449  59.214  1.00  0.00           C  
ATOM   1500  C   ALA A 159      68.995  13.735  57.871  1.00  0.00           C  
ATOM   1501  O   ALA A 159      68.144  14.072  57.028  1.00  0.00           O  
ATOM   1502  CB  ALA A 159      68.306  13.738  60.279  1.00  0.00           C  
ATOM   1503  N   VAL A 160      69.839  12.733  57.678  1.00  0.00           N  
ATOM   1504  HN  VAL A 160      70.484  12.479  58.426  1.00  0.00           H  
ATOM   1505  CA  VAL A 160      69.874  11.989  56.441  1.00  0.00           C  
ATOM   1506  C   VAL A 160      70.397  10.627  56.855  1.00  0.00           C  
ATOM   1507  O   VAL A 160      71.085  10.520  57.887  1.00  0.00           O  
ATOM   1508  CB  VAL A 160      70.769  12.723  55.392  1.00  0.00           C  
ATOM   1509  CG1 VAL A 160      72.247  12.512  55.702  1.00  0.00           C  
ATOM   1510  CG2 VAL A 160      70.439  12.272  53.975  1.00  0.00           C  
ATOM   1511  N   PHE A 161      70.059   9.588  56.090  1.00  0.00           N  
ATOM   1512  HN  PHE A 161      69.493   9.746  55.256  1.00  0.00           H  
ATOM   1513  CA  PHE A 161      70.476   8.243  56.416  1.00  0.00           C  
ATOM   1514  C   PHE A 161      70.634   7.362  55.193  1.00  0.00           C  
ATOM   1515  O   PHE A 161      69.941   7.546  54.176  1.00  0.00           O  
ATOM   1516  CB  PHE A 161      69.464   7.587  57.379  1.00  0.00           C  
ATOM   1517  CG  PHE A 161      68.285   6.954  56.699  1.00  0.00           C  
ATOM   1518  CD1 PHE A 161      67.152   7.712  56.388  1.00  0.00           C  
ATOM   1519  CD2 PHE A 161      68.295   5.599  56.360  1.00  0.00           C  
ATOM   1520  CE1 PHE A 161      66.042   7.124  55.737  1.00  0.00           C  
ATOM   1521  CE2 PHE A 161      67.187   5.003  55.705  1.00  0.00           C  
ATOM   1522  CZ  PHE A 161      66.061   5.762  55.395  1.00  0.00           C  
ATOM   1523  N   TYR A 162      71.536   6.391  55.306  1.00  0.00           N  
ATOM   1524  HN  TYR A 162      72.179   6.390  56.098  1.00  0.00           H  
ATOM   1525  CA  TYR A 162      71.617   5.330  54.313  1.00  0.00           C  
ATOM   1526  C   TYR A 162      71.446   3.964  54.952  1.00  0.00           C  
ATOM   1527  O   TYR A 162      71.381   3.829  56.176  1.00  0.00           O  
ATOM   1528  CB  TYR A 162      72.922   5.372  53.492  1.00  0.00           C  
ATOM   1529  CG  TYR A 162      74.226   5.182  54.241  1.00  0.00           C  
ATOM   1530  CD1 TYR A 162      74.908   6.189  54.727  1.00  0.00           C  
ATOM   1531  CD2 TYR A 162      74.800   4.024  54.421  1.00  0.00           C  
ATOM   1532  CE1 TYR A 162      76.122   6.055  55.385  1.00  0.00           C  
ATOM   1533  CE2 TYR A 162      76.039   3.903  55.096  1.00  0.00           C  
ATOM   1534  CZ  TYR A 162      76.689   4.916  55.570  1.00  0.00           C  
ATOM   1535  OH  TYR A 162      77.898   4.778  56.217  1.00  0.00           O  
ATOM   1536  HH  TYR A 162      78.317   3.936  56.354  1.00  0.00           H  
ATOM   1537  N   ASN A 163      71.381   2.964  54.086  1.00  0.00           N  
ATOM   1538  HN  ASN A 163      71.402   3.187  53.091  1.00  0.00           H  
ATOM   1539  CA  ASN A 163      71.281   1.567  54.475  1.00  0.00           C  
ATOM   1540  C   ASN A 163      72.560   0.800  54.144  1.00  0.00           C  
ATOM   1541  O   ASN A 163      73.158   0.971  53.076  1.00  0.00           O  
ATOM   1542  CB  ASN A 163      70.089   0.919  53.795  1.00  0.00           C  
ATOM   1543  CG  ASN A 163      68.783   1.356  54.396  1.00  0.00           C  
ATOM   1544  OD1 ASN A 163      67.790   1.500  53.702  1.00  0.00           O  
ATOM   1545  ND2 ASN A 163      68.784   1.590  55.704  1.00  0.00           N  
ATOM   1546 1HD2 ASN A 163      69.614   1.470  56.284  1.00  0.00           H  
ATOM   1547 2HD2 ASN A 163      67.897   1.887  56.112  1.00  0.00           H  
ATOM   1548  N   SER A 164      72.983  -0.031  55.085  1.00  0.00           N  
ATOM   1549  HN  SER A 164      72.463  -0.093  55.960  1.00  0.00           H  
ATOM   1550  CA  SER A 164      74.171  -0.861  54.907  1.00  0.00           C  
ATOM   1551  C   SER A 164      73.887  -2.292  55.336  1.00  0.00           C  
ATOM   1552  O   SER A 164      73.049  -2.532  56.200  1.00  0.00           O  
ATOM   1553  CB  SER A 164      75.366  -0.283  55.680  1.00  0.00           C  
ATOM   1554  OG  SER A 164      76.585  -0.636  55.014  1.00  0.00           O  
ATOM   1555  HG  SER A 164      77.324  -0.279  55.492  1.00  0.00           H  
ATOM   1556  N   GLN A 165      74.565  -3.238  54.704  1.00  0.00           N  
ATOM   1557  HN  GLN A 165      75.230  -2.960  53.982  1.00  0.00           H  
ATOM   1558  CA  GLN A 165      74.405  -4.671  54.994  1.00  0.00           C  
ATOM   1559  C   GLN A 165      75.614  -5.418  54.450  1.00  0.00           C  
ATOM   1560  O   GLN A 165      76.248  -4.976  53.471  1.00  0.00           O  
ATOM   1561  CB  GLN A 165      73.121  -5.241  54.382  1.00  0.00           C  
ATOM   1562  CG  GLN A 165      72.931  -4.944  52.912  1.00  0.00           C  
ATOM   1563  CD  GLN A 165      71.715  -5.638  52.320  1.00  0.00           C  
ATOM   1564  OE1 GLN A 165      71.638  -6.881  52.303  1.00  0.00           O  
ATOM   1565  NE2 GLN A 165      70.766  -4.847  51.812  1.00  0.00           N  
ATOM   1566 1HE2 GLN A 165      69.950  -5.313  51.415  1.00  0.00           H  
ATOM   1567 2HE2 GLN A 165      70.829  -3.829  51.826  1.00  0.00           H  
ATOM   1568  N   ARG A 166      75.925  -6.548  55.074  1.00  0.00           N  
ATOM   1569  HN  ARG A 166      75.366  -6.853  55.871  1.00  0.00           H  
ATOM   1570  CA  ARG A 166      77.052  -7.357  54.637  1.00  0.00           C  
ATOM   1571  C   ARG A 166      76.968  -7.699  53.159  1.00  0.00           C  
ATOM   1572  O   ARG A 166      75.898  -8.019  52.654  1.00  0.00           O  
ATOM   1573  CB  ARG A 166      77.221  -8.613  55.499  1.00  0.00           C  
ATOM   1574  CG  ARG A 166      75.960  -9.422  55.776  1.00  0.00           C  
ATOM   1575  CD  ARG A 166      76.242 -10.588  56.695  1.00  0.00           C  
ATOM   1576  NE  ARG A 166      75.127 -11.502  56.912  1.00  0.00           N  
ATOM   1577  HE  ARG A 166      74.302 -11.149  57.397  1.00  0.00           H  
ATOM   1578  CZ  ARG A 166      75.127 -12.771  56.512  1.00  0.00           C  
ATOM   1579  NH1 ARG A 166      76.163 -13.247  55.844  1.00  0.00           N  
ATOM   1580 1HH1 ARG A 166      76.163 -14.220  55.537  1.00  0.00           H  
ATOM   1581 2HH1 ARG A 166      76.958 -12.637  55.654  1.00  0.00           H  
ATOM   1582  NH2 ARG A 166      74.090 -13.566  56.760  1.00  0.00           N  
ATOM   1583 1HH2 ARG A 166      74.090 -14.539  56.453  1.00  0.00           H  
ATOM   1584 2HH2 ARG A 166      73.290 -13.199  57.276  1.00  0.00           H  
ATOM   1585  N   GLU A 167      78.108  -7.577  52.482  1.00  0.00           N  
ATOM   1586  HN  GLU A 167      78.927  -7.226  52.979  1.00  0.00           H  
ATOM   1587  CA  GLU A 167      78.253  -7.917  51.068  1.00  0.00           C  
ATOM   1588  C   GLU A 167      78.284  -9.436  50.926  1.00  0.00           C  
ATOM   1589  O   GLU A 167      77.851  -9.999  49.930  1.00  0.00           O  
ATOM   1590  CB  GLU A 167      79.536  -7.298  50.492  1.00  0.00           C  
ATOM   1591  CG  GLU A 167      79.458  -5.778  50.289  1.00  0.00           C  
ATOM   1592  CD  GLU A 167      80.818  -5.116  50.048  1.00  0.00           C  
ATOM   1593  OE1 GLU A 167      81.542  -5.512  49.093  1.00  0.00           O  
ATOM   1594  OE2 GLU A 167      81.159  -4.191  50.821  1.00  0.00           O  
ATOM   1595  N   SER A 168      78.780 -10.083  51.972  1.00  0.00           N  
ATOM   1596  HN  SER A 168      79.094  -9.532  52.771  1.00  0.00           H  
ATOM   1597  CA  SER A 168      78.904 -11.533  52.049  1.00  0.00           C  
ATOM   1598  C   SER A 168      78.044 -12.151  53.134  1.00  0.00           C  
ATOM   1599  CB  SER A 168      80.366 -11.916  52.307  1.00  0.00           C  
ATOM   1600  OG  SER A 168      81.012 -12.134  51.071  1.00  0.00           O  
ATOM   1601  HG  SER A 168      81.918 -12.371  51.231  1.00  0.00           H  
ATOM   1602  OXT SER A 168      77.832 -13.371  53.085  1.00  0.00           O  
ATOM   1603  C1  UNK     1      77.935  11.876  76.690  1.00  0.00           C  
ATOM   1604  C2  UNK     1      77.008  10.630  76.581  1.00  0.00           C  
ATOM   1605  C3  UNK     1      75.811  11.649  76.700  1.00  0.00           C  
ATOM   1606  C4  UNK     1      76.795  12.597  77.433  1.00  0.00           C  
ATOM   1607  C5  UNK     1      77.205   9.859  75.265  1.00  0.00           C  
ATOM   1608  C6  UNK     1      79.192  11.763  77.534  1.00  0.00           C  
ATOM   1609  C7  UNK     1      78.269  12.496  75.352  1.00  0.00           C  
ATOM   1610  C8  UNK     1      74.566  11.220  77.426  1.00  0.00           C  
ATOM   1611  C9  UNK     1      76.548   8.465  75.266  1.00  0.00           C  
ATOM   1612  C10 UNK     1      73.268  11.174  76.633  1.00  0.00           C  
ATOM   1613  C11 UNK     1      75.115   8.445  75.748  1.00  0.00           C  
ATOM   1614  C12 UNK     1      72.996   9.817  75.948  1.00  0.00           C  
ATOM   1615  C13 UNK     1      74.597  10.884  78.725  1.00  0.00           C  
ATOM   1616  C14 UNK     1      74.237   9.340  75.256  1.00  0.00           C  
ATOM   1617  C15 UNK     1      74.853   7.516  76.901  1.00  0.00           C  
CONECT    1    5    4    2    3                                       
CONECT    1                                                           
CONECT    2    1                                                      
CONECT    3    1                                                      
CONECT    4    1                                                      
CONECT    5    6    8    1                                            
CONECT    6    7    9    5                                            
CONECT    7    6                                                      
CONECT    8    5                                                      
CONECT    9   11    6   10                                            
CONECT   10    9                                                      
CONECT   11   14   12    9                                            
CONECT   12   18   11   13                                            
CONECT   13   12                                                      
CONECT   14   11   15                                                 
CONECT   15   14   17   16                                            
CONECT   16   15                                                      
CONECT   17   15                                                      
CONECT   18   24   19   12                                            
CONECT   19   22   18   20                                            
CONECT   20   19   21   25                                            
CONECT   21   20                                                      
CONECT   22   23   19                                                 
CONECT   23   24   22                                                 
CONECT   24   23   18                                                 
CONECT   25   20   26   27                                            
CONECT   26   25                                                      
CONECT   27   25   30   28                                            
CONECT   28   27   34   29                                            
CONECT   29   28                                                      
CONECT   30   31   27                                                 
CONECT   31   33   32   30                                            
CONECT   32   31                                                      
CONECT   33   31                                                      
CONECT   34   35   28   36                                            
CONECT   35   34                                                      
CONECT   36   34   37   39                                            
CONECT   37   43   36   38                                            
CONECT   38   37                                                      
CONECT   39   36   41   40                                            
CONECT   40   39   42                                                 
CONECT   41   39                                                      
CONECT   42   40                                                      
CONECT   43   44   45   37                                            
CONECT   44   43                                                      
CONECT   45   48   46   43                                            
CONECT   46   45   51   47                                            
CONECT   47   46                                                      
CONECT   48   49   50   45                                            
CONECT   49   48                                                      
CONECT   50   48                                                      
CONECT   51   52   46   53                                            
CONECT   52   51                                                      
CONECT   53   56   51   54                                            
CONECT   54   53   55   59                                            
CONECT   55   54                                                      
CONECT   56   53   57                                                 
CONECT   57   56   58                                                 
CONECT   58   57                                                      
CONECT   59   54   60   61                                            
CONECT   60   59                                                      
CONECT   61   59   62   64                                            
CONECT   62   76   61   63                                            
CONECT   63   62                                                      
CONECT   64   61   65                                                 
CONECT   65   64   66                                                 
CONECT   66   65   67                                                 
CONECT   67   69   66   68                                            
CONECT   68   67                                                      
CONECT   69   70   73   67                                            
CONECT   70   72   71   69                                            
CONECT   71   70                                                      
CONECT   72   70                                                      
CONECT   73   75   69   74                                            
CONECT   74   73                                                      
CONECT   75   73                                                      
CONECT   76   77   78   62                                            
CONECT   77   76                                                      
CONECT   78   81   76   79                                            
CONECT   79   78   84   80                                            
CONECT   80   79                                                      
CONECT   81   83   82   78                                            
CONECT   82   81                                                      
CONECT   83   81                                                      
CONECT   84   85   79   86                                            
CONECT   85   84                                                      
CONECT   86   84   89   87                                            
CONECT   87   88   86   92                                            
CONECT   88   87                                                      
CONECT   89   91   86   90                                            
CONECT   90   89                                                      
CONECT   91   89                                                      
CONECT   92   87   93   94                                            
CONECT   93   92                                                      
CONECT   94   92   95                                                 
CONECT   95   94   97   96                                            
CONECT   96   95                                                      
CONECT   97   98   95   99                                            
CONECT   98   97                                                      
CONECT   99  102   97  100                                            
CONECT  100  106   99  101                                            
CONECT  101  100                                                      
CONECT  102  103   99                                                 
CONECT  103  105  102  104                                            
CONECT  104  103                                                      
CONECT  105  103                                                      
CONECT  106  107  108  100                                            
CONECT  107  106                                                      
CONECT  108  111  106  109                                            
CONECT  109  114  108  110                                            
CONECT  110  109                                                      
CONECT  111  113  112  108                                            
CONECT  112  111                                                      
CONECT  113  111                                                      
CONECT  114  115  116  109                                            
CONECT  115  114                                                      
CONECT  116  119  114  117                                            
CONECT  117  118  116  123                                            
CONECT  118  117                                                      
CONECT  119  120  116                                                 
CONECT  120  121  119  122                                            
CONECT  121  120                                                      
CONECT  122  120                                                      
CONECT  123  117  125  124                                            
CONECT  124  123                                                      
CONECT  125  126  123  128                                            
CONECT  126  127  132  125                                            
CONECT  127  126                                                      
CONECT  128  125  129                                                 
CONECT  129  128  130  131                                            
CONECT  130  129                                                      
CONECT  131  129                                                      
CONECT  132  133  126  138                                            
CONECT  133  134  136  132                                            
CONECT  134  139  133  135                                            
CONECT  135  134                                                      
CONECT  136  133  137                                                 
CONECT  137  136  138                                                 
CONECT  138  137  132                                                 
CONECT  139  140  141  134                                            
CONECT  140  139                                                      
CONECT  141  142  139  144                                            
CONECT  142  143  151  141                                            
CONECT  143  142                                                      
CONECT  144  145  141                                                 
CONECT  145  147  146  144                                            
CONECT  146  148  145                                                 
CONECT  147  149  145                                                 
CONECT  148  150  146                                                 
CONECT  149  150  147                                                 
CONECT  150  149  148                                                 
CONECT  151  153  142  152                                            
CONECT  152  151                                                      
CONECT  153  154  156  151                                            
CONECT  154  162  153  155                                            
CONECT  155  154                                                      
CONECT  156  157  153                                                 
CONECT  157  158  159  156                                            
CONECT  158  157                                                      
CONECT  159  161  157  160                                            
CONECT  160  159                                                      
CONECT  161  159                                                      
CONECT  162  164  163  154                                            
CONECT  163  162                                                      
CONECT  164  167  165  162                                            
CONECT  165  166  164  179                                            
CONECT  166  165                                                      
CONECT  167  168  164                                                 
CONECT  168  169  167                                                 
CONECT  169  170  168                                                 
CONECT  170  172  169  171                                            
CONECT  171  170                                                      
CONECT  172  173  176  170                                            
CONECT  173  175  174  172                                            
CONECT  174  173                                                      
CONECT  175  173                                                      
CONECT  176  178  172  177                                            
CONECT  177  176                                                      
CONECT  178  176                                                      
CONECT  179  165  181  180                                            
CONECT  180  179                                                      
CONECT  181  182  179  184                                            
CONECT  182  183  187  181                                            
CONECT  183  182                                                      
CONECT  184  181  185                                                 
CONECT  185  184  186                                                 
CONECT  186  185                                                      
CONECT  187  189  182  188                                            
CONECT  188  187                                                      
CONECT  189  190  187  192                                            
CONECT  190  196  191  189                                            
CONECT  191  190                                                      
CONECT  192  189  194  193                                            
CONECT  193  192  195                                                 
CONECT  194  192                                                      
CONECT  195  193                                                      
CONECT  196  198  197  190                                            
CONECT  197  196                                                      
CONECT  198  201  199  196                                            
CONECT  199  198  205  200                                            
CONECT  200  199                                                      
CONECT  201  204  202  198                                            
CONECT  202  203  201                                                 
CONECT  203  202                                                      
CONECT  204  201                                                      
CONECT  205  206  199  207                                            
CONECT  206  205                                                      
CONECT  207  208  205  210                                            
CONECT  208  209  214  207                                            
CONECT  209  208                                                      
CONECT  210  207  211                                                 
CONECT  211  210  212  213                                            
CONECT  212  211                                                      
CONECT  213  211                                                      
CONECT  214  216  215  208                                            
CONECT  215  214                                                      
CONECT  216  219  217  214                                            
CONECT  217  216  227  218                                            
CONECT  218  217                                                      
CONECT  219  220  216                                                 
CONECT  220  221  219                                                 
CONECT  221  222  220                                                 
CONECT  222  223  221                                                 
CONECT  223  225  226  224  222                                       
CONECT  223                                                           
CONECT  224  223                                                      
CONECT  225  223                                                      
CONECT  226  223                                                      
CONECT  227  228  217  229                                            
CONECT  228  227                                                      
CONECT  229  230  227  232                                            
CONECT  230  231  235  229                                            
CONECT  231  230                                                      
CONECT  232  229  233  234                                            
CONECT  233  232                                                      
CONECT  234  232                                                      
CONECT  235  237  230  236                                            
CONECT  236  235                                                      
CONECT  237  240  238  235                                            
CONECT  238  244  237  239                                            
CONECT  239  238                                                      
CONECT  240  243  241  237                                            
CONECT  241  242  240                                                 
CONECT  242  241                                                      
CONECT  243  240                                                      
CONECT  244  245  246  238                                            
CONECT  245  244                                                      
CONECT  246  247  244  249                                            
CONECT  247  248  258  246                                            
CONECT  248  247                                                      
CONECT  249  246  250                                                 
CONECT  250  249  252  251                                            
CONECT  251  250  253                                                 
CONECT  252  250  254                                                 
CONECT  253  251  255                                                 
CONECT  254  252  255                                                 
CONECT  255  254  253  256                                            
CONECT  256  255  257                                                 
CONECT  257  256                                                      
CONECT  258  260  247  259                                            
CONECT  259  258                                                      
CONECT  260  261  258                                                 
CONECT  261  263  262  260                                            
CONECT  262  261                                                      
CONECT  263  265  264  261                                            
CONECT  264  263                                                      
CONECT  265  268  266  263                                            
CONECT  266  267  265  275                                            
CONECT  267  266                                                      
CONECT  268  269  265                                                 
CONECT  269  270  268                                                 
CONECT  270  271  272  269                                            
CONECT  271  270                                                      
CONECT  272  273  270  274                                            
CONECT  273  272                                                      
CONECT  274  272                                                      
CONECT  275  266  277  276                                            
CONECT  276  275                                                      
CONECT  277  275  280  278                                            
CONECT  278  277  292  279                                            
CONECT  279  278                                                      
CONECT  280  281  277                                                 
CONECT  281  282  280                                                 
CONECT  282  283  281                                                 
CONECT  283  285  284  282                                            
CONECT  284  283                                                      
CONECT  285  286  289  283                                            
CONECT  286  287  288  285                                            
CONECT  287  286                                                      
CONECT  288  286                                                      
CONECT  289  290  291  285                                            
CONECT  290  289                                                      
CONECT  291  289                                                      
CONECT  292  293  278  294                                            
CONECT  293  292                                                      
CONECT  294  292  297  295                                            
CONECT  295  294  296  302                                            
CONECT  296  295                                                      
CONECT  297  294  298                                                 
CONECT  298  297  299                                                 
CONECT  299  300  301  298                                            
CONECT  300  299                                                      
CONECT  301  299                                                      
CONECT  302  295  303  304                                            
CONECT  303  302                                                      
CONECT  304  302  305  307                                            
CONECT  305  310  304  306                                            
CONECT  306  305                                                      
CONECT  307  304  309  308                                            
CONECT  308  307                                                      
CONECT  309  307                                                      
CONECT  310  311  312  305                                            
CONECT  311  310                                                      
CONECT  312  315  310  313                                            
CONECT  313  312  314  319                                            
CONECT  314  313                                                      
CONECT  315  318  316  312                                            
CONECT  316  317  315                                                 
CONECT  317  316                                                      
CONECT  318  315                                                      
CONECT  319  313  320  321                                            
CONECT  320  319                                                      
CONECT  321  319  322  324                                            
CONECT  322  323  321  330                                            
CONECT  323  322                                                      
CONECT  324  321  325                                                 
CONECT  325  324  326  327                                            
CONECT  326  325                                                      
CONECT  327  325  329  328                                            
CONECT  328  327                                                      
CONECT  329  327                                                      
CONECT  330  322  332  331                                            
CONECT  331  330                                                      
CONECT  332  333  330                                                 
CONECT  333  335  334  332                                            
CONECT  334  333                                                      
CONECT  335  337  336  333                                            
CONECT  336  335                                                      
CONECT  337  340  338  335                                            
CONECT  338  344  337  339                                            
CONECT  339  338                                                      
CONECT  340  341  337                                                 
CONECT  341  342  343  340                                            
CONECT  342  341                                                      
CONECT  343  341                                                      
CONECT  344  345  346  338                                            
CONECT  345  344                                                      
CONECT  346  349  344  347                                            
CONECT  347  348  346  355                                            
CONECT  348  347                                                      
CONECT  349  350  346                                                 
CONECT  350  352  349  351                                            
CONECT  351  350                                                      
CONECT  352  353  354  350                                            
CONECT  353  352                                                      
CONECT  354  352                                                      
CONECT  355  347  357  356                                            
CONECT  356  355                                                      
CONECT  357  355  358  360                                            
CONECT  358  364  357  359                                            
CONECT  359  358                                                      
CONECT  360  357  361                                                 
CONECT  361  363  360  362                                            
CONECT  362  361                                                      
CONECT  363  361                                                      
CONECT  364  365  366  358                                            
CONECT  365  364                                                      
CONECT  366  369  364  367                                            
CONECT  367  366  368  381                                            
CONECT  368  367                                                      
CONECT  369  370  366                                                 
CONECT  370  371  369                                                 
CONECT  371  372  370                                                 
CONECT  372  374  373  371                                            
CONECT  373  372                                                      
CONECT  374  378  375  372                                            
CONECT  375  377  376  374                                            
CONECT  376  375                                                      
CONECT  377  375                                                      
CONECT  378  380  379  374                                            
CONECT  379  378                                                      
CONECT  380  378                                                      
CONECT  381  367  387  382                                            
CONECT  382  381  383  385                                            
CONECT  383  388  384  382                                            
CONECT  384  383                                                      
CONECT  385  382  386                                                 
CONECT  386  387  385                                                 
CONECT  387  381  386                                                 
CONECT  388  390  389  383                                            
CONECT  389  388                                                      
CONECT  390  393  391  388                                            
CONECT  391  392  396  390                                            
CONECT  392  391                                                      
CONECT  393  394  390                                                 
CONECT  394  395  393                                                 
CONECT  395  394                                                      
CONECT  396  398  391  397                                            
CONECT  397  396                                                      
CONECT  398  401  396  399                                            
CONECT  399  398  400  408                                            
CONECT  400  399                                                      
CONECT  401  402  398                                                 
CONECT  402  403  401                                                 
CONECT  403  405  404  402                                            
CONECT  404  403                                                      
CONECT  405  407  406  403                                            
CONECT  406  405                                                      
CONECT  407  405                                                      
CONECT  408  399  409  410                                            
CONECT  409  408                                                      
CONECT  410  408  413  411                                            
CONECT  411  410  416  412                                            
CONECT  412  411                                                      
CONECT  413  414  410  415                                            
CONECT  414  413                                                      
CONECT  415  413                                                      
CONECT  416  417  411  418                                            
CONECT  417  416                                                      
CONECT  418  421  416  419                                            
CONECT  419  428  418  420                                            
CONECT  420  419                                                      
CONECT  421  422  418                                                 
CONECT  422  423  421                                                 
CONECT  423  425  422  424                                            
CONECT  424  423                                                      
CONECT  425  426  427  423                                            
CONECT  426  425                                                      
CONECT  427  425                                                      
CONECT  428  429  430  419                                            
CONECT  429  428                                                      
CONECT  430  433  428  431                                            
CONECT  431  432  430  439                                            
CONECT  432  431                                                      
CONECT  433  434  430                                                 
CONECT  434  435  433  436                                            
CONECT  435  434                                                      
CONECT  436  434  438  437                                            
CONECT  437  436                                                      
CONECT  438  436                                                      
CONECT  439  431  441  440                                            
CONECT  440  439                                                      
CONECT  441  442  439  444                                            
CONECT  442  443  452  441                                            
CONECT  443  442                                                      
CONECT  444  441  445                                                 
CONECT  445  444  446                                                 
CONECT  446  445  447                                                 
CONECT  447  446  448                                                 
CONECT  448  451  450  447  449                                       
CONECT  448                                                           
CONECT  449  448                                                      
CONECT  450  448                                                      
CONECT  451  448                                                      
CONECT  452  453  442  458                                            
CONECT  453  456  454  452                                            
CONECT  454  459  453  455                                            
CONECT  455  454                                                      
CONECT  456  453  457                                                 
CONECT  457  456  458                                                 
CONECT  458  452  457                                                 
CONECT  459  460  461  454                                            
CONECT  460  459                                                      
CONECT  461  464  459  462                                            
CONECT  462  461  463  476                                            
CONECT  463  462                                                      
CONECT  464  465  461                                                 
CONECT  465  466  464                                                 
CONECT  466  467  465                                                 
CONECT  467  468  469  466                                            
CONECT  468  467                                                      
CONECT  469  473  467  470                                            
CONECT  470  469  471  472                                            
CONECT  471  470                                                      
CONECT  472  470                                                      
CONECT  473  475  474  469                                            
CONECT  474  473                                                      
CONECT  475  473                                                      
CONECT  476  462  477  478                                            
CONECT  477  476                                                      
CONECT  478  476  479  481                                            
CONECT  479  484  478  480                                            
CONECT  480  479                                                      
CONECT  481  478  483  482                                            
CONECT  482  481                                                      
CONECT  483  481                                                      
CONECT  484  485  486  479                                            
CONECT  485  484                                                      
CONECT  486  489  484  487                                            
CONECT  487  486  488  494                                            
CONECT  488  487                                                      
CONECT  489  490  486                                                 
CONECT  490  491  489                                                 
CONECT  491  493  492  490                                            
CONECT  492  491                                                      
CONECT  493  491                                                      
CONECT  494  487  495  496                                            
CONECT  495  494                                                      
CONECT  496  494  497  499                                            
CONECT  497  498  503  496                                            
CONECT  498  497                                                      
CONECT  499  496  501  500                                            
CONECT  500  499  502                                                 
CONECT  501  499                                                      
CONECT  502  500                                                      
CONECT  503  505  497  504                                            
CONECT  504  503                                                      
CONECT  505  503  506                                                 
CONECT  506  505  508  507                                            
CONECT  507  506                                                      
CONECT  508  509  506  510                                            
CONECT  509  508                                                      
CONECT  510  508  511                                                 
CONECT  511  512  510  513                                            
CONECT  512  511                                                      
CONECT  513  511  515  514                                            
CONECT  514  513                                                      
CONECT  515  513  518  516                                            
CONECT  516  515  517  523                                            
CONECT  517  516                                                      
CONECT  518  519  515                                                 
CONECT  519  520  518                                                 
CONECT  520  519  522  521                                            
CONECT  521  520                                                      
CONECT  522  520                                                      
CONECT  523  516  524  525                                            
CONECT  524  523                                                      
CONECT  525  523  526  528                                            
CONECT  526  532  525  527                                            
CONECT  527  526                                                      
CONECT  528  525  529                                                 
CONECT  529  528  530  531                                            
CONECT  530  529                                                      
CONECT  531  529                                                      
CONECT  532  533  534  526                                            
CONECT  533  532                                                      
CONECT  534  537  532  535                                            
CONECT  535  534  536  541                                            
CONECT  536  535                                                      
CONECT  537  538  534                                                 
CONECT  538  539  540  537                                            
CONECT  539  538                                                      
CONECT  540  538                                                      
CONECT  541  535  542  543                                            
CONECT  542  541                                                      
CONECT  543  541  544  546                                            
CONECT  544  558  543  545                                            
CONECT  545  544                                                      
CONECT  546  543  547                                                 
CONECT  547  548  546                                                 
CONECT  548  547  549                                                 
CONECT  549  548  551  550                                            
CONECT  550  549                                                      
CONECT  551  552  549  555                                            
CONECT  552  553  554  551                                            
CONECT  553  552                                                      
CONECT  554  552                                                      
CONECT  555  551  557  556                                            
CONECT  556  555                                                      
CONECT  557  555                                                      
CONECT  558  559  560  544                                            
CONECT  559  558                                                      
CONECT  560  558  563  561                                            
CONECT  561  562  560  569                                            
CONECT  562  561                                                      
CONECT  563  564  560                                                 
CONECT  564  563  566  565                                            
CONECT  565  564                                                      
CONECT  566  568  564  567                                            
CONECT  567  566                                                      
CONECT  568  566                                                      
CONECT  569  561  571  570                                            
CONECT  570  569                                                      
CONECT  571  572  569  574                                            
CONECT  572  581  571  573                                            
CONECT  573  572                                                      
CONECT  574  571  575                                                 
CONECT  575  576  574  577                                            
CONECT  576  578  575                                                 
CONECT  577  575  579                                                 
CONECT  578  576  580                                                 
CONECT  579  580  577                                                 
CONECT  580  578  579                                                 
CONECT  581  582  583  572                                            
CONECT  582  581                                                      
CONECT  583  586  581  584                                            
CONECT  584  583  585  595                                            
CONECT  585  584                                                      
CONECT  586  587  583                                                 
CONECT  587  588  589  586                                            
CONECT  588  590  587                                                 
CONECT  589  591  587                                                 
CONECT  590  592  588                                                 
CONECT  591  592  589                                                 
CONECT  592  593  590  591                                            
CONECT  593  594  592                                                 
CONECT  594  593                                                      
CONECT  595  584  596  597                                            
CONECT  596  595                                                      
CONECT  597  598  595  600                                            
CONECT  598  604  599  597                                            
CONECT  599  598                                                      
CONECT  600  597  603  601                                            
CONECT  601  600  602                                                 
CONECT  602  601                                                      
CONECT  603  600                                                      
CONECT  604  606  605  598                                            
CONECT  605  604                                                      
CONECT  606  609  607  604                                            
CONECT  607  606  613  608                                            
CONECT  608  607                                                      
CONECT  609  610  606                                                 
CONECT  610  612  611  609                                            
CONECT  611  610                                                      
CONECT  612  610                                                      
CONECT  613  614  607  615                                            
CONECT  614  613                                                      
CONECT  615  616  613  618                                            
CONECT  616  617  621  615                                            
CONECT  617  616                                                      
CONECT  618  615  619  620                                            
CONECT  619  618                                                      
CONECT  620  618                                                      
CONECT  621  623  616  622                                            
CONECT  622  621                                                      
CONECT  623  626  624  621                                            
CONECT  624  623  630  625                                            
CONECT  625  624                                                      
CONECT  626  627  623                                                 
CONECT  627  628  626                                                 
CONECT  628  629  627                                                 
CONECT  629  628                                                      
CONECT  630  631  624  632                                            
CONECT  631  630                                                      
CONECT  632  633  630  635                                            
CONECT  633  634  638  632                                            
CONECT  634  633                                                      
CONECT  635  632  637  636                                            
CONECT  636  635                                                      
CONECT  637  635                                                      
CONECT  638  633  640  639                                            
CONECT  639  638                                                      
CONECT  640  643  638  641                                            
CONECT  641  640  647  642                                            
CONECT  642  641                                                      
CONECT  643  644  640                                                 
CONECT  644  646  645  643                                            
CONECT  645  644                                                      
CONECT  646  644                                                      
CONECT  647  653  641  648                                            
CONECT  648  647  651  649                                            
CONECT  649  654  648  650                                            
CONECT  650  649                                                      
CONECT  651  652  648                                                 
CONECT  652  653  651                                                 
CONECT  653  652  647                                                 
CONECT  654  655  656  649                                            
CONECT  655  654                                                      
CONECT  656  659  654  657                                            
CONECT  657  658  656  663                                            
CONECT  658  657                                                      
CONECT  659  660  656                                                 
CONECT  660  662  659  661                                            
CONECT  661  660                                                      
CONECT  662  660                                                      
CONECT  663  657  665  664                                            
CONECT  664  663                                                      
CONECT  665  663  668  666                                            
CONECT  666  665  671  667                                            
CONECT  667  666                                                      
CONECT  668  670  665  669                                            
CONECT  669  668                                                      
CONECT  670  668                                                      
CONECT  671  672  666  677                                            
CONECT  672  673  675  671                                            
CONECT  673  674  678  672                                            
CONECT  674  673                                                      
CONECT  675  672  676                                                 
CONECT  676  675  677                                                 
CONECT  677  671  676                                                 
CONECT  678  680  673  679                                            
CONECT  679  678                                                      
CONECT  680  683  681  678                                            
CONECT  681  686  680  682                                            
CONECT  682  681                                                      
CONECT  683  680  684                                                 
CONECT  684  683  685                                                 
CONECT  685  684                                                      
CONECT  686  692  687  681                                            
CONECT  687  690  686  688                                            
CONECT  688  687  693  689                                            
CONECT  689  688                                                      
CONECT  690  691  687                                                 
CONECT  691  692  690                                                 
CONECT  692  691  686                                                 
CONECT  693  694  688  695                                            
CONECT  694  693                                                      
CONECT  695  698  693  696                                            
CONECT  696  695  701  697                                            
CONECT  697  696                                                      
CONECT  698  699  695                                                 
CONECT  699  700  698                                                 
CONECT  700  699                                                      
CONECT  701  702  696  703                                            
CONECT  702  701                                                      
CONECT  703  701  704  706                                            
CONECT  704  703  712  705                                            
CONECT  705  704                                                      
CONECT  706  703  707                                                 
CONECT  707  706  709  708                                            
CONECT  708  707                                                      
CONECT  709  710  707  711                                            
CONECT  710  709                                                      
CONECT  711  709                                                      
CONECT  712  718  704  713                                            
CONECT  713  716  712  714                                            
CONECT  714  713  715  719                                            
CONECT  715  714                                                      
CONECT  716  717  713                                                 
CONECT  717  716  718                                                 
CONECT  718  717  712                                                 
CONECT  719  714  720  721                                            
CONECT  720  719                                                      
CONECT  721  719  722  724                                            
CONECT  722  732  721  723                                            
CONECT  723  722                                                      
CONECT  724  721  725                                                 
CONECT  725  726  724  728                                            
CONECT  726  727  729  725                                            
CONECT  727  726                                                      
CONECT  728  730  725                                                 
CONECT  729  726  730                                                 
CONECT  730  729  731  728                                            
CONECT  731  730                                                      
CONECT  732  733  734  722                                            
CONECT  733  732                                                      
CONECT  734  737  735  732                                            
CONECT  735  741  736  734                                            
CONECT  736  735                                                      
CONECT  737  738  734                                                 
CONECT  738  737  739  740                                            
CONECT  739  738                                                      
CONECT  740  738                                                      
CONECT  741  743  742  735                                            
CONECT  742  741                                                      
CONECT  743  746  741  744                                            
CONECT  744  743  758  745                                            
CONECT  745  744                                                      
CONECT  746  747  743                                                 
CONECT  747  746  748                                                 
CONECT  748  749  747                                                 
CONECT  749  751  748  750                                            
CONECT  750  749                                                      
CONECT  751  752  755  749                                            
CONECT  752  753  754  751                                            
CONECT  753  752                                                      
CONECT  754  752                                                      
CONECT  755  756  751  757                                            
CONECT  756  755                                                      
CONECT  757  755                                                      
CONECT  758  760  744  759                                            
CONECT  759  758                                                      
CONECT  760  763  761  758                                            
CONECT  761  768  760  762                                            
CONECT  762  761                                                      
CONECT  763  764  760                                                 
CONECT  764  763  765                                                 
CONECT  765  764  766  767                                            
CONECT  766  765                                                      
CONECT  767  765                                                      
CONECT  768  769  770  761                                            
CONECT  769  768                                                      
CONECT  770  773  771  768                                            
CONECT  771  772  770  782                                            
CONECT  772  771                                                      
CONECT  773  774  770                                                 
CONECT  774  776  773  775                                            
CONECT  775  774  777                                                 
CONECT  776  778  774                                                 
CONECT  777  779  775                                                 
CONECT  778  776  779                                                 
CONECT  779  778  780  777                                            
CONECT  780  779  781                                                 
CONECT  781  780                                                      
CONECT  782  771  784  783                                            
CONECT  783  782                                                      
CONECT  784  785  782  787                                            
CONECT  785  791  786  784                                            
CONECT  786  785                                                      
CONECT  787  784  788                                                 
CONECT  788  789  787  790                                            
CONECT  789  788                                                      
CONECT  790  788                                                      
CONECT  791  793  792  785                                            
CONECT  792  791                                                      
CONECT  793  796  794  791                                            
CONECT  794  795  793  804                                            
CONECT  795  794                                                      
CONECT  796  797  793                                                 
CONECT  797  798  800  796                                            
CONECT  798  799  801  797                                            
CONECT  799  798                                                      
CONECT  800  802  797                                                 
CONECT  801  798  802                                                 
CONECT  802  801  803  800                                            
CONECT  803  802                                                      
CONECT  804  794  806  805                                            
CONECT  805  804                                                      
CONECT  806  809  804  807                                            
CONECT  807  806  808  820                                            
CONECT  808  807                                                      
CONECT  809  810  806                                                 
CONECT  810  812  809  811                                            
CONECT  811  813  810                                                 
CONECT  812  816  815  810                                            
CONECT  813  815  814  811                                            
CONECT  814  813                                                      
CONECT  815  817  812  813                                            
CONECT  816  818  812                                                 
CONECT  817  819  815                                                 
CONECT  818  819  816                                                 
CONECT  819  818  817                                                 
CONECT  820  807  821  822                                            
CONECT  821  820                                                      
CONECT  822  820  823  825                                            
CONECT  823  829  822  824                                            
CONECT  824  823                                                      
CONECT  825  822  826                                                 
CONECT  826  825  828  827                                            
CONECT  827  826                                                      
CONECT  828  826                                                      
CONECT  829  831  830  823                                            
CONECT  830  829                                                      
CONECT  831  834  829  832                                            
CONECT  832  831  833  837                                            
CONECT  833  832                                                      
CONECT  834  836  835  831                                            
CONECT  835  834                                                      
CONECT  836  834                                                      
CONECT  837  832  838  839                                            
CONECT  838  837                                                      
CONECT  839  837  840  842                                            
CONECT  840  841  846  839                                            
CONECT  841  840                                                      
CONECT  842  839  843  845                                            
CONECT  843  842  844                                                 
CONECT  844  843                                                      
CONECT  845  842                                                      
CONECT  846  840  848  847                                            
CONECT  847  846                                                      
CONECT  848  849  846  851                                            
CONECT  849  855  850  848                                            
CONECT  850  849                                                      
CONECT  851  848  852                                                 
CONECT  852  851  853  854                                            
CONECT  853  852                                                      
CONECT  854  852                                                      
CONECT  855  857  856  849                                            
CONECT  856  855                                                      
CONECT  857  860  858  855                                            
CONECT  858  864  859  857                                            
CONECT  859  858                                                      
CONECT  860  862  861  857                                            
CONECT  861  860  863                                                 
CONECT  862  860                                                      
CONECT  863  861                                                      
CONECT  864  865  870  858                                            
CONECT  865  866  868  864                                            
CONECT  866  867  871  865                                            
CONECT  867  866                                                      
CONECT  868  865  869                                                 
CONECT  869  868  870                                                 
CONECT  870  869  864                                                 
CONECT  871  873  866  872                                            
CONECT  872  871                                                      
CONECT  873  874  876  871                                            
CONECT  874  877  875  873                                            
CONECT  875  874                                                      
CONECT  876  873                                                      
CONECT  877  879  878  874                                            
CONECT  878  877                                                      
CONECT  879  882  880  877                                            
CONECT  880  881  879  886                                            
CONECT  881  880                                                      
CONECT  882  883  885  879                                            
CONECT  883  884  882                                                 
CONECT  884  883                                                      
CONECT  885  882                                                      
CONECT  886  880  888  887                                            
CONECT  887  886                                                      
CONECT  888  889  886  891                                            
CONECT  889  890  888  895                                            
CONECT  890  889                                                      
CONECT  891  888  894  892                                            
CONECT  892  891  893                                                 
CONECT  893  892                                                      
CONECT  894  891                                                      
CONECT  895  889  897  896                                            
CONECT  896  895                                                      
CONECT  897  895  898                                                 
CONECT  898  897  900  899                                            
CONECT  899  898                                                      
CONECT  900  901  898  902                                            
CONECT  901  900                                                      
CONECT  902  900  905  903                                            
CONECT  903  909  902  904                                            
CONECT  904  903                                                      
CONECT  905  906  902  908                                            
CONECT  906  907  905                                                 
CONECT  907  906                                                      
CONECT  908  905                                                      
CONECT  909  910  911  903                                            
CONECT  910  909                                                      
CONECT  911  914  909  912                                            
CONECT  912  911  918  913                                            
CONECT  913  912                                                      
CONECT  914  915  917  911                                            
CONECT  915  916  914                                                 
CONECT  916  915                                                      
CONECT  917  914                                                      
CONECT  918  919  912  920                                            
CONECT  919  918                                                      
CONECT  920  923  918  921                                            
CONECT  921  920  930  922                                            
CONECT  922  921                                                      
CONECT  923  924  920                                                 
CONECT  924  925  926  923                                            
CONECT  925  927  924                                                 
CONECT  926  928  924                                                 
CONECT  927  929  925                                                 
CONECT  928  929  926                                                 
CONECT  929  927  928                                                 
CONECT  930  931  921  932                                            
CONECT  931  930                                                      
CONECT  932  930  933                                                 
CONECT  933  932  934  935                                            
CONECT  934  933                                                      
CONECT  935  933  936  937                                            
CONECT  936  935                                                      
CONECT  937  935  938  940                                            
CONECT  938  946  937  939                                            
CONECT  939  938                                                      
CONECT  940  937  941                                                 
CONECT  941  942  940  943                                            
CONECT  942  941                                                      
CONECT  943  941  944  945                                            
CONECT  944  943                                                      
CONECT  945  943                                                      
CONECT  946  947  948  938                                            
CONECT  947  946                                                      
CONECT  948  951  946  949                                            
CONECT  949  948  950  956                                            
CONECT  950  949                                                      
CONECT  951  952  948                                                 
CONECT  952  953  951                                                 
CONECT  953  955  954  952                                            
CONECT  954  953                                                      
CONECT  955  953                                                      
CONECT  956  949  957  958                                            
CONECT  957  956                                                      
CONECT  958  956  959  961                                            
CONECT  959  965  958  960                                            
CONECT  960  959                                                      
CONECT  961  958  963  962                                            
CONECT  962  961  964                                                 
CONECT  963  961                                                      
CONECT  964  962                                                      
CONECT  965  966  967  959                                            
CONECT  966  965                                                      
CONECT  967  968  965  970                                            
CONECT  968  969  973  967                                            
CONECT  969  968                                                      
CONECT  970  967  971  972                                            
CONECT  971  970                                                      
CONECT  972  970                                                      
CONECT  973  975  968  974                                            
CONECT  974  973                                                      
CONECT  975  976  978  973                                            
CONECT  976  981  977  975                                            
CONECT  977  976                                                      
CONECT  978  975  979                                                 
CONECT  979  978  980                                                 
CONECT  980  979                                                      
CONECT  981  983  982  976                                            
CONECT  982  981                                                      
CONECT  983  986  984  981                                            
CONECT  984  985  983  995                                            
CONECT  985  984                                                      
CONECT  986  987  983                                                 
CONECT  987  988  989  986                                            
CONECT  988  990  987                                                 
CONECT  989  991  987                                                 
CONECT  990  992  988                                                 
CONECT  991  992  989                                                 
CONECT  992  993  990  991                                            
CONECT  993  994  992                                                 
CONECT  994  993                                                      
CONECT  995  984  997  996                                            
CONECT  996  995                                                      
CONECT  997  998  995 1000                                            
CONECT  998 1005  999  997                                            
CONECT  999  998                                                      
CONECT 1000  997 1001                                                 
CONECT 1001 1000 1002                                                 
CONECT 1002 1001 1004 1003                                            
CONECT 1003 1002                                                      
CONECT 1004 1002                                                      
CONECT 1005 1007 1006  998                                            
CONECT 1006 1005                                                      
CONECT 1007 1010 1008 1005                                            
CONECT 1008 1016 1007 1009                                            
CONECT 1009 1008                                                      
CONECT 1010 1011 1007                                                 
CONECT 1011 1013 1010 1012                                            
CONECT 1012 1011                                                      
CONECT 1013 1014 1015 1011                                            
CONECT 1014 1013                                                      
CONECT 1015 1013                                                      
CONECT 1016 1022 1017 1008                                            
CONECT 1017 1018 1020 1016                                            
CONECT 1018 1019 1023 1017                                            
CONECT 1019 1018                                                      
CONECT 1020 1021 1017                                                 
CONECT 1021 1022 1020                                                 
CONECT 1022 1021 1016                                                 
CONECT 1023 1018 1025 1024                                            
CONECT 1024 1023                                                      
CONECT 1025 1028 1026 1023                                            
CONECT 1026 1025 1031 1027                                            
CONECT 1027 1026                                                      
CONECT 1028 1029 1025                                                 
CONECT 1029 1030 1028                                                 
CONECT 1030 1029                                                      
CONECT 1031 1037 1026 1032                                            
CONECT 1032 1035 1031 1033                                            
CONECT 1033 1034 1032 1038                                            
CONECT 1034 1033                                                      
CONECT 1035 1036 1032                                                 
CONECT 1036 1037 1035                                                 
CONECT 1037 1036 1031                                                 
CONECT 1038 1033 1040 1039                                            
CONECT 1039 1038                                                      
CONECT 1040 1041 1038 1043                                            
CONECT 1041 1040 1042 1047                                            
CONECT 1042 1041                                                      
CONECT 1043 1040 1046 1044                                            
CONECT 1044 1043 1045                                                 
CONECT 1045 1044                                                      
CONECT 1046 1043                                                      
CONECT 1047 1041 1048 1049                                            
CONECT 1048 1047                                                      
CONECT 1049 1050 1047 1052                                            
CONECT 1050 1053 1049 1051                                            
CONECT 1051 1050                                                      
CONECT 1052 1049                                                      
CONECT 1053 1055 1054 1050                                            
CONECT 1054 1053                                                      
CONECT 1055 1056 1053                                                 
CONECT 1056 1057 1058 1055                                            
CONECT 1057 1056                                                      
CONECT 1058 1060 1056 1059                                            
CONECT 1059 1058                                                      
CONECT 1060 1063 1058 1061                                            
CONECT 1061 1060 1067 1062                                            
CONECT 1062 1061                                                      
CONECT 1063 1064 1065 1060                                            
CONECT 1064 1066 1063                                                 
CONECT 1065 1063                                                      
CONECT 1066 1064                                                      
CONECT 1067 1068 1061 1069                                            
CONECT 1068 1067                                                      
CONECT 1069 1067 1070 1072                                            
CONECT 1070 1071 1069 1080                                            
CONECT 1071 1070                                                      
CONECT 1072 1069 1073                                                 
CONECT 1073 1072 1076 1074                                            
CONECT 1074 1073 1075 1077                                            
CONECT 1075 1074                                                      
CONECT 1076 1073 1078                                                 
CONECT 1077 1078 1074                                                 
CONECT 1078 1076 1079 1077                                            
CONECT 1079 1078                                                      
CONECT 1080 1070 1082 1081                                            
CONECT 1081 1080                                                      
CONECT 1082 1080 1085 1083                                            
CONECT 1083 1097 1082 1084                                            
CONECT 1084 1083                                                      
CONECT 1085 1082 1086                                                 
CONECT 1086 1085 1087                                                 
CONECT 1087 1086 1088                                                 
CONECT 1088 1087 1089 1090                                            
CONECT 1089 1088                                                      
CONECT 1090 1088 1091 1094                                            
CONECT 1091 1093 1090 1092                                            
CONECT 1092 1091                                                      
CONECT 1093 1091                                                      
CONECT 1094 1090 1096 1095                                            
CONECT 1095 1094                                                      
CONECT 1096 1094                                                      
CONECT 1097 1098 1099 1083                                            
CONECT 1098 1097                                                      
CONECT 1099 1102 1097 1100                                            
CONECT 1100 1101 1099 1105                                            
CONECT 1101 1100                                                      
CONECT 1102 1104 1103 1099                                            
CONECT 1103 1102                                                      
CONECT 1104 1102                                                      
CONECT 1105 1100 1107 1106                                            
CONECT 1106 1105                                                      
CONECT 1107 1105 1108 1110                                            
CONECT 1108 1113 1107 1109                                            
CONECT 1109 1108                                                      
CONECT 1110 1107 1112 1111                                            
CONECT 1111 1110                                                      
CONECT 1112 1110                                                      
CONECT 1113 1114 1115 1108                                            
CONECT 1114 1113                                                      
CONECT 1115 1118 1113 1116                                            
CONECT 1116 1117 1115 1125                                            
CONECT 1117 1116                                                      
CONECT 1118 1119 1115                                                 
CONECT 1119 1120 1121 1118                                            
CONECT 1120 1122 1119                                                 
CONECT 1121 1123 1119                                                 
CONECT 1122 1124 1120                                                 
CONECT 1123 1124 1121                                                 
CONECT 1124 1122 1123                                                 
CONECT 1125 1116 1126 1127                                            
CONECT 1126 1125                                                      
CONECT 1127 1125 1128 1130                                            
CONECT 1128 1134 1127 1129                                            
CONECT 1129 1128                                                      
CONECT 1130 1127 1131 1132                                            
CONECT 1131 1130 1133                                                 
CONECT 1132 1130                                                      
CONECT 1133 1131                                                      
CONECT 1134 1135 1136 1128                                            
CONECT 1135 1134                                                      
CONECT 1136 1139 1134 1137                                            
CONECT 1137 1136 1138 1143                                            
CONECT 1138 1137                                                      
CONECT 1139 1140 1136                                                 
CONECT 1140 1142 1141 1139                                            
CONECT 1141 1140                                                      
CONECT 1142 1140                                                      
CONECT 1143 1137 1144 1145                                            
CONECT 1144 1143                                                      
CONECT 1145 1143 1146 1148                                            
CONECT 1146 1147 1145 1155                                            
CONECT 1147 1146                                                      
CONECT 1148 1145 1149                                                 
CONECT 1149 1148 1151 1150                                            
CONECT 1150 1149 1152                                                 
CONECT 1151 1149 1153                                                 
CONECT 1152 1150 1154                                                 
CONECT 1153 1151 1154                                                 
CONECT 1154 1153 1152                                                 
CONECT 1155 1146 1157 1156                                            
CONECT 1156 1155                                                      
CONECT 1157 1160 1155 1158                                            
CONECT 1158 1157 1172 1159                                            
CONECT 1159 1158                                                      
CONECT 1160 1161 1157                                                 
CONECT 1161 1162 1160                                                 
CONECT 1162 1163 1161                                                 
CONECT 1163 1164 1165 1162                                            
CONECT 1164 1163                                                      
CONECT 1165 1169 1163 1166                                            
CONECT 1166 1165 1168 1167                                            
CONECT 1167 1166                                                      
CONECT 1168 1166                                                      
CONECT 1169 1170 1171 1165                                            
CONECT 1170 1169                                                      
CONECT 1171 1169                                                      
CONECT 1172 1173 1158 1174                                            
CONECT 1173 1172                                                      
CONECT 1174 1172 1177 1175                                            
CONECT 1175 1176 1174 1184                                            
CONECT 1176 1175                                                      
CONECT 1177 1178 1174                                                 
CONECT 1178 1179 1177                                                 
CONECT 1179 1180 1178 1181                                            
CONECT 1180 1179                                                      
CONECT 1181 1179 1182 1183                                            
CONECT 1182 1181                                                      
CONECT 1183 1181                                                      
CONECT 1184 1175 1186 1185                                            
CONECT 1185 1184                                                      
CONECT 1186 1184 1187 1189                                            
CONECT 1187 1188 1193 1186                                            
CONECT 1188 1187                                                      
CONECT 1189 1186 1190                                                 
CONECT 1190 1192 1189 1191                                            
CONECT 1191 1190                                                      
CONECT 1192 1190                                                      
CONECT 1193 1195 1187 1194                                            
CONECT 1194 1193                                                      
CONECT 1195 1196 1193                                                 
CONECT 1196 1197 1198 1195                                            
CONECT 1197 1196                                                      
CONECT 1198 1199 1196 1200                                            
CONECT 1199 1198                                                      
CONECT 1200 1203 1198 1201                                            
CONECT 1201 1200 1215 1202                                            
CONECT 1202 1201                                                      
CONECT 1203 1204 1200                                                 
CONECT 1204 1205 1203                                                 
CONECT 1205 1204 1206                                                 
CONECT 1206 1205 1208 1207                                            
CONECT 1207 1206                                                      
CONECT 1208 1209 1206 1212                                            
CONECT 1209 1210 1211 1208                                            
CONECT 1210 1209                                                      
CONECT 1211 1209                                                      
CONECT 1212 1208 1214 1213                                            
CONECT 1213 1212                                                      
CONECT 1214 1212                                                      
CONECT 1215 1216 1201 1217                                            
CONECT 1216 1215                                                      
CONECT 1217 1215 1218 1220                                            
CONECT 1218 1219 1217 1227                                            
CONECT 1219 1218                                                      
CONECT 1220 1221 1217                                                 
CONECT 1221 1222 1220                                                 
CONECT 1222 1223 1221 1224                                            
CONECT 1223 1222                                                      
CONECT 1224 1222 1225 1226                                            
CONECT 1225 1224                                                      
CONECT 1226 1224                                                      
CONECT 1227 1218 1229 1228                                            
CONECT 1228 1227                                                      
CONECT 1229 1227 1230 1232                                            
CONECT 1230 1236 1229 1231                                            
CONECT 1231 1230                                                      
CONECT 1232 1229 1235 1233                                            
CONECT 1233 1232 1234                                                 
CONECT 1234 1233                                                      
CONECT 1235 1232                                                      
CONECT 1236 1237 1238 1230                                            
CONECT 1237 1236                                                      
CONECT 1238 1241 1236 1239                                            
CONECT 1239 1240 1238 1244                                            
CONECT 1240 1239                                                      
CONECT 1241 1243 1242 1238                                            
CONECT 1242 1241                                                      
CONECT 1243 1241                                                      
CONECT 1244 1239 1246 1245                                            
CONECT 1245 1244                                                      
CONECT 1246 1247 1244 1249                                            
CONECT 1247 1248 1258 1246                                            
CONECT 1248 1247                                                      
CONECT 1249 1246 1250                                                 
CONECT 1250 1249 1251 1252                                            
CONECT 1251 1250 1253                                                 
CONECT 1252 1250 1254                                                 
CONECT 1253 1251 1255                                                 
CONECT 1254 1252 1255                                                 
CONECT 1255 1253 1254 1256                                            
CONECT 1256 1255 1257                                                 
CONECT 1257 1256                                                      
CONECT 1258 1260 1247 1259                                            
CONECT 1259 1258                                                      
CONECT 1260 1263 1258 1261                                            
CONECT 1261 1260 1264 1262                                            
CONECT 1262 1261                                                      
CONECT 1263 1260                                                      
CONECT 1264 1270 1261 1265                                            
CONECT 1265 1268 1264 1266                                            
CONECT 1266 1267 1265 1271                                            
CONECT 1267 1266                                                      
CONECT 1268 1269 1265                                                 
CONECT 1269 1270 1268                                                 
CONECT 1270 1269 1264                                                 
CONECT 1271 1266 1273 1272                                            
CONECT 1272 1271                                                      
CONECT 1273 1274 1271                                                 
CONECT 1274 1276 1275 1273                                            
CONECT 1275 1274                                                      
CONECT 1276 1278 1277 1274                                            
CONECT 1277 1276                                                      
CONECT 1278 1279 1281 1276                                            
CONECT 1279 1292 1280 1278                                            
CONECT 1280 1279                                                      
CONECT 1281 1278 1282                                                 
CONECT 1282 1281 1283 1284                                            
CONECT 1283 1282 1285                                                 
CONECT 1284 1282 1287 1288                                            
CONECT 1285 1283 1286 1287                                            
CONECT 1286 1285                                                      
CONECT 1287 1285 1284 1289                                            
CONECT 1288 1284 1290                                                 
CONECT 1289 1287 1291                                                 
CONECT 1290 1288 1291                                                 
CONECT 1291 1289 1290                                                 
CONECT 1292 1294 1293 1279                                            
CONECT 1293 1292                                                      
CONECT 1294 1297 1295 1292                                            
CONECT 1295 1296 1294 1309                                            
CONECT 1296 1295                                                      
CONECT 1297 1298 1294                                                 
CONECT 1298 1299 1297                                                 
CONECT 1299 1300 1298                                                 
CONECT 1300 1302 1299 1301                                            
CONECT 1301 1300                                                      
CONECT 1302 1303 1306 1300                                            
CONECT 1303 1305 1304 1302                                            
CONECT 1304 1303                                                      
CONECT 1305 1303                                                      
CONECT 1306 1308 1302 1307                                            
CONECT 1307 1306                                                      
CONECT 1308 1306                                                      
CONECT 1309 1295 1311 1310                                            
CONECT 1310 1309                                                      
CONECT 1311 1309 1314 1312                                            
CONECT 1312 1311 1321 1313                                            
CONECT 1313 1312                                                      
CONECT 1314 1311 1315                                                 
CONECT 1315 1314 1316                                                 
CONECT 1316 1317 1315 1318                                            
CONECT 1317 1316                                                      
CONECT 1318 1316 1320 1319                                            
CONECT 1319 1318                                                      
CONECT 1320 1318                                                      
CONECT 1321 1322 1312 1323                                            
CONECT 1322 1321                                                      
CONECT 1323 1321 1324 1326                                            
CONECT 1324 1332 1323 1325                                            
CONECT 1325 1324                                                      
CONECT 1326 1323 1327                                                 
CONECT 1327 1329 1326 1328                                            
CONECT 1328 1327                                                      
CONECT 1329 1330 1331 1327                                            
CONECT 1330 1329                                                      
CONECT 1331 1329                                                      
CONECT 1332 1333 1334 1324                                            
CONECT 1333 1332                                                      
CONECT 1334 1337 1335 1332                                            
CONECT 1335 1336 1334 1344                                            
CONECT 1336 1335                                                      
CONECT 1337 1338 1334                                                 
CONECT 1338 1340 1337 1339                                            
CONECT 1339 1338 1341                                                 
CONECT 1340 1342 1338                                                 
CONECT 1341 1343 1339                                                 
CONECT 1342 1340 1343                                                 
CONECT 1343 1342 1341                                                 
CONECT 1344 1335 1346 1345                                            
CONECT 1345 1344                                                      
CONECT 1346 1347 1344 1349                                            
CONECT 1347 1355 1346 1348                                            
CONECT 1348 1347                                                      
CONECT 1349 1346 1350                                                 
CONECT 1350 1351 1352 1349                                            
CONECT 1351 1350                                                      
CONECT 1352 1353 1350 1354                                            
CONECT 1353 1352                                                      
CONECT 1354 1352                                                      
CONECT 1355 1357 1356 1347                                            
CONECT 1356 1355                                                      
CONECT 1357 1360 1355 1358                                            
CONECT 1358 1357 1359 1364                                            
CONECT 1359 1358                                                      
CONECT 1360 1363 1361 1357                                            
CONECT 1361 1362 1360                                                 
CONECT 1362 1361                                                      
CONECT 1363 1360                                                      
CONECT 1364 1358 1365 1366                                            
CONECT 1365 1364                                                      
CONECT 1366 1364 1369 1367                                            
CONECT 1367 1366 1368 1381                                            
CONECT 1368 1367                                                      
CONECT 1369 1370 1366                                                 
CONECT 1370 1371 1369                                                 
CONECT 1371 1372 1370                                                 
CONECT 1372 1374 1373 1371                                            
CONECT 1373 1372                                                      
CONECT 1374 1378 1375 1372                                            
CONECT 1375 1376 1374 1377                                            
CONECT 1376 1375                                                      
CONECT 1377 1375                                                      
CONECT 1378 1379 1380 1374                                            
CONECT 1379 1378                                                      
CONECT 1380 1378                                                      
CONECT 1381 1367 1382 1383                                            
CONECT 1382 1381                                                      
CONECT 1383 1381 1384 1386                                            
CONECT 1384 1391 1383 1385                                            
CONECT 1385 1384                                                      
CONECT 1386 1383 1387                                                 
CONECT 1387 1386 1388                                                 
CONECT 1388 1387 1389 1390                                            
CONECT 1389 1388                                                      
CONECT 1390 1388                                                      
CONECT 1391 1392 1393 1384                                            
CONECT 1392 1391                                                      
CONECT 1393 1396 1394 1391                                            
CONECT 1394 1403 1393 1395                                            
CONECT 1395 1394                                                      
CONECT 1396 1397 1393                                                 
CONECT 1397 1399 1396 1398                                            
CONECT 1398 1397 1400                                                 
CONECT 1399 1401 1397                                                 
CONECT 1400 1402 1398                                                 
CONECT 1401 1399 1402                                                 
CONECT 1402 1401 1400                                                 
CONECT 1403 1404 1405 1394                                            
CONECT 1404 1403                                                      
CONECT 1405 1408 1403 1406                                            
CONECT 1406 1405 1407 1409                                            
CONECT 1407 1406                                                      
CONECT 1408 1405                                                      
CONECT 1409 1406 1410 1411                                            
CONECT 1410 1409                                                      
CONECT 1411 1409 1414 1412                                            
CONECT 1412 1411 1419 1413                                            
CONECT 1413 1412                                                      
CONECT 1414 1411 1415                                                 
CONECT 1415 1414 1416                                                 
CONECT 1416 1418 1415 1417                                            
CONECT 1417 1416                                                      
CONECT 1418 1416                                                      
CONECT 1419 1420 1412 1421                                            
CONECT 1420 1419                                                      
CONECT 1421 1419 1422 1424                                            
CONECT 1422 1428 1421 1423                                            
CONECT 1423 1422                                                      
CONECT 1424 1421 1426 1425                                            
CONECT 1425 1424 1427                                                 
CONECT 1426 1424                                                      
CONECT 1427 1425                                                      
CONECT 1428 1429 1430 1422                                            
CONECT 1429 1428                                                      
CONECT 1430 1433 1431 1428                                            
CONECT 1431 1432 1442 1430                                            
CONECT 1432 1431                                                      
CONECT 1433 1434 1430                                                 
CONECT 1434 1433 1436 1435                                            
CONECT 1435 1434 1437                                                 
CONECT 1436 1434 1438                                                 
CONECT 1437 1435 1439                                                 
CONECT 1438 1436 1439                                                 
CONECT 1439 1438 1437 1440                                            
CONECT 1440 1439 1441                                                 
CONECT 1441 1440                                                      
CONECT 1442 1444 1431 1443                                            
CONECT 1443 1442                                                      
CONECT 1444 1445 1442 1447                                            
CONECT 1445 1453 1446 1444                                            
CONECT 1446 1445                                                      
CONECT 1447 1444 1448                                                 
CONECT 1448 1447 1449 1450                                            
CONECT 1449 1448                                                      
CONECT 1450 1448 1451 1452                                            
CONECT 1451 1450                                                      
CONECT 1452 1450                                                      
CONECT 1453 1455 1454 1445                                            
CONECT 1454 1453                                                      
CONECT 1455 1456 1458 1453                                            
CONECT 1456 1457 1455 1462                                            
CONECT 1457 1456                                                      
CONECT 1458 1455 1459                                                 
CONECT 1459 1460 1458 1461                                            
CONECT 1460 1459                                                      
CONECT 1461 1459                                                      
CONECT 1462 1456 1464 1463                                            
CONECT 1463 1462                                                      
CONECT 1464 1465 1462                                                 
CONECT 1465 1467 1466 1464                                            
CONECT 1466 1465                                                      
CONECT 1467 1469 1468 1465                                            
CONECT 1468 1467                                                      
CONECT 1469 1470 1472 1467                                            
CONECT 1470 1476 1471 1469                                            
CONECT 1471 1470                                                      
CONECT 1472 1469 1473                                                 
CONECT 1473 1472 1474 1475                                            
CONECT 1474 1473                                                      
CONECT 1475 1473                                                      
CONECT 1476 1477 1482 1470                                            
CONECT 1477 1478 1480 1476                                            
CONECT 1478 1483 1479 1477                                            
CONECT 1479 1478                                                      
CONECT 1480 1477 1481                                                 
CONECT 1481 1480 1482                                                 
CONECT 1482 1481 1476                                                 
CONECT 1483 1485 1484 1478                                            
CONECT 1484 1483                                                      
CONECT 1485 1486 1488 1483                                            
CONECT 1486 1487 1491 1485                                            
CONECT 1487 1486                                                      
CONECT 1488 1490 1485 1489                                            
CONECT 1489 1488                                                      
CONECT 1490 1488                                                      
CONECT 1491 1493 1486 1492                                            
CONECT 1492 1491                                                      
CONECT 1493 1496 1494 1491                                            
CONECT 1494 1497 1493 1495                                            
CONECT 1495 1494                                                      
CONECT 1496 1493                                                      
CONECT 1497 1498 1499 1494                                            
CONECT 1498 1497                                                      
CONECT 1499 1500 1497 1502                                            
CONECT 1500 1501 1503 1499                                            
CONECT 1501 1500                                                      
CONECT 1502 1499                                                      
CONECT 1503 1505 1500 1504                                            
CONECT 1504 1503                                                      
CONECT 1505 1508 1506 1503                                            
CONECT 1506 1511 1505 1507                                            
CONECT 1507 1506                                                      
CONECT 1508 1510 1509 1505                                            
CONECT 1509 1508                                                      
CONECT 1510 1508                                                      
CONECT 1511 1512 1513 1506                                            
CONECT 1512 1511                                                      
CONECT 1513 1514 1511 1516                                            
CONECT 1514 1515 1523 1513                                            
CONECT 1515 1514                                                      
CONECT 1516 1513 1517                                                 
CONECT 1517 1519 1518 1516                                            
CONECT 1518 1520 1517                                                 
CONECT 1519 1521 1517                                                 
CONECT 1520 1522 1518                                                 
CONECT 1521 1522 1519                                                 
CONECT 1522 1521 1520                                                 
CONECT 1523 1525 1514 1524                                            
CONECT 1524 1523                                                      
CONECT 1525 1528 1526 1523                                            
CONECT 1526 1537 1525 1527                                            
CONECT 1527 1526                                                      
CONECT 1528 1529 1525                                                 
CONECT 1529 1528 1531 1530                                            
CONECT 1530 1529 1532                                                 
CONECT 1531 1529 1533                                                 
CONECT 1532 1530 1534                                                 
CONECT 1533 1531 1534                                                 
CONECT 1534 1533 1532 1535                                            
CONECT 1535 1534 1536                                                 
CONECT 1536 1535                                                      
CONECT 1537 1538 1539 1526                                            
CONECT 1538 1537                                                      
CONECT 1539 1542 1537 1540                                            
CONECT 1540 1541 1539 1548                                            
CONECT 1541 1540                                                      
CONECT 1542 1543 1539                                                 
CONECT 1543 1544 1542 1545                                            
CONECT 1544 1543                                                      
CONECT 1545 1543 1547 1546                                            
CONECT 1546 1545                                                      
CONECT 1547 1545                                                      
CONECT 1548 1540 1550 1549                                            
CONECT 1549 1548                                                      
CONECT 1550 1548 1551 1553                                            
CONECT 1551 1556 1550 1552                                            
CONECT 1552 1551                                                      
CONECT 1553 1550 1554                                                 
CONECT 1554 1555 1553                                                 
CONECT 1555 1554                                                      
CONECT 1556 1557 1558 1551                                            
CONECT 1557 1556                                                      
CONECT 1558 1561 1559 1556                                            
CONECT 1559 1560 1558 1568                                            
CONECT 1560 1559                                                      
CONECT 1561 1562 1558                                                 
CONECT 1562 1563 1561                                                 
CONECT 1563 1565 1564 1562                                            
CONECT 1564 1563                                                      
CONECT 1565 1566 1567 1563                                            
CONECT 1566 1565                                                      
CONECT 1567 1565                                                      
CONECT 1568 1559 1570 1569                                            
CONECT 1569 1568                                                      
CONECT 1570 1571 1568 1573                                            
CONECT 1571 1585 1572 1570                                            
CONECT 1572 1571                                                      
CONECT 1573 1570 1574                                                 
CONECT 1574 1573 1575                                                 
CONECT 1575 1574 1576                                                 
CONECT 1576 1578 1575 1577                                            
CONECT 1577 1576                                                      
CONECT 1578 1579 1582 1576                                            
CONECT 1579 1580 1581 1578                                            
CONECT 1580 1579                                                      
CONECT 1581 1579                                                      
CONECT 1582 1583 1578 1584                                            
CONECT 1583 1582                                                      
CONECT 1584 1582                                                      
CONECT 1585 1587 1586 1571                                            
CONECT 1586 1585                                                      
CONECT 1587 1590 1588 1585                                            
CONECT 1588 1589 1587 1595                                            
CONECT 1589 1588                                                      
CONECT 1590 1591 1587                                                 
CONECT 1591 1592 1590                                                 
CONECT 1592 1593 1591 1594                                            
CONECT 1593 1592                                                      
CONECT 1594 1592                                                      
CONECT 1595 1588 1597 1596                                            
CONECT 1596 1595                                                      
CONECT 1597 1595 1599 1598                                            
CONECT 1598 1597 1602                                                 
CONECT 1599 1600 1597                                                 
CONECT 1600 1601 1599                                                 
CONECT 1601 1600                                                      
CONECT 1602 1598                                                      
CONECT 1603 1609 1604 1606 1608                                       
CONECT 1603                                                           
CONECT 1604 1607 1603 1605                                            
CONECT 1605 1604 1610 1606                                            
CONECT 1606 1603 1605                                                 
CONECT 1607 1611 1604                                                 
CONECT 1608 1603                                                      
CONECT 1609 1603                                                      
CONECT 1610 1612 1605 1615                                            
CONECT 1611 1607 1613                                                 
CONECT 1612 1614 1610                                                 
CONECT 1613 1616 1611 1617                                            
CONECT 1614 1616 1612                                                 
CONECT 1615 1610                                                      
CONECT 1616 1613 1614                                                 
CONECT 1617 1613                                                      
MASTER        0    0    0    0    0    0    0    0 1617    0 1617    0
END
