# Supplementary material for: A hypothesis on the capacity of plant odorant-binding proteins to bind volatile isoprenoids based on in silico evidences
Source: eLife. 2021 Jun 23;10:e66741. doi: 10.7554/eLife.66741 (PMC8221805; doi:10.7554/eLife.66741)
Supplement: Source data 4. — Related to Figure 1—figure supplement 1. [file elife-66741-data4.zip › GA_betacaryophyllene.pdb]

REMARK   4 XXXX COMPLIES WITH FORMAT V. 2.0
COMPND    C:\Users\Deborah\Desktop\OBP\ARABIDOPSIS\GA  receptor\dockig\betaCario\run55.pdbqt 
AUTHOR    GENERATED BY OPEN BABEL 2.3.1
ATOM      1  N   VAL A  15      38.310  57.013   0.543  1.00  0.00           N  
ATOM      2  HN1 VAL A  15      39.087  57.620   0.280  1.00  0.00           H  
ATOM      3  HN2 VAL A  15      37.788  56.692  -0.272  1.00  0.00           H  
ATOM      4  HN3 VAL A  15      38.634  56.108   0.883  1.00  0.00           H  
ATOM      5  CA  VAL A  15      37.430  57.691   1.531  1.00  0.00           C  
ATOM      6  C   VAL A  15      36.253  56.772   1.929  1.00  0.00           C  
ATOM      7  O   VAL A  15      35.726  55.962   1.127  1.00  0.00           O  
ATOM      8  CB  VAL A  15      37.015  59.139   1.062  1.00  0.00           C  
ATOM      9  CG1 VAL A  15      35.496  59.397   1.142  1.00  0.00           C  
ATOM     10  CG2 VAL A  15      37.798  60.201   1.851  1.00  0.00           C  
ATOM     11  N   VAL A  16      35.905  56.854   3.202  1.00  0.00           N  
ATOM     12  HN  VAL A  16      36.433  57.465   3.826  1.00  0.00           H  
ATOM     13  CA  VAL A  16      34.796  56.099   3.726  1.00  0.00           C  
ATOM     14  C   VAL A  16      33.601  57.050   3.611  1.00  0.00           C  
ATOM     15  O   VAL A  16      33.714  58.209   4.021  1.00  0.00           O  
ATOM     16  CB  VAL A  16      35.075  55.751   5.225  1.00  0.00           C  
ATOM     17  CG1 VAL A  16      33.955  54.905   5.819  1.00  0.00           C  
ATOM     18  CG2 VAL A  16      36.465  55.064   5.392  1.00  0.00           C  
ATOM     19  N   PRO A  17      32.466  56.583   3.069  1.00  0.00           N  
ATOM     20  CA  PRO A  17      31.266  57.446   3.123  1.00  0.00           C  
ATOM     21  C   PRO A  17      30.963  57.887   4.568  1.00  0.00           C  
ATOM     22  O   PRO A  17      31.211  57.128   5.519  1.00  0.00           O  
ATOM     23  CB  PRO A  17      30.141  56.542   2.618  1.00  0.00           C  
ATOM     24  CG  PRO A  17      30.828  55.407   1.898  1.00  0.00           C  
ATOM     25  CD  PRO A  17      32.214  55.284   2.425  1.00  0.00           C  
ATOM     26  N   LEU A  18      30.432  59.092   4.728  1.00  0.00           N  
ATOM     27  HN  LEU A  18      30.139  59.630   3.912  1.00  0.00           H  
ATOM     28  CA  LEU A  18      30.266  59.646   6.052  1.00  0.00           C  
ATOM     29  C   LEU A  18      29.361  58.765   6.917  1.00  0.00           C  
ATOM     30  O   LEU A  18      29.644  58.593   8.101  1.00  0.00           O  
ATOM     31  CB  LEU A  18      29.710  61.072   6.003  1.00  0.00           C  
ATOM     32  CG  LEU A  18      29.386  61.669   7.383  1.00  0.00           C  
ATOM     33  CD1 LEU A  18      30.623  61.916   8.290  1.00  0.00           C  
ATOM     34  CD2 LEU A  18      28.579  62.933   7.175  1.00  0.00           C  
ATOM     35  N   HIS A  19      28.286  58.231   6.340  1.00  0.00           N  
ATOM     36  HN  HIS A  19      28.127  58.335   5.338  1.00  0.00           H  
ATOM     37  CA  HIS A  19      27.328  57.484   7.184  1.00  0.00           C  
ATOM     38  C   HIS A  19      27.965  56.172   7.670  1.00  0.00           C  
ATOM     39  O   HIS A  19      27.709  55.738   8.792  1.00  0.00           O  
ATOM     40  CB  HIS A  19      25.993  57.209   6.494  1.00  0.00           C  
ATOM     41  CG  HIS A  19      24.860  56.957   7.464  1.00  0.00           C  
ATOM     42  ND1 HIS A  19      23.550  57.305   7.189  1.00  0.00           N  
ATOM     43  HD1 HIS A  19      23.228  57.755   6.332  1.00  0.00           H  
ATOM     44  CD2 HIS A  19      24.850  56.450   8.725  1.00  0.00           C  
ATOM     45  CE1 HIS A  19      22.775  56.964   8.212  1.00  0.00           C  
ATOM     46  NE2 HIS A  19      23.539  56.453   9.162  1.00  0.00           N  
ATOM     47  HE2 HIS A  19      23.214  56.116  10.068  1.00  0.00           H  
ATOM     48  N   THR A  20      28.813  55.562   6.832  1.00  0.00           N  
ATOM     49  HN  THR A  20      28.957  55.942   5.896  1.00  0.00           H  
ATOM     50  CA  THR A  20      29.539  54.351   7.244  1.00  0.00           C  
ATOM     51  C   THR A  20      30.492  54.708   8.357  1.00  0.00           C  
ATOM     52  O   THR A  20      30.550  54.031   9.398  1.00  0.00           O  
ATOM     53  CB  THR A  20      30.345  53.755   6.064  1.00  0.00           C  
ATOM     54  OG1 THR A  20      29.432  53.367   5.041  1.00  0.00           O  
ATOM     55  HG1 THR A  20      29.927  53.001   4.317  1.00  0.00           H  
ATOM     56  CG2 THR A  20      31.139  52.540   6.497  1.00  0.00           C  
ATOM     57  N   TRP A  21      31.245  55.796   8.150  1.00  0.00           N  
ATOM     58  HN  TRP A  21      31.148  56.330   7.286  1.00  0.00           H  
ATOM     59  CA  TRP A  21      32.192  56.208   9.154  1.00  0.00           C  
ATOM     60  C   TRP A  21      31.516  56.440  10.493  1.00  0.00           C  
ATOM     61  O   TRP A  21      31.988  56.010  11.529  1.00  0.00           O  
ATOM     62  CB  TRP A  21      32.900  57.493   8.734  1.00  0.00           C  
ATOM     63  CG  TRP A  21      34.096  57.738   9.574  1.00  0.00           C  
ATOM     64  CD1 TRP A  21      35.372  57.257   9.331  1.00  0.00           C  
ATOM     65  CD2 TRP A  21      34.176  58.480  10.787  1.00  0.00           C  
ATOM     66  NE1 TRP A  21      36.218  57.656  10.323  1.00  0.00           N  
ATOM     67  HE1 TRP A  21      37.210  57.425  10.384  1.00  0.00           H  
ATOM     68  CE2 TRP A  21      35.521  58.418  11.225  1.00  0.00           C  
ATOM     69  CE3 TRP A  21      33.243  59.192  11.563  1.00  0.00           C  
ATOM     70  CZ2 TRP A  21      35.960  59.043  12.403  1.00  0.00           C  
ATOM     71  CZ3 TRP A  21      33.684  59.825  12.720  1.00  0.00           C  
ATOM     72  CH2 TRP A  21      35.017  59.726  13.146  1.00  0.00           C  
ATOM     73  N   VAL A  22      30.403  57.151  10.477  1.00  0.00           N  
ATOM     74  HN  VAL A  22      30.033  57.508   9.596  1.00  0.00           H  
ATOM     75  CA  VAL A  22      29.707  57.421  11.731  1.00  0.00           C  
ATOM     76  C   VAL A  22      29.168  56.118  12.387  1.00  0.00           C  
ATOM     77  O   VAL A  22      29.321  55.902  13.583  1.00  0.00           O  
ATOM     78  CB  VAL A  22      28.565  58.420  11.448  1.00  0.00           C  
ATOM     79  CG1 VAL A  22      27.628  58.482  12.606  1.00  0.00           C  
ATOM     80  CG2 VAL A  22      29.131  59.801  11.182  1.00  0.00           C  
ATOM     81  N   LEU A  23      28.503  55.273  11.609  1.00  0.00           N  
ATOM     82  HN  LEU A  23      28.382  55.496  10.621  1.00  0.00           H  
ATOM     83  CA  LEU A  23      27.934  54.018  12.139  1.00  0.00           C  
ATOM     84  C   LEU A  23      28.981  53.078  12.708  1.00  0.00           C  
ATOM     85  O   LEU A  23      28.895  52.660  13.861  1.00  0.00           O  
ATOM     86  CB  LEU A  23      27.136  53.273  11.057  1.00  0.00           C  
ATOM     87  CG  LEU A  23      26.452  51.953  11.519  1.00  0.00           C  
ATOM     88  CD1 LEU A  23      25.336  52.201  12.530  1.00  0.00           C  
ATOM     89  CD2 LEU A  23      25.921  51.348  10.263  1.00  0.00           C  
ATOM     90  N   ILE A  24      29.994  52.754  11.908  1.00  0.00           N  
ATOM     91  HN  ILE A  24      30.025  53.100  10.949  1.00  0.00           H  
ATOM     92  CA  ILE A  24      31.068  51.891  12.424  1.00  0.00           C  
ATOM     93  C   ILE A  24      31.880  52.525  13.545  1.00  0.00           C  
ATOM     94  O   ILE A  24      32.225  51.831  14.509  1.00  0.00           O  
ATOM     95  CB  ILE A  24      32.007  51.276  11.274  1.00  0.00           C  
ATOM     96  CG1 ILE A  24      31.141  50.771  10.106  1.00  0.00           C  
ATOM     97  CG2 ILE A  24      32.874  50.174  11.858  1.00  0.00           C  
ATOM     98  CD1 ILE A  24      30.061  49.624  10.479  1.00  0.00           C  
ATOM     99  N   SER A  25      32.128  53.840  13.492  1.00  0.00           N  
ATOM    100  HN  SER A  25      31.873  54.392  12.673  1.00  0.00           H  
ATOM    101  CA  SER A  25      32.770  54.451  14.635  1.00  0.00           C  
ATOM    102  C   SER A  25      31.952  54.340  15.919  1.00  0.00           C  
ATOM    103  O   SER A  25      32.508  54.192  16.998  1.00  0.00           O  
ATOM    104  CB  SER A  25      33.156  55.919  14.389  1.00  0.00           C  
ATOM    105  OG  SER A  25      33.941  56.051  13.233  1.00  0.00           O  
ATOM    106  HG  SER A  25      34.179  56.958  13.081  1.00  0.00           H  
ATOM    107  N   ASN A  26      30.632  54.452  15.805  1.00  0.00           N  
ATOM    108  HN  ASN A  26      30.220  54.629  14.889  1.00  0.00           H  
ATOM    109  CA  ASN A  26      29.764  54.326  16.969  1.00  0.00           C  
ATOM    110  C   ASN A  26      29.965  52.945  17.603  1.00  0.00           C  
ATOM    111  O   ASN A  26      30.150  52.832  18.804  1.00  0.00           O  
ATOM    112  CB  ASN A  26      28.334  54.530  16.535  1.00  0.00           C  
ATOM    113  CG  ASN A  26      27.453  55.072  17.660  1.00  0.00           C  
ATOM    114  OD1 ASN A  26      27.761  54.922  18.868  1.00  0.00           O  
ATOM    115  ND2 ASN A  26      26.370  55.715  17.270  1.00  0.00           N  
ATOM    116 1HD2 ASN A  26      25.782  56.077  18.021  1.00  0.00           H  
ATOM    117 2HD2 ASN A  26      26.120  55.837  16.289  1.00  0.00           H  
ATOM    118  N   PHE A  27      29.965  51.884  16.787  1.00  0.00           N  
ATOM    119  HN  PHE A  27      29.719  52.002  15.804  1.00  0.00           H  
ATOM    120  CA  PHE A  27      30.320  50.536  17.302  1.00  0.00           C  
ATOM    121  C   PHE A  27      31.733  50.514  17.915  1.00  0.00           C  
ATOM    122  O   PHE A  27      31.935  49.990  19.004  1.00  0.00           O  
ATOM    123  CB  PHE A  27      30.276  49.521  16.158  1.00  0.00           C  
ATOM    124  CG  PHE A  27      28.850  49.051  15.785  1.00  0.00           C  
ATOM    125  CD1 PHE A  27      28.170  48.151  16.592  1.00  0.00           C  
ATOM    126  CD2 PHE A  27      28.234  49.509  14.631  1.00  0.00           C  
ATOM    127  CE1 PHE A  27      26.895  47.665  16.254  1.00  0.00           C  
ATOM    128  CE2 PHE A  27      26.969  49.058  14.255  1.00  0.00           C  
ATOM    129  CZ  PHE A  27      26.285  48.116  15.082  1.00  0.00           C  
ATOM    130  N   LYS A  28      32.715  51.023  17.180  1.00  0.00           N  
ATOM    131  HN  LYS A  28      32.496  51.468  16.289  1.00  0.00           H  
ATOM    132  CA  LYS A  28      34.132  50.954  17.637  1.00  0.00           C  
ATOM    133  C   LYS A  28      34.311  51.544  19.030  1.00  0.00           C  
ATOM    134  O   LYS A  28      34.920  50.921  19.947  1.00  0.00           O  
ATOM    135  CB  LYS A  28      35.034  51.724  16.639  1.00  0.00           C  
ATOM    136  CG  LYS A  28      36.479  51.910  17.117  1.00  0.00           C  
ATOM    137  CD  LYS A  28      37.264  52.858  16.175  1.00  0.00           C  
ATOM    138  CE  LYS A  28      38.736  52.861  16.515  1.00  0.00           C  
ATOM    139  NZ  LYS A  28      39.446  53.860  15.623  1.00  0.00           N  
ATOM    140  HZ1 LYS A  28      40.440  53.862  15.853  1.00  0.00           H  
ATOM    141  HZ2 LYS A  28      39.033  54.791  15.677  1.00  0.00           H  
ATOM    142  HZ3 LYS A  28      39.276  53.686  14.632  1.00  0.00           H  
ATOM    143  N   LEU A  29      33.765  52.756  19.198  1.00  0.00           N  
ATOM    144  HN  LEU A  29      33.241  53.175  18.429  1.00  0.00           H  
ATOM    145  CA  LEU A  29      33.899  53.493  20.450  1.00  0.00           C  
ATOM    146  C   LEU A  29      33.099  52.859  21.589  1.00  0.00           C  
ATOM    147  O   LEU A  29      33.527  52.865  22.745  1.00  0.00           O  
ATOM    148  CB  LEU A  29      33.487  54.979  20.246  1.00  0.00           C  
ATOM    149  CG  LEU A  29      34.349  55.802  19.270  1.00  0.00           C  
ATOM    150  CD1 LEU A  29      33.751  57.194  19.064  1.00  0.00           C  
ATOM    151  CD2 LEU A  29      35.848  55.910  19.745  1.00  0.00           C  
ATOM    152  N   SER A  30      31.931  52.333  21.292  1.00  0.00           N  
ATOM    153  HN  SER A  30      31.578  52.390  20.337  1.00  0.00           H  
ATOM    154  CA  SER A  30      31.128  51.661  22.330  1.00  0.00           C  
ATOM    155  C   SER A  30      31.893  50.390  22.728  1.00  0.00           C  
ATOM    156  O   SER A  30      32.133  50.133  23.914  1.00  0.00           O  
ATOM    157  CB  SER A  30      29.750  51.268  21.770  1.00  0.00           C  
ATOM    158  OG  SER A  30      29.012  52.404  21.316  1.00  0.00           O  
ATOM    159  HG  SER A  30      28.161  52.161  20.970  1.00  0.00           H  
ATOM    160  OG  SER A  30      28.905  50.836  22.814  1.00  0.00           O  
ATOM    161  HG  SER A  30      28.054  50.593  22.468  1.00  0.00           H  
ATOM    162  N   TYR A  31      32.352  49.622  21.731  1.00  0.00           N  
ATOM    163  HN  TYR A  31      32.260  49.926  20.762  1.00  0.00           H  
ATOM    164  CA  TYR A  31      32.992  48.333  22.051  1.00  0.00           C  
ATOM    165  C   TYR A  31      34.295  48.521  22.838  1.00  0.00           C  
ATOM    166  O   TYR A  31      34.700  47.646  23.620  1.00  0.00           O  
ATOM    167  CB  TYR A  31      33.221  47.510  20.779  1.00  0.00           C  
ATOM    168  CG  TYR A  31      31.991  46.943  20.133  1.00  0.00           C  
ATOM    169  CD1 TYR A  31      30.691  47.194  20.654  1.00  0.00           C  
ATOM    170  CD2 TYR A  31      32.101  46.196  18.969  1.00  0.00           C  
ATOM    171  CE1 TYR A  31      29.534  46.676  20.028  1.00  0.00           C  
ATOM    172  CE2 TYR A  31      30.971  45.671  18.328  1.00  0.00           C  
ATOM    173  CZ  TYR A  31      29.678  45.907  18.891  1.00  0.00           C  
ATOM    174  OH  TYR A  31      28.602  45.383  18.260  1.00  0.00           O  
ATOM    175  HH  TYR A  31      28.701  44.854  17.477  1.00  0.00           H  
ATOM    176  N   ASN A  32      34.942  49.668  22.653  1.00  0.00           N  
ATOM    177  HN  ASN A  32      34.608  50.310  21.934  1.00  0.00           H  
ATOM    178  CA  ASN A  32      36.119  50.045  23.444  1.00  0.00           C  
ATOM    179  C   ASN A  32      35.853  49.931  24.938  1.00  0.00           C  
ATOM    180  O   ASN A  32      36.727  49.542  25.698  1.00  0.00           O  
ATOM    181  CB  ASN A  32      36.510  51.493  23.192  1.00  0.00           C  
ATOM    182  CG  ASN A  32      37.282  51.695  21.924  1.00  0.00           C  
ATOM    183  OD1 ASN A  32      37.764  50.739  21.310  1.00  0.00           O  
ATOM    184  ND2 ASN A  32      37.388  52.971  21.487  1.00  0.00           N  
ATOM    185 1HD2 ASN A  32      36.990  53.761  21.994  1.00  0.00           H  
ATOM    186 2HD2 ASN A  32      37.914  53.109  20.624  1.00  0.00           H  
ATOM    187  N   ILE A  33      34.652  50.283  25.381  1.00  0.00           N  
ATOM    188  HN  ILE A  33      33.903  50.517  24.729  1.00  0.00           H  
ATOM    189  CA  ILE A  33      34.428  50.328  26.829  1.00  0.00           C  
ATOM    190  C   ILE A  33      33.920  48.989  27.367  1.00  0.00           C  
ATOM    191  O   ILE A  33      33.905  48.764  28.589  1.00  0.00           O  
ATOM    192  CB  ILE A  33      33.480  51.470  27.215  1.00  0.00           C  
ATOM    193  CG1 ILE A  33      32.074  51.132  26.791  1.00  0.00           C  
ATOM    194  CG2 ILE A  33      33.916  52.802  26.557  1.00  0.00           C  
ATOM    195  CD1 ILE A  33      31.043  51.672  27.804  1.00  0.00           C  
ATOM    196  N   LEU A  34      33.528  48.084  26.466  1.00  0.00           N  
ATOM    197  HN  LEU A  34      33.599  48.300  25.472  1.00  0.00           H  
ATOM    198  CA  LEU A  34      32.993  46.776  26.890  1.00  0.00           C  
ATOM    199  C   LEU A  34      34.058  45.688  27.098  1.00  0.00           C  
ATOM    200  O   LEU A  34      33.834  44.747  27.892  1.00  0.00           O  
ATOM    201  CB  LEU A  34      31.969  46.274  25.876  1.00  0.00           C  
ATOM    202  CG  LEU A  34      30.850  47.236  25.534  1.00  0.00           C  
ATOM    203  CD1 LEU A  34      29.979  46.669  24.417  1.00  0.00           C  
ATOM    204  CD2 LEU A  34      30.026  47.580  26.840  1.00  0.00           C  
ATOM    205  N   ARG A  35      35.171  45.769  26.357  1.00  0.00           N  
ATOM    206  HN  ARG A  35      35.258  46.516  25.668  1.00  0.00           H  
ATOM    207  CA  ARG A  35      36.267  44.808  26.515  1.00  0.00           C  
ATOM    208  C   ARG A  35      37.000  45.159  27.789  1.00  0.00           C  
ATOM    209  O   ARG A  35      37.447  46.290  27.930  1.00  0.00           O  
ATOM    210  CB  ARG A  35      37.254  44.842  25.336  1.00  0.00           C  
ATOM    211  CG  ARG A  35      36.632  44.469  23.980  1.00  0.00           C  
ATOM    212  CD  ARG A  35      37.686  44.462  22.859  1.00  0.00           C  
ATOM    213  NE  ARG A  35      38.326  45.754  22.649  1.00  0.00           N  
ATOM    214  HE  ARG A  35      39.177  45.959  23.173  1.00  0.00           H  
ATOM    215  CZ  ARG A  35      37.868  46.678  21.817  1.00  0.00           C  
ATOM    216  NH1 ARG A  35      36.799  46.415  21.068  1.00  0.00           N  
ATOM    217 1HH1 ARG A  35      36.446  47.126  20.428  1.00  0.00           H  
ATOM    218 2HH1 ARG A  35      36.307  45.525  21.151  1.00  0.00           H  
ATOM    219  NH2 ARG A  35      38.513  47.844  21.708  1.00  0.00           N  
ATOM    220 1HH2 ARG A  35      38.160  48.555  21.068  1.00  0.00           H  
ATOM    221 2HH2 ARG A  35      39.332  48.045  22.282  1.00  0.00           H  
ATOM    222  N   ARG A  36      37.099  44.216  28.724  1.00  0.00           N  
ATOM    223  HN  ARG A  36      36.580  43.343  28.627  1.00  0.00           H  
ATOM    224  CA  ARG A  36      37.958  44.437  29.896  1.00  0.00           C  
ATOM    225  C   ARG A  36      39.395  43.943  29.674  1.00  0.00           C  
ATOM    226  O   ARG A  36      39.644  42.957  28.953  1.00  0.00           O  
ATOM    227  CB  ARG A  36      37.358  43.793  31.158  1.00  0.00           C  
ATOM    228  CG  ARG A  36      35.850  44.069  31.394  1.00  0.00           C  
ATOM    229  CD  ARG A  36      35.543  43.816  32.851  1.00  0.00           C  
ATOM    230  NE  ARG A  36      34.129  44.026  33.202  1.00  0.00           N  
ATOM    231  HE  ARG A  36      33.744  44.963  33.085  1.00  0.00           H  
ATOM    232  CZ  ARG A  36      33.317  43.071  33.663  1.00  0.00           C  
ATOM    233  NH1 ARG A  36      33.746  41.818  33.803  1.00  0.00           N  
ATOM    234 1HH1 ARG A  36      34.708  41.595  33.547  1.00  0.00           H  
ATOM    235 2HH1 ARG A  36      33.126  41.089  34.155  1.00  0.00           H  
ATOM    236  NH2 ARG A  36      32.058  43.363  33.998  1.00  0.00           N  
ATOM    237 1HH2 ARG A  36      31.729  44.323  33.891  1.00  0.00           H  
ATOM    238 2HH2 ARG A  36      31.438  42.634  34.350  1.00  0.00           H  
ATOM    239  N   ALA A  37      40.336  44.626  30.306  1.00  0.00           N  
ATOM    240  HN  ALA A  37      40.060  45.445  30.847  1.00  0.00           H  
ATOM    241  CA  ALA A  37      41.756  44.263  30.266  1.00  0.00           C  
ATOM    242  C   ALA A  37      42.012  42.840  30.743  1.00  0.00           C  
ATOM    243  O   ALA A  37      42.941  42.187  30.287  1.00  0.00           O  
ATOM    244  CB  ALA A  37      42.580  45.255  31.107  1.00  0.00           C  
ATOM    245  N   ASP A  38      41.181  42.324  31.640  1.00  0.00           N  
ATOM    246  HN  ASP A  38      40.381  42.857  31.982  1.00  0.00           H  
ATOM    247  CA  ASP A  38      41.446  40.962  32.127  1.00  0.00           C  
ATOM    248  C   ASP A  38      40.814  39.869  31.257  1.00  0.00           C  
ATOM    249  O   ASP A  38      40.780  38.702  31.639  1.00  0.00           O  
ATOM    250  CB  ASP A  38      40.988  40.870  33.587  1.00  0.00           C  
ATOM    251  CG  ASP A  38      39.473  40.962  33.745  1.00  0.00           C  
ATOM    252  OD1 ASP A  38      38.717  41.082  32.738  1.00  0.00           O  
ATOM    253  OD2 ASP A  38      39.022  40.901  34.908  1.00  0.00           O  
ATOM    254  N   GLY A  39      40.278  40.244  30.104  1.00  0.00           N  
ATOM    255  HN  GLY A  39      40.241  41.235  29.867  1.00  0.00           H  
ATOM    256  CA  GLY A  39      39.742  39.266  29.171  1.00  0.00           C  
ATOM    257  C   GLY A  39      38.287  38.912  29.440  1.00  0.00           C  
ATOM    258  O   GLY A  39      37.732  38.064  28.759  1.00  0.00           O  
ATOM    259  N   THR A  40      37.668  39.588  30.416  1.00  0.00           N  
ATOM    260  HN  THR A  40      38.202  40.228  31.004  1.00  0.00           H  
ATOM    261  CA  THR A  40      36.240  39.418  30.646  1.00  0.00           C  
ATOM    262  C   THR A  40      35.476  40.513  29.923  1.00  0.00           C  
ATOM    263  O   THR A  40      36.062  41.408  29.354  1.00  0.00           O  
ATOM    264  CB  THR A  40      35.881  39.317  32.136  1.00  0.00           C  
ATOM    265  OG1 THR A  40      36.178  40.545  32.805  1.00  0.00           O  
ATOM    266  HG1 THR A  40      35.694  41.257  32.403  1.00  0.00           H  
ATOM    267  CG2 THR A  40      36.656  38.176  32.780  1.00  0.00           C  
ATOM    268  N   PHE A  41      34.151  40.439  29.929  1.00  0.00           N  
ATOM    269  HN  PHE A  41      33.669  39.780  30.541  1.00  0.00           H  
ATOM    270  CA  PHE A  41      33.397  41.322  29.040  1.00  0.00           C  
ATOM    271  C   PHE A  41      32.258  41.989  29.782  1.00  0.00           C  
ATOM    272  O   PHE A  41      31.583  41.334  30.580  1.00  0.00           O  
ATOM    273  CB  PHE A  41      32.831  40.498  27.888  1.00  0.00           C  
ATOM    274  CG  PHE A  41      32.167  41.313  26.840  1.00  0.00           C  
ATOM    275  CD1 PHE A  41      32.913  42.144  25.991  1.00  0.00           C  
ATOM    276  CD2 PHE A  41      30.796  41.265  26.700  1.00  0.00           C  
ATOM    277  CE1 PHE A  41      32.280  42.916  24.995  1.00  0.00           C  
ATOM    278  CE2 PHE A  41      30.142  42.049  25.732  1.00  0.00           C  
ATOM    279  CZ  PHE A  41      30.900  42.858  24.861  1.00  0.00           C  
ATOM    280  N   GLU A  42      31.987  43.253  29.457  1.00  0.00           N  
ATOM    281  HN  GLU A  42      32.598  43.754  28.812  1.00  0.00           H  
ATOM    282  CA  GLU A  42      30.799  43.934  30.031  1.00  0.00           C  
ATOM    283  C   GLU A  42      29.517  43.475  29.365  1.00  0.00           C  
ATOM    284  O   GLU A  42      28.905  44.209  28.590  1.00  0.00           O  
ATOM    285  CB  GLU A  42      30.952  45.457  29.882  1.00  0.00           C  
ATOM    286  CG  GLU A  42      32.124  46.072  30.685  1.00  0.00           C  
ATOM    287  CD  GLU A  42      31.845  46.152  32.205  1.00  0.00           C  
ATOM    288  OE1 GLU A  42      30.708  45.919  32.644  1.00  0.00           O  
ATOM    289  OE2 GLU A  42      32.787  46.412  32.970  1.00  0.00           O  
ATOM    290  N   ARG A  43      29.081  42.268  29.686  1.00  0.00           N  
ATOM    291  HN  ARG A  43      29.519  41.769  30.460  1.00  0.00           H  
ATOM    292  CA  ARG A  43      27.988  41.635  28.958  1.00  0.00           C  
ATOM    293  C   ARG A  43      26.612  42.281  29.171  1.00  0.00           C  
ATOM    294  O   ARG A  43      25.903  42.516  28.228  1.00  0.00           O  
ATOM    295  CB  ARG A  43      27.942  40.131  29.253  1.00  0.00           C  
ATOM    296  CG  ARG A  43      26.801  39.374  28.621  1.00  0.00           C  
ATOM    297  CD  ARG A  43      26.865  39.381  27.086  1.00  0.00           C  
ATOM    298  NE  ARG A  43      28.043  38.642  26.618  1.00  0.00           N  
ATOM    299  HE  ARG A  43      28.515  38.020  27.275  1.00  0.00           H  
ATOM    300  CZ  ARG A  43      28.536  38.740  25.367  1.00  0.00           C  
ATOM    301  NH1 ARG A  43      27.987  39.566  24.461  1.00  0.00           N  
ATOM    302 1HH1 ARG A  43      27.176  40.129  24.718  1.00  0.00           H  
ATOM    303 2HH1 ARG A  43      28.360  39.640  23.515  1.00  0.00           H  
ATOM    304  NH2 ARG A  43      29.592  38.007  25.032  1.00  0.00           N  
ATOM    305 1HH2 ARG A  43      30.009  37.380  25.720  1.00  0.00           H  
ATOM    306 2HH2 ARG A  43      29.965  38.081  24.086  1.00  0.00           H  
ATOM    307  N   ASP A  44      26.242  42.573  30.393  1.00  0.00           N  
ATOM    308  HN  ASP A  44      26.860  42.362  31.177  1.00  0.00           H  
ATOM    309  CA  ASP A  44      24.941  43.203  30.635  1.00  0.00           C  
ATOM    310  C   ASP A  44      24.841  44.563  29.986  1.00  0.00           C  
ATOM    311  O   ASP A  44      23.773  44.931  29.493  1.00  0.00           O  
ATOM    312  CB  ASP A  44      24.653  43.294  32.147  1.00  0.00           C  
ATOM    313  CG  ASP A  44      24.284  41.943  32.748  1.00  0.00           C  
ATOM    314  OD1 ASP A  44      24.356  40.924  32.029  1.00  0.00           O  
ATOM    315  OD2 ASP A  44      23.935  41.884  33.943  1.00  0.00           O  
ATOM    316  N   LEU A  45      25.946  45.313  30.003  1.00  0.00           N  
ATOM    317  HN  LEU A  45      26.793  44.944  30.436  1.00  0.00           H  
ATOM    318  CA  LEU A  45      25.969  46.644  29.418  1.00  0.00           C  
ATOM    319  C   LEU A  45      25.926  46.523  27.893  1.00  0.00           C  
ATOM    320  O   LEU A  45      25.201  47.268  27.253  1.00  0.00           O  
ATOM    321  CB  LEU A  45      27.214  47.431  29.837  1.00  0.00           C  
ATOM    322  CG  LEU A  45      27.361  48.927  29.433  1.00  0.00           C  
ATOM    323  CD1 LEU A  45      26.151  49.780  29.847  1.00  0.00           C  
ATOM    324  CD2 LEU A  45      28.680  49.605  29.979  1.00  0.00           C  
ATOM    325  N   GLY A  46      26.726  45.608  27.335  1.00  0.00           N  
ATOM    326  HN  GLY A  46      27.389  45.109  27.928  1.00  0.00           H  
ATOM    327  CA  GLY A  46      26.685  45.292  25.889  1.00  0.00           C  
ATOM    328  C   GLY A  46      25.302  44.929  25.382  1.00  0.00           C  
ATOM    329  O   GLY A  46      24.875  45.438  24.318  1.00  0.00           O  
ATOM    330  N   GLU A  47      24.581  44.082  26.132  1.00  0.00           N  
ATOM    331  HN  GLU A  47      24.991  43.698  26.983  1.00  0.00           H  
ATOM    332  CA  GLU A  47      23.207  43.692  25.755  1.00  0.00           C  
ATOM    333  C   GLU A  47      22.266  44.916  25.793  1.00  0.00           C  
ATOM    334  O   GLU A  47      21.415  45.082  24.910  1.00  0.00           O  
ATOM    335  CB  GLU A  47      22.652  42.630  26.706  1.00  0.00           C  
ATOM    336  CG  GLU A  47      23.444  41.345  26.696  1.00  0.00           C  
ATOM    337  CD  GLU A  47      23.346  40.650  25.347  1.00  0.00           C  
ATOM    338  OE1 GLU A  47      22.332  39.949  25.148  1.00  0.00           O  
ATOM    339  OE2 GLU A  47      24.261  40.849  24.487  1.00  0.00           O  
ATOM    340  N   TYR A  48      22.467  45.756  26.806  1.00  0.00           N  
ATOM    341  HN  TYR A  48      23.230  45.565  27.456  1.00  0.00           H  
ATOM    342  CA  TYR A  48      21.639  46.943  27.026  1.00  0.00           C  
ATOM    343  C   TYR A  48      21.857  47.952  25.913  1.00  0.00           C  
ATOM    344  O   TYR A  48      20.889  48.590  25.473  1.00  0.00           O  
ATOM    345  CB  TYR A  48      22.002  47.593  28.380  1.00  0.00           C  
ATOM    346  CG  TYR A  48      21.213  48.858  28.675  1.00  0.00           C  
ATOM    347  CD1 TYR A  48      19.935  48.782  29.257  1.00  0.00           C  
ATOM    348  CD2 TYR A  48      21.745  50.116  28.382  1.00  0.00           C  
ATOM    349  CE1 TYR A  48      19.162  49.948  29.510  1.00  0.00           C  
ATOM    350  CE2 TYR A  48      20.989  51.308  28.671  1.00  0.00           C  
ATOM    351  CZ  TYR A  48      19.707  51.198  29.240  1.00  0.00           C  
ATOM    352  OH  TYR A  48      18.968  52.367  29.501  1.00  0.00           O  
ATOM    353  HH  TYR A  48      19.340  53.221  29.316  1.00  0.00           H  
ATOM    354  N   LEU A  49      23.104  48.084  25.446  1.00  0.00           N  
ATOM    355  HN  LEU A  49      23.836  47.469  25.802  1.00  0.00           H  
ATOM    356  CA  LEU A  49      23.446  49.099  24.427  1.00  0.00           C  
ATOM    357  C   LEU A  49      23.274  48.672  22.985  1.00  0.00           C  
ATOM    358  O   LEU A  49      23.337  49.521  22.065  1.00  0.00           O  
ATOM    359  CB  LEU A  49      24.852  49.636  24.614  1.00  0.00           C  
ATOM    360  CG  LEU A  49      25.234  50.317  25.924  1.00  0.00           C  
ATOM    361  CD1 LEU A  49      26.753  50.542  25.945  1.00  0.00           C  
ATOM    362  CD2 LEU A  49      24.459  51.611  26.080  1.00  0.00           C  
ATOM    363  N   ASP A  50      22.997  47.388  22.772  1.00  0.00           N  
ATOM    364  HN  ASP A  50      22.877  46.750  23.559  1.00  0.00           H  
ATOM    365  CA  ASP A  50      22.866  46.898  21.392  1.00  0.00           C  
ATOM    366  C   ASP A  50      21.544  47.378  20.797  1.00  0.00           C  
ATOM    367  O   ASP A  50      20.524  47.452  21.502  1.00  0.00           O  
ATOM    368  CB  ASP A  50      22.976  45.375  21.338  1.00  0.00           C  
ATOM    369  CG  ASP A  50      23.194  44.838  19.922  1.00  0.00           C  
ATOM    370  OD1 ASP A  50      23.900  45.489  19.119  1.00  0.00           O  
ATOM    371  OD2 ASP A  50      22.676  43.765  19.603  1.00  0.00           O  
ATOM    372  N   ARG A  51      21.566  47.714  19.516  1.00  0.00           N  
ATOM    373  HN  ARG A  51      22.456  47.693  19.018  1.00  0.00           H  
ATOM    374  CA  ARG A  51      20.379  48.108  18.800  1.00  0.00           C  
ATOM    375  C   ARG A  51      19.792  46.861  18.194  1.00  0.00           C  
ATOM    376  O   ARG A  51      20.395  46.228  17.335  1.00  0.00           O  
ATOM    377  CB  ARG A  51      20.679  49.129  17.694  1.00  0.00           C  
ATOM    378  CG  ARG A  51      19.390  49.420  16.934  1.00  0.00           C  
ATOM    379  CD  ARG A  51      19.456  50.610  16.024  1.00  0.00           C  
ATOM    380  NE  ARG A  51      20.556  50.482  15.070  1.00  0.00           N  
ATOM    381  HE  ARG A  51      21.331  49.864  15.310  1.00  0.00           H  
ATOM    382  CZ  ARG A  51      20.605  51.126  13.905  1.00  0.00           C  
ATOM    383  NH1 ARG A  51      19.629  51.976  13.543  1.00  0.00           N  
ATOM    384 1HH1 ARG A  51      19.667  52.469  12.651  1.00  0.00           H  
ATOM    385 2HH1 ARG A  51      18.822  52.108  14.153  1.00  0.00           H  
ATOM    386  NH2 ARG A  51      21.665  50.952  13.103  1.00  0.00           N  
ATOM    387 1HH2 ARG A  51      21.703  51.445  12.211  1.00  0.00           H  
ATOM    388 2HH2 ARG A  51      22.406  50.307  13.378  1.00  0.00           H  
ATOM    389  N   ARG A  52      18.578  46.543  18.606  1.00  0.00           N  
ATOM    390  HN  ARG A  52      18.077  47.195  19.210  1.00  0.00           H  
ATOM    391  CA  ARG A  52      17.920  45.279  18.225  1.00  0.00           C  
ATOM    392  C   ARG A  52      16.440  45.527  17.868  1.00  0.00           C  
ATOM    393  O   ARG A  52      15.846  46.565  18.285  1.00  0.00           O  
ATOM    394  CB  ARG A  52      17.955  44.308  19.390  1.00  0.00           C  
ATOM    395  CG  ARG A  52      19.301  43.876  19.812  1.00  0.00           C  
ATOM    396  CD  ARG A  52      19.295  42.990  21.034  1.00  0.00           C  
ATOM    397  NE  ARG A  52      20.679  42.575  21.252  1.00  0.00           N  
ATOM    398  HE  ARG A  52      21.379  42.892  20.581  1.00  0.00           H  
ATOM    399  CZ  ARG A  52      21.089  41.818  22.257  1.00  0.00           C  
ATOM    400  NH1 ARG A  52      20.204  41.373  23.137  1.00  0.00           N  
ATOM    401 1HH1 ARG A  52      20.520  40.790  23.912  1.00  0.00           H  
ATOM    402 2HH1 ARG A  52      19.217  41.614  23.051  1.00  0.00           H  
ATOM    403  NH2 ARG A  52      22.382  41.503  22.370  1.00  0.00           N  
ATOM    404 1HH2 ARG A  52      22.698  40.920  23.145  1.00  0.00           H  
ATOM    405 2HH2 ARG A  52      23.063  41.846  21.693  1.00  0.00           H  
ATOM    406  N   VAL A  53      15.859  44.582  17.122  1.00  0.00           N  
ATOM    407  HN  VAL A  53      16.437  43.821  16.765  1.00  0.00           H  
ATOM    408  CA  VAL A  53      14.432  44.588  16.794  1.00  0.00           C  
ATOM    409  C   VAL A  53      13.793  43.234  17.085  1.00  0.00           C  
ATOM    410  O   VAL A  53      14.475  42.189  16.981  1.00  0.00           O  
ATOM    411  CB  VAL A  53      14.183  44.934  15.321  1.00  0.00           C  
ATOM    412  CG1 VAL A  53      14.333  46.425  15.093  1.00  0.00           C  
ATOM    413  CG2 VAL A  53      15.049  44.031  14.362  1.00  0.00           C  
ATOM    414  N   PRO A  54      12.466  43.222  17.411  1.00  0.00           N  
ATOM    415  CA  PRO A  54      11.786  41.935  17.615  1.00  0.00           C  
ATOM    416  C   PRO A  54      11.497  41.208  16.284  1.00  0.00           C  
ATOM    417  O   PRO A  54      11.560  41.824  15.205  1.00  0.00           O  
ATOM    418  CB  PRO A  54      10.473  42.342  18.333  1.00  0.00           C  
ATOM    419  CG  PRO A  54      10.185  43.707  17.807  1.00  0.00           C  
ATOM    420  CD  PRO A  54      11.546  44.372  17.562  1.00  0.00           C  
ATOM    421  N   ALA A  55      11.196  39.905  16.343  1.00  0.00           N  
ATOM    422  HN  ALA A  55      11.325  39.388  17.213  1.00  0.00           H  
ATOM    423  CA  ALA A  55      10.683  39.229  15.158  1.00  0.00           C  
ATOM    424  C   ALA A  55       9.266  39.786  14.895  1.00  0.00           C  
ATOM    425  O   ALA A  55       8.671  40.346  15.795  1.00  0.00           O  
ATOM    426  CB  ALA A  55      10.660  37.727  15.367  1.00  0.00           C  
ATOM    427  N   ASN A  56       8.752  39.682  13.678  1.00  0.00           N  
ATOM    428  HN  ASN A  56       9.317  39.293  12.923  1.00  0.00           H  
ATOM    429  CA  ASN A  56       7.372  40.122  13.404  1.00  0.00           C  
ATOM    430  C   ASN A  56       6.749  39.295  12.298  1.00  0.00           C  
ATOM    431  O   ASN A  56       7.174  39.358  11.130  1.00  0.00           O  
ATOM    432  CB  ASN A  56       7.350  41.593  13.014  1.00  0.00           C  
ATOM    433  CG  ASN A  56       6.010  42.263  13.251  1.00  0.00           C  
ATOM    434  OD1 ASN A  56       4.943  41.626  13.251  1.00  0.00           O  
ATOM    435  ND2 ASN A  56       6.059  43.590  13.413  1.00  0.00           N  
ATOM    436 1HD2 ASN A  56       5.158  44.041  13.572  1.00  0.00           H  
ATOM    437 2HD2 ASN A  56       6.935  44.113  13.413  1.00  0.00           H  
ATOM    438  N   ALA A  57       5.735  38.525  12.684  1.00  0.00           N  
ATOM    439  HN  ALA A  57       5.516  38.476  13.679  1.00  0.00           H  
ATOM    440  CA  ALA A  57       4.914  37.741  11.748  1.00  0.00           C  
ATOM    441  C   ALA A  57       4.233  38.580  10.665  1.00  0.00           C  
ATOM    442  O   ALA A  57       3.927  38.072   9.597  1.00  0.00           O  
ATOM    443  CB  ALA A  57       3.877  36.882  12.513  1.00  0.00           C  
ATOM    444  N   ARG A  58       4.018  39.859  10.932  1.00  0.00           N  
ATOM    445  HN  ARG A  58       4.249  40.216  11.859  1.00  0.00           H  
ATOM    446  CA  ARG A  58       3.463  40.771   9.945  1.00  0.00           C  
ATOM    447  C   ARG A  58       4.568  41.302   9.023  1.00  0.00           C  
ATOM    448  O   ARG A  58       5.531  41.889   9.500  1.00  0.00           O  
ATOM    449  CB  ARG A  58       2.750  41.924  10.653  1.00  0.00           C  
ATOM    450  CG  ARG A  58       2.375  43.112   9.754  1.00  0.00           C  
ATOM    451  N   PRO A  59       4.422  41.112   7.698  1.00  0.00           N  
ATOM    452  CA  PRO A  59       5.486  41.485   6.751  1.00  0.00           C  
ATOM    453  C   PRO A  59       5.827  42.956   6.785  1.00  0.00           C  
ATOM    454  O   PRO A  59       4.931  43.798   6.811  1.00  0.00           O  
ATOM    455  CB  PRO A  59       4.896  41.125   5.380  1.00  0.00           C  
ATOM    456  CG  PRO A  59       3.797  40.165   5.670  1.00  0.00           C  
ATOM    457  CD  PRO A  59       3.253  40.536   7.014  1.00  0.00           C  
ATOM    458  N   LEU A  60       7.113  43.273   6.816  1.00  0.00           N  
ATOM    459  HN  LEU A  60       7.800  42.557   7.050  1.00  0.00           H  
ATOM    460  CA  LEU A  60       7.560  44.620   6.523  1.00  0.00           C  
ATOM    461  C   LEU A  60       8.295  44.507   5.202  1.00  0.00           C  
ATOM    462  O   LEU A  60       9.194  43.680   5.051  1.00  0.00           O  
ATOM    463  CB  LEU A  60       8.439  45.166   7.660  1.00  0.00           C  
ATOM    464  CG  LEU A  60       9.363  46.403   7.612  1.00  0.00           C  
ATOM    465  CD1 LEU A  60       8.725  47.728   7.130  1.00  0.00           C  
ATOM    466  CD2 LEU A  60       9.986  46.585   9.003  1.00  0.00           C  
ATOM    467  N   GLU A  61       7.866  45.309   4.232  1.00  0.00           N  
ATOM    468  HN  GLU A  61       7.147  45.996   4.460  1.00  0.00           H  
ATOM    469  CA  GLU A  61       8.366  45.264   2.852  1.00  0.00           C  
ATOM    470  C   GLU A  61       8.404  43.857   2.268  1.00  0.00           C  
ATOM    471  O   GLU A  61       9.338  43.489   1.551  1.00  0.00           O  
ATOM    472  CB  GLU A  61       9.736  45.920   2.753  1.00  0.00           C  
ATOM    473  CG  GLU A  61       9.807  47.276   3.420  1.00  0.00           C  
ATOM    474  CD  GLU A  61       9.987  48.403   2.434  1.00  0.00           C  
ATOM    475  OE1 GLU A  61       9.116  48.585   1.548  1.00  0.00           O  
ATOM    476  OE2 GLU A  61      11.010  49.116   2.560  1.00  0.00           O  
ATOM    477  N   GLY A  62       7.396  43.061   2.590  1.00  0.00           N  
ATOM    478  HN  GLY A  62       6.704  43.375   3.270  1.00  0.00           H  
ATOM    479  CA  GLY A  62       7.264  41.745   1.985  1.00  0.00           C  
ATOM    480  C   GLY A  62       7.970  40.619   2.709  1.00  0.00           C  
ATOM    481  O   GLY A  62       7.859  39.470   2.305  1.00  0.00           O  
ATOM    482  N   VAL A  63       8.673  40.939   3.798  1.00  0.00           N  
ATOM    483  HN  VAL A  63       8.708  41.912   4.101  1.00  0.00           H  
ATOM    484  CA  VAL A  63       9.400  39.916   4.572  1.00  0.00           C  
ATOM    485  C   VAL A  63       8.864  39.876   5.994  1.00  0.00           C  
ATOM    486  O   VAL A  63       8.687  40.923   6.615  1.00  0.00           O  
ATOM    487  CB  VAL A  63      10.915  40.204   4.590  1.00  0.00           C  
ATOM    488  CG1 VAL A  63      11.663  39.169   5.448  1.00  0.00           C  
ATOM    489  CG2 VAL A  63      11.453  40.211   3.182  1.00  0.00           C  
ATOM    490  N   SER A  64       8.622  38.659   6.475  1.00  0.00           N  
ATOM    491  HN  SER A  64       8.730  37.871   5.837  1.00  0.00           H  
ATOM    492  CA  SER A  64       8.215  38.365   7.843  1.00  0.00           C  
ATOM    493  C   SER A  64       9.323  37.636   8.589  1.00  0.00           C  
ATOM    494  O   SER A  64      10.196  37.015   7.968  1.00  0.00           O  
ATOM    495  CB  SER A  64       6.975  37.446   7.808  1.00  0.00           C  
ATOM    496  OG  SER A  64       5.889  38.131   7.186  1.00  0.00           O  
ATOM    497  HG  SER A  64       5.126  37.565   7.164  1.00  0.00           H  
ATOM    498  N   SER A  65       9.269  37.656   9.917  1.00  0.00           N  
ATOM    499  HN  SER A  65       8.526  38.176  10.385  1.00  0.00           H  
ATOM    500  CA  SER A  65      10.256  36.946  10.707  1.00  0.00           C  
ATOM    501  C   SER A  65       9.652  36.305  11.960  1.00  0.00           C  
ATOM    502  O   SER A  65       8.641  36.792  12.520  1.00  0.00           O  
ATOM    503  CB  SER A  65      11.374  37.893  11.128  1.00  0.00           C  
ATOM    504  OG  SER A  65      10.843  38.930  11.954  1.00  0.00           O  
ATOM    505  HG  SER A  65      11.540  39.520  12.216  1.00  0.00           H  
ATOM    506  N   PHE A  66      10.304  35.228  12.395  1.00  0.00           N  
ATOM    507  HN  PHE A  66      11.176  34.978  11.929  1.00  0.00           H  
ATOM    508  CA  PHE A  66       9.850  34.379  13.498  1.00  0.00           C  
ATOM    509  C   PHE A  66      11.043  33.884  14.305  1.00  0.00           C  
ATOM    510  O   PHE A  66      11.997  33.361  13.739  1.00  0.00           O  
ATOM    511  CB  PHE A  66       9.054  33.166  12.945  1.00  0.00           C  
ATOM    512  CG  PHE A  66       8.059  33.534  11.873  1.00  0.00           C  
ATOM    513  CD1 PHE A  66       8.451  33.642  10.536  1.00  0.00           C  
ATOM    514  CD2 PHE A  66       6.715  33.797  12.207  1.00  0.00           C  
ATOM    515  CE1 PHE A  66       7.539  34.021   9.535  1.00  0.00           C  
ATOM    516  CE2 PHE A  66       5.780  34.165  11.220  1.00  0.00           C  
ATOM    517  CZ  PHE A  66       6.202  34.281   9.870  1.00  0.00           C  
ATOM    518  N   ASP A  67      10.961  34.002  15.631  1.00  0.00           N  
ATOM    519  HN  ASP A  67      10.155  34.487  16.025  1.00  0.00           H  
ATOM    520  CA  ASP A  67      11.968  33.471  16.548  1.00  0.00           C  
ATOM    521  C   ASP A  67      11.602  32.058  16.999  1.00  0.00           C  
ATOM    522  O   ASP A  67      10.454  31.802  17.307  1.00  0.00           O  
ATOM    523  CB  ASP A  67      12.116  34.386  17.770  1.00  0.00           C  
ATOM    524  CG  ASP A  67      12.933  35.648  17.453  1.00  0.00           C  
ATOM    525  OD1 ASP A  67      13.641  35.626  16.416  1.00  0.00           O  
ATOM    526  OD2 ASP A  67      12.885  36.645  18.216  1.00  0.00           O  
ATOM    527  N   HIS A  68      12.574  31.155  17.050  1.00  0.00           N  
ATOM    528  HN  HIS A  68      13.531  31.433  16.832  1.00  0.00           H  
ATOM    529  CA  HIS A  68      12.289  29.756  17.417  1.00  0.00           C  
ATOM    530  C   HIS A  68      13.476  29.108  18.124  1.00  0.00           C  
ATOM    531  O   HIS A  68      14.597  29.178  17.632  1.00  0.00           O  
ATOM    532  CB  HIS A  68      11.884  28.955  16.160  1.00  0.00           C  
ATOM    533  CG  HIS A  68      11.497  27.530  16.438  1.00  0.00           C  
ATOM    534  ND1 HIS A  68      10.777  27.153  17.556  1.00  0.00           N  
ATOM    535  HD1 HIS A  68      10.446  27.785  18.285  1.00  0.00           H  
ATOM    536  CD2 HIS A  68      11.714  26.393  15.732  1.00  0.00           C  
ATOM    537  CE1 HIS A  68      10.584  25.845  17.534  1.00  0.00           C  
ATOM    538  NE2 HIS A  68      11.142  25.359  16.437  1.00  0.00           N  
ATOM    539  HE2 HIS A  68      11.147  24.378  16.159  1.00  0.00           H  
ATOM    540  N   ILE A  69      13.238  28.484  19.277  1.00  0.00           N  
ATOM    541  HN  ILE A  69      12.304  28.520  19.685  1.00  0.00           H  
ATOM    542  CA  ILE A  69      14.297  27.749  19.966  1.00  0.00           C  
ATOM    543  C   ILE A  69      14.428  26.374  19.317  1.00  0.00           C  
ATOM    544  O   ILE A  69      13.435  25.678  19.157  1.00  0.00           O  
ATOM    545  CB  ILE A  69      14.021  27.606  21.483  1.00  0.00           C  
ATOM    546  CG1 ILE A  69      13.882  29.004  22.119  1.00  0.00           C  
ATOM    547  CG2 ILE A  69      15.075  26.692  22.159  1.00  0.00           C  
ATOM    548  CD1 ILE A  69      14.368  29.111  23.545  1.00  0.00           C  
ATOM    549  N   ILE A  70      15.636  25.996  18.913  1.00  0.00           N  
ATOM    550  HN  ILE A  70      16.444  26.580  19.128  1.00  0.00           H  
ATOM    551  CA  ILE A  70      15.823  24.749  18.161  1.00  0.00           C  
ATOM    552  C   ILE A  70      16.549  23.682  18.998  1.00  0.00           C  
ATOM    553  O   ILE A  70      16.606  22.509  18.607  1.00  0.00           O  
ATOM    554  CB  ILE A  70      16.588  25.000  16.826  1.00  0.00           C  
ATOM    555  CG1 ILE A  70      18.021  25.497  17.082  1.00  0.00           C  
ATOM    556  CG2 ILE A  70      15.807  25.941  15.929  1.00  0.00           C  
ATOM    557  CD1 ILE A  70      18.939  25.334  15.879  1.00  0.00           C  
ATOM    558  N   ASP A  71      17.118  24.103  20.129  1.00  0.00           N  
ATOM    559  HN  ASP A  71      17.062  25.094  20.362  1.00  0.00           H  
ATOM    560  CA  ASP A  71      17.816  23.212  21.047  1.00  0.00           C  
ATOM    561  C   ASP A  71      17.681  23.743  22.464  1.00  0.00           C  
ATOM    562  O   ASP A  71      18.387  24.678  22.866  1.00  0.00           O  
ATOM    563  CB  ASP A  71      19.297  23.049  20.683  1.00  0.00           C  
ATOM    564  CG  ASP A  71      20.061  22.138  21.671  1.00  0.00           C  
ATOM    565  OD1 ASP A  71      19.447  21.572  22.603  1.00  0.00           O  
ATOM    566  OD2 ASP A  71      21.299  21.999  21.525  1.00  0.00           O  
ATOM    567  N   GLN A  72      16.789  23.113  23.224  1.00  0.00           N  
ATOM    568  HN  GLN A  72      16.272  22.328  22.829  1.00  0.00           H  
ATOM    569  CA  GLN A  72      16.527  23.506  24.598  1.00  0.00           C  
ATOM    570  C   GLN A  72      17.685  23.273  25.560  1.00  0.00           C  
ATOM    571  O   GLN A  72      17.771  23.946  26.576  1.00  0.00           O  
ATOM    572  CB  GLN A  72      15.258  22.821  25.122  1.00  0.00           C  
ATOM    573  CG  GLN A  72      14.505  23.675  26.142  1.00  0.00           C  
ATOM    574  CD  GLN A  72      14.127  25.038  25.580  1.00  0.00           C  
ATOM    575  OE1 GLN A  72      14.555  26.081  26.090  1.00  0.00           O  
ATOM    576  NE2 GLN A  72      13.333  25.034  24.511  1.00  0.00           N  
ATOM    577 1HE2 GLN A  72      12.980  24.174  24.091  1.00  0.00           H  
ATOM    578 2HE2 GLN A  72      13.080  25.947  24.134  1.00  0.00           H  
ATOM    579  N   SER A  73      18.575  22.334  25.256  1.00  0.00           N  
ATOM    580  HN  SER A  73      18.487  21.819  24.380  1.00  0.00           H  
ATOM    581  CA  SER A  73      19.685  22.031  26.172  1.00  0.00           C  
ATOM    582  C   SER A  73      20.654  23.205  26.349  1.00  0.00           C  
ATOM    583  O   SER A  73      21.274  23.358  27.402  1.00  0.00           O  
ATOM    584  CB  SER A  73      20.462  20.793  25.715  1.00  0.00           C  
ATOM    585  OG  SER A  73      21.180  21.048  24.524  1.00  0.00           O  
ATOM    586  HG  SER A  73      21.662  20.280  24.241  1.00  0.00           H  
ATOM    587  N   VAL A  74      20.802  24.024  25.311  1.00  0.00           N  
ATOM    588  HN  VAL A  74      20.272  23.856  24.456  1.00  0.00           H  
ATOM    589  CA  VAL A  74      21.718  25.163  25.384  1.00  0.00           C  
ATOM    590  C   VAL A  74      20.981  26.469  25.113  1.00  0.00           C  
ATOM    591  O   VAL A  74      21.609  27.516  24.975  1.00  0.00           O  
ATOM    592  CB  VAL A  74      22.928  25.000  24.423  1.00  0.00           C  
ATOM    593  CG1 VAL A  74      23.837  23.823  24.855  1.00  0.00           C  
ATOM    594  CG2 VAL A  74      22.458  24.841  22.967  1.00  0.00           C  
ATOM    595  N   GLY A  75      19.654  26.394  25.036  1.00  0.00           N  
ATOM    596  HN  GLY A  75      19.208  25.487  25.172  1.00  0.00           H  
ATOM    597  CA  GLY A  75      18.805  27.562  24.763  1.00  0.00           C  
ATOM    598  C   GLY A  75      18.968  28.166  23.363  1.00  0.00           C  
ATOM    599  O   GLY A  75      18.735  29.375  23.179  1.00  0.00           O  
ATOM    600  N   LEU A  76      19.362  27.339  22.382  1.00  0.00           N  
ATOM    601  HN  LEU A  76      19.400  26.335  22.559  1.00  0.00           H  
ATOM    602  CA  LEU A  76      19.743  27.856  21.048  1.00  0.00           C  
ATOM    603  C   LEU A  76      18.573  28.294  20.195  1.00  0.00           C  
ATOM    604  O   LEU A  76      17.733  27.488  19.805  1.00  0.00           O  
ATOM    605  CB  LEU A  76      20.643  26.883  20.269  1.00  0.00           C  
ATOM    606  CG  LEU A  76      21.047  27.333  18.860  1.00  0.00           C  
ATOM    607  CD1 LEU A  76      21.982  28.568  18.954  1.00  0.00           C  
ATOM    608  CD2 LEU A  76      21.706  26.205  18.099  1.00  0.00           C  
ATOM    609  N   GLU A  77      18.547  29.588  19.892  1.00  0.00           N  
ATOM    610  HN  GLU A  77      19.333  30.168  20.185  1.00  0.00           H  
ATOM    611  CA  GLU A  77      17.454  30.222  19.163  1.00  0.00           C  
ATOM    612  C   GLU A  77      17.874  30.657  17.742  1.00  0.00           C  
ATOM    613  O   GLU A  77      19.020  31.048  17.507  1.00  0.00           O  
ATOM    614  CB  GLU A  77      16.985  31.438  19.967  1.00  0.00           C  
ATOM    615  CG  GLU A  77      15.709  32.057  19.485  1.00  0.00           C  
ATOM    616  CD  GLU A  77      15.286  33.224  20.336  1.00  0.00           C  
ATOM    617  OE1 GLU A  77      16.085  34.185  20.431  1.00  0.00           O  
ATOM    618  OE2 GLU A  77      14.169  33.186  20.898  1.00  0.00           O  
ATOM    619  N   VAL A  78      16.943  30.602  16.802  1.00  0.00           N  
ATOM    620  HN  VAL A  78      16.044  30.172  17.018  1.00  0.00           H  
ATOM    621  CA  VAL A  78      17.172  31.143  15.460  1.00  0.00           C  
ATOM    622  C   VAL A  78      16.083  32.146  15.107  1.00  0.00           C  
ATOM    623  O   VAL A  78      15.016  32.130  15.693  1.00  0.00           O  
ATOM    624  CB  VAL A  78      17.222  30.021  14.365  1.00  0.00           C  
ATOM    625  CG1 VAL A  78      18.320  28.989  14.670  1.00  0.00           C  
ATOM    626  CG2 VAL A  78      15.819  29.383  14.149  1.00  0.00           C  
ATOM    627  N   ARG A  79      16.346  33.023  14.138  1.00  0.00           N  
ATOM    628  HN  ARG A  79      17.299  33.115  13.787  1.00  0.00           H  
ATOM    629  CA  ARG A  79      15.300  33.843  13.580  1.00  0.00           C  
ATOM    630  C   ARG A  79      15.173  33.436  12.135  1.00  0.00           C  
ATOM    631  O   ARG A  79      16.154  33.475  11.391  1.00  0.00           O  
ATOM    632  CB  ARG A  79      15.611  35.350  13.675  1.00  0.00           C  
ATOM    633  CG  ARG A  79      14.492  36.264  13.150  1.00  0.00           C  
ATOM    634  CD  ARG A  79      14.665  37.725  13.655  1.00  0.00           C  
ATOM    635  NE  ARG A  79      14.423  37.848  15.095  1.00  0.00           N  
ATOM    636  HE  ARG A  79      14.147  37.008  15.603  1.00  0.00           H  
ATOM    637  CZ  ARG A  79      14.537  38.975  15.784  1.00  0.00           C  
ATOM    638  NH1 ARG A  79      14.300  38.964  17.089  1.00  0.00           N  
ATOM    639 1HH1 ARG A  79      14.388  39.831  17.619  1.00  0.00           H  
ATOM    640 2HH1 ARG A  79      14.046  38.094  17.557  1.00  0.00           H  
ATOM    641  NH2 ARG A  79      14.867  40.105  15.176  1.00  0.00           N  
ATOM    642 1HH2 ARG A  79      14.955  40.972  15.706  1.00  0.00           H  
ATOM    643 2HH2 ARG A  79      15.049  40.113  14.172  1.00  0.00           H  
ATOM    644  N   ILE A  80      13.942  33.105  11.751  1.00  0.00           N  
ATOM    645  HN  ILE A  80      13.193  33.165  12.441  1.00  0.00           H  
ATOM    646  CA  ILE A  80      13.598  32.660  10.399  1.00  0.00           C  
ATOM    647  C   ILE A  80      12.927  33.780   9.653  1.00  0.00           C  
ATOM    648  O   ILE A  80      12.026  34.431  10.178  1.00  0.00           O  
ATOM    649  CB  ILE A  80      12.689  31.398  10.444  1.00  0.00           C  
ATOM    650  CG1 ILE A  80      13.372  30.297  11.283  1.00  0.00           C  
ATOM    651  CG2 ILE A  80      12.355  30.933   9.015  1.00  0.00           C  
ATOM    652  CD1 ILE A  80      12.420  29.271  11.974  1.00  0.00           C  
ATOM    653  N   TYR A  81      13.419  34.063   8.448  1.00  0.00           N  
ATOM    654  HN  TYR A  81      14.211  33.523   8.099  1.00  0.00           H  
ATOM    655  CA  TYR A  81      12.860  35.123   7.610  1.00  0.00           C  
ATOM    656  C   TYR A  81      12.349  34.478   6.328  1.00  0.00           C  
ATOM    657  O   TYR A  81      13.059  33.681   5.695  1.00  0.00           O  
ATOM    658  CB  TYR A  81      13.925  36.167   7.201  1.00  0.00           C  
ATOM    659  CG  TYR A  81      14.658  36.858   8.343  1.00  0.00           C  
ATOM    660  CD1 TYR A  81      15.658  36.208   9.066  1.00  0.00           C  
ATOM    661  CD2 TYR A  81      14.352  38.174   8.687  1.00  0.00           C  
ATOM    662  CE1 TYR A  81      16.306  36.825  10.121  1.00  0.00           C  
ATOM    663  CE2 TYR A  81      15.004  38.810   9.731  1.00  0.00           C  
ATOM    664  CZ  TYR A  81      15.986  38.158  10.428  1.00  0.00           C  
ATOM    665  OH  TYR A  81      16.627  38.846  11.457  1.00  0.00           O  
ATOM    666  HH  TYR A  81      17.308  38.394  11.941  1.00  0.00           H  
ATOM    667  N   ARG A  82      11.165  34.890   5.897  1.00  0.00           N  
ATOM    668  HN  ARG A  82      10.607  35.525   6.467  1.00  0.00           H  
ATOM    669  CA  ARG A  82      10.661  34.434   4.607  1.00  0.00           C  
ATOM    670  C   ARG A  82       9.766  35.496   3.992  1.00  0.00           C  
ATOM    671  O   ARG A  82       9.227  36.342   4.705  1.00  0.00           O  
ATOM    672  CB  ARG A  82       9.906  33.108   4.793  1.00  0.00           C  
ATOM    673  CG  ARG A  82       8.886  33.160   5.940  1.00  0.00           C  
ATOM    674  CD  ARG A  82       7.939  31.946   5.969  1.00  0.00           C  
ATOM    675  NE  ARG A  82       6.906  32.076   4.935  1.00  0.00           N  
ATOM    676  HE  ARG A  82       6.874  32.947   4.404  1.00  0.00           H  
ATOM    677  CZ  ARG A  82       6.007  31.137   4.640  1.00  0.00           C  
ATOM    678  NH1 ARG A  82       6.002  29.978   5.294  1.00  0.00           N  
ATOM    679 1HH1 ARG A  82       6.690  29.813   6.029  1.00  0.00           H  
ATOM    680 2HH1 ARG A  82       5.314  29.259   5.068  1.00  0.00           H  
ATOM    681  NH2 ARG A  82       5.110  31.352   3.682  1.00  0.00           N  
ATOM    682 1HH2 ARG A  82       5.114  32.240   3.181  1.00  0.00           H  
ATOM    683 2HH2 ARG A  82       4.422  30.633   3.456  1.00  0.00           H  
ATOM    684  N   ALA A  83       9.604  35.453   2.672  1.00  0.00           N  
ATOM    685  HN  ALA A  83      10.182  34.822   2.117  1.00  0.00           H  
ATOM    686  CA  ALA A  83       8.614  36.292   2.005  1.00  0.00           C  
ATOM    687  C   ALA A  83       7.201  35.918   2.476  1.00  0.00           C  
ATOM    688  O   ALA A  83       6.913  34.746   2.746  1.00  0.00           O  
ATOM    689  CB  ALA A  83       8.735  36.181   0.486  1.00  0.00           C  
ATOM    690  N   ALA A  84       6.340  36.928   2.596  1.00  0.00           N  
ATOM    691  HN  ALA A  84       6.662  37.876   2.400  1.00  0.00           H  
ATOM    692  CA  ALA A  84       4.945  36.723   3.000  1.00  0.00           C  
ATOM    693  C   ALA A  84       4.049  37.713   2.268  1.00  0.00           C  
ATOM    694  O   ALA A  84       4.384  38.901   2.183  1.00  0.00           O  
ATOM    695  CB  ALA A  84       4.792  36.875   4.505  1.00  0.00           C  
ATOM    696  N   LEU A 101       4.316  30.099  12.823  1.00  0.00           N  
ATOM    697  HN1 LEU A 101       4.473  30.999  13.277  1.00  0.00           H  
ATOM    698  HN2 LEU A 101       3.317  29.918  12.730  1.00  0.00           H  
ATOM    699  HN3 LEU A 101       4.578  30.147  11.838  1.00  0.00           H  
ATOM    700  CA  LEU A 101       4.987  28.959  13.479  1.00  0.00           C  
ATOM    701  C   LEU A 101       4.749  27.597  12.792  1.00  0.00           C  
ATOM    702  O   LEU A 101       5.698  26.848  12.504  1.00  0.00           O  
ATOM    703  CB  LEU A 101       4.567  28.873  14.951  1.00  0.00           C  
ATOM    704  N   GLU A 102       3.475  27.291  12.537  1.00  0.00           N  
ATOM    705  HN  GLU A 102       2.757  27.982  12.755  1.00  0.00           H  
ATOM    706  CA  GLU A 102       3.056  26.010  11.959  1.00  0.00           C  
ATOM    707  C   GLU A 102       3.655  25.703  10.572  1.00  0.00           C  
ATOM    708  O   GLU A 102       3.758  24.529  10.191  1.00  0.00           O  
ATOM    709  CB  GLU A 102       1.523  25.941  11.896  1.00  0.00           C  
ATOM    710  N   PHE A 103       4.054  26.745   9.836  1.00  0.00           N  
ATOM    711  HN  PHE A 103       4.011  27.679  10.243  1.00  0.00           H  
ATOM    712  CA  PHE A 103       4.554  26.593   8.458  1.00  0.00           C  
ATOM    713  C   PHE A 103       5.756  25.650   8.311  1.00  0.00           C  
ATOM    714  O   PHE A 103       6.046  25.185   7.207  1.00  0.00           O  
ATOM    715  CB  PHE A 103       4.857  27.958   7.810  1.00  0.00           C  
ATOM    716  CG  PHE A 103       6.050  28.672   8.402  1.00  0.00           C  
ATOM    717  CD1 PHE A 103       7.337  28.437   7.916  1.00  0.00           C  
ATOM    718  CD2 PHE A 103       5.885  29.593   9.442  1.00  0.00           C  
ATOM    719  CE1 PHE A 103       8.440  29.101   8.470  1.00  0.00           C  
ATOM    720  CE2 PHE A 103       6.986  30.262  10.001  1.00  0.00           C  
ATOM    721  CZ  PHE A 103       8.258  30.018   9.517  1.00  0.00           C  
ATOM    722  N   LEU A 104       6.448  25.376   9.416  1.00  0.00           N  
ATOM    723  HN  LEU A 104       6.147  25.780  10.303  1.00  0.00           H  
ATOM    724  CA  LEU A 104       7.634  24.507   9.392  1.00  0.00           C  
ATOM    725  C   LEU A 104       7.264  23.079   8.974  1.00  0.00           C  
ATOM    726  O   LEU A 104       8.108  22.318   8.481  1.00  0.00           O  
ATOM    727  CB  LEU A 104       8.345  24.519  10.752  1.00  0.00           C  
ATOM    728  N   THR A 105       5.986  22.748   9.167  1.00  0.00           N  
ATOM    729  HN  THR A 105       5.365  23.444   9.579  1.00  0.00           H  
ATOM    730  CA  THR A 105       5.423  21.437   8.819  1.00  0.00           C  
ATOM    731  C   THR A 105       5.108  21.330   7.330  1.00  0.00           C  
ATOM    732  O   THR A 105       5.095  20.219   6.785  1.00  0.00           O  
ATOM    733  CB  THR A 105       4.120  21.126   9.622  1.00  0.00           C  
ATOM    734  OG1 THR A 105       3.044  21.971   9.171  1.00  0.00           O  
ATOM    735  HG1 THR A 105       2.908  21.847   8.239  1.00  0.00           H  
ATOM    736  CG2 THR A 105       4.340  21.326  11.127  1.00  0.00           C  
ATOM    737  N   ASP A 106       4.853  22.473   6.683  1.00  0.00           N  
ATOM    738  HN  ASP A 106       4.924  23.350   7.199  1.00  0.00           H  
ATOM    739  CA  ASP A 106       4.474  22.523   5.259  1.00  0.00           C  
ATOM    740  C   ASP A 106       5.320  21.613   4.358  1.00  0.00           C  
ATOM    741  O   ASP A 106       6.493  21.347   4.645  1.00  0.00           O  
ATOM    742  CB  ASP A 106       4.484  23.967   4.724  1.00  0.00           C  
ATOM    743  CG  ASP A 106       3.411  24.845   5.366  1.00  0.00           C  
ATOM    744  OD1 ASP A 106       2.644  24.349   6.222  1.00  0.00           O  
ATOM    745  OD2 ASP A 106       3.340  26.042   5.009  1.00  0.00           O  
ATOM    746  N   ALA A 107       4.709  21.151   3.269  1.00  0.00           N  
ATOM    747  HN  ALA A 107       3.755  21.457   3.078  1.00  0.00           H  
ATOM    748  CA  ALA A 107       5.346  20.225   2.335  1.00  0.00           C  
ATOM    749  C   ALA A 107       6.503  20.883   1.588  1.00  0.00           C  
ATOM    750  O   ALA A 107       6.446  22.079   1.297  1.00  0.00           O  
ATOM    751  CB  ALA A 107       4.312  19.696   1.336  1.00  0.00           C  
ATOM    752  N   PRO A 108       7.568  20.105   1.296  1.00  0.00           N  
ATOM    753  CA  PRO A 108       8.649  20.563   0.425  1.00  0.00           C  
ATOM    754  C   PRO A 108       8.163  21.290  -0.833  1.00  0.00           C  
ATOM    755  O   PRO A 108       7.354  20.749  -1.581  1.00  0.00           O  
ATOM    756  CB  PRO A 108       9.371  19.262   0.069  1.00  0.00           C  
ATOM    757  CG  PRO A 108       9.249  18.453   1.314  1.00  0.00           C  
ATOM    758  CD  PRO A 108       7.851  18.760   1.839  1.00  0.00           C  
ATOM    759  N   ALA A 109       8.647  22.518  -1.044  1.00  0.00           N  
ATOM    760  HN  ALA A 109       9.302  22.913  -0.369  1.00  0.00           H  
ATOM    761  CA  ALA A 109       8.266  23.316  -2.216  1.00  0.00           C  
ATOM    762  C   ALA A 109       8.565  22.589  -3.528  1.00  0.00           C  
ATOM    763  O   ALA A 109       9.602  21.928  -3.663  1.00  0.00           O  
ATOM    764  CB  ALA A 109       8.965  24.672  -2.199  1.00  0.00           C  
ATOM    765  N   ALA A 110       7.651  22.717  -4.487  1.00  0.00           N  
ATOM    766  HN  ALA A 110       6.809  23.261  -4.297  1.00  0.00           H  
ATOM    767  CA  ALA A 110       7.813  22.105  -5.802  1.00  0.00           C  
ATOM    768  C   ALA A 110       9.091  22.593  -6.471  1.00  0.00           C  
ATOM    769  O   ALA A 110       9.939  21.781  -6.866  1.00  0.00           O  
ATOM    770  CB  ALA A 110       6.603  22.408  -6.678  1.00  0.00           C  
ATOM    771  N   GLU A 111       9.221  23.919  -6.580  1.00  0.00           N  
ATOM    772  HN  GLU A 111       8.471  24.510  -6.223  1.00  0.00           H  
ATOM    773  CA  GLU A 111      10.389  24.566  -7.188  1.00  0.00           C  
ATOM    774  C   GLU A 111      11.519  24.790  -6.172  1.00  0.00           C  
ATOM    775  O   GLU A 111      11.251  25.122  -5.017  1.00  0.00           O  
ATOM    776  CB  GLU A 111       9.998  25.905  -7.832  1.00  0.00           C  
ATOM    777  N   PRO A 112      12.778  24.632  -6.606  1.00  0.00           N  
ATOM    778  CA  PRO A 112      13.915  24.847  -5.700  1.00  0.00           C  
ATOM    779  C   PRO A 112      13.948  26.273  -5.156  1.00  0.00           C  
ATOM    780  O   PRO A 112      13.608  27.217  -5.872  1.00  0.00           O  
ATOM    781  CB  PRO A 112      15.129  24.627  -6.601  1.00  0.00           C  
ATOM    782  CG  PRO A 112      14.613  23.766  -7.725  1.00  0.00           C  
ATOM    783  CD  PRO A 112      13.227  24.273  -7.962  1.00  0.00           C  
ATOM    784  N   PHE A 113      14.320  26.408  -3.890  1.00  0.00           N  
ATOM    785  HN  PHE A 113      14.372  25.582  -3.293  1.00  0.00           H  
ATOM    786  CA  PHE A 113      14.656  27.711  -3.335  1.00  0.00           C  
ATOM    787  C   PHE A 113      15.820  27.579  -2.345  1.00  0.00           C  
ATOM    788  O   PHE A 113      15.993  26.521  -1.734  1.00  0.00           O  
ATOM    789  CB  PHE A 113      13.431  28.370  -2.699  1.00  0.00           C  
ATOM    790  CG  PHE A 113      12.990  27.731  -1.419  1.00  0.00           C  
ATOM    791  CD1 PHE A 113      13.567  28.104  -0.209  1.00  0.00           C  
ATOM    792  CD2 PHE A 113      12.005  26.739  -1.419  1.00  0.00           C  
ATOM    793  CE1 PHE A 113      13.164  27.497   0.993  1.00  0.00           C  
ATOM    794  CE2 PHE A 113      11.600  26.136  -0.238  1.00  0.00           C  
ATOM    795  CZ  PHE A 113      12.177  26.519   0.979  1.00  0.00           C  
ATOM    796  N   PRO A 114      16.640  28.642  -2.208  1.00  0.00           N  
ATOM    797  CA  PRO A 114      17.729  28.585  -1.231  1.00  0.00           C  
ATOM    798  C   PRO A 114      17.286  28.768   0.211  1.00  0.00           C  
ATOM    799  O   PRO A 114      16.333  29.489   0.504  1.00  0.00           O  
ATOM    800  CB  PRO A 114      18.660  29.721  -1.675  1.00  0.00           C  
ATOM    801  CG  PRO A 114      17.803  30.667  -2.419  1.00  0.00           C  
ATOM    802  CD  PRO A 114      16.656  29.893  -2.997  1.00  0.00           C  
ATOM    803  N   VAL A 115      17.955  28.082   1.124  1.00  0.00           N  
ATOM    804  HN  VAL A 115      18.557  27.311   0.836  1.00  0.00           H  
ATOM    805  CA  VAL A 115      17.840  28.417   2.530  1.00  0.00           C  
ATOM    806  C   VAL A 115      19.243  28.908   2.876  1.00  0.00           C  
ATOM    807  O   VAL A 115      20.241  28.203   2.684  1.00  0.00           O  
ATOM    808  CB  VAL A 115      17.477  27.228   3.403  1.00  0.00           C  
ATOM    809  CG1 VAL A 115      17.419  27.644   4.882  1.00  0.00           C  
ATOM    810  CG2 VAL A 115      16.157  26.659   2.957  1.00  0.00           C  
ATOM    811  N   ILE A 116      19.323  30.139   3.345  1.00  0.00           N  
ATOM    812  HN  ILE A 116      18.486  30.719   3.404  1.00  0.00           H  
ATOM    813  CA  ILE A 116      20.606  30.666   3.777  1.00  0.00           C  
ATOM    814  C   ILE A 116      20.655  30.588   5.289  1.00  0.00           C  
ATOM    815  O   ILE A 116      19.802  31.193   5.986  1.00  0.00           O  
ATOM    816  CB  ILE A 116      20.802  32.151   3.344  1.00  0.00           C  
ATOM    817  CG1 ILE A 116      20.839  32.251   1.819  1.00  0.00           C  
ATOM    818  CG2 ILE A 116      22.106  32.673   3.943  1.00  0.00           C  
ATOM    819  CD1 ILE A 116      20.284  33.595   1.258  1.00  0.00           C  
ATOM    820  N   ILE A 117      21.629  29.837   5.805  1.00  0.00           N  
ATOM    821  HN  ILE A 117      22.218  29.280   5.186  1.00  0.00           H  
ATOM    822  CA  ILE A 117      21.862  29.804   7.248  1.00  0.00           C  
ATOM    823  C   ILE A 117      22.913  30.880   7.533  1.00  0.00           C  
ATOM    824  O   ILE A 117      24.051  30.794   7.026  1.00  0.00           O  
ATOM    825  CB  ILE A 117      22.294  28.397   7.762  1.00  0.00           C  
ATOM    826  CG1 ILE A 117      21.204  27.361   7.454  1.00  0.00           C  
ATOM    827  CG2 ILE A 117      22.492  28.421   9.297  1.00  0.00           C  
ATOM    828  CD1 ILE A 117      21.611  25.886   7.800  1.00  0.00           C  
ATOM    829  N   PHE A 118      22.516  31.909   8.294  1.00  0.00           N  
ATOM    830  HN  PHE A 118      21.597  31.870   8.735  1.00  0.00           H  
ATOM    831  CA  PHE A 118      23.355  33.085   8.514  1.00  0.00           C  
ATOM    832  C   PHE A 118      23.885  33.163   9.942  1.00  0.00           C  
ATOM    833  O   PHE A 118      23.155  32.929  10.904  1.00  0.00           O  
ATOM    834  CB  PHE A 118      22.593  34.407   8.156  1.00  0.00           C  
ATOM    835  CG  PHE A 118      23.420  35.645   8.417  1.00  0.00           C  
ATOM    836  CD1 PHE A 118      24.442  36.011   7.545  1.00  0.00           C  
ATOM    837  CD2 PHE A 118      23.155  36.450   9.522  1.00  0.00           C  
ATOM    838  CE1 PHE A 118      25.260  37.143   7.794  1.00  0.00           C  
ATOM    839  CE2 PHE A 118      23.917  37.593   9.788  1.00  0.00           C  
ATOM    840  CZ  PHE A 118      24.996  37.932   8.914  1.00  0.00           C  
ATOM    841  N   PHE A 119      25.169  33.476  10.072  1.00  0.00           N  
ATOM    842  HN  PHE A 119      25.716  33.633   9.225  1.00  0.00           H  
ATOM    843  CA  PHE A 119      25.837  33.607  11.356  1.00  0.00           C  
ATOM    844  C   PHE A 119      26.310  35.026  11.456  1.00  0.00           C  
ATOM    845  O   PHE A 119      27.166  35.463  10.678  1.00  0.00           O  
ATOM    846  CB  PHE A 119      27.033  32.645  11.482  1.00  0.00           C  
ATOM    847  CG  PHE A 119      26.636  31.217  11.355  1.00  0.00           C  
ATOM    848  CD1 PHE A 119      26.111  30.550  12.468  1.00  0.00           C  
ATOM    849  CD2 PHE A 119      26.694  30.555  10.115  1.00  0.00           C  
ATOM    850  CE1 PHE A 119      25.711  29.221  12.364  1.00  0.00           C  
ATOM    851  CE2 PHE A 119      26.270  29.208   9.999  1.00  0.00           C  
ATOM    852  CZ  PHE A 119      25.769  28.561  11.128  1.00  0.00           C  
ATOM    853  N   HIS A 120      25.733  35.778  12.401  1.00  0.00           N  
ATOM    854  HN  HIS A 120      25.012  35.394  13.011  1.00  0.00           H  
ATOM    855  CA  HIS A 120      26.170  37.172  12.532  1.00  0.00           C  
ATOM    856  C   HIS A 120      27.628  37.385  12.949  1.00  0.00           C  
ATOM    857  O   HIS A 120      28.266  36.522  13.594  1.00  0.00           O  
ATOM    858  CB  HIS A 120      25.258  37.906  13.543  1.00  0.00           C  
ATOM    859  CG  HIS A 120      25.457  37.443  14.953  1.00  0.00           C  
ATOM    860  ND1 HIS A 120      26.534  37.810  15.727  1.00  0.00           N  
ATOM    861  HD1 HIS A 120      27.297  38.416  15.426  1.00  0.00           H  
ATOM    862  CD2 HIS A 120      24.716  36.613  15.711  1.00  0.00           C  
ATOM    863  CE1 HIS A 120      26.425  37.254  16.922  1.00  0.00           C  
ATOM    864  NE2 HIS A 120      25.331  36.515  16.932  1.00  0.00           N  
ATOM    865  HE2 HIS A 120      24.997  35.961  17.721  1.00  0.00           H  
ATOM    866  N   GLY A 121      28.153  38.562  12.609  1.00  0.00           N  
ATOM    867  HN  GLY A 121      27.586  39.191  12.040  1.00  0.00           H  
ATOM    868  CA  GLY A 121      29.498  39.013  13.002  1.00  0.00           C  
ATOM    869  C   GLY A 121      29.499  39.544  14.427  1.00  0.00           C  
ATOM    870  O   GLY A 121      28.544  39.300  15.173  1.00  0.00           O  
ATOM    871  N   GLY A 122      30.561  40.228  14.819  1.00  0.00           N  
ATOM    872  HN  GLY A 122      31.279  40.443  14.127  1.00  0.00           H  
ATOM    873  CA  GLY A 122      30.765  40.699  16.209  1.00  0.00           C  
ATOM    874  C   GLY A 122      31.940  39.994  16.866  1.00  0.00           C  
ATOM    875  O   GLY A 122      32.110  40.071  18.085  1.00  0.00           O  
ATOM    876  N   SER A 123      32.788  39.330  16.058  1.00  0.00           N  
ATOM    877  HN  SER A 123      32.521  39.133  15.094  1.00  0.00           H  
ATOM    878  CA  SER A 123      34.101  38.886  16.560  1.00  0.00           C  
ATOM    879  C   SER A 123      34.009  37.827  17.657  1.00  0.00           C  
ATOM    880  O   SER A 123      34.887  37.743  18.530  1.00  0.00           O  
ATOM    881  CB  SER A 123      34.946  40.081  17.029  1.00  0.00           C  
ATOM    882  OG  SER A 123      35.227  40.896  15.887  1.00  0.00           O  
ATOM    883  HG  SER A 123      35.749  41.635  16.177  1.00  0.00           H  
ATOM    884  N   PHE A 124      32.976  37.002  17.550  1.00  0.00           N  
ATOM    885  HN  PHE A 124      32.379  37.107  16.729  1.00  0.00           H  
ATOM    886  CA  PHE A 124      32.618  35.953  18.509  1.00  0.00           C  
ATOM    887  C   PHE A 124      31.985  36.412  19.826  1.00  0.00           C  
ATOM    888  O   PHE A 124      31.546  35.577  20.582  1.00  0.00           O  
ATOM    889  CB  PHE A 124      33.788  35.044  18.845  1.00  0.00           C  
ATOM    890  CG  PHE A 124      34.249  34.223  17.679  1.00  0.00           C  
ATOM    891  CD1 PHE A 124      33.558  33.092  17.288  1.00  0.00           C  
ATOM    892  CD2 PHE A 124      35.381  34.608  16.983  1.00  0.00           C  
ATOM    893  CE1 PHE A 124      34.008  32.334  16.211  1.00  0.00           C  
ATOM    894  CE2 PHE A 124      35.792  33.884  15.899  1.00  0.00           C  
ATOM    895  CZ  PHE A 124      35.115  32.746  15.535  1.00  0.00           C  
ATOM    896  N   VAL A 125      31.936  37.722  20.049  1.00  0.00           N  
ATOM    897  HN  VAL A 125      32.147  38.349  19.273  1.00  0.00           H  
ATOM    898  CA  VAL A 125      31.593  38.325  21.359  1.00  0.00           C  
ATOM    899  C   VAL A 125      30.292  39.163  21.302  1.00  0.00           C  
ATOM    900  O   VAL A 125      29.457  39.091  22.220  1.00  0.00           O  
ATOM    901  CB  VAL A 125      32.804  39.190  21.858  1.00  0.00           C  
ATOM    902  CG1 VAL A 125      32.536  39.958  23.128  1.00  0.00           C  
ATOM    903  CG2 VAL A 125      34.118  38.303  22.081  1.00  0.00           C  
ATOM    904  N   HIS A 126      30.118  39.919  20.221  1.00  0.00           N  
ATOM    905  HN  HIS A 126      30.753  39.796  19.432  1.00  0.00           H  
ATOM    906  CA  HIS A 126      29.053  40.921  20.114  1.00  0.00           C  
ATOM    907  C   HIS A 126      27.904  40.492  19.235  1.00  0.00           C  
ATOM    908  O   HIS A 126      27.987  39.473  18.525  1.00  0.00           O  
ATOM    909  CB  HIS A 126      29.627  42.208  19.514  1.00  0.00           C  
ATOM    910  CG  HIS A 126      30.776  42.788  20.271  1.00  0.00           C  
ATOM    911  ND1 HIS A 126      30.609  43.696  21.302  1.00  0.00           N  
ATOM    912  HD1 HIS A 126      29.712  44.018  21.667  1.00  0.00           H  
ATOM    913  CD2 HIS A 126      32.115  42.690  20.065  1.00  0.00           C  
ATOM    914  CE1 HIS A 126      31.795  44.080  21.739  1.00  0.00           C  
ATOM    915  NE2 HIS A 126      32.727  43.497  20.994  1.00  0.00           N  
ATOM    916  HE2 HIS A 126      33.734  43.627  21.095  1.00  0.00           H  
ATOM    917  N   SER A 127      26.816  41.264  19.287  1.00  0.00           N  
ATOM    918  HN  SER A 127      26.788  41.982  20.011  1.00  0.00           H  
ATOM    919  CA  SER A 127      25.652  41.167  18.388  1.00  0.00           C  
ATOM    920  C   SER A 127      24.827  39.921  18.601  1.00  0.00           C  
ATOM    921  O   SER A 127      25.207  39.075  19.388  1.00  0.00           O  
ATOM    922  CB  SER A 127      26.023  41.354  16.891  1.00  0.00           C  
ATOM    923  OG  SER A 127      26.364  42.717  16.651  1.00  0.00           O  
ATOM    924  HG  SER A 127      26.591  42.831  15.736  1.00  0.00           H  
ATOM    925  N   SER A 128      23.762  39.781  17.824  1.00  0.00           N  
ATOM    926  HN  SER A 128      23.679  40.400  17.017  1.00  0.00           H  
ATOM    927  CA  SER A 128      22.696  38.799  18.043  1.00  0.00           C  
ATOM    928  C   SER A 128      21.934  38.730  16.726  1.00  0.00           C  
ATOM    929  O   SER A 128      22.051  39.620  15.863  1.00  0.00           O  
ATOM    930  CB  SER A 128      21.812  39.294  19.239  1.00  0.00           C  
ATOM    931  OG  SER A 128      20.451  38.978  19.093  1.00  0.00           O  
ATOM    932  HG  SER A 128      19.915  39.278  19.818  1.00  0.00           H  
ATOM    933  N   ALA A 129      21.158  37.668  16.531  1.00  0.00           N  
ATOM    934  HN  ALA A 129      21.176  36.903  17.206  1.00  0.00           H  
ATOM    935  CA  ALA A 129      20.287  37.578  15.377  1.00  0.00           C  
ATOM    936  C   ALA A 129      19.249  38.688  15.409  1.00  0.00           C  
ATOM    937  O   ALA A 129      18.696  39.067  14.368  1.00  0.00           O  
ATOM    938  CB  ALA A 129      19.567  36.207  15.340  1.00  0.00           C  
ATOM    939  N   SER A 130      18.990  39.213  16.588  1.00  0.00           N  
ATOM    940  HN  SER A 130      19.450  38.861  17.428  1.00  0.00           H  
ATOM    941  CA  SER A 130      18.014  40.328  16.669  1.00  0.00           C  
ATOM    942  C   SER A 130      18.659  41.702  16.425  1.00  0.00           C  
ATOM    943  O   SER A 130      17.939  42.699  16.370  1.00  0.00           O  
ATOM    944  CB  SER A 130      17.344  40.360  18.022  1.00  0.00           C  
ATOM    945  OG  SER A 130      18.306  40.414  19.035  1.00  0.00           O  
ATOM    946  HG  SER A 130      17.885  40.434  19.886  1.00  0.00           H  
ATOM    947  N   SER A 131      19.990  41.771  16.324  1.00  0.00           N  
ATOM    948  HN  SER A 131      20.553  40.923  16.386  1.00  0.00           H  
ATOM    949  CA  SER A 131      20.633  43.062  16.125  1.00  0.00           C  
ATOM    950  C   SER A 131      20.133  43.666  14.836  1.00  0.00           C  
ATOM    951  O   SER A 131      20.102  42.993  13.804  1.00  0.00           O  
ATOM    952  CB  SER A 131      22.146  42.933  16.055  1.00  0.00           C  
ATOM    953  OG  SER A 131      22.649  42.380  17.268  1.00  0.00           O  
ATOM    954  HG  SER A 131      23.595  42.299  17.224  1.00  0.00           H  
ATOM    955  N   THR A 132      19.747  44.943  14.886  1.00  0.00           N  
ATOM    956  HN  THR A 132      19.896  45.482  15.739  1.00  0.00           H  
ATOM    957  CA  THR A 132      19.114  45.577  13.733  1.00  0.00           C  
ATOM    958  C   THR A 132      19.974  45.481  12.469  1.00  0.00           C  
ATOM    959  O   THR A 132      19.415  45.212  11.391  1.00  0.00           O  
ATOM    960  CB  THR A 132      18.717  47.031  14.083  1.00  0.00           C  
ATOM    961  OG1 THR A 132      17.947  46.973  15.280  1.00  0.00           O  
ATOM    962  HG1 THR A 132      18.454  46.553  15.965  1.00  0.00           H  
ATOM    963  CG2 THR A 132      17.886  47.719  12.960  1.00  0.00           C  
ATOM    964  N   ILE A 133      21.284  45.727  12.579  1.00  0.00           N  
ATOM    965  HN  ILE A 133      21.686  45.971  13.484  1.00  0.00           H  
ATOM    966  CA  ILE A 133      22.149  45.642  11.376  1.00  0.00           C  
ATOM    967  C   ILE A 133      22.054  44.264  10.682  1.00  0.00           C  
ATOM    968  O   ILE A 133      22.154  44.174   9.445  1.00  0.00           O  
ATOM    969  CB  ILE A 133      23.628  45.978  11.635  1.00  0.00           C  
ATOM    970  CG1 ILE A 133      24.246  45.144  12.792  1.00  0.00           C  
ATOM    971  CG2 ILE A 133      23.809  47.489  11.889  1.00  0.00           C  
ATOM    972  CD1 ILE A 133      25.786  45.269  12.895  1.00  0.00           C  
ATOM    973  N   TYR A 134      21.843  43.224  11.487  1.00  0.00           N  
ATOM    974  HN  TYR A 134      21.733  43.385  12.488  1.00  0.00           H  
ATOM    975  CA  TYR A 134      21.763  41.833  10.962  1.00  0.00           C  
ATOM    976  C   TYR A 134      20.348  41.428  10.564  1.00  0.00           C  
ATOM    977  O   TYR A 134      20.149  40.728   9.541  1.00  0.00           O  
ATOM    978  CB  TYR A 134      22.450  40.826  11.916  1.00  0.00           C  
ATOM    979  CG  TYR A 134      23.943  41.045  11.925  1.00  0.00           C  
ATOM    980  CD1 TYR A 134      24.682  40.954  10.737  1.00  0.00           C  
ATOM    981  CD2 TYR A 134      24.607  41.387  13.105  1.00  0.00           C  
ATOM    982  CE1 TYR A 134      26.049  41.198  10.726  1.00  0.00           C  
ATOM    983  CE2 TYR A 134      25.947  41.617  13.119  1.00  0.00           C  
ATOM    984  CZ  TYR A 134      26.669  41.522  11.907  1.00  0.00           C  
ATOM    985  OH  TYR A 134      27.994  41.766  11.958  1.00  0.00           O  
ATOM    986  HH  TYR A 134      28.423  41.990  12.775  1.00  0.00           H  
ATOM    987  N   ASP A 135      19.352  41.877  11.341  1.00  0.00           N  
ATOM    988  HN  ASP A 135      19.570  42.312  12.237  1.00  0.00           H  
ATOM    989  CA  ASP A 135      17.963  41.752  10.922  1.00  0.00           C  
ATOM    990  C   ASP A 135      17.739  42.373   9.555  1.00  0.00           C  
ATOM    991  O   ASP A 135      17.148  41.745   8.648  1.00  0.00           O  
ATOM    992  CB  ASP A 135      17.018  42.358  11.991  1.00  0.00           C  
ATOM    993  CG  ASP A 135      15.580  42.009  11.735  1.00  0.00           C  
ATOM    994  OD1 ASP A 135      15.108  40.956  12.234  1.00  0.00           O  
ATOM    995  OD2 ASP A 135      14.955  42.781  10.992  1.00  0.00           O  
ATOM    996  N   SER A 136      18.300  43.565   9.349  1.00  0.00           N  
ATOM    997  HN  SER A 136      18.836  44.001  10.099  1.00  0.00           H  
ATOM    998  CA  SER A 136      18.165  44.252   8.086  1.00  0.00           C  
ATOM    999  C   SER A 136      18.896  43.492   6.952  1.00  0.00           C  
ATOM   1000  O   SER A 136      18.353  43.318   5.864  1.00  0.00           O  
ATOM   1001  CB  SER A 136      18.723  45.694   8.198  1.00  0.00           C  
ATOM   1002  OG  SER A 136      18.763  46.286   6.915  1.00  0.00           O  
ATOM   1003  HG  SER A 136      19.105  47.170   6.984  1.00  0.00           H  
ATOM   1004  N   LEU A 137      20.115  43.051   7.212  1.00  0.00           N  
ATOM   1005  HN  LEU A 137      20.549  43.251   8.113  1.00  0.00           H  
ATOM   1006  CA  LEU A 137      20.851  42.264   6.191  1.00  0.00           C  
ATOM   1007  C   LEU A 137      20.128  40.967   5.801  1.00  0.00           C  
ATOM   1008  O   LEU A 137      20.046  40.635   4.621  1.00  0.00           O  
ATOM   1009  CB  LEU A 137      22.293  41.972   6.669  1.00  0.00           C  
ATOM   1010  CG  LEU A 137      23.232  41.161   5.749  1.00  0.00           C  
ATOM   1011  CD1 LEU A 137      23.667  41.956   4.499  1.00  0.00           C  
ATOM   1012  CD2 LEU A 137      24.486  40.805   6.560  1.00  0.00           C  
ATOM   1013  N   CYS A 138      19.576  40.252   6.773  1.00  0.00           N  
ATOM   1014  HN  CYS A 138      19.689  40.554   7.741  1.00  0.00           H  
ATOM   1015  CA  CYS A 138      18.802  39.029   6.484  1.00  0.00           C  
ATOM   1016  C   CYS A 138      17.529  39.288   5.688  1.00  0.00           C  
ATOM   1017  O   CYS A 138      17.189  38.503   4.792  1.00  0.00           O  
ATOM   1018  CB  CYS A 138      18.456  38.266   7.762  1.00  0.00           C  
ATOM   1019  SG  CYS A 138      19.859  37.571   8.621  1.00  0.00           S  
ATOM   1020  N   ARG A 139      16.793  40.353   6.049  1.00  0.00           N  
ATOM   1021  HN  ARG A 139      17.007  40.844   6.917  1.00  0.00           H  
ATOM   1022  CA  ARG A 139      15.699  40.810   5.217  1.00  0.00           C  
ATOM   1023  C   ARG A 139      16.086  41.042   3.750  1.00  0.00           C  
ATOM   1024  O   ARG A 139      15.384  40.618   2.836  1.00  0.00           O  
ATOM   1025  CB  ARG A 139      15.075  42.075   5.823  1.00  0.00           C  
ATOM   1026  CG  ARG A 139      14.358  41.786   7.136  1.00  0.00           C  
ATOM   1027  CD  ARG A 139      13.751  43.096   7.813  1.00  0.00           C  
ATOM   1028  NE  ARG A 139      12.970  42.627   8.960  1.00  0.00           N  
ATOM   1029  HE  ARG A 139      13.419  42.604   9.875  1.00  0.00           H  
ATOM   1030  CZ  ARG A 139      11.694  42.227   8.866  1.00  0.00           C  
ATOM   1031  NH1 ARG A 139      11.060  42.280   7.700  1.00  0.00           N  
ATOM   1032 1HH1 ARG A 139      11.549  42.622   6.873  1.00  0.00           H  
ATOM   1033 2HH1 ARG A 139      10.089  41.976   7.628  1.00  0.00           H  
ATOM   1034  NH2 ARG A 139      11.061  41.785   9.936  1.00  0.00           N  
ATOM   1035 1HH2 ARG A 139      11.548  41.744  10.831  1.00  0.00           H  
ATOM   1036 2HH2 ARG A 139      10.090  41.481   9.864  1.00  0.00           H  
ATOM   1037  N   ARG A 140      17.217  41.702   3.525  1.00  0.00           N  
ATOM   1038  HN  ARG A 140      17.756  42.032   4.325  1.00  0.00           H  
ATOM   1039  CA  ARG A 140      17.718  41.973   2.192  1.00  0.00           C  
ATOM   1040  C   ARG A 140      18.113  40.660   1.470  1.00  0.00           C  
ATOM   1041  O   ARG A 140      17.906  40.492   0.246  1.00  0.00           O  
ATOM   1042  CB  ARG A 140      18.942  42.868   2.342  1.00  0.00           C  
ATOM   1043  CG  ARG A 140      19.738  43.150   1.093  1.00  0.00           C  
ATOM   1044  CG  ARG A 140      18.655  44.332   2.686  1.00  0.00           C  
ATOM   1045  CD  ARG A 140      19.110  44.288   0.349  1.00  0.00           C  
ATOM   1046  CD  ARG A 140      19.887  45.146   2.392  1.00  0.00           C  
ATOM   1047  NE  ARG A 140      19.441  44.286  -1.066  1.00  0.00           N  
ATOM   1048  HE  ARG A 140      20.189  44.903  -1.383  1.00  0.00           H  
ATOM   1049  NE  ARG A 140      20.347  45.940   3.520  1.00  0.00           N  
ATOM   1050  HE1 ARG A 140      21.182  46.491   3.321  1.00  0.00           H  
ATOM   1051  HE2 ARG A 140      20.493  45.350   4.339  1.00  0.00           H  
ATOM   1052  HE3 ARG A 140      19.597  46.536   3.870  1.00  0.00           H  
ATOM   1053  CZ  ARG A 140      18.832  43.532  -1.970  1.00  0.00           C  
ATOM   1054  NH1 ARG A 140      17.868  42.685  -1.605  1.00  0.00           N  
ATOM   1055 1HH1 ARG A 140      17.580  42.613  -0.629  1.00  0.00           H  
ATOM   1056 2HH1 ARG A 140      17.399  42.105  -2.301  1.00  0.00           H  
ATOM   1057  NH2 ARG A 140      19.207  43.626  -3.239  1.00  0.00           N  
ATOM   1058 1HH2 ARG A 140      19.944  44.274  -3.518  1.00  0.00           H  
ATOM   1059 2HH2 ARG A 140      18.738  43.046  -3.935  1.00  0.00           H  
ATOM   1060  N   PHE A 141      18.709  39.746   2.227  1.00  0.00           N  
ATOM   1061  HN  PHE A 141      18.979  39.986   3.181  1.00  0.00           H  
ATOM   1062  CA  PHE A 141      18.989  38.389   1.715  1.00  0.00           C  
ATOM   1063  C   PHE A 141      17.756  37.628   1.234  1.00  0.00           C  
ATOM   1064  O   PHE A 141      17.805  36.940   0.201  1.00  0.00           O  
ATOM   1065  CB  PHE A 141      19.737  37.555   2.765  1.00  0.00           C  
ATOM   1066  CG  PHE A 141      21.200  37.892   2.898  1.00  0.00           C  
ATOM   1067  CD1 PHE A 141      21.802  38.845   2.070  1.00  0.00           C  
ATOM   1068  CD2 PHE A 141      21.987  37.239   3.837  1.00  0.00           C  
ATOM   1069  CE1 PHE A 141      23.153  39.159   2.170  1.00  0.00           C  
ATOM   1070  CE2 PHE A 141      23.378  37.568   3.955  1.00  0.00           C  
ATOM   1071  CZ  PHE A 141      23.949  38.516   3.085  1.00  0.00           C  
ATOM   1072  N   VAL A 142      16.648  37.723   1.960  1.00  0.00           N  
ATOM   1073  HN  VAL A 142      16.659  38.234   2.843  1.00  0.00           H  
ATOM   1074  CA  VAL A 142      15.403  37.090   1.490  1.00  0.00           C  
ATOM   1075  C   VAL A 142      14.883  37.723   0.192  1.00  0.00           C  
ATOM   1076  O   VAL A 142      14.491  37.011  -0.736  1.00  0.00           O  
ATOM   1077  CB  VAL A 142      14.257  37.230   2.509  1.00  0.00           C  
ATOM   1078  CG1 VAL A 142      12.916  36.903   1.823  1.00  0.00           C  
ATOM   1079  CG2 VAL A 142      14.506  36.329   3.684  1.00  0.00           C  
ATOM   1080  N   LYS A 143      14.874  39.057   0.126  1.00  0.00           N  
ATOM   1081  HN  LYS A 143      15.183  39.603   0.931  1.00  0.00           H  
ATOM   1082  CA  LYS A 143      14.426  39.748  -1.087  1.00  0.00           C  
ATOM   1083  C   LYS A 143      15.273  39.370  -2.293  1.00  0.00           C  
ATOM   1084  O   LYS A 143      14.777  39.171  -3.403  1.00  0.00           O  
ATOM   1085  CB  LYS A 143      14.448  41.262  -0.867  1.00  0.00           C  
ATOM   1086  CG  LYS A 143      13.371  41.675   0.119  1.00  0.00           C  
ATOM   1087  CD  LYS A 143      13.071  43.158   0.017  1.00  0.00           C  
ATOM   1088  CE  LYS A 143      12.648  43.711   1.368  1.00  0.00           C  
ATOM   1089  NZ  LYS A 143      12.751  45.201   1.333  1.00  0.00           N  
ATOM   1090  HZ1 LYS A 143      12.467  45.572   2.240  1.00  0.00           H  
ATOM   1091  HZ2 LYS A 143      12.223  45.610   0.562  1.00  0.00           H  
ATOM   1092  HZ3 LYS A 143      13.679  45.521   1.054  1.00  0.00           H  
ATOM   1093  N   LEU A 144      16.565  39.316  -2.054  1.00  0.00           N  
ATOM   1094  HN  LEU A 144      16.875  39.521  -1.104  1.00  0.00           H  
ATOM   1095  CA  LEU A 144      17.574  38.992  -3.023  1.00  0.00           C  
ATOM   1096  C   LEU A 144      17.589  37.524  -3.515  1.00  0.00           C  
ATOM   1097  O   LEU A 144      17.862  37.262  -4.690  1.00  0.00           O  
ATOM   1098  CB  LEU A 144      18.883  39.248  -2.302  1.00  0.00           C  
ATOM   1099  CG  LEU A 144      20.192  39.252  -3.029  1.00  0.00           C  
ATOM   1100  CD1 LEU A 144      20.014  40.285  -4.126  1.00  0.00           C  
ATOM   1101  CD2 LEU A 144      21.274  39.679  -2.005  1.00  0.00           C  
ATOM   1102  N   SER A 145      17.333  36.578  -2.614  1.00  0.00           N  
ATOM   1103  HN  SER A 145      17.069  36.865  -1.672  1.00  0.00           H  
ATOM   1104  CA  SER A 145      17.412  35.154  -2.908  1.00  0.00           C  
ATOM   1105  C   SER A 145      16.050  34.534  -3.308  1.00  0.00           C  
ATOM   1106  O   SER A 145      15.994  33.388  -3.775  1.00  0.00           O  
ATOM   1107  CB  SER A 145      17.905  34.412  -1.665  1.00  0.00           C  
ATOM   1108  OG  SER A 145      16.942  34.456  -0.631  1.00  0.00           O  
ATOM   1109  HG  SER A 145      17.248  33.995   0.141  1.00  0.00           H  
ATOM   1110  N   LYS A 146      14.967  35.264  -3.061  1.00  0.00           N  
ATOM   1111  HN  LYS A 146      15.070  36.261  -2.871  1.00  0.00           H  
ATOM   1112  CA  LYS A 146      13.646  34.677  -3.056  1.00  0.00           C  
ATOM   1113  C   LYS A 146      13.598  33.344  -2.290  1.00  0.00           C  
ATOM   1114  O   LYS A 146      12.969  32.392  -2.734  1.00  0.00           O  
ATOM   1115  CB  LYS A 146      13.122  34.513  -4.498  1.00  0.00           C  
ATOM   1116  CG  LYS A 146      12.896  35.865  -5.219  1.00  0.00           C  
ATOM   1117  N   GLY A 147      14.268  33.274  -1.145  1.00  0.00           N  
ATOM   1118  HN  GLY A 147      14.731  34.109  -0.786  1.00  0.00           H  
ATOM   1119  CA  GLY A 147      14.355  32.039  -0.395  1.00  0.00           C  
ATOM   1120  C   GLY A 147      14.102  32.313   1.061  1.00  0.00           C  
ATOM   1121  O   GLY A 147      13.356  33.236   1.412  1.00  0.00           O  
ATOM   1122  N   VAL A 148      14.719  31.510   1.922  1.00  0.00           N  
ATOM   1123  HN  VAL A 148      15.387  30.821   1.577  1.00  0.00           H  
ATOM   1124  CA  VAL A 148      14.454  31.600   3.355  1.00  0.00           C  
ATOM   1125  C   VAL A 148      15.808  31.858   4.015  1.00  0.00           C  
ATOM   1126  O   VAL A 148      16.839  31.320   3.583  1.00  0.00           O  
ATOM   1127  CB  VAL A 148      13.789  30.304   3.897  1.00  0.00           C  
ATOM   1128  CG1 VAL A 148      13.757  30.258   5.398  1.00  0.00           C  
ATOM   1129  CG2 VAL A 148      12.359  30.142   3.348  1.00  0.00           C  
ATOM   1130  N   VAL A 149      15.799  32.686   5.051  1.00  0.00           N  
ATOM   1131  HN  VAL A 149      14.929  33.156   5.299  1.00  0.00           H  
ATOM   1132  CA  VAL A 149      16.997  32.947   5.849  1.00  0.00           C  
ATOM   1133  C   VAL A 149      16.803  32.482   7.276  1.00  0.00           C  
ATOM   1134  O   VAL A 149      15.824  32.821   7.925  1.00  0.00           O  
ATOM   1135  CB  VAL A 149      17.404  34.458   5.788  1.00  0.00           C  
ATOM   1136  CG1 VAL A 149      18.580  34.719   6.702  1.00  0.00           C  
ATOM   1137  CG2 VAL A 149      17.731  34.840   4.347  1.00  0.00           C  
ATOM   1138  N   VAL A 150      17.747  31.695   7.767  1.00  0.00           N  
ATOM   1139  HN  VAL A 150      18.489  31.377   7.143  1.00  0.00           H  
ATOM   1140  CA  VAL A 150      17.776  31.260   9.162  1.00  0.00           C  
ATOM   1141  C   VAL A 150      19.008  31.842   9.867  1.00  0.00           C  
ATOM   1142  O   VAL A 150      20.156  31.459   9.595  1.00  0.00           O  
ATOM   1143  CB  VAL A 150      17.723  29.699   9.270  1.00  0.00           C  
ATOM   1144  CG1 VAL A 150      17.810  29.227  10.753  1.00  0.00           C  
ATOM   1145  CG2 VAL A 150      16.438  29.173   8.570  1.00  0.00           C  
ATOM   1146  N   SER A 151      18.750  32.807  10.742  1.00  0.00           N  
ATOM   1147  HN  SER A 151      17.779  33.035  10.955  1.00  0.00           H  
ATOM   1148  CA  SER A 151      19.814  33.552  11.408  1.00  0.00           C  
ATOM   1149  C   SER A 151      19.995  32.944  12.780  1.00  0.00           C  
ATOM   1150  O   SER A 151      19.056  32.922  13.608  1.00  0.00           O  
ATOM   1151  CB  SER A 151      19.450  35.055  11.503  1.00  0.00           C  
ATOM   1152  OG  SER A 151      20.563  35.767  12.035  1.00  0.00           O  
ATOM   1153  HG  SER A 151      20.340  36.689  12.093  1.00  0.00           H  
ATOM   1154  N   VAL A 152      21.212  32.491  13.045  1.00  0.00           N  
ATOM   1155  HN  VAL A 152      21.963  32.695  12.385  1.00  0.00           H  
ATOM   1156  CA  VAL A 152      21.526  31.708  14.248  1.00  0.00           C  
ATOM   1157  C   VAL A 152      22.084  32.559  15.384  1.00  0.00           C  
ATOM   1158  O   VAL A 152      23.075  33.272  15.221  1.00  0.00           O  
ATOM   1159  CB  VAL A 152      22.475  30.527  13.907  1.00  0.00           C  
ATOM   1160  CG1 VAL A 152      22.728  29.610  15.128  1.00  0.00           C  
ATOM   1161  CG2 VAL A 152      21.896  29.737  12.734  1.00  0.00           C  
ATOM   1162  N   ASN A 153      21.423  32.491  16.530  1.00  0.00           N  
ATOM   1163  HN  ASN A 153      20.577  31.924  16.577  1.00  0.00           H  
ATOM   1164  CA  ASN A 153      21.863  33.198  17.725  1.00  0.00           C  
ATOM   1165  C   ASN A 153      22.892  32.371  18.465  1.00  0.00           C  
ATOM   1166  O   ASN A 153      22.624  31.897  19.567  1.00  0.00           O  
ATOM   1167  CB  ASN A 153      20.657  33.427  18.645  1.00  0.00           C  
ATOM   1168  CG  ASN A 153      20.744  34.711  19.442  1.00  0.00           C  
ATOM   1169  CG  ASN A 153      19.833  34.549  18.209  1.00  0.00           C  
ATOM   1170  OD1 ASN A 153      21.331  35.700  18.989  1.00  0.00           O  
ATOM   1171  OD1 ASN A 153      20.171  35.726  18.428  1.00  0.00           O  
ATOM   1172  ND2 ASN A 153      20.131  34.712  20.633  1.00  0.00           N  
ATOM   1173 1HD2 ASN A 153      20.190  35.577  21.170  1.00  0.00           H  
ATOM   1174 2HD2 ASN A 153      19.647  33.896  21.007  1.00  0.00           H  
ATOM   1175  ND2 ASN A 153      18.748  34.228  17.554  1.00  0.00           N  
ATOM   1176 1HD2 ASN A 153      18.471  33.263  17.374  1.00  0.00           H  
ATOM   1177 2HD2 ASN A 153      18.172  35.013  17.249  1.00  0.00           H  
ATOM   1178  N   TYR A 154      24.078  32.192  17.890  1.00  0.00           N  
ATOM   1179  HN  TYR A 154      24.296  32.656  17.008  1.00  0.00           H  
ATOM   1180  CA  TYR A 154      25.057  31.336  18.521  1.00  0.00           C  
ATOM   1181  C   TYR A 154      25.554  31.895  19.858  1.00  0.00           C  
ATOM   1182  O   TYR A 154      25.596  33.134  20.077  1.00  0.00           O  
ATOM   1183  CB  TYR A 154      26.251  31.045  17.606  1.00  0.00           C  
ATOM   1184  CG  TYR A 154      27.015  32.269  17.107  1.00  0.00           C  
ATOM   1185  CD1 TYR A 154      28.110  32.768  17.819  1.00  0.00           C  
ATOM   1186  CD2 TYR A 154      26.658  32.895  15.908  1.00  0.00           C  
ATOM   1187  CE1 TYR A 154      28.827  33.890  17.363  1.00  0.00           C  
ATOM   1188  CE2 TYR A 154      27.388  34.030  15.421  1.00  0.00           C  
ATOM   1189  CZ  TYR A 154      28.455  34.523  16.171  1.00  0.00           C  
ATOM   1190  OH  TYR A 154      29.229  35.608  15.731  1.00  0.00           O  
ATOM   1191  HH  TYR A 154      29.956  35.944  16.242  1.00  0.00           H  
ATOM   1192  N   ARG A 155      25.992  30.971  20.727  1.00  0.00           N  
ATOM   1193  HN  ARG A 155      25.937  29.985  20.474  1.00  0.00           H  
ATOM   1194  CA  ARG A 155      26.549  31.345  22.035  1.00  0.00           C  
ATOM   1195  C   ARG A 155      27.885  32.018  21.828  1.00  0.00           C  
ATOM   1196  O   ARG A 155      28.694  31.556  21.008  1.00  0.00           O  
ATOM   1197  CB  ARG A 155      26.714  30.109  22.935  1.00  0.00           C  
ATOM   1198  CG  ARG A 155      25.358  29.532  23.423  1.00  0.00           C  
ATOM   1199  CD  ARG A 155      25.571  28.167  24.119  1.00  0.00           C  
ATOM   1200  NE  ARG A 155      25.879  27.114  23.151  1.00  0.00           N  
ATOM   1201  HE  ARG A 155      25.607  27.262  22.179  1.00  0.00           H  
ATOM   1202  CZ  ARG A 155      26.493  25.973  23.463  1.00  0.00           C  
ATOM   1203  NH1 ARG A 155      26.765  25.059  22.524  1.00  0.00           N  
ATOM   1204 1HH1 ARG A 155      26.496  25.231  21.555  1.00  0.00           H  
ATOM   1205 2HH1 ARG A 155      27.235  24.186  22.763  1.00  0.00           H  
ATOM   1206  NH2 ARG A 155      26.843  25.749  24.722  1.00  0.00           N  
ATOM   1207 1HH2 ARG A 155      26.636  26.446  25.438  1.00  0.00           H  
ATOM   1208 2HH2 ARG A 155      27.313  24.876  24.961  1.00  0.00           H  
ATOM   1209  N   ARG A 156      28.104  33.099  22.578  1.00  0.00           N  
ATOM   1210  HN  ARG A 156      27.470  33.298  23.352  1.00  0.00           H  
ATOM   1211  CA  ARG A 156      29.203  33.995  22.334  1.00  0.00           C  
ATOM   1212  C   ARG A 156      30.278  33.895  23.396  1.00  0.00           C  
ATOM   1213  O   ARG A 156      30.029  33.475  24.542  1.00  0.00           O  
ATOM   1214  CB  ARG A 156      28.650  35.436  22.209  1.00  0.00           C  
ATOM   1215  CG  ARG A 156      27.651  35.585  21.053  1.00  0.00           C  
ATOM   1216  CD  ARG A 156      26.876  36.896  21.185  1.00  0.00           C  
ATOM   1217  NE  ARG A 156      26.114  36.895  22.429  1.00  0.00           N  
ATOM   1218  HE  ARG A 156      26.118  36.036  22.980  1.00  0.00           H  
ATOM   1219  CZ  ARG A 156      25.415  37.921  22.904  1.00  0.00           C  
ATOM   1220  NH1 ARG A 156      25.342  39.062  22.223  1.00  0.00           N  
ATOM   1221 1HH1 ARG A 156      25.804  39.148  21.318  1.00  0.00           H  
ATOM   1222 2HH1 ARG A 156      24.806  39.849  22.587  1.00  0.00           H  
ATOM   1223  NH2 ARG A 156      24.807  37.808  24.095  1.00  0.00           N  
ATOM   1224 1HH2 ARG A 156      24.863  36.933  24.617  1.00  0.00           H  
ATOM   1225 2HH2 ARG A 156      24.271  38.595  24.459  1.00  0.00           H  
ATOM   1226  N   ALA A 157      31.491  34.237  23.000  1.00  0.00           N  
ATOM   1227  HN  ALA A 157      31.660  34.353  22.001  1.00  0.00           H  
ATOM   1228  CA  ALA A 157      32.594  34.455  23.917  1.00  0.00           C  
ATOM   1229  C   ALA A 157      32.494  35.811  24.648  1.00  0.00           C  
ATOM   1230  O   ALA A 157      31.768  36.695  24.212  1.00  0.00           O  
ATOM   1231  CB  ALA A 157      33.942  34.357  23.155  1.00  0.00           C  
ATOM   1232  N   PRO A 158      33.270  35.995  25.730  1.00  0.00           N  
ATOM   1233  CA  PRO A 158      34.170  35.000  26.402  1.00  0.00           C  
ATOM   1234  C   PRO A 158      33.455  33.995  27.266  1.00  0.00           C  
ATOM   1235  O   PRO A 158      34.100  33.041  27.739  1.00  0.00           O  
ATOM   1236  CB  PRO A 158      35.061  35.861  27.304  1.00  0.00           C  
ATOM   1237  CG  PRO A 158      34.370  37.114  27.501  1.00  0.00           C  
ATOM   1238  CD  PRO A 158      33.364  37.323  26.362  1.00  0.00           C  
ATOM   1239  N   GLU A 159      32.155  34.159  27.481  1.00  0.00           N  
ATOM   1240  HN  GLU A 159      31.649  34.916  27.021  1.00  0.00           H  
ATOM   1241  CA  GLU A 159      31.450  33.236  28.391  1.00  0.00           C  
ATOM   1242  C   GLU A 159      31.464  31.815  27.821  1.00  0.00           C  
ATOM   1243  O   GLU A 159      31.709  30.845  28.561  1.00  0.00           O  
ATOM   1244  CB  GLU A 159      29.954  33.549  28.536  1.00  0.00           C  
ATOM   1245  CB  GLU A 159      30.066  33.798  28.757  1.00  0.00           C  
ATOM   1246  CG  GLU A 159      29.562  34.936  28.917  1.00  0.00           C  
ATOM   1247  CG  GLU A 159      30.133  35.192  29.519  1.00  0.00           C  
ATOM   1248  CD  GLU A 159      29.220  35.764  27.711  1.00  0.00           C  
ATOM   1249  CD  GLU A 159      30.304  36.429  28.580  1.00  0.00           C  
ATOM   1250  OE1 GLU A 159      29.942  36.753  27.482  1.00  0.00           O  
ATOM   1251  OE1 GLU A 159      30.403  36.218  27.343  1.00  0.00           O  
ATOM   1252  OE2 GLU A 159      28.253  35.429  26.984  1.00  0.00           O  
ATOM   1253  OE2 GLU A 159      30.342  37.599  29.080  1.00  0.00           O  
ATOM   1254  N   HIS A 160      31.193  31.696  26.521  1.00  0.00           N  
ATOM   1255  HN  HIS A 160      30.959  32.536  25.992  1.00  0.00           H  
ATOM   1256  CA  HIS A 160      31.217  30.429  25.831  1.00  0.00           C  
ATOM   1257  C   HIS A 160      32.363  30.460  24.835  1.00  0.00           C  
ATOM   1258  O   HIS A 160      32.283  31.152  23.808  1.00  0.00           O  
ATOM   1259  CB  HIS A 160      29.903  30.141  25.120  1.00  0.00           C  
ATOM   1260  CG  HIS A 160      28.691  30.270  26.004  1.00  0.00           C  
ATOM   1261  ND1 HIS A 160      27.970  31.440  26.114  1.00  0.00           N  
ATOM   1262  HD1 HIS A 160      28.184  32.311  25.628  1.00  0.00           H  
ATOM   1263  CD2 HIS A 160      28.088  29.381  26.828  1.00  0.00           C  
ATOM   1264  CE1 HIS A 160      26.956  31.259  26.949  1.00  0.00           C  
ATOM   1265  NE2 HIS A 160      27.013  30.022  27.405  1.00  0.00           N  
ATOM   1266  HE2 HIS A 160      26.366  29.607  28.076  1.00  0.00           H  
ATOM   1267  N   ARG A 161      33.405  29.696  25.145  1.00  0.00           N  
ATOM   1268  HN  ARG A 161      33.384  29.164  26.015  1.00  0.00           H  
ATOM   1269  CA  ARG A 161      34.570  29.592  24.291  1.00  0.00           C  
ATOM   1270  C   ARG A 161      34.446  28.491  23.219  1.00  0.00           C  
ATOM   1271  O   ARG A 161      33.456  27.775  23.175  1.00  0.00           O  
ATOM   1272  CB  ARG A 161      35.799  29.347  25.165  1.00  0.00           C  
ATOM   1273  CG  ARG A 161      36.061  30.456  26.152  1.00  0.00           C  
ATOM   1274  CD  ARG A 161      37.348  30.259  26.957  1.00  0.00           C  
ATOM   1275  NE  ARG A 161      37.557  31.506  27.689  1.00  0.00           N  
ATOM   1276  HE  ARG A 161      37.024  31.653  28.546  1.00  0.00           H  
ATOM   1277  CZ  ARG A 161      38.394  32.456  27.310  1.00  0.00           C  
ATOM   1278  NH1 ARG A 161      39.147  32.272  26.231  1.00  0.00           N  
ATOM   1279 1HH1 ARG A 161      39.088  31.411  25.688  1.00  0.00           H  
ATOM   1280 2HH1 ARG A 161      39.793  33.005  25.938  1.00  0.00           H  
ATOM   1281  NH2 ARG A 161      38.472  33.586  28.023  1.00  0.00           N  
ATOM   1282 1HH2 ARG A 161      37.894  33.727  28.851  1.00  0.00           H  
ATOM   1283 2HH2 ARG A 161      39.118  34.319  27.730  1.00  0.00           H  
ATOM   1284  N   TYR A 162      35.440  28.395  22.337  1.00  0.00           N  
ATOM   1285  HN  TYR A 162      36.144  29.133  22.319  1.00  0.00           H  
ATOM   1286  CA  TYR A 162      35.574  27.285  21.393  1.00  0.00           C  
ATOM   1287  C   TYR A 162      35.262  25.963  22.119  1.00  0.00           C  
ATOM   1288  O   TYR A 162      35.712  25.785  23.256  1.00  0.00           O  
ATOM   1289  CB  TYR A 162      37.028  27.253  20.889  1.00  0.00           C  
ATOM   1290  CG  TYR A 162      37.344  25.981  20.137  1.00  0.00           C  
ATOM   1291  CD1 TYR A 162      37.045  25.878  18.779  1.00  0.00           C  
ATOM   1292  CD2 TYR A 162      37.886  24.859  20.799  1.00  0.00           C  
ATOM   1293  CE1 TYR A 162      37.266  24.716  18.081  1.00  0.00           C  
ATOM   1294  CE2 TYR A 162      38.141  23.667  20.092  1.00  0.00           C  
ATOM   1295  CZ  TYR A 162      37.826  23.615  18.748  1.00  0.00           C  
ATOM   1296  OH  TYR A 162      38.032  22.490  18.010  1.00  0.00           O  
ATOM   1297  HH  TYR A 162      38.411  21.745  18.461  1.00  0.00           H  
ATOM   1298  N   PRO A 163      34.501  25.038  21.498  1.00  0.00           N  
ATOM   1299  CA  PRO A 163      33.907  25.076  20.163  1.00  0.00           C  
ATOM   1300  C   PRO A 163      32.422  25.376  20.158  1.00  0.00           C  
ATOM   1301  O   PRO A 163      31.752  24.981  19.214  1.00  0.00           O  
ATOM   1302  CB  PRO A 163      34.135  23.639  19.676  1.00  0.00           C  
ATOM   1303  CG  PRO A 163      33.994  22.801  20.948  1.00  0.00           C  
ATOM   1304  CD  PRO A 163      34.241  23.725  22.139  1.00  0.00           C  
ATOM   1305  N   CYS A 164      31.904  26.054  21.185  1.00  0.00           N  
ATOM   1306  HN  CYS A 164      32.530  26.450  21.886  1.00  0.00           H  
ATOM   1307  CA  CYS A 164      30.441  26.245  21.331  1.00  0.00           C  
ATOM   1308  C   CYS A 164      29.711  26.847  20.125  1.00  0.00           C  
ATOM   1309  O   CYS A 164      28.631  26.387  19.739  1.00  0.00           O  
ATOM   1310  CB  CYS A 164      30.116  27.085  22.579  1.00  0.00           C  
ATOM   1311  SG  CYS A 164      30.536  26.272  24.219  1.00  0.00           S  
ATOM   1312  N   ALA A 165      30.256  27.923  19.584  1.00  0.00           N  
ATOM   1313  HN  ALA A 165      31.111  28.308  19.984  1.00  0.00           H  
ATOM   1314  CA  ALA A 165      29.649  28.572  18.416  1.00  0.00           C  
ATOM   1315  C   ALA A 165      29.593  27.600  17.232  1.00  0.00           C  
ATOM   1316  O   ALA A 165      28.587  27.532  16.516  1.00  0.00           O  
ATOM   1317  CB  ALA A 165      30.443  29.844  18.069  1.00  0.00           C  
ATOM   1318  N   TYR A 166      30.672  26.834  17.028  1.00  0.00           N  
ATOM   1319  HN  TYR A 166      31.504  26.971  17.602  1.00  0.00           H  
ATOM   1320  CA  TYR A 166      30.671  25.801  15.990  1.00  0.00           C  
ATOM   1321  C   TYR A 166      29.605  24.716  16.246  1.00  0.00           C  
ATOM   1322  O   TYR A 166      28.909  24.269  15.310  1.00  0.00           O  
ATOM   1323  CB  TYR A 166      32.055  25.173  15.850  1.00  0.00           C  
ATOM   1324  CG  TYR A 166      33.198  26.129  15.550  1.00  0.00           C  
ATOM   1325  CD1 TYR A 166      34.509  25.783  15.899  1.00  0.00           C  
ATOM   1326  CD2 TYR A 166      32.980  27.380  14.940  1.00  0.00           C  
ATOM   1327  CE1 TYR A 166      35.582  26.633  15.642  1.00  0.00           C  
ATOM   1328  CE2 TYR A 166      34.052  28.251  14.679  1.00  0.00           C  
ATOM   1329  CZ  TYR A 166      35.339  27.867  15.045  1.00  0.00           C  
ATOM   1330  OH  TYR A 166      36.415  28.674  14.824  1.00  0.00           O  
ATOM   1331  HH  TYR A 166      37.293  28.412  15.074  1.00  0.00           H  
ATOM   1332  N   ASP A 167      29.481  24.285  17.510  1.00  0.00           N  
ATOM   1333  HN  ASP A 167      30.121  24.633  18.224  1.00  0.00           H  
ATOM   1334  CA  ASP A 167      28.428  23.310  17.885  1.00  0.00           C  
ATOM   1335  C   ASP A 167      27.059  23.805  17.531  1.00  0.00           C  
ATOM   1336  O   ASP A 167      26.239  23.067  16.984  1.00  0.00           O  
ATOM   1337  CB  ASP A 167      28.466  22.999  19.387  1.00  0.00           C  
ATOM   1338  CG  ASP A 167      29.695  22.166  19.800  1.00  0.00           C  
ATOM   1339  OD1 ASP A 167      30.321  21.550  18.921  1.00  0.00           O  
ATOM   1340  OD2 ASP A 167      30.005  22.135  21.021  1.00  0.00           O  
ATOM   1341  N   ASP A 168      26.793  25.060  17.872  1.00  0.00           N  
ATOM   1342  HN  ASP A 168      27.510  25.601  18.355  1.00  0.00           H  
ATOM   1343  CA  ASP A 168      25.513  25.691  17.580  1.00  0.00           C  
ATOM   1344  C   ASP A 168      25.229  25.797  16.088  1.00  0.00           C  
ATOM   1345  O   ASP A 168      24.098  25.620  15.669  1.00  0.00           O  
ATOM   1346  CB  ASP A 168      25.479  27.090  18.224  1.00  0.00           C  
ATOM   1347  CG  ASP A 168      25.374  27.039  19.726  1.00  0.00           C  
ATOM   1348  OD1 ASP A 168      24.899  26.007  20.278  1.00  0.00           O  
ATOM   1349  OD2 ASP A 168      25.781  28.027  20.367  1.00  0.00           O  
ATOM   1350  N   GLY A 169      26.237  26.104  15.277  1.00  0.00           N  
ATOM   1351  HN  GLY A 169      27.159  26.312  15.661  1.00  0.00           H  
ATOM   1352  CA  GLY A 169      26.016  26.142  13.830  1.00  0.00           C  
ATOM   1353  C   GLY A 169      25.744  24.740  13.283  1.00  0.00           C  
ATOM   1354  O   GLY A 169      24.960  24.572  12.361  1.00  0.00           O  
ATOM   1355  N   TRP A 170      26.396  23.720  13.850  1.00  0.00           N  
ATOM   1356  HN  TRP A 170      27.068  23.886  14.600  1.00  0.00           H  
ATOM   1357  CA  TRP A 170      26.128  22.354  13.374  1.00  0.00           C  
ATOM   1358  C   TRP A 170      24.693  21.976  13.781  1.00  0.00           C  
ATOM   1359  O   TRP A 170      23.911  21.462  12.979  1.00  0.00           O  
ATOM   1360  CB  TRP A 170      27.167  21.380  13.939  1.00  0.00           C  
ATOM   1361  CG  TRP A 170      26.923  19.945  13.544  1.00  0.00           C  
ATOM   1362  CD1 TRP A 170      26.583  18.911  14.372  1.00  0.00           C  
ATOM   1363  CD2 TRP A 170      26.975  19.397  12.215  1.00  0.00           C  
ATOM   1364  NE1 TRP A 170      26.459  17.743  13.645  1.00  0.00           N  
ATOM   1365  HE1 TRP A 170      26.233  16.826  14.031  1.00  0.00           H  
ATOM   1366  CE2 TRP A 170      26.689  18.014  12.321  1.00  0.00           C  
ATOM   1367  CE3 TRP A 170      27.290  19.929  10.955  1.00  0.00           C  
ATOM   1368  CZ2 TRP A 170      26.671  17.164  11.205  1.00  0.00           C  
ATOM   1369  CZ3 TRP A 170      27.275  19.084   9.851  1.00  0.00           C  
ATOM   1370  CH2 TRP A 170      26.972  17.713   9.984  1.00  0.00           C  
ATOM   1371  N   THR A 171      24.335  22.274  15.019  1.00  0.00           N  
ATOM   1372  HN  THR A 171      25.026  22.652  15.667  1.00  0.00           H  
ATOM   1373  CA  THR A 171      22.965  22.068  15.467  1.00  0.00           C  
ATOM   1374  C   THR A 171      21.976  22.708  14.496  1.00  0.00           C  
ATOM   1375  O   THR A 171      21.032  22.054  14.058  1.00  0.00           O  
ATOM   1376  CB  THR A 171      22.735  22.562  16.922  1.00  0.00           C  
ATOM   1377  OG1 THR A 171      23.586  21.837  17.819  1.00  0.00           O  
ATOM   1378  HG1 THR A 171      24.487  21.971  17.549  1.00  0.00           H  
ATOM   1379  CG2 THR A 171      21.288  22.347  17.355  1.00  0.00           C  
ATOM   1380  N   ALA A 172      22.205  23.972  14.129  1.00  0.00           N  
ATOM   1381  HN  ALA A 172      23.019  24.452  14.512  1.00  0.00           H  
ATOM   1382  CA  ALA A 172      21.329  24.704  13.192  1.00  0.00           C  
ATOM   1383  C   ALA A 172      21.290  24.073  11.798  1.00  0.00           C  
ATOM   1384  O   ALA A 172      20.260  24.008  11.197  1.00  0.00           O  
ATOM   1385  CB  ALA A 172      21.783  26.192  13.090  1.00  0.00           C  
ATOM   1386  N   LEU A 173      22.424  23.630  11.270  1.00  0.00           N  
ATOM   1387  HN  LEU A 173      23.304  23.749  11.772  1.00  0.00           H  
ATOM   1388  CA  LEU A 173      22.407  22.969   9.963  1.00  0.00           C  
ATOM   1389  C   LEU A 173      21.513  21.718  10.015  1.00  0.00           C  
ATOM   1390  O   LEU A 173      20.641  21.526   9.157  1.00  0.00           O  
ATOM   1391  CB  LEU A 173      23.836  22.605   9.509  1.00  0.00           C  
ATOM   1392  CG  LEU A 173      23.935  21.764   8.220  1.00  0.00           C  
ATOM   1393  CD1 LEU A 173      23.200  22.364   7.028  1.00  0.00           C  
ATOM   1394  CD2 LEU A 173      25.365  21.448   7.861  1.00  0.00           C  
ATOM   1395  N   LYS A 174      21.685  20.903  11.052  1.00  0.00           N  
ATOM   1396  HN  LYS A 174      22.329  21.159  11.801  1.00  0.00           H  
ATOM   1397  CA  LYS A 174      20.950  19.638  11.119  1.00  0.00           C  
ATOM   1398  C   LYS A 174      19.464  19.901  11.316  1.00  0.00           C  
ATOM   1399  O   LYS A 174      18.622  19.236  10.717  1.00  0.00           O  
ATOM   1400  CB  LYS A 174      21.513  18.752  12.230  1.00  0.00           C  
ATOM   1401  CG  LYS A 174      22.963  18.341  11.970  1.00  0.00           C  
ATOM   1402  CD  LYS A 174      23.234  16.902  12.370  1.00  0.00           C  
ATOM   1403  CE  LYS A 174      22.866  16.624  13.835  1.00  0.00           C  
ATOM   1404  NZ  LYS A 174      23.530  17.542  14.824  1.00  0.00           N  
ATOM   1405  HZ1 LYS A 174      23.286  17.357  15.797  1.00  0.00           H  
ATOM   1406  HZ2 LYS A 174      23.342  18.516  14.588  1.00  0.00           H  
ATOM   1407  HZ3 LYS A 174      24.542  17.526  14.701  1.00  0.00           H  
ATOM   1408  N   TRP A 175      19.131  20.916  12.114  1.00  0.00           N  
ATOM   1409  HN  TRP A 175      19.861  21.432  12.605  1.00  0.00           H  
ATOM   1410  CA  TRP A 175      17.726  21.300  12.294  1.00  0.00           C  
ATOM   1411  C   TRP A 175      17.076  21.721  10.977  1.00  0.00           C  
ATOM   1412  O   TRP A 175      15.946  21.311  10.654  1.00  0.00           O  
ATOM   1413  CB  TRP A 175      17.606  22.420  13.327  1.00  0.00           C  
ATOM   1414  CG  TRP A 175      16.201  22.841  13.541  1.00  0.00           C  
ATOM   1415  CD1 TRP A 175      15.303  22.283  14.400  1.00  0.00           C  
ATOM   1416  CD2 TRP A 175      15.519  23.914  12.885  1.00  0.00           C  
ATOM   1417  NE1 TRP A 175      14.094  22.932  14.312  1.00  0.00           N  
ATOM   1418  HE1 TRP A 175      13.257  22.701  14.847  1.00  0.00           H  
ATOM   1419  CE2 TRP A 175      14.197  23.939  13.390  1.00  0.00           C  
ATOM   1420  CE3 TRP A 175      15.890  24.850  11.913  1.00  0.00           C  
ATOM   1421  CZ2 TRP A 175      13.252  24.873  12.966  1.00  0.00           C  
ATOM   1422  CZ3 TRP A 175      14.941  25.799  11.488  1.00  0.00           C  
ATOM   1423  CH2 TRP A 175      13.641  25.797  12.016  1.00  0.00           C  
ATOM   1424  N   VAL A 176      17.792  22.533  10.196  1.00  0.00           N  
ATOM   1425  HN  VAL A 176      18.727  22.817  10.489  1.00  0.00           H  
ATOM   1426  CA  VAL A 176      17.258  23.017   8.935  1.00  0.00           C  
ATOM   1427  C   VAL A 176      17.006  21.848   7.974  1.00  0.00           C  
ATOM   1428  O   VAL A 176      15.959  21.780   7.352  1.00  0.00           O  
ATOM   1429  CB  VAL A 176      18.185  24.113   8.298  1.00  0.00           C  
ATOM   1430  CG1 VAL A 176      17.842  24.358   6.820  1.00  0.00           C  
ATOM   1431  CG2 VAL A 176      18.059  25.423   9.088  1.00  0.00           C  
ATOM   1432  N   MET A 177      17.968  20.932   7.876  1.00  0.00           N  
ATOM   1433  HN  MET A 177      18.791  21.016   8.473  1.00  0.00           H  
ATOM   1434  CA  MET A 177      17.885  19.809   6.940  1.00  0.00           C  
ATOM   1435  C   MET A 177      16.676  18.918   7.240  1.00  0.00           C  
ATOM   1436  O   MET A 177      16.132  18.283   6.336  1.00  0.00           O  
ATOM   1437  CB  MET A 177      19.156  18.966   7.001  1.00  0.00           C  
ATOM   1438  CG  MET A 177      20.442  19.660   6.584  1.00  0.00           C  
ATOM   1439  SD  MET A 177      20.488  19.983   4.827  1.00  0.00           S  
ATOM   1440  CE  MET A 177      22.252  19.974   4.537  1.00  0.00           C  
ATOM   1441  N   SER A 178      16.248  18.892   8.499  1.00  0.00           N  
ATOM   1442  HN  SER A 178      16.700  19.498   9.184  1.00  0.00           H  
ATOM   1443  CA  SER A 178      15.152  18.026   8.938  1.00  0.00           C  
ATOM   1444  C   SER A 178      13.726  18.612   8.848  1.00  0.00           C  
ATOM   1445  O   SER A 178      12.762  17.886   9.044  1.00  0.00           O  
ATOM   1446  CB  SER A 178      15.439  17.476  10.337  1.00  0.00           C  
ATOM   1447  OG  SER A 178      15.206  18.448  11.340  1.00  0.00           O  
ATOM   1448  HG  SER A 178      15.384  18.107  12.208  1.00  0.00           H  
ATOM   1449  N   GLN A 179      13.589  19.897   8.514  1.00  0.00           N  
ATOM   1450  HN  GLN A 179      14.425  20.461   8.363  1.00  0.00           H  
ATOM   1451  CA  GLN A 179      12.266  20.525   8.357  1.00  0.00           C  
ATOM   1452  C   GLN A 179      11.754  20.345   6.937  1.00  0.00           C  
ATOM   1453  O   GLN A 179      12.462  20.674   5.980  1.00  0.00           O  
ATOM   1454  CB  GLN A 179      12.281  22.031   8.685  1.00  0.00           C  
ATOM   1455  CG  GLN A 179      12.886  22.416  10.025  1.00  0.00           C  
ATOM   1456  CD  GLN A 179      12.358  21.595  11.163  1.00  0.00           C  
ATOM   1457  OE1 GLN A 179      11.174  21.670  11.513  1.00  0.00           O  
ATOM   1458  NE2 GLN A 179      13.231  20.790  11.753  1.00  0.00           N  
ATOM   1459 1HE2 GLN A 179      12.872  20.231  12.527  1.00  0.00           H  
ATOM   1460 2HE2 GLN A 179      14.207  20.728  11.464  1.00  0.00           H  
ATOM   1461  N   PRO A 180      10.526  19.791   6.796  1.00  0.00           N  
ATOM   1462  CA  PRO A 180       9.861  19.660   5.497  1.00  0.00           C  
ATOM   1463  C   PRO A 180       9.759  20.986   4.738  1.00  0.00           C  
ATOM   1464  O   PRO A 180      10.059  21.035   3.534  1.00  0.00           O  
ATOM   1465  CB  PRO A 180       8.480  19.105   5.871  1.00  0.00           C  
ATOM   1466  CG  PRO A 180       8.729  18.338   7.138  1.00  0.00           C  
ATOM   1467  CD  PRO A 180       9.712  19.203   7.884  1.00  0.00           C  
ATOM   1468  N   PHE A 181       9.389  22.052   5.451  1.00  0.00           N  
ATOM   1469  HN  PHE A 181       9.170  21.929   6.440  1.00  0.00           H  
ATOM   1470  CA  PHE A 181       9.285  23.395   4.868  1.00  0.00           C  
ATOM   1471  C   PHE A 181      10.565  23.850   4.151  1.00  0.00           C  
ATOM   1472  O   PHE A 181      10.493  24.456   3.079  1.00  0.00           O  
ATOM   1473  CB  PHE A 181       8.901  24.439   5.931  1.00  0.00           C  
ATOM   1474  CG  PHE A 181       8.865  25.870   5.395  1.00  0.00           C  
ATOM   1475  CD1 PHE A 181       7.849  26.286   4.509  1.00  0.00           C  
ATOM   1476  CD2 PHE A 181       9.848  26.798   5.768  1.00  0.00           C  
ATOM   1477  CE1 PHE A 181       7.815  27.612   4.010  1.00  0.00           C  
ATOM   1478  CE2 PHE A 181       9.823  28.120   5.272  1.00  0.00           C  
ATOM   1479  CZ  PHE A 181       8.816  28.524   4.394  1.00  0.00           C  
ATOM   1480  N   MET A 182      11.720  23.559   4.753  1.00  0.00           N  
ATOM   1481  HN  MET A 182      11.701  23.011   5.613  1.00  0.00           H  
ATOM   1482  CA  MET A 182      13.024  24.001   4.221  1.00  0.00           C  
ATOM   1483  C   MET A 182      13.418  23.329   2.910  1.00  0.00           C  
ATOM   1484  O   MET A 182      14.303  23.841   2.190  1.00  0.00           O  
ATOM   1485  CB  MET A 182      14.137  23.792   5.259  1.00  0.00           C  
ATOM   1486  CG  MET A 182      13.942  24.606   6.533  1.00  0.00           C  
ATOM   1487  SD  MET A 182      14.076  26.388   6.231  1.00  0.00           S  
ATOM   1488  CE  MET A 182      13.502  26.974   7.807  1.00  0.00           C  
ATOM   1489  N   ARG A 183      12.742  22.204   2.605  1.00  0.00           N  
ATOM   1490  HN  ARG A 183      11.962  21.936   3.205  1.00  0.00           H  
ATOM   1491  CA  ARG A 183      13.063  21.337   1.456  1.00  0.00           C  
ATOM   1492  C   ARG A 183      12.348  21.780   0.191  1.00  0.00           C  
ATOM   1493  O   ARG A 183      11.267  22.376   0.261  1.00  0.00           O  
ATOM   1494  CB  ARG A 183      12.659  19.888   1.753  1.00  0.00           C  
ATOM   1495  CG  ARG A 183      13.512  19.184   2.793  1.00  0.00           C  
ATOM   1496  CD  ARG A 183      12.780  17.967   3.378  1.00  0.00           C  
ATOM   1497  NE  ARG A 183      13.524  17.399   4.500  1.00  0.00           N  
ATOM   1498  HE  ARG A 183      13.400  17.824   5.419  1.00  0.00           H  
ATOM   1499  CZ  ARG A 183      14.353  16.363   4.401  1.00  0.00           C  
ATOM   1500  NH1 ARG A 183      14.539  15.763   3.224  1.00  0.00           N  
ATOM   1501 1HH1 ARG A 183      14.050  16.109   2.398  1.00  0.00           H  
ATOM   1502 2HH1 ARG A 183      15.175  14.969   3.148  1.00  0.00           H  
ATOM   1503  NH2 ARG A 183      14.990  15.912   5.477  1.00  0.00           N  
ATOM   1504 1HH2 ARG A 183      14.848  16.371   6.377  1.00  0.00           H  
ATOM   1505 2HH2 ARG A 183      15.626  15.118   5.401  1.00  0.00           H  
ATOM   1506  N   SER A 184      12.946  21.461  -0.953  1.00  0.00           N  
ATOM   1507  HN  SER A 184      13.787  20.885  -0.920  1.00  0.00           H  
ATOM   1508  CA  SER A 184      12.451  21.899  -2.252  1.00  0.00           C  
ATOM   1509  C   SER A 184      13.072  21.151  -3.453  1.00  0.00           C  
ATOM   1510  O   SER A 184      14.120  20.484  -3.341  1.00  0.00           O  
ATOM   1511  CB  SER A 184      12.753  23.399  -2.429  1.00  0.00           C  
ATOM   1512  OG  SER A 184      14.155  23.602  -2.533  1.00  0.00           O  
ATOM   1513  HG  SER A 184      14.341  24.527  -2.642  1.00  0.00           H  
ATOM   1514  N   GLY A 185      12.435  21.313  -4.611  1.00  0.00           N  
ATOM   1515  HN  GLY A 185      11.584  21.876  -4.633  1.00  0.00           H  
ATOM   1516  CA  GLY A 185      12.918  20.708  -5.856  1.00  0.00           C  
ATOM   1517  C   GLY A 185      12.579  19.233  -6.020  1.00  0.00           C  
ATOM   1518  O   GLY A 185      11.873  18.642  -5.183  1.00  0.00           O  
ATOM   1519  N   GLY A 186      13.103  18.635  -7.091  1.00  0.00           N  
ATOM   1520  HN  GLY A 186      13.710  19.175  -7.708  1.00  0.00           H  
ATOM   1521  CA  GLY A 186      12.837  17.227  -7.414  1.00  0.00           C  
ATOM   1522  C   GLY A 186      13.086  16.304  -6.238  1.00  0.00           C  
ATOM   1523  O   GLY A 186      12.137  15.711  -5.687  1.00  0.00           O  
ATOM   1524  N   ASP A 187      14.355  16.223  -5.832  1.00  0.00           N  
ATOM   1525  HN  ASP A 187      15.051  16.775  -6.333  1.00  0.00           H  
ATOM   1526  CA  ASP A 187      14.815  15.391  -4.711  1.00  0.00           C  
ATOM   1527  C   ASP A 187      14.387  15.850  -3.305  1.00  0.00           C  
ATOM   1528  O   ASP A 187      14.962  15.390  -2.309  1.00  0.00           O  
ATOM   1529  CB  ASP A 187      16.349  15.257  -4.751  1.00  0.00           C  
ATOM   1530  CG  ASP A 187      17.068  16.605  -4.565  1.00  0.00           C  
ATOM   1531  OD1 ASP A 187      17.808  16.758  -3.563  1.00  0.00           O  
ATOM   1532  OD2 ASP A 187      16.876  17.518  -5.412  1.00  0.00           O  
ATOM   1533  N   ALA A 188      13.394  16.738  -3.223  1.00  0.00           N  
ATOM   1534  HN  ALA A 188      12.945  17.045  -4.086  1.00  0.00           H  
ATOM   1535  CA  ALA A 188      12.916  17.295  -1.949  1.00  0.00           C  
ATOM   1536  C   ALA A 188      13.987  17.310  -0.849  1.00  0.00           C  
ATOM   1537  O   ALA A 188      13.914  16.558   0.137  1.00  0.00           O  
ATOM   1538  CB  ALA A 188      11.657  16.589  -1.474  1.00  0.00           C  
ATOM   1539  N   GLN A 189      14.998  18.159  -1.034  1.00  0.00           N  
ATOM   1540  HN  GLN A 189      15.095  18.650  -1.922  1.00  0.00           H  
ATOM   1541  CA  GLN A 189      15.961  18.384   0.030  1.00  0.00           C  
ATOM   1542  C   GLN A 189      16.163  19.888   0.259  1.00  0.00           C  
ATOM   1543  O   GLN A 189      15.822  20.718  -0.604  1.00  0.00           O  
ATOM   1544  CB  GLN A 189      17.279  17.654  -0.264  1.00  0.00           C  
ATOM   1545  N   ALA A 190      16.663  20.221   1.448  1.00  0.00           N  
ATOM   1546  HN  ALA A 190      16.782  19.492   2.151  1.00  0.00           H  
ATOM   1547  CA  ALA A 190      17.046  21.585   1.782  1.00  0.00           C  
ATOM   1548  C   ALA A 190      18.265  21.985   0.942  1.00  0.00           C  
ATOM   1549  O   ALA A 190      19.308  21.331   1.020  1.00  0.00           O  
ATOM   1550  CB  ALA A 190      17.368  21.667   3.265  1.00  0.00           C  
ATOM   1551  N   ARG A 191      18.133  23.045   0.142  1.00  0.00           N  
ATOM   1552  HN  ARG A 191      17.220  23.493   0.059  1.00  0.00           H  
ATOM   1553  CA  ARG A 191      19.258  23.583  -0.619  1.00  0.00           C  
ATOM   1554  C   ARG A 191      19.980  24.662   0.202  1.00  0.00           C  
ATOM   1555  O   ARG A 191      19.676  25.843   0.103  1.00  0.00           O  
ATOM   1556  CB  ARG A 191      18.785  24.113  -1.977  1.00  0.00           C  
ATOM   1557  CG  ARG A 191      18.415  22.984  -2.936  1.00  0.00           C  
ATOM   1558  CD  ARG A 191      17.191  23.276  -3.773  1.00  0.00           C  
ATOM   1559  NE  ARG A 191      16.518  22.026  -4.166  1.00  0.00           N  
ATOM   1560  HE  ARG A 191      15.702  21.737  -3.626  1.00  0.00           H  
ATOM   1561  CZ  ARG A 191      16.900  21.244  -5.179  1.00  0.00           C  
ATOM   1562  NH1 ARG A 191      17.949  21.575  -5.936  1.00  0.00           N  
ATOM   1563 1HH1 ARG A 191      18.464  22.432  -5.734  1.00  0.00           H  
ATOM   1564 2HH1 ARG A 191      18.241  20.978  -6.710  1.00  0.00           H  
ATOM   1565  NH2 ARG A 191      16.227  20.125  -5.443  1.00  0.00           N  
ATOM   1566 1HH2 ARG A 191      15.426  19.872  -4.865  1.00  0.00           H  
ATOM   1567 2HH2 ARG A 191      16.519  19.528  -6.217  1.00  0.00           H  
ATOM   1568  N   VAL A 192      20.937  24.228   1.019  1.00  0.00           N  
ATOM   1569  HN  VAL A 192      21.317  23.290   0.889  1.00  0.00           H  
ATOM   1570  CA  VAL A 192      21.458  25.073   2.106  1.00  0.00           C  
ATOM   1571  C   VAL A 192      22.698  25.838   1.686  1.00  0.00           C  
ATOM   1572  O   VAL A 192      23.608  25.255   1.090  1.00  0.00           O  
ATOM   1573  CB  VAL A 192      21.816  24.221   3.351  1.00  0.00           C  
ATOM   1574  CG1 VAL A 192      22.496  25.089   4.425  1.00  0.00           C  
ATOM   1575  CG2 VAL A 192      20.575  23.543   3.945  1.00  0.00           C  
ATOM   1576  N   PHE A 193      22.744  27.136   2.016  1.00  0.00           N  
ATOM   1577  HN  PHE A 193      21.906  27.583   2.387  1.00  0.00           H  
ATOM   1578  CA  PHE A 193      23.968  27.933   1.859  1.00  0.00           C  
ATOM   1579  C   PHE A 193      24.352  28.352   3.273  1.00  0.00           C  
ATOM   1580  O   PHE A 193      23.468  28.725   4.060  1.00  0.00           O  
ATOM   1581  CB  PHE A 193      23.734  29.171   0.966  1.00  0.00           C  
ATOM   1582  CG  PHE A 193      23.535  28.836  -0.507  1.00  0.00           C  
ATOM   1583  CD1 PHE A 193      24.569  29.050  -1.428  1.00  0.00           C  
ATOM   1584  CD2 PHE A 193      22.343  28.285  -0.959  1.00  0.00           C  
ATOM   1585  CE1 PHE A 193      24.404  28.737  -2.810  1.00  0.00           C  
ATOM   1586  CE2 PHE A 193      22.166  27.947  -2.338  1.00  0.00           C  
ATOM   1587  CZ  PHE A 193      23.198  28.196  -3.254  1.00  0.00           C  
ATOM   1588  N   LEU A 194      25.632  28.252   3.617  1.00  0.00           N  
ATOM   1589  HN  LEU A 194      26.303  27.865   2.954  1.00  0.00           H  
ATOM   1590  CA  LEU A 194      26.086  28.687   4.927  1.00  0.00           C  
ATOM   1591  C   LEU A 194      26.706  30.053   4.699  1.00  0.00           C  
ATOM   1592  O   LEU A 194      27.488  30.220   3.757  1.00  0.00           O  
ATOM   1593  CB  LEU A 194      27.098  27.692   5.548  1.00  0.00           C  
ATOM   1594  CG  LEU A 194      26.533  26.272   5.854  1.00  0.00           C  
ATOM   1595  CD1 LEU A 194      27.664  25.256   6.081  1.00  0.00           C  
ATOM   1596  CD2 LEU A 194      25.576  26.224   7.025  1.00  0.00           C  
ATOM   1597  N   SER A 195      26.351  31.036   5.531  1.00  0.00           N  
ATOM   1598  HN  SER A 195      25.742  30.838   6.325  1.00  0.00           H  
ATOM   1599  CA  SER A 195      26.840  32.408   5.300  1.00  0.00           C  
ATOM   1600  C   SER A 195      27.129  33.110   6.628  1.00  0.00           C  
ATOM   1601  O   SER A 195      26.518  32.784   7.654  1.00  0.00           O  
ATOM   1602  CB  SER A 195      25.796  33.221   4.524  1.00  0.00           C  
ATOM   1603  OG  SER A 195      26.254  34.580   4.311  1.00  0.00           O  
ATOM   1604  HG  SER A 195      25.607  35.083   3.830  1.00  0.00           H  
ATOM   1605  N   GLY A 196      28.064  34.061   6.613  1.00  0.00           N  
ATOM   1606  HN  GLY A 196      28.607  34.234   5.767  1.00  0.00           H  
ATOM   1607  CA  GLY A 196      28.303  34.844   7.802  1.00  0.00           C  
ATOM   1608  C   GLY A 196      29.328  35.897   7.500  1.00  0.00           C  
ATOM   1609  O   GLY A 196      30.130  35.750   6.554  1.00  0.00           O  
ATOM   1610  N   ASP A 197      29.288  36.986   8.287  1.00  0.00           N  
ATOM   1611  HN  ASP A 197      28.493  37.125   8.911  1.00  0.00           H  
ATOM   1612  CA  ASP A 197      30.357  37.968   8.263  1.00  0.00           C  
ATOM   1613  C   ASP A 197      31.269  37.874   9.496  1.00  0.00           C  
ATOM   1614  O   ASP A 197      30.854  37.398  10.532  1.00  0.00           O  
ATOM   1615  CB  ASP A 197      29.799  39.400   8.101  1.00  0.00           C  
ATOM   1616  CG  ASP A 197      28.982  39.850   9.288  1.00  0.00           C  
ATOM   1617  OD1 ASP A 197      28.206  39.042   9.841  1.00  0.00           O  
ATOM   1618  OD2 ASP A 197      29.065  41.053   9.639  1.00  0.00           O  
ATOM   1619  N   SER A 198      32.524  38.324   9.384  1.00  0.00           N  
ATOM   1620  HN  SER A 198      32.868  38.615   8.469  1.00  0.00           H  
ATOM   1621  CA  SER A 198      33.424  38.410  10.550  1.00  0.00           C  
ATOM   1622  C   SER A 198      33.461  37.009  11.199  1.00  0.00           C  
ATOM   1623  O   SER A 198      33.537  35.982  10.456  1.00  0.00           O  
ATOM   1624  CB  SER A 198      32.946  39.566  11.513  1.00  0.00           C  
ATOM   1625  OG  SER A 198      33.592  39.568  12.792  1.00  0.00           O  
ATOM   1626  HG  SER A 198      33.304  40.264  13.372  1.00  0.00           H  
ATOM   1627  N   SER A 199      33.363  36.923  12.533  1.00  0.00           N  
ATOM   1628  HN  SER A 199      33.353  37.777  13.091  1.00  0.00           H  
ATOM   1629  CA  SER A 199      33.269  35.610  13.209  1.00  0.00           C  
ATOM   1630  C   SER A 199      32.243  34.650  12.618  1.00  0.00           C  
ATOM   1631  O   SER A 199      32.492  33.445  12.539  1.00  0.00           O  
ATOM   1632  CB  SER A 199      32.972  35.763  14.682  1.00  0.00           C  
ATOM   1633  OG  SER A 199      31.808  36.531  14.842  1.00  0.00           O  
ATOM   1634  HG  SER A 199      31.621  36.627  15.768  1.00  0.00           H  
ATOM   1635  N   GLY A 200      31.089  35.147  12.178  1.00  0.00           N  
ATOM   1636  HN  GLY A 200      30.890  36.141  12.293  1.00  0.00           H  
ATOM   1637  CA  GLY A 200      30.099  34.276  11.528  1.00  0.00           C  
ATOM   1638  C   GLY A 200      30.578  33.583  10.247  1.00  0.00           C  
ATOM   1639  O   GLY A 200      30.126  32.471   9.924  1.00  0.00           O  
ATOM   1640  N   GLY A 201      31.451  34.242   9.506  1.00  0.00           N  
ATOM   1641  HN  GLY A 201      31.697  35.197   9.765  1.00  0.00           H  
ATOM   1642  CA  GLY A 201      32.082  33.641   8.316  1.00  0.00           C  
ATOM   1643  C   GLY A 201      33.061  32.517   8.730  1.00  0.00           C  
ATOM   1644  O   GLY A 201      33.126  31.471   8.085  1.00  0.00           O  
ATOM   1645  N   ASN A 202      33.827  32.754   9.793  1.00  0.00           N  
ATOM   1646  HN  ASN A 202      33.882  33.699  10.174  1.00  0.00           H  
ATOM   1647  CA  ASN A 202      34.592  31.673  10.422  1.00  0.00           C  
ATOM   1648  C   ASN A 202      33.719  30.475  10.824  1.00  0.00           C  
ATOM   1649  O   ASN A 202      34.019  29.293  10.495  1.00  0.00           O  
ATOM   1650  CB  ASN A 202      35.332  32.228  11.634  1.00  0.00           C  
ATOM   1651  CG  ASN A 202      36.229  31.207  12.300  1.00  0.00           C  
ATOM   1652  OD1 ASN A 202      35.748  30.293  12.965  1.00  0.00           O  
ATOM   1653  ND2 ASN A 202      37.538  31.398  12.176  1.00  0.00           N  
ATOM   1654 1HD2 ASN A 202      38.143  30.710  12.625  1.00  0.00           H  
ATOM   1655 2HD2 ASN A 202      37.937  32.157  11.624  1.00  0.00           H  
ATOM   1656  N   ILE A 203      32.623  30.753  11.514  1.00  0.00           N  
ATOM   1657  HN  ILE A 203      32.429  31.717  11.786  1.00  0.00           H  
ATOM   1658  CA  ILE A 203      31.685  29.688  11.891  1.00  0.00           C  
ATOM   1659  C   ILE A 203      31.138  28.947  10.663  1.00  0.00           C  
ATOM   1660  O   ILE A 203      31.117  27.688  10.658  1.00  0.00           O  
ATOM   1661  CB  ILE A 203      30.531  30.217  12.770  1.00  0.00           C  
ATOM   1662  CG1 ILE A 203      31.064  30.732  14.113  1.00  0.00           C  
ATOM   1663  CG2 ILE A 203      29.465  29.117  13.019  1.00  0.00           C  
ATOM   1664  CD1 ILE A 203      30.095  31.776  14.829  1.00  0.00           C  
ATOM   1665  N   ALA A 204      30.699  29.687   9.633  1.00  0.00           N  
ATOM   1666  HN  ALA A 204      30.714  30.704   9.707  1.00  0.00           H  
ATOM   1667  CA  ALA A 204      30.206  29.072   8.422  1.00  0.00           C  
ATOM   1668  C   ALA A 204      31.219  28.071   7.856  1.00  0.00           C  
ATOM   1669  O   ALA A 204      30.831  26.979   7.407  1.00  0.00           O  
ATOM   1670  CB  ALA A 204      29.854  30.113   7.379  1.00  0.00           C  
ATOM   1671  N   HIS A 205      32.484  28.477   7.798  1.00  0.00           N  
ATOM   1672  HN  HIS A 205      32.718  29.421   8.104  1.00  0.00           H  
ATOM   1673  CA  HIS A 205      33.554  27.598   7.303  1.00  0.00           C  
ATOM   1674  C   HIS A 205      33.611  26.301   8.087  1.00  0.00           C  
ATOM   1675  O   HIS A 205      33.665  25.204   7.488  1.00  0.00           O  
ATOM   1676  CB  HIS A 205      34.934  28.283   7.327  1.00  0.00           C  
ATOM   1677  CG  HIS A 205      36.093  27.319   7.217  1.00  0.00           C  
ATOM   1678  ND1 HIS A 205      36.530  26.787   6.015  1.00  0.00           N  
ATOM   1679  HD1 HIS A 205      36.134  26.999   5.099  1.00  0.00           H  
ATOM   1680  CD2 HIS A 205      36.862  26.753   8.176  1.00  0.00           C  
ATOM   1681  CE1 HIS A 205      37.535  25.965   6.237  1.00  0.00           C  
ATOM   1682  NE2 HIS A 205      37.754  25.920   7.544  1.00  0.00           N  
ATOM   1683  HE2 HIS A 205      38.469  25.358   8.006  1.00  0.00           H  
ATOM   1684  N   HIS A 206      33.591  26.399   9.418  1.00  0.00           N  
ATOM   1685  HN  HIS A 206      33.392  27.292   9.869  1.00  0.00           H  
ATOM   1686  CA  HIS A 206      33.861  25.194  10.227  1.00  0.00           C  
ATOM   1687  C   HIS A 206      32.658  24.266  10.177  1.00  0.00           C  
ATOM   1688  O   HIS A 206      32.784  23.031  10.154  1.00  0.00           O  
ATOM   1689  CB  HIS A 206      34.275  25.543  11.652  1.00  0.00           C  
ATOM   1690  CG  HIS A 206      35.668  26.072  11.752  1.00  0.00           C  
ATOM   1691  ND1 HIS A 206      36.777  25.263  11.697  1.00  0.00           N  
ATOM   1692  HD1 HIS A 206      36.761  24.248  11.601  1.00  0.00           H  
ATOM   1693  CD2 HIS A 206      36.131  27.336  11.879  1.00  0.00           C  
ATOM   1694  CE1 HIS A 206      37.868  26.003  11.788  1.00  0.00           C  
ATOM   1695  NE2 HIS A 206      37.499  27.266  11.927  1.00  0.00           N  
ATOM   1696  HE2 HIS A 206      38.130  28.058  12.050  1.00  0.00           H  
ATOM   1697  N   VAL A 207      31.475  24.857  10.128  1.00  0.00           N  
ATOM   1698  HN  VAL A 207      31.404  25.867  10.252  1.00  0.00           H  
ATOM   1699  CA  VAL A 207      30.283  24.071   9.899  1.00  0.00           C  
ATOM   1700  C   VAL A 207      30.316  23.354   8.532  1.00  0.00           C  
ATOM   1701  O   VAL A 207      29.926  22.188   8.445  1.00  0.00           O  
ATOM   1702  CB  VAL A 207      28.997  24.945  10.080  1.00  0.00           C  
ATOM   1703  CG1 VAL A 207      27.737  24.137   9.783  1.00  0.00           C  
ATOM   1704  CG2 VAL A 207      28.969  25.519  11.528  1.00  0.00           C  
ATOM   1705  N   ALA A 208      30.734  24.058   7.489  1.00  0.00           N  
ATOM   1706  HN  ALA A 208      30.962  25.043   7.627  1.00  0.00           H  
ATOM   1707  CA  ALA A 208      30.883  23.489   6.152  1.00  0.00           C  
ATOM   1708  C   ALA A 208      31.871  22.297   6.152  1.00  0.00           C  
ATOM   1709  O   ALA A 208      31.617  21.301   5.480  1.00  0.00           O  
ATOM   1710  CB  ALA A 208      31.355  24.527   5.184  1.00  0.00           C  
ATOM   1711  N   VAL A 209      32.990  22.431   6.869  1.00  0.00           N  
ATOM   1712  HN  VAL A 209      33.165  23.308   7.359  1.00  0.00           H  
ATOM   1713  CA  VAL A 209      33.976  21.345   6.969  1.00  0.00           C  
ATOM   1714  C   VAL A 209      33.325  20.128   7.638  1.00  0.00           C  
ATOM   1715  O   VAL A 209      33.452  18.982   7.149  1.00  0.00           O  
ATOM   1716  CB  VAL A 209      35.281  21.765   7.701  1.00  0.00           C  
ATOM   1717  CG1 VAL A 209      36.188  20.506   8.019  1.00  0.00           C  
ATOM   1718  CG2 VAL A 209      36.061  22.803   6.868  1.00  0.00           C  
ATOM   1719  N   ARG A 210      32.605  20.366   8.723  1.00  0.00           N  
ATOM   1720  HN  ARG A 210      32.499  21.322   9.061  1.00  0.00           H  
ATOM   1721  CA  ARG A 210      31.967  19.278   9.432  1.00  0.00           C  
ATOM   1722  C   ARG A 210      30.934  18.588   8.567  1.00  0.00           C  
ATOM   1723  O   ARG A 210      30.833  17.364   8.599  1.00  0.00           O  
ATOM   1724  CB  ARG A 210      31.326  19.751  10.727  1.00  0.00           C  
ATOM   1725  CG  ARG A 210      30.620  18.608  11.466  1.00  0.00           C  
ATOM   1726  CD  ARG A 210      30.322  19.013  12.879  1.00  0.00           C  
ATOM   1727  NE  ARG A 210      29.797  17.910  13.686  1.00  0.00           N  
ATOM   1728  HE  ARG A 210      29.555  17.036  13.219  1.00  0.00           H  
ATOM   1729  CZ  ARG A 210      29.622  17.999  14.998  1.00  0.00           C  
ATOM   1730  NH1 ARG A 210      29.930  19.134  15.624  1.00  0.00           N  
ATOM   1731 1HH1 ARG A 210      30.311  19.923  15.101  1.00  0.00           H  
ATOM   1732 2HH1 ARG A 210      29.795  19.202  16.633  1.00  0.00           H  
ATOM   1733  NH2 ARG A 210      29.127  16.973  15.678  1.00  0.00           N  
ATOM   1734 1HH2 ARG A 210      28.891  16.104  15.199  1.00  0.00           H  
ATOM   1735 2HH2 ARG A 210      28.992  17.041  16.687  1.00  0.00           H  
ATOM   1736  N   ALA A 211      30.169  19.375   7.806  1.00  0.00           N  
ATOM   1737  HN  ALA A 211      30.256  20.385   7.922  1.00  0.00           H  
ATOM   1738  CA  ALA A 211      29.215  18.878   6.818  1.00  0.00           C  
ATOM   1739  C   ALA A 211      29.913  17.982   5.801  1.00  0.00           C  
ATOM   1740  O   ALA A 211      29.422  16.910   5.484  1.00  0.00           O  
ATOM   1741  CB  ALA A 211      28.535  20.061   6.086  1.00  0.00           C  
ATOM   1742  N   ALA A 212      31.062  18.412   5.289  1.00  0.00           N  
ATOM   1743  HN  ALA A 212      31.460  19.294   5.612  1.00  0.00           H  
ATOM   1744  CA  ALA A 212      31.763  17.630   4.264  1.00  0.00           C  
ATOM   1745  C   ALA A 212      32.298  16.304   4.863  1.00  0.00           C  
ATOM   1746  O   ALA A 212      32.194  15.246   4.219  1.00  0.00           O  
ATOM   1747  CB  ALA A 212      32.890  18.447   3.632  1.00  0.00           C  
ATOM   1748  N   ASP A 213      32.858  16.368   6.074  1.00  0.00           N  
ATOM   1749  HN  ASP A 213      33.025  17.285   6.488  1.00  0.00           H  
ATOM   1750  CA  ASP A 213      33.246  15.162   6.840  1.00  0.00           C  
ATOM   1751  C   ASP A 213      32.089  14.178   7.063  1.00  0.00           C  
ATOM   1752  O   ASP A 213      32.306  12.957   7.092  1.00  0.00           O  
ATOM   1753  CB  ASP A 213      33.854  15.535   8.194  1.00  0.00           C  
ATOM   1754  CG  ASP A 213      35.289  15.991   8.081  1.00  0.00           C  
ATOM   1755  OD1 ASP A 213      35.920  15.705   7.047  1.00  0.00           O  
ATOM   1756  OD2 ASP A 213      35.796  16.638   9.020  1.00  0.00           O  
ATOM   1757  N   GLU A 214      30.871  14.692   7.217  1.00  0.00           N  
ATOM   1758  HN  GLU A 214      30.740  15.702   7.157  1.00  0.00           H  
ATOM   1759  CA  GLU A 214      29.720  13.831   7.470  1.00  0.00           C  
ATOM   1760  C   GLU A 214      28.829  13.556   6.258  1.00  0.00           C  
ATOM   1761  O   GLU A 214      27.738  12.985   6.403  1.00  0.00           O  
ATOM   1762  CB  GLU A 214      28.904  14.376   8.636  1.00  0.00           C  
ATOM   1763  CG  GLU A 214      29.787  14.725   9.835  1.00  0.00           C  
ATOM   1764  CD  GLU A 214      29.147  14.422  11.170  1.00  0.00           C  
ATOM   1765  OE1 GLU A 214      28.018  13.881  11.195  1.00  0.00           O  
ATOM   1766  OE2 GLU A 214      29.787  14.733  12.201  1.00  0.00           O  
ATOM   1767  N   GLY A 215      29.288  13.966   5.077  1.00  0.00           N  
ATOM   1768  HN  GLY A 215      30.185  14.450   5.047  1.00  0.00           H  
ATOM   1769  CA  GLY A 215      28.566  13.755   3.817  1.00  0.00           C  
ATOM   1770  C   GLY A 215      27.248  14.506   3.708  1.00  0.00           C  
ATOM   1771  O   GLY A 215      26.382  14.126   2.903  1.00  0.00           O  
ATOM   1772  N   VAL A 216      27.090  15.557   4.516  1.00  0.00           N  
ATOM   1773  HN  VAL A 216      27.798  15.733   5.229  1.00  0.00           H  
ATOM   1774  CA  VAL A 216      25.949  16.468   4.427  1.00  0.00           C  
ATOM   1775  C   VAL A 216      26.210  17.479   3.292  1.00  0.00           C  
ATOM   1776  O   VAL A 216      27.292  18.094   3.232  1.00  0.00           O  
ATOM   1777  CB  VAL A 216      25.677  17.166   5.801  1.00  0.00           C  
ATOM   1778  CG1 VAL A 216      24.566  18.205   5.677  1.00  0.00           C  
ATOM   1779  CG2 VAL A 216      25.305  16.133   6.866  1.00  0.00           C  
ATOM   1780  N   LYS A 217      25.247  17.626   2.375  1.00  0.00           N  
ATOM   1781  HN  LYS A 217      24.348  17.162   2.504  1.00  0.00           H  
ATOM   1782  CA  LYS A 217      25.479  18.453   1.181  1.00  0.00           C  
ATOM   1783  C   LYS A 217      25.200  19.930   1.491  1.00  0.00           C  
ATOM   1784  O   LYS A 217      24.129  20.265   1.994  1.00  0.00           O  
ATOM   1785  CB  LYS A 217      24.650  17.973  -0.028  1.00  0.00           C  
ATOM   1786  CG  LYS A 217      24.591  18.970  -1.232  1.00  0.00           C  
ATOM   1787  N   VAL A 218      26.182  20.788   1.211  1.00  0.00           N  
ATOM   1788  HN  VAL A 218      27.086  20.422   0.912  1.00  0.00           H  
ATOM   1789  CA  VAL A 218      26.004  22.262   1.320  1.00  0.00           C  
ATOM   1790  C   VAL A 218      26.174  22.849  -0.071  1.00  0.00           C  
ATOM   1791  O   VAL A 218      27.208  22.609  -0.721  1.00  0.00           O  
ATOM   1792  CB  VAL A 218      27.021  22.884   2.317  1.00  0.00           C  
ATOM   1793  CG1 VAL A 218      26.953  24.434   2.327  1.00  0.00           C  
ATOM   1794  CG2 VAL A 218      26.773  22.363   3.741  1.00  0.00           C  
ATOM   1795  N   CYS A 219      25.179  23.607  -0.545  1.00  0.00           N  
ATOM   1796  HN  CYS A 219      24.367  23.803   0.040  1.00  0.00           H  
ATOM   1797  CA  CYS A 219      25.251  24.151  -1.889  1.00  0.00           C  
ATOM   1798  C   CYS A 219      26.284  25.241  -2.063  1.00  0.00           C  
ATOM   1799  O   CYS A 219      26.771  25.454  -3.176  1.00  0.00           O  
ATOM   1800  CB  CYS A 219      23.896  24.668  -2.353  1.00  0.00           C  
ATOM   1801  SG  CYS A 219      22.626  23.460  -2.406  1.00  0.00           S  
ATOM   1802  N   GLY A 220      26.618  25.971  -1.000  1.00  0.00           N  
ATOM   1803  HN  GLY A 220      26.165  25.812  -0.100  1.00  0.00           H  
ATOM   1804  CA  GLY A 220      27.626  26.986  -1.140  1.00  0.00           C  
ATOM   1805  C   GLY A 220      27.814  27.687   0.175  1.00  0.00           C  
ATOM   1806  O   GLY A 220      26.919  27.661   1.020  1.00  0.00           O  
ATOM   1807  N   ASN A 221      28.996  28.263   0.355  1.00  0.00           N  
ATOM   1808  HN  ASN A 221      29.732  28.085  -0.328  1.00  0.00           H  
ATOM   1809  CA  ASN A 221      29.290  29.133   1.477  1.00  0.00           C  
ATOM   1810  C   ASN A 221      29.428  30.580   0.987  1.00  0.00           C  
ATOM   1811  O   ASN A 221      30.092  30.855  -0.041  1.00  0.00           O  
ATOM   1812  CB  ASN A 221      30.623  28.782   2.131  1.00  0.00           C  
ATOM   1813  CG  ASN A 221      30.633  27.409   2.805  1.00  0.00           C  
ATOM   1814  OD1 ASN A 221      29.587  26.795   3.103  1.00  0.00           O  
ATOM   1815  ND2 ASN A 221      31.841  26.933   3.069  1.00  0.00           N  
ATOM   1816 1HD2 ASN A 221      32.695  27.434   2.826  1.00  0.00           H  
ATOM   1817 2HD2 ASN A 221      31.848  26.017   3.518  1.00  0.00           H  
ATOM   1818  N   ILE A 222      28.872  31.511   1.766  1.00  0.00           N  
ATOM   1819  HN  ILE A 222      28.360  31.226   2.601  1.00  0.00           H  
ATOM   1820  CA  ILE A 222      28.985  32.935   1.443  1.00  0.00           C  
ATOM   1821  C   ILE A 222      29.632  33.666   2.631  1.00  0.00           C  
ATOM   1822  O   ILE A 222      28.996  33.856   3.680  1.00  0.00           O  
ATOM   1823  CB  ILE A 222      27.586  33.568   1.092  1.00  0.00           C  
ATOM   1824  CG1 ILE A 222      26.949  32.850  -0.122  1.00  0.00           C  
ATOM   1825  CG2 ILE A 222      27.737  35.098   0.823  1.00  0.00           C  
ATOM   1826  CD1 ILE A 222      25.393  32.971  -0.212  1.00  0.00           C  
ATOM   1827  N   LEU A 223      30.877  34.104   2.452  1.00  0.00           N  
ATOM   1828  HN  LEU A 223      31.273  34.092   1.512  1.00  0.00           H  
ATOM   1829  CA  LEU A 223      31.692  34.600   3.552  1.00  0.00           C  
ATOM   1830  C   LEU A 223      31.959  36.058   3.297  1.00  0.00           C  
ATOM   1831  O   LEU A 223      32.487  36.410   2.248  1.00  0.00           O  
ATOM   1832  CB  LEU A 223      33.057  33.877   3.653  1.00  0.00           C  
ATOM   1833  CG  LEU A 223      33.151  32.343   3.708  1.00  0.00           C  
ATOM   1834  CD1 LEU A 223      34.545  31.889   4.170  1.00  0.00           C  
ATOM   1835  CD2 LEU A 223      32.102  31.686   4.598  1.00  0.00           C  
ATOM   1836  N   LEU A 224      31.555  36.903   4.248  1.00  0.00           N  
ATOM   1837  HN  LEU A 224      31.061  36.539   5.063  1.00  0.00           H  
ATOM   1838  CA  LEU A 224      31.807  38.340   4.145  1.00  0.00           C  
ATOM   1839  C   LEU A 224      32.806  38.756   5.193  1.00  0.00           C  
ATOM   1840  O   LEU A 224      32.505  38.773   6.374  1.00  0.00           O  
ATOM   1841  CB  LEU A 224      30.496  39.115   4.346  1.00  0.00           C  
ATOM   1842  CG  LEU A 224      29.497  38.726   3.261  1.00  0.00           C  
ATOM   1843  CD1 LEU A 224      28.452  37.889   3.853  1.00  0.00           C  
ATOM   1844  CD2 LEU A 224      28.913  40.016   2.689  1.00  0.00           C  
ATOM   1845  N   ASN A 225      34.026  39.057   4.773  1.00  0.00           N  
ATOM   1846  HN  ASN A 225      34.228  39.030   3.774  1.00  0.00           H  
ATOM   1847  CA  ASN A 225      35.091  39.427   5.706  1.00  0.00           C  
ATOM   1848  C   ASN A 225      35.216  38.384   6.813  1.00  0.00           C  
ATOM   1849  O   ASN A 225      35.259  38.723   8.002  1.00  0.00           O  
ATOM   1850  CB  ASN A 225      34.902  40.843   6.280  1.00  0.00           C  
ATOM   1851  CG  ASN A 225      35.111  41.918   5.222  1.00  0.00           C  
ATOM   1852  OD1 ASN A 225      35.959  41.754   4.331  1.00  0.00           O  
ATOM   1853  ND2 ASN A 225      34.329  43.006   5.292  1.00  0.00           N  
ATOM   1854 1HD2 ASN A 225      33.632  43.141   6.024  1.00  0.00           H  
ATOM   1855 2HD2 ASN A 225      34.469  43.726   4.583  1.00  0.00           H  
ATOM   1856  N   ALA A 226      35.277  37.107   6.397  1.00  0.00           N  
ATOM   1857  HN  ALA A 226      35.192  36.907   5.400  1.00  0.00           H  
ATOM   1858  CA  ALA A 226      35.463  35.987   7.336  1.00  0.00           C  
ATOM   1859  C   ALA A 226      36.666  36.203   8.218  1.00  0.00           C  
ATOM   1860  O   ALA A 226      37.700  36.713   7.789  1.00  0.00           O  
ATOM   1861  CB  ALA A 226      35.497  34.587   6.600  1.00  0.00           C  
ATOM   1862  N   MET A 227      36.494  35.874   9.489  1.00  0.00           N  
ATOM   1863  HN  MET A 227      35.646  35.384   9.773  1.00  0.00           H  
ATOM   1864  CA  MET A 227      37.502  36.205  10.483  1.00  0.00           C  
ATOM   1865  C   MET A 227      38.482  35.043  10.705  1.00  0.00           C  
ATOM   1866  O   MET A 227      38.093  33.991  11.167  1.00  0.00           O  
ATOM   1867  CB  MET A 227      36.809  36.588  11.802  1.00  0.00           C  
ATOM   1868  CG  MET A 227      37.729  37.003  12.941  1.00  0.00           C  
ATOM   1869  SD  MET A 227      36.665  37.483  14.360  1.00  0.00           S  
ATOM   1870  CE  MET A 227      37.896  37.529  15.644  1.00  0.00           C  
ATOM   1871  N   PHE A 228      39.753  35.265  10.371  1.00  0.00           N  
ATOM   1872  HN  PHE A 228      40.000  36.159   9.948  1.00  0.00           H  
ATOM   1873  CA  PHE A 228      40.816  34.265  10.591  1.00  0.00           C  
ATOM   1874  C   PHE A 228      42.006  34.994  11.158  1.00  0.00           C  
ATOM   1875  O   PHE A 228      42.093  36.214  11.019  1.00  0.00           O  
ATOM   1876  CB  PHE A 228      41.201  33.585   9.256  1.00  0.00           C  
ATOM   1877  CG  PHE A 228      40.081  32.819   8.627  1.00  0.00           C  
ATOM   1878  CD1 PHE A 228      39.510  33.243   7.429  1.00  0.00           C  
ATOM   1879  CD2 PHE A 228      39.613  31.645   9.213  1.00  0.00           C  
ATOM   1880  CE1 PHE A 228      38.439  32.537   6.854  1.00  0.00           C  
ATOM   1881  CE2 PHE A 228      38.570  30.958   8.656  1.00  0.00           C  
ATOM   1882  CZ  PHE A 228      37.974  31.405   7.473  1.00  0.00           C  
ATOM   1883  N   GLY A 229      42.952  34.275  11.773  1.00  0.00           N  
ATOM   1884  HN  GLY A 229      42.860  33.261  11.828  1.00  0.00           H  
ATOM   1885  CA  GLY A 229      44.103  34.923  12.360  1.00  0.00           C  
ATOM   1886  C   GLY A 229      45.298  33.953  12.368  1.00  0.00           C  
ATOM   1887  O   GLY A 229      45.264  32.902  11.721  1.00  0.00           O  
ATOM   1888  N   GLY A 230      46.313  34.308  13.140  1.00  0.00           N  
ATOM   1889  HN  GLY A 230      46.241  35.172  13.677  1.00  0.00           H  
ATOM   1890  CA  GLY A 230      47.550  33.500  13.256  1.00  0.00           C  
ATOM   1891  C   GLY A 230      48.533  34.240  14.139  1.00  0.00           C  
ATOM   1892  O   GLY A 230      48.376  35.455  14.396  1.00  0.00           O  
ATOM   1893  N   THR A 231      49.551  33.532  14.625  1.00  0.00           N  
ATOM   1894  HN  THR A 231      49.694  32.567  14.326  1.00  0.00           H  
ATOM   1895  CA  THR A 231      50.457  34.143  15.585  1.00  0.00           C  
ATOM   1896  C   THR A 231      51.279  35.274  14.968  1.00  0.00           C  
ATOM   1897  O   THR A 231      51.429  36.300  15.600  1.00  0.00           O  
ATOM   1898  CB  THR A 231      51.377  33.108  16.294  1.00  0.00           C  
ATOM   1899  OG1 THR A 231      52.040  32.341  15.295  1.00  0.00           O  
ATOM   1900  HG1 THR A 231      52.602  31.709  15.728  1.00  0.00           H  
ATOM   1901  CG2 THR A 231      50.561  32.173  17.125  1.00  0.00           C  
ATOM   1902  N   GLU A 232      51.777  35.124  13.744  1.00  0.00           N  
ATOM   1903  HN  GLU A 232      51.654  34.234  13.260  1.00  0.00           H  
ATOM   1904  CA  GLU A 232      52.504  36.219  13.071  1.00  0.00           C  
ATOM   1905  C   GLU A 232      51.537  37.195  12.399  1.00  0.00           C  
ATOM   1906  O   GLU A 232      50.439  36.803  12.031  1.00  0.00           O  
ATOM   1907  CB  GLU A 232      53.450  35.670  11.986  1.00  0.00           C  
ATOM   1908  CG  GLU A 232      54.470  34.630  12.434  1.00  0.00           C  
ATOM   1909  CD  GLU A 232      55.552  35.228  13.317  1.00  0.00           C  
ATOM   1910  OE1 GLU A 232      56.240  36.183  12.861  1.00  0.00           O  
ATOM   1911  OE2 GLU A 232      55.710  34.749  14.469  1.00  0.00           O  
ATOM   1912  N   ARG A 233      51.963  38.438  12.191  1.00  0.00           N  
ATOM   1913  HN  ARG A 233      52.874  38.712  12.559  1.00  0.00           H  
ATOM   1914  CA  ARG A 233      51.178  39.426  11.457  1.00  0.00           C  
ATOM   1915  C   ARG A 233      51.506  39.387   9.983  1.00  0.00           C  
ATOM   1916  O   ARG A 233      52.674  39.212   9.593  1.00  0.00           O  
ATOM   1917  CB  ARG A 233      51.478  40.867  11.924  1.00  0.00           C  
ATOM   1918  CG  ARG A 233      51.615  41.106  13.419  1.00  0.00           C  
ATOM   1919  CD  ARG A 233      50.490  40.495  14.217  1.00  0.00           C  
ATOM   1920  NE  ARG A 233      50.429  41.091  15.542  1.00  0.00           N  
ATOM   1921  HE  ARG A 233      51.228  41.643  15.854  1.00  0.00           H  
ATOM   1922  CZ  ARG A 233      49.398  40.962  16.374  1.00  0.00           C  
ATOM   1923  NH1 ARG A 233      48.328  40.235  16.029  1.00  0.00           N  
ATOM   1924 1HH1 ARG A 233      48.291  39.785  15.114  1.00  0.00           H  
ATOM   1925 2HH1 ARG A 233      47.538  40.136  16.667  1.00  0.00           H  
ATOM   1926  NH2 ARG A 233      49.446  41.546  17.562  1.00  0.00           N  
ATOM   1927 1HH2 ARG A 233      50.261  42.100  17.825  1.00  0.00           H  
ATOM   1928 2HH2 ARG A 233      48.656  41.447  18.200  1.00  0.00           H  
ATOM   1929  N   THR A 234      50.496  39.618   9.162  1.00  0.00           N  
ATOM   1930  HN  THR A 234      49.561  39.727   9.554  1.00  0.00           H  
ATOM   1931  CA  THR A 234      50.664  39.721   7.747  1.00  0.00           C  
ATOM   1932  C   THR A 234      50.990  41.167   7.408  1.00  0.00           C  
ATOM   1933  O   THR A 234      50.878  42.055   8.262  1.00  0.00           O  
ATOM   1934  CB  THR A 234      49.369  39.271   7.018  1.00  0.00           C  
ATOM   1935  OG1 THR A 234      48.306  40.192   7.321  1.00  0.00           O  
ATOM   1936  HG1 THR A 234      47.514  39.917   6.875  1.00  0.00           H  
ATOM   1937  CG2 THR A 234      48.969  37.868   7.458  1.00  0.00           C  
ATOM   1938  N   GLU A 235      51.408  41.419   6.166  1.00  0.00           N  
ATOM   1939  HN  GLU A 235      51.582  40.642   5.529  1.00  0.00           H  
ATOM   1940  CA  GLU A 235      51.620  42.783   5.705  1.00  0.00           C  
ATOM   1941  C   GLU A 235      50.356  43.646   5.906  1.00  0.00           C  
ATOM   1942  O   GLU A 235      50.444  44.758   6.432  1.00  0.00           O  
ATOM   1943  CB  GLU A 235      52.054  42.828   4.234  1.00  0.00           C  
ATOM   1944  CG  GLU A 235      52.645  44.203   3.821  1.00  0.00           C  
ATOM   1945  CD  GLU A 235      51.611  45.184   3.276  1.00  0.00           C  
ATOM   1946  OE1 GLU A 235      50.456  44.747   3.002  1.00  0.00           O  
ATOM   1947  OE2 GLU A 235      51.961  46.385   3.077  1.00  0.00           O  
ATOM   1948  N   SER A 236      49.199  43.148   5.482  1.00  0.00           N  
ATOM   1949  HN  SER A 236      49.165  42.211   5.079  1.00  0.00           H  
ATOM   1950  CA  SER A 236      47.964  43.948   5.593  1.00  0.00           C  
ATOM   1951  C   SER A 236      47.665  44.313   7.039  1.00  0.00           C  
ATOM   1952  O   SER A 236      47.200  45.435   7.319  1.00  0.00           O  
ATOM   1953  CB  SER A 236      46.771  43.232   4.965  1.00  0.00           C  
ATOM   1954  OG  SER A 236      46.530  42.001   5.607  1.00  0.00           O  
ATOM   1955  HG  SER A 236      45.788  41.555   5.216  1.00  0.00           H  
ATOM   1956  N   GLU A 237      47.939  43.379   7.958  1.00  0.00           N  
ATOM   1957  HN  GLU A 237      48.341  42.488   7.667  1.00  0.00           H  
ATOM   1958  CA  GLU A 237      47.666  43.624   9.384  1.00  0.00           C  
ATOM   1959  C   GLU A 237      48.522  44.783   9.884  1.00  0.00           C  
ATOM   1960  O   GLU A 237      48.003  45.684  10.538  1.00  0.00           O  
ATOM   1961  CB  GLU A 237      47.874  42.381  10.258  1.00  0.00           C  
ATOM   1962  CG  GLU A 237      46.718  41.372  10.171  1.00  0.00           C  
ATOM   1963  CD  GLU A 237      47.010  40.074  10.876  1.00  0.00           C  
ATOM   1964  OE1 GLU A 237      48.185  39.658  10.863  1.00  0.00           O  
ATOM   1965  OE2 GLU A 237      46.073  39.432  11.423  1.00  0.00           O  
ATOM   1966  N   ARG A 238      49.822  44.765   9.543  1.00  0.00           N  
ATOM   1967  HN  ARG A 238      50.177  44.005   8.962  1.00  0.00           H  
ATOM   1968  CA  ARG A 238      50.736  45.813   9.988  1.00  0.00           C  
ATOM   1969  C   ARG A 238      50.458  47.151   9.288  1.00  0.00           C  
ATOM   1970  O   ARG A 238      50.584  48.192   9.898  1.00  0.00           O  
ATOM   1971  CB  ARG A 238      52.215  45.428   9.767  1.00  0.00           C  
ATOM   1972  CG  ARG A 238      52.720  44.217  10.517  1.00  0.00           C  
ATOM   1973  CD  ARG A 238      54.254  44.113  10.337  1.00  0.00           C  
ATOM   1974  NE  ARG A 238      54.649  42.778   9.872  1.00  0.00           N  
ATOM   1975  HE  ARG A 238      54.545  42.572   8.878  1.00  0.00           H  
ATOM   1976  CZ  ARG A 238      55.135  41.814  10.659  1.00  0.00           C  
ATOM   1977  NH1 ARG A 238      55.313  42.033  11.964  1.00  0.00           N  
ATOM   1978 1HH1 ARG A 238      55.684  41.297  12.565  1.00  0.00           H  
ATOM   1979 2HH1 ARG A 238      55.072  42.941  12.361  1.00  0.00           H  
ATOM   1980  NH2 ARG A 238      55.450  40.625  10.139  1.00  0.00           N  
ATOM   1981 1HH2 ARG A 238      55.821  39.889  10.740  1.00  0.00           H  
ATOM   1982 2HH2 ARG A 238      55.314  40.458   9.142  1.00  0.00           H  
ATOM   1983  N   ARG A 239      50.082  47.106   8.018  1.00  0.00           N  
ATOM   1984  HN  ARG A 239      49.984  46.196   7.567  1.00  0.00           H  
ATOM   1985  CA  ARG A 239      49.804  48.305   7.242  1.00  0.00           C  
ATOM   1986  C   ARG A 239      48.453  48.984   7.598  1.00  0.00           C  
ATOM   1987  O   ARG A 239      48.363  50.203   7.628  1.00  0.00           O  
ATOM   1988  CB  ARG A 239      49.821  47.944   5.759  1.00  0.00           C  
ATOM   1989  CG  ARG A 239      49.216  48.963   4.820  1.00  0.00           C  
ATOM   1990  CD  ARG A 239      49.520  48.586   3.388  1.00  0.00           C  
ATOM   1991  NE  ARG A 239      48.994  47.273   3.000  1.00  0.00           N  
ATOM   1992  HE  ARG A 239      49.606  46.462   3.089  1.00  0.00           H  
ATOM   1993  CZ  ARG A 239      47.763  47.083   2.539  1.00  0.00           C  
ATOM   1994  NH1 ARG A 239      47.353  45.872   2.168  1.00  0.00           N  
ATOM   1995 1HH1 ARG A 239      46.408  45.726   1.814  1.00  0.00           H  
ATOM   1996 2HH1 ARG A 239      47.983  45.073   2.243  1.00  0.00           H  
ATOM   1997  NH2 ARG A 239      46.944  48.122   2.441  1.00  0.00           N  
ATOM   1998 1HH2 ARG A 239      45.999  47.976   2.087  1.00  0.00           H  
ATOM   1999 2HH2 ARG A 239      47.258  49.050   2.725  1.00  0.00           H  
ATOM   2000  N   LEU A 240      47.410  48.197   7.843  1.00  0.00           N  
ATOM   2001  HN  LEU A 240      47.534  47.187   7.920  1.00  0.00           H  
ATOM   2002  CA  LEU A 240      46.070  48.798   8.003  1.00  0.00           C  
ATOM   2003  C   LEU A 240      45.686  48.952   9.469  1.00  0.00           C  
ATOM   2004  O   LEU A 240      44.606  49.467   9.773  1.00  0.00           O  
ATOM   2005  CB  LEU A 240      45.004  48.006   7.216  1.00  0.00           C  
ATOM   2006  CG  LEU A 240      45.049  48.138   5.677  1.00  0.00           C  
ATOM   2007  CD1 LEU A 240      44.397  46.996   4.896  1.00  0.00           C  
ATOM   2008  CD2 LEU A 240      44.498  49.487   5.240  1.00  0.00           C  
ATOM   2009  N   ASP A 241      46.558  48.497  10.370  1.00  0.00           N  
ATOM   2010  HN  ASP A 241      47.445  48.113  10.043  1.00  0.00           H  
ATOM   2011  CA  ASP A 241      46.293  48.527  11.804  1.00  0.00           C  
ATOM   2012  C   ASP A 241      45.854  49.923  12.237  1.00  0.00           C  
ATOM   2013  O   ASP A 241      46.547  50.911  11.983  1.00  0.00           O  
ATOM   2014  CB  ASP A 241      47.538  48.069  12.574  1.00  0.00           C  
ATOM   2015  CG  ASP A 241      47.335  48.037  14.104  1.00  0.00           C  
ATOM   2016  OD1 ASP A 241      46.198  48.072  14.562  1.00  0.00           O  
ATOM   2017  OD2 ASP A 241      48.329  47.967  14.855  1.00  0.00           O  
ATOM   2018  N   GLY A 242      44.671  50.020  12.838  1.00  0.00           N  
ATOM   2019  HN  GLY A 242      44.089  49.190  12.949  1.00  0.00           H  
ATOM   2020  CA  GLY A 242      44.200  51.310  13.340  1.00  0.00           C  
ATOM   2021  C   GLY A 242      43.700  52.352  12.350  1.00  0.00           C  
ATOM   2022  O   GLY A 242      43.271  53.419  12.767  1.00  0.00           O  
ATOM   2023  N   LYS A 243      43.764  52.065  11.049  1.00  0.00           N  
ATOM   2024  HN  LYS A 243      44.067  51.134  10.763  1.00  0.00           H  
ATOM   2025  CA  LYS A 243      43.411  53.050  10.013  1.00  0.00           C  
ATOM   2026  C   LYS A 243      41.916  53.081   9.657  1.00  0.00           C  
ATOM   2027  O   LYS A 243      41.370  54.136   9.220  1.00  0.00           O  
ATOM   2028  CB  LYS A 243      44.255  52.820   8.740  1.00  0.00           C  
ATOM   2029  CG  LYS A 243      45.773  52.973   8.945  1.00  0.00           C  
ATOM   2030  CD  LYS A 243      46.441  53.511   7.682  1.00  0.00           C  
ATOM   2031  N   TYR A 244      41.253  51.934   9.839  1.00  0.00           N  
ATOM   2032  HN  TYR A 244      41.724  51.158  10.304  1.00  0.00           H  
ATOM   2033  CA  TYR A 244      39.864  51.760   9.388  1.00  0.00           C  
ATOM   2034  C   TYR A 244      39.067  50.950  10.394  1.00  0.00           C  
ATOM   2035  O   TYR A 244      38.589  49.846  10.069  1.00  0.00           O  
ATOM   2036  CB  TYR A 244      39.789  51.100   7.988  1.00  0.00           C  
ATOM   2037  CG  TYR A 244      40.425  51.977   6.932  1.00  0.00           C  
ATOM   2038  CD1 TYR A 244      41.672  51.668   6.382  1.00  0.00           C  
ATOM   2039  CD2 TYR A 244      39.821  53.170   6.558  1.00  0.00           C  
ATOM   2040  CE1 TYR A 244      42.270  52.500   5.433  1.00  0.00           C  
ATOM   2041  CE2 TYR A 244      40.428  54.021   5.629  1.00  0.00           C  
ATOM   2042  CZ  TYR A 244      41.639  53.675   5.073  1.00  0.00           C  
ATOM   2043  OH  TYR A 244      42.196  54.521   4.126  1.00  0.00           O  
ATOM   2044  HH  TYR A 244      43.032  54.282   3.742  1.00  0.00           H  
ATOM   2045  N   PHE A 245      38.936  51.532  11.591  1.00  0.00           N  
ATOM   2046  HN  PHE A 245      39.495  52.368  11.759  1.00  0.00           H  
ATOM   2047  CA  PHE A 245      38.061  51.083  12.694  1.00  0.00           C  
ATOM   2048  C   PHE A 245      38.619  49.927  13.498  1.00  0.00           C  
ATOM   2049  O   PHE A 245      38.289  49.774  14.666  1.00  0.00           O  
ATOM   2050  CB  PHE A 245      36.641  50.704  12.203  1.00  0.00           C  
ATOM   2051  CG  PHE A 245      36.050  51.700  11.233  1.00  0.00           C  
ATOM   2052  CD1 PHE A 245      35.773  51.328   9.920  1.00  0.00           C  
ATOM   2053  CD2 PHE A 245      35.799  53.018  11.636  1.00  0.00           C  
ATOM   2054  CE1 PHE A 245      35.228  52.237   8.997  1.00  0.00           C  
ATOM   2055  CE2 PHE A 245      35.256  53.918  10.749  1.00  0.00           C  
ATOM   2056  CZ  PHE A 245      34.962  53.540   9.423  1.00  0.00           C  
ATOM   2057  N   VAL A 246      39.433  49.094  12.868  1.00  0.00           N  
ATOM   2058  HN  VAL A 246      39.749  49.314  11.923  1.00  0.00           H  
ATOM   2059  CA  VAL A 246      39.884  47.858  13.517  1.00  0.00           C  
ATOM   2060  C   VAL A 246      41.344  47.970  13.958  1.00  0.00           C  
ATOM   2061  O   VAL A 246      42.193  48.519  13.231  1.00  0.00           O  
ATOM   2062  CB  VAL A 246      39.704  46.644  12.587  1.00  0.00           C  
ATOM   2063  CG1 VAL A 246      39.976  45.338  13.345  1.00  0.00           C  
ATOM   2064  CG2 VAL A 246      38.277  46.627  11.998  1.00  0.00           C  
ATOM   2065  N   THR A 247      41.634  47.466  15.146  1.00  0.00           N  
ATOM   2066  HN  THR A 247      40.888  47.076  15.721  1.00  0.00           H  
ATOM   2067  CA  THR A 247      43.016  47.459  15.651  1.00  0.00           C  
ATOM   2068  C   THR A 247      43.509  46.043  15.931  1.00  0.00           C  
ATOM   2069  O   THR A 247      42.709  45.168  16.295  1.00  0.00           O  
ATOM   2070  CB  THR A 247      43.170  48.263  16.936  1.00  0.00           C  
ATOM   2071  OG1 THR A 247      42.484  47.579  17.987  1.00  0.00           O  
ATOM   2072  HG1 THR A 247      42.580  48.080  18.788  1.00  0.00           H  
ATOM   2073  CG2 THR A 247      42.623  49.687  16.763  1.00  0.00           C  
ATOM   2074  N   LEU A 248      44.832  45.831  15.832  1.00  0.00           N  
ATOM   2075  HN  LEU A 248      45.444  46.576  15.499  1.00  0.00           H  
ATOM   2076  CA  LEU A 248      45.397  44.529  16.202  1.00  0.00           C  
ATOM   2077  C   LEU A 248      45.186  44.219  17.697  1.00  0.00           C  
ATOM   2078  O   LEU A 248      44.976  43.051  18.070  1.00  0.00           O  
ATOM   2079  CB  LEU A 248      46.885  44.431  15.804  1.00  0.00           C  
ATOM   2080  CG  LEU A 248      47.139  44.209  14.315  1.00  0.00           C  
ATOM   2081  CD1 LEU A 248      48.599  44.529  13.923  1.00  0.00           C  
ATOM   2082  CD2 LEU A 248      46.746  42.776  13.973  1.00  0.00           C  
ATOM   2083  N   GLN A 249      45.213  45.244  18.557  1.00  0.00           N  
ATOM   2084  HN  GLN A 249      45.404  46.187  18.217  1.00  0.00           H  
ATOM   2085  CA  GLN A 249      44.971  45.020  19.978  1.00  0.00           C  
ATOM   2086  C   GLN A 249      43.619  44.370  20.126  1.00  0.00           C  
ATOM   2087  O   GLN A 249      43.465  43.393  20.872  1.00  0.00           O  
ATOM   2088  CB  GLN A 249      45.013  46.305  20.818  1.00  0.00           C  
ATOM   2089  CG  GLN A 249      46.283  46.533  21.603  1.00  0.00           C  
ATOM   2090  CD  GLN A 249      46.035  47.347  22.887  1.00  0.00           C  
ATOM   2091  OE1 GLN A 249      45.367  48.376  22.860  1.00  0.00           O  
ATOM   2092  NE2 GLN A 249      46.572  46.876  24.010  1.00  0.00           N  
ATOM   2093 1HE2 GLN A 249      47.127  46.021  24.032  1.00  0.00           H  
ATOM   2094 2HE2 GLN A 249      46.408  47.415  24.860  1.00  0.00           H  
ATOM   2095  N   ASP A 250      42.602  44.906  19.436  1.00  0.00           N  
ATOM   2096  HN  ASP A 250      42.753  45.695  18.807  1.00  0.00           H  
ATOM   2097  CA  ASP A 250      41.263  44.326  19.611  1.00  0.00           C  
ATOM   2098  C   ASP A 250      41.133  42.954  18.927  1.00  0.00           C  
ATOM   2099  O   ASP A 250      40.517  42.052  19.475  1.00  0.00           O  
ATOM   2100  CB  ASP A 250      40.117  45.354  19.254  1.00  0.00           C  
ATOM   2101  CG  ASP A 250      39.876  45.537  17.741  1.00  0.00           C  
ATOM   2102  OD1 ASP A 250      40.072  46.669  17.197  1.00  0.00           O  
ATOM   2103  OD2 ASP A 250      39.439  44.555  17.089  1.00  0.00           O  
ATOM   2104  N   ARG A 251      41.712  42.775  17.743  1.00  0.00           N  
ATOM   2105  HN  ARG A 251      42.159  43.563  17.273  1.00  0.00           H  
ATOM   2106  CA  ARG A 251      41.713  41.437  17.100  1.00  0.00           C  
ATOM   2107  C   ARG A 251      42.327  40.408  18.040  1.00  0.00           C  
ATOM   2108  O   ARG A 251      41.784  39.321  18.248  1.00  0.00           O  
ATOM   2109  CB  ARG A 251      42.521  41.437  15.763  1.00  0.00           C  
ATOM   2110  CG  ARG A 251      41.983  42.306  14.613  1.00  0.00           C  
ATOM   2111  CD  ARG A 251      40.581  41.885  14.161  1.00  0.00           C  
ATOM   2112  NE  ARG A 251      39.542  42.494  15.014  1.00  0.00           N  
ATOM   2113  HE  ARG A 251      39.813  43.283  15.601  1.00  0.00           H  
ATOM   2114  CZ  ARG A 251      38.274  42.086  15.071  1.00  0.00           C  
ATOM   2115  NH1 ARG A 251      37.850  41.051  14.334  1.00  0.00           N  
ATOM   2116 1HH1 ARG A 251      38.507  40.567  13.722  1.00  0.00           H  
ATOM   2117 2HH1 ARG A 251      36.880  40.739  14.378  1.00  0.00           H  
ATOM   2118  NH2 ARG A 251      37.414  42.720  15.873  1.00  0.00           N  
ATOM   2119 1HH2 ARG A 251      37.737  43.508  16.434  1.00  0.00           H  
ATOM   2120 2HH2 ARG A 251      36.444  42.408  15.917  1.00  0.00           H  
ATOM   2121  N   ASP A 252      43.473  40.741  18.609  1.00  0.00           N  
ATOM   2122  HN  ASP A 252      43.912  41.637  18.398  1.00  0.00           H  
ATOM   2123  CA  ASP A 252      44.105  39.812  19.543  1.00  0.00           C  
ATOM   2124  C   ASP A 252      43.187  39.536  20.703  1.00  0.00           C  
ATOM   2125  O   ASP A 252      43.088  38.414  21.163  1.00  0.00           O  
ATOM   2126  CB  ASP A 252      45.435  40.379  20.062  1.00  0.00           C  
ATOM   2127  CG  ASP A 252      46.521  40.398  18.991  1.00  0.00           C  
ATOM   2128  OD1 ASP A 252      46.299  39.887  17.870  1.00  0.00           O  
ATOM   2129  OD2 ASP A 252      47.577  40.963  19.284  1.00  0.00           O  
ATOM   2130  N   TRP A 253      42.492  40.566  21.179  1.00  0.00           N  
ATOM   2131  HN  TRP A 253      42.593  41.481  20.741  1.00  0.00           H  
ATOM   2132  CA  TRP A 253      41.580  40.413  22.325  1.00  0.00           C  
ATOM   2133  C   TRP A 253      40.446  39.422  22.041  1.00  0.00           C  
ATOM   2134  O   TRP A 253      40.150  38.545  22.857  1.00  0.00           O  
ATOM   2135  CB  TRP A 253      41.012  41.806  22.786  1.00  0.00           C  
ATOM   2136  CG  TRP A 253      40.287  41.787  24.163  1.00  0.00           C  
ATOM   2137  CD1 TRP A 253      40.827  42.163  25.395  1.00  0.00           C  
ATOM   2138  CD2 TRP A 253      38.926  41.340  24.454  1.00  0.00           C  
ATOM   2139  NE1 TRP A 253      39.881  41.989  26.398  1.00  0.00           N  
ATOM   2140  HE1 TRP A 253      40.026  42.200  27.385  1.00  0.00           H  
ATOM   2141  CE2 TRP A 253      38.720  41.489  25.857  1.00  0.00           C  
ATOM   2142  CE3 TRP A 253      37.863  40.869  23.663  1.00  0.00           C  
ATOM   2143  CZ2 TRP A 253      37.511  41.134  26.487  1.00  0.00           C  
ATOM   2144  CZ3 TRP A 253      36.647  40.550  24.290  1.00  0.00           C  
ATOM   2145  CH2 TRP A 253      36.498  40.670  25.704  1.00  0.00           C  
ATOM   2146  N   TYR A 254      39.787  39.570  20.898  1.00  0.00           N  
ATOM   2147  HN  TYR A 254      40.058  40.321  20.263  1.00  0.00           H  
ATOM   2148  CA  TYR A 254      38.677  38.682  20.522  1.00  0.00           C  
ATOM   2149  C   TYR A 254      39.122  37.215  20.334  1.00  0.00           C  
ATOM   2150  O   TYR A 254      38.419  36.271  20.743  1.00  0.00           O  
ATOM   2151  CB  TYR A 254      37.980  39.205  19.239  1.00  0.00           C  
ATOM   2152  CG  TYR A 254      37.238  40.490  19.554  1.00  0.00           C  
ATOM   2153  CD1 TYR A 254      37.649  41.691  19.049  1.00  0.00           C  
ATOM   2154  CD2 TYR A 254      36.126  40.469  20.411  1.00  0.00           C  
ATOM   2155  CE1 TYR A 254      36.983  42.899  19.384  1.00  0.00           C  
ATOM   2156  CE2 TYR A 254      35.441  41.672  20.763  1.00  0.00           C  
ATOM   2157  CZ  TYR A 254      35.890  42.867  20.251  1.00  0.00           C  
ATOM   2158  OH  TYR A 254      35.247  44.057  20.583  1.00  0.00           O  
ATOM   2159  HH  TYR A 254      35.557  44.882  20.229  1.00  0.00           H  
ATOM   2160  N   TRP A 255      40.269  37.021  19.713  1.00  0.00           N  
ATOM   2161  HN  TRP A 255      40.775  37.809  19.309  1.00  0.00           H  
ATOM   2162  CA  TRP A 255      40.819  35.645  19.606  1.00  0.00           C  
ATOM   2163  C   TRP A 255      41.120  35.060  20.969  1.00  0.00           C  
ATOM   2164  O   TRP A 255      40.763  33.913  21.260  1.00  0.00           O  
ATOM   2165  CB  TRP A 255      42.079  35.619  18.704  1.00  0.00           C  
ATOM   2166  CG  TRP A 255      41.728  35.731  17.246  1.00  0.00           C  
ATOM   2167  CD1 TRP A 255      42.142  36.697  16.390  1.00  0.00           C  
ATOM   2168  CD2 TRP A 255      40.888  34.851  16.486  1.00  0.00           C  
ATOM   2169  NE1 TRP A 255      41.605  36.480  15.149  1.00  0.00           N  
ATOM   2170  HE1 TRP A 255      41.744  37.079  14.335  1.00  0.00           H  
ATOM   2171  CE2 TRP A 255      40.858  35.343  15.169  1.00  0.00           C  
ATOM   2172  CE3 TRP A 255      40.194  33.671  16.778  1.00  0.00           C  
ATOM   2173  CZ2 TRP A 255      40.100  34.744  14.152  1.00  0.00           C  
ATOM   2174  CZ3 TRP A 255      39.445  33.055  15.743  1.00  0.00           C  
ATOM   2175  CH2 TRP A 255      39.411  33.594  14.460  1.00  0.00           C  
ATOM   2176  N   LYS A 256      41.717  35.851  21.839  1.00  0.00           N  
ATOM   2177  HN  LYS A 256      41.996  36.792  21.563  1.00  0.00           H  
ATOM   2178  CA  LYS A 256      41.980  35.380  23.202  1.00  0.00           C  
ATOM   2179  C   LYS A 256      40.661  34.986  23.875  1.00  0.00           C  
ATOM   2180  O   LYS A 256      40.599  33.973  24.571  1.00  0.00           O  
ATOM   2181  CB  LYS A 256      42.737  36.440  24.021  1.00  0.00           C  
ATOM   2182  CG  LYS A 256      43.329  35.928  25.360  1.00  0.00           C  
ATOM   2183  CD  LYS A 256      44.417  36.874  25.883  1.00  0.00           C  
ATOM   2184  CE  LYS A 256      44.678  36.702  27.405  1.00  0.00           C  
ATOM   2185  NZ  LYS A 256      43.958  37.739  28.289  1.00  0.00           N  
ATOM   2186  HZ1 LYS A 256      44.129  37.626  29.288  1.00  0.00           H  
ATOM   2187  HZ2 LYS A 256      42.956  37.739  28.096  1.00  0.00           H  
ATOM   2188  HZ3 LYS A 256      44.192  38.686  27.991  1.00  0.00           H  
ATOM   2189  N   ALA A 257      39.606  35.768  23.629  1.00  0.00           N  
ATOM   2190  HN  ALA A 257      39.710  36.542  22.973  1.00  0.00           H  
ATOM   2191  CA  ALA A 257      38.292  35.550  24.275  1.00  0.00           C  
ATOM   2192  C   ALA A 257      37.573  34.285  23.819  1.00  0.00           C  
ATOM   2193  O   ALA A 257      36.861  33.650  24.610  1.00  0.00           O  
ATOM   2194  CB  ALA A 257      37.387  36.794  24.067  1.00  0.00           C  
ATOM   2195  N   TYR A 258      37.743  33.931  22.541  1.00  0.00           N  
ATOM   2196  HN  TYR A 258      38.346  34.503  21.949  1.00  0.00           H  
ATOM   2197  CA  TYR A 258      37.098  32.756  21.960  1.00  0.00           C  
ATOM   2198  C   TYR A 258      37.935  31.461  22.066  1.00  0.00           C  
ATOM   2199  O   TYR A 258      37.382  30.381  22.289  1.00  0.00           O  
ATOM   2200  CB  TYR A 258      36.752  32.993  20.474  1.00  0.00           C  
ATOM   2201  CG  TYR A 258      36.027  31.803  19.840  1.00  0.00           C  
ATOM   2202  CD1 TYR A 258      34.788  31.371  20.331  1.00  0.00           C  
ATOM   2203  CD2 TYR A 258      36.599  31.085  18.773  1.00  0.00           C  
ATOM   2204  CE1 TYR A 258      34.127  30.238  19.764  1.00  0.00           C  
ATOM   2205  CE2 TYR A 258      35.931  29.966  18.196  1.00  0.00           C  
ATOM   2206  CZ  TYR A 258      34.709  29.550  18.713  1.00  0.00           C  
ATOM   2207  OH  TYR A 258      34.023  28.433  18.164  1.00  0.00           O  
ATOM   2208  HH  TYR A 258      33.188  28.149  18.517  1.00  0.00           H  
ATOM   2209  N   LEU A 259      39.245  31.561  21.847  1.00  0.00           N  
ATOM   2210  HN  LEU A 259      39.677  32.475  21.714  1.00  0.00           H  
ATOM   2211  CA  LEU A 259      40.073  30.322  21.798  1.00  0.00           C  
ATOM   2212  C   LEU A 259      40.205  29.742  23.219  1.00  0.00           C  
ATOM   2213  O   LEU A 259      40.017  30.474  24.224  1.00  0.00           O  
ATOM   2214  CB  LEU A 259      41.449  30.602  21.186  1.00  0.00           C  
ATOM   2215  CG  LEU A 259      41.397  31.100  19.757  1.00  0.00           C  
ATOM   2216  CD1 LEU A 259      42.807  31.506  19.220  1.00  0.00           C  
ATOM   2217  CD2 LEU A 259      40.671  30.114  18.833  1.00  0.00           C  
ATOM   2218  N   PRO A 260      40.499  28.428  23.322  1.00  0.00           N  
ATOM   2219  CA  PRO A 260      40.763  27.871  24.665  1.00  0.00           C  
ATOM   2220  C   PRO A 260      41.817  28.669  25.432  1.00  0.00           C  
ATOM   2221  O   PRO A 260      42.698  29.303  24.825  1.00  0.00           O  
ATOM   2222  CB  PRO A 260      41.240  26.433  24.370  1.00  0.00           C  
ATOM   2223  CG  PRO A 260      40.523  26.087  23.097  1.00  0.00           C  
ATOM   2224  CD  PRO A 260      40.540  27.389  22.273  1.00  0.00           C  
ATOM   2225  N   GLU A 261      41.725  28.653  26.757  1.00  0.00           N  
ATOM   2226  HN  GLU A 261      40.990  28.107  27.207  1.00  0.00           H  
ATOM   2227  CA  GLU A 261      42.673  29.415  27.579  1.00  0.00           C  
ATOM   2228  C   GLU A 261      44.152  29.065  27.341  1.00  0.00           C  
ATOM   2229  O   GLU A 261      45.028  29.936  27.419  1.00  0.00           O  
ATOM   2230  CB  GLU A 261      42.297  29.321  29.055  1.00  0.00           C  
ATOM   2231  CG  GLU A 261      41.437  30.474  29.471  1.00  0.00           C  
ATOM   2232  CD  GLU A 261      40.195  30.052  30.236  1.00  0.00           C  
ATOM   2233  OE1 GLU A 261      39.469  29.150  29.767  1.00  0.00           O  
ATOM   2234  OE2 GLU A 261      39.942  30.643  31.307  1.00  0.00           O  
ATOM   2235  N   ASP A 262      44.429  27.820  26.990  1.00  0.00           N  
ATOM   2236  HN  ASP A 262      43.681  27.136  26.878  1.00  0.00           H  
ATOM   2237  CA  ASP A 262      45.819  27.440  26.765  1.00  0.00           C  
ATOM   2238  C   ASP A 262      46.304  27.580  25.315  1.00  0.00           C  
ATOM   2239  O   ASP A 262      47.432  27.192  25.010  1.00  0.00           O  
ATOM   2240  CB  ASP A 262      46.120  26.014  27.315  1.00  0.00           C  
ATOM   2241  CG  ASP A 262      45.114  24.942  26.858  1.00  0.00           C  
ATOM   2242  OD1 ASP A 262      44.126  25.220  26.127  1.00  0.00           O  
ATOM   2243  OD2 ASP A 262      45.326  23.767  27.249  1.00  0.00           O  
ATOM   2244  N   ALA A 263      45.465  28.154  24.442  1.00  0.00           N  
ATOM   2245  HN  ALA A 263      44.632  28.619  24.803  1.00  0.00           H  
ATOM   2246  CA  ALA A 263      45.687  28.145  22.994  1.00  0.00           C  
ATOM   2247  C   ALA A 263      46.307  29.441  22.527  1.00  0.00           C  
ATOM   2248  O   ALA A 263      46.369  30.399  23.291  1.00  0.00           O  
ATOM   2249  CB  ALA A 263      44.389  27.884  22.262  1.00  0.00           C  
ATOM   2250  N   ASP A 264      46.840  29.449  21.310  1.00  0.00           N  
ATOM   2251  HN  ASP A 264      46.954  28.565  20.814  1.00  0.00           H  
ATOM   2252  CA  ASP A 264      47.273  30.700  20.654  1.00  0.00           C  
ATOM   2253  C   ASP A 264      46.640  30.877  19.272  1.00  0.00           C  
ATOM   2254  O   ASP A 264      45.832  30.062  18.875  1.00  0.00           O  
ATOM   2255  CB  ASP A 264      48.798  30.940  20.661  1.00  0.00           C  
ATOM   2256  CG  ASP A 264      49.591  29.960  19.799  1.00  0.00           C  
ATOM   2257  OD1 ASP A 264      49.066  29.319  18.846  1.00  0.00           O  
ATOM   2258  OD2 ASP A 264      50.796  29.845  20.098  1.00  0.00           O  
ATOM   2259  N   ARG A 265      47.020  31.924  18.543  1.00  0.00           N  
ATOM   2260  HN  ARG A 265      47.796  32.510  18.851  1.00  0.00           H  
ATOM   2261  CA  ARG A 265      46.312  32.231  17.288  1.00  0.00           C  
ATOM   2262  C   ARG A 265      46.616  31.236  16.156  1.00  0.00           C  
ATOM   2263  O   ARG A 265      45.989  31.279  15.097  1.00  0.00           O  
ATOM   2264  CB  ARG A 265      46.564  33.690  16.882  1.00  0.00           C  
ATOM   2265  CG  ARG A 265      45.870  34.697  17.810  1.00  0.00           C  
ATOM   2266  CD  ARG A 265      45.861  36.093  17.206  1.00  0.00           C  
ATOM   2267  NE  ARG A 265      47.235  36.538  16.962  1.00  0.00           N  
ATOM   2268  HE  ARG A 265      47.575  36.518  16.000  1.00  0.00           H  
ATOM   2269  CZ  ARG A 265      48.073  36.967  17.903  1.00  0.00           C  
ATOM   2270  NH1 ARG A 265      47.710  37.063  19.181  1.00  0.00           N  
ATOM   2271 1HH1 ARG A 265      48.352  37.392  19.902  1.00  0.00           H  
ATOM   2272 2HH1 ARG A 265      46.767  36.787  19.455  1.00  0.00           H  
ATOM   2273  NH2 ARG A 265      49.281  37.320  17.552  1.00  0.00           N  
ATOM   2274 1HH2 ARG A 265      49.923  37.649  18.273  1.00  0.00           H  
ATOM   2275 2HH2 ARG A 265      49.559  37.246  16.573  1.00  0.00           H  
ATOM   2276  N   ASP A 266      47.586  30.336  16.373  1.00  0.00           N  
ATOM   2277  HN  ASP A 266      48.174  30.414  17.203  1.00  0.00           H  
ATOM   2278  CA  ASP A 266      47.809  29.229  15.414  1.00  0.00           C  
ATOM   2279  C   ASP A 266      46.960  28.001  15.704  1.00  0.00           C  
ATOM   2280  O   ASP A 266      47.105  26.966  15.042  1.00  0.00           O  
ATOM   2281  CB  ASP A 266      49.288  28.851  15.312  1.00  0.00           C  
ATOM   2282  CG  ASP A 266      50.062  29.839  14.515  1.00  0.00           C  
ATOM   2283  OD1 ASP A 266      49.436  30.630  13.757  1.00  0.00           O  
ATOM   2284  OD2 ASP A 266      51.303  29.858  14.658  1.00  0.00           O  
ATOM   2285  N   HIS A 267      46.027  28.121  16.635  1.00  0.00           N  
ATOM   2286  HN  HIS A 267      46.027  28.941  17.241  1.00  0.00           H  
ATOM   2287  CA  HIS A 267      44.991  27.095  16.812  1.00  0.00           C  
ATOM   2288  C   HIS A 267      44.224  26.998  15.504  1.00  0.00           C  
ATOM   2289  O   HIS A 267      44.035  28.020  14.849  1.00  0.00           O  
ATOM   2290  CB  HIS A 267      44.079  27.491  17.980  1.00  0.00           C  
ATOM   2291  CG  HIS A 267      43.077  26.452  18.374  1.00  0.00           C  
ATOM   2292  ND1 HIS A 267      41.974  26.161  17.615  1.00  0.00           N  
ATOM   2293  HD1 HIS A 267      41.738  26.606  16.728  1.00  0.00           H  
ATOM   2294  CD2 HIS A 267      42.994  25.662  19.474  1.00  0.00           C  
ATOM   2295  CE1 HIS A 267      41.260  25.214  18.208  1.00  0.00           C  
ATOM   2296  NE2 HIS A 267      41.852  24.906  19.349  1.00  0.00           N  
ATOM   2297  HE2 HIS A 267      41.517  24.220  20.026  1.00  0.00           H  
ATOM   2298  N   PRO A 268      43.813  25.768  15.087  1.00  0.00           N  
ATOM   2299  CA  PRO A 268      43.160  25.622  13.785  1.00  0.00           C  
ATOM   2300  C   PRO A 268      41.806  26.357  13.675  1.00  0.00           C  
ATOM   2301  O   PRO A 268      41.400  26.660  12.577  1.00  0.00           O  
ATOM   2302  CB  PRO A 268      42.933  24.097  13.636  1.00  0.00           C  
ATOM   2303  CG  PRO A 268      43.141  23.493  14.974  1.00  0.00           C  
ATOM   2304  CD  PRO A 268      43.973  24.477  15.791  1.00  0.00           C  
ATOM   2305  N   ALA A 269      41.130  26.636  14.789  1.00  0.00           N  
ATOM   2306  HN  ALA A 269      41.499  26.347  15.695  1.00  0.00           H  
ATOM   2307  CA  ALA A 269      39.843  27.366  14.713  1.00  0.00           C  
ATOM   2308  C   ALA A 269      40.118  28.742  14.121  1.00  0.00           C  
ATOM   2309  O   ALA A 269      39.360  29.243  13.295  1.00  0.00           O  
ATOM   2310  CB  ALA A 269      39.204  27.485  16.073  1.00  0.00           C  
ATOM   2311  N   CYS A 270      41.260  29.296  14.510  1.00  0.00           N  
ATOM   2312  HN  CYS A 270      41.868  28.753  15.123  1.00  0.00           H  
ATOM   2313  CA  CYS A 270      41.700  30.622  14.122  1.00  0.00           C  
ATOM   2314  C   CYS A 270      42.434  30.622  12.778  1.00  0.00           C  
ATOM   2315  O   CYS A 270      42.195  31.480  11.910  1.00  0.00           O  
ATOM   2316  CB  CYS A 270      42.601  31.159  15.252  1.00  0.00           C  
ATOM   2317  SG  CYS A 270      43.335  32.749  14.947  1.00  0.00           S  
ATOM   2318  N   ASN A 271      43.300  29.617  12.589  1.00  0.00           N  
ATOM   2319  HN  ASN A 271      43.297  28.842  13.252  1.00  0.00           H  
ATOM   2320  CA  ASN A 271      44.245  29.578  11.482  1.00  0.00           C  
ATOM   2321  C   ASN A 271      44.105  28.194  10.838  1.00  0.00           C  
ATOM   2322  O   ASN A 271      44.964  27.334  11.051  1.00  0.00           O  
ATOM   2323  CB  ASN A 271      45.678  29.773  12.017  1.00  0.00           C  
ATOM   2324  CG  ASN A 271      46.677  30.101  10.919  1.00  0.00           C  
ATOM   2325  OD1 ASN A 271      46.316  30.143   9.731  1.00  0.00           O  
ATOM   2326  ND2 ASN A 271      47.948  30.340  11.303  1.00  0.00           N  
ATOM   2327 1HD2 ASN A 271      48.618  30.560  10.566  1.00  0.00           H  
ATOM   2328 2HD2 ASN A 271      48.244  30.306  12.278  1.00  0.00           H  
ATOM   2329  N   PRO A 272      42.996  27.963  10.111  1.00  0.00           N  
ATOM   2330  CA  PRO A 272      42.639  26.594   9.662  1.00  0.00           C  
ATOM   2331  C   PRO A 272      43.634  25.926   8.675  1.00  0.00           C  
ATOM   2332  O   PRO A 272      43.627  24.695   8.537  1.00  0.00           O  
ATOM   2333  CB  PRO A 272      41.241  26.767   9.029  1.00  0.00           C  
ATOM   2334  CG  PRO A 272      41.140  28.242   8.686  1.00  0.00           C  
ATOM   2335  CD  PRO A 272      41.988  28.973   9.709  1.00  0.00           C  
ATOM   2336  N   PHE A 273      44.470  26.728   8.028  1.00  0.00           N  
ATOM   2337  HN  PHE A 273      44.389  27.733   8.185  1.00  0.00           H  
ATOM   2338  CA  PHE A 273      45.508  26.254   7.096  1.00  0.00           C  
ATOM   2339  C   PHE A 273      46.922  26.648   7.519  1.00  0.00           C  
ATOM   2340  O   PHE A 273      47.810  26.694   6.682  1.00  0.00           O  
ATOM   2341  CB  PHE A 273      45.256  26.780   5.676  1.00  0.00           C  
ATOM   2342  CG  PHE A 273      43.947  26.358   5.108  1.00  0.00           C  
ATOM   2343  CD1 PHE A 273      43.678  25.014   4.889  1.00  0.00           C  
ATOM   2344  CD2 PHE A 273      42.977  27.309   4.771  1.00  0.00           C  
ATOM   2345  CE1 PHE A 273      42.441  24.617   4.375  1.00  0.00           C  
ATOM   2346  CE2 PHE A 273      41.742  26.933   4.260  1.00  0.00           C  
ATOM   2347  CZ  PHE A 273      41.458  25.593   4.068  1.00  0.00           C  
ATOM   2348  N   GLY A 274      47.113  26.992   8.792  1.00  0.00           N  
ATOM   2349  HN  GLY A 274      46.314  27.002   9.426  1.00  0.00           H  
ATOM   2350  CA  GLY A 274      48.438  27.357   9.313  1.00  0.00           C  
ATOM   2351  C   GLY A 274      49.185  26.115   9.810  1.00  0.00           C  
ATOM   2352  O   GLY A 274      48.823  24.994   9.456  1.00  0.00           O  
ATOM   2353  N   PRO A 275      50.183  26.302  10.691  1.00  0.00           N  
ATOM   2354  CA  PRO A 275      51.028  25.195  11.209  1.00  0.00           C  
ATOM   2355  C   PRO A 275      50.256  24.020  11.782  1.00  0.00           C  
ATOM   2356  O   PRO A 275      50.712  22.870  11.639  1.00  0.00           O  
ATOM   2357  CB  PRO A 275      51.820  25.845  12.334  1.00  0.00           C  
ATOM   2358  CG  PRO A 275      51.879  27.265  11.981  1.00  0.00           C  
ATOM   2359  CD  PRO A 275      50.567  27.593  11.276  1.00  0.00           C  
ATOM   2360  N   ASN A 276      49.118  24.284  12.436  1.00  0.00           N  
ATOM   2361  HN  ASN A 276      48.821  25.255  12.533  1.00  0.00           H  
ATOM   2362  CA  ASN A 276      48.286  23.234  13.015  1.00  0.00           C  
ATOM   2363  C   ASN A 276      47.037  22.916  12.210  1.00  0.00           C  
ATOM   2364  O   ASN A 276      46.089  22.278  12.718  1.00  0.00           O  
ATOM   2365  CB  ASN A 276      47.901  23.587  14.456  1.00  0.00           C  
ATOM   2366  CG  ASN A 276      49.110  23.811  15.330  1.00  0.00           C  
ATOM   2367  OD1 ASN A 276      49.961  22.932  15.442  1.00  0.00           O  
ATOM   2368  ND2 ASN A 276      49.211  24.994  15.935  1.00  0.00           N  
ATOM   2369 1HD2 ASN A 276      50.028  25.145  16.526  1.00  0.00           H  
ATOM   2370 2HD2 ASN A 276      48.504  25.724  15.842  1.00  0.00           H  
ATOM   2371  N   GLY A 277      47.040  23.352  10.958  1.00  0.00           N  
ATOM   2372  HN  GLY A 277      47.889  23.773  10.581  1.00  0.00           H  
ATOM   2373  CA  GLY A 277      45.867  23.246  10.109  1.00  0.00           C  
ATOM   2374  C   GLY A 277      45.600  21.873   9.498  1.00  0.00           C  
ATOM   2375  O   GLY A 277      46.232  20.863   9.843  1.00  0.00           O  
ATOM   2376  N   ARG A 278      44.639  21.844   8.597  1.00  0.00           N  
ATOM   2377  HN  ARG A 278      44.194  22.721   8.327  1.00  0.00           H  
ATOM   2378  CA  ARG A 278      44.187  20.609   7.971  1.00  0.00           C  
ATOM   2379  C   ARG A 278      43.743  20.915   6.559  1.00  0.00           C  
ATOM   2380  O   ARG A 278      42.797  21.711   6.357  1.00  0.00           O  
ATOM   2381  CB  ARG A 278      42.998  20.042   8.740  1.00  0.00           C  
ATOM   2382  CG  ARG A 278      42.419  18.841   8.063  1.00  0.00           C  
ATOM   2383  CD  ARG A 278      41.081  18.511   8.596  1.00  0.00           C  
ATOM   2384  NE  ARG A 278      40.484  17.417   7.851  1.00  0.00           N  
ATOM   2385  HE  ARG A 278      41.091  16.830   7.279  1.00  0.00           H  
ATOM   2386  CZ  ARG A 278      39.192  17.147   7.879  1.00  0.00           C  
ATOM   2387  NH1 ARG A 278      38.361  17.917   8.611  1.00  0.00           N  
ATOM   2388 1HH1 ARG A 278      38.721  18.691   9.170  1.00  0.00           H  
ATOM   2389 2HH1 ARG A 278      37.363  17.708   8.633  1.00  0.00           H  
ATOM   2390  NH2 ARG A 278      38.725  16.142   7.153  1.00  0.00           N  
ATOM   2391 1HH2 ARG A 278      39.353  15.560   6.599  1.00  0.00           H  
ATOM   2392 2HH2 ARG A 278      37.727  15.933   7.175  1.00  0.00           H  
ATOM   2393  N   ARG A 279      44.390  20.283   5.578  1.00  0.00           N  
ATOM   2394  HN  ARG A 279      45.157  19.652   5.811  1.00  0.00           H  
ATOM   2395  CA  ARG A 279      44.026  20.474   4.186  1.00  0.00           C  
ATOM   2396  C   ARG A 279      42.711  19.757   3.896  1.00  0.00           C  
ATOM   2397  O   ARG A 279      42.349  18.810   4.585  1.00  0.00           O  
ATOM   2398  CB  ARG A 279      45.158  19.995   3.261  1.00  0.00           C  
ATOM   2399  CG  ARG A 279      46.452  20.740   3.470  1.00  0.00           C  
ATOM   2400  CD  ARG A 279      46.215  22.257   3.526  1.00  0.00           C  
ATOM   2401  NE  ARG A 279      45.819  22.824   2.238  1.00  0.00           N  
ATOM   2402  HE  ARG A 279      45.061  22.366   1.732  1.00  0.00           H  
ATOM   2403  CZ  ARG A 279      46.377  23.897   1.676  1.00  0.00           C  
ATOM   2404  NH1 ARG A 279      47.364  24.562   2.281  1.00  0.00           N  
ATOM   2405 1HH1 ARG A 279      47.699  24.250   3.193  1.00  0.00           H  
ATOM   2406 2HH1 ARG A 279      47.791  25.383   1.851  1.00  0.00           H  
ATOM   2407  NH2 ARG A 279      45.941  24.302   0.491  1.00  0.00           N  
ATOM   2408 1HH2 ARG A 279      45.187  23.794   0.029  1.00  0.00           H  
ATOM   2409 2HH2 ARG A 279      46.368  25.123   0.061  1.00  0.00           H  
ATOM   2410  N   LEU A 280      41.973  20.224   2.893  1.00  0.00           N  
ATOM   2411  HN  LEU A 280      42.363  20.937   2.276  1.00  0.00           H  
ATOM   2412  CA  LEU A 280      40.614  19.737   2.656  1.00  0.00           C  
ATOM   2413  C   LEU A 280      40.449  18.963   1.339  1.00  0.00           C  
ATOM   2414  O   LEU A 280      39.318  18.692   0.904  1.00  0.00           O  
ATOM   2415  CB  LEU A 280      39.596  20.910   2.735  1.00  0.00           C  
ATOM   2416  CG  LEU A 280      39.623  21.651   4.082  1.00  0.00           C  
ATOM   2417  CD1 LEU A 280      38.783  22.932   3.995  1.00  0.00           C  
ATOM   2418  CD2 LEU A 280      39.167  20.790   5.273  1.00  0.00           C  
ATOM   2419  N   GLY A 281      41.577  18.615   0.715  1.00  0.00           N  
ATOM   2420  HN  GLY A 281      42.468  18.956   1.075  1.00  0.00           H  
ATOM   2421  CA  GLY A 281      41.570  17.753  -0.477  1.00  0.00           C  
ATOM   2422  C   GLY A 281      40.650  16.553  -0.334  1.00  0.00           C  
ATOM   2423  O   GLY A 281      40.600  15.930   0.717  1.00  0.00           O  
ATOM   2424  N   GLY A 282      39.890  16.259  -1.386  1.00  0.00           N  
ATOM   2425  HN  GLY A 282      39.929  16.864  -2.206  1.00  0.00           H  
ATOM   2426  CA  GLY A 282      39.002  15.100  -1.407  1.00  0.00           C  
ATOM   2427  C   GLY A 282      37.649  15.156  -0.711  1.00  0.00           C  
ATOM   2428  O   GLY A 282      36.852  14.230  -0.871  1.00  0.00           O  
ATOM   2429  N   LEU A 283      37.363  16.209   0.070  1.00  0.00           N  
ATOM   2430  HN  LEU A 283      38.037  16.970   0.155  1.00  0.00           H  
ATOM   2431  CA  LEU A 283      36.086  16.283   0.809  1.00  0.00           C  
ATOM   2432  C   LEU A 283      35.006  16.840  -0.100  1.00  0.00           C  
ATOM   2433  O   LEU A 283      35.311  17.612  -0.996  1.00  0.00           O  
ATOM   2434  CB  LEU A 283      36.214  17.164   2.068  1.00  0.00           C  
ATOM   2435  CG  LEU A 283      37.073  16.645   3.228  1.00  0.00           C  
ATOM   2436  CD1 LEU A 283      37.120  17.701   4.359  1.00  0.00           C  
ATOM   2437  CD2 LEU A 283      36.494  15.330   3.741  1.00  0.00           C  
ATOM   2438  N   PRO A 284      33.744  16.415   0.082  1.00  0.00           N  
ATOM   2439  CA  PRO A 284      32.720  17.066  -0.736  1.00  0.00           C  
ATOM   2440  C   PRO A 284      32.389  18.474  -0.189  1.00  0.00           C  
ATOM   2441  O   PRO A 284      31.243  18.707   0.271  1.00  0.00           O  
ATOM   2442  CB  PRO A 284      31.496  16.157  -0.573  1.00  0.00           C  
ATOM   2443  CG  PRO A 284      31.731  15.373   0.693  1.00  0.00           C  
ATOM   2444  CD  PRO A 284      33.215  15.344   0.942  1.00  0.00           C  
ATOM   2445  N   PHE A 285      33.373  19.377  -0.231  1.00  0.00           N  
ATOM   2446  HN  PHE A 285      34.245  19.123  -0.696  1.00  0.00           H  
ATOM   2447  CA  PHE A 285      33.260  20.723   0.362  1.00  0.00           C  
ATOM   2448  C   PHE A 285      32.441  21.666  -0.532  1.00  0.00           C  
ATOM   2449  O   PHE A 285      32.436  21.549  -1.754  1.00  0.00           O  
ATOM   2450  CB  PHE A 285      34.650  21.305   0.654  1.00  0.00           C  
ATOM   2451  CG  PHE A 285      34.643  22.543   1.524  1.00  0.00           C  
ATOM   2452  CD1 PHE A 285      34.381  22.459   2.909  1.00  0.00           C  
ATOM   2453  CD2 PHE A 285      34.937  23.788   0.973  1.00  0.00           C  
ATOM   2454  CE1 PHE A 285      34.405  23.623   3.723  1.00  0.00           C  
ATOM   2455  CE2 PHE A 285      34.965  24.941   1.766  1.00  0.00           C  
ATOM   2456  CZ  PHE A 285      34.710  24.859   3.136  1.00  0.00           C  
ATOM   2457  N   ALA A 286      31.705  22.580   0.110  1.00  0.00           N  
ATOM   2458  HN  ALA A 286      31.738  22.595   1.129  1.00  0.00           H  
ATOM   2459  CA  ALA A 286      30.852  23.563  -0.572  1.00  0.00           C  
ATOM   2460  C   ALA A 286      31.644  24.440  -1.536  1.00  0.00           C  
ATOM   2461  O   ALA A 286      32.799  24.736  -1.257  1.00  0.00           O  
ATOM   2462  CB  ALA A 286      30.206  24.469   0.504  1.00  0.00           C  
ATOM   2463  N   LYS A 287      31.026  24.868  -2.650  1.00  0.00           N  
ATOM   2464  HN  LYS A 287      30.159  24.419  -2.945  1.00  0.00           H  
ATOM   2465  CA  LYS A 287      31.577  25.976  -3.456  1.00  0.00           C  
ATOM   2466  C   LYS A 287      31.545  27.252  -2.553  1.00  0.00           C  
ATOM   2467  O   LYS A 287      30.709  27.340  -1.667  1.00  0.00           O  
ATOM   2468  CB  LYS A 287      30.753  26.192  -4.730  1.00  0.00           C  
ATOM   2469  CG  LYS A 287      30.734  24.988  -5.689  1.00  0.00           C  
ATOM   2470  CD  LYS A 287      30.457  25.426  -7.127  1.00  0.00           C  
ATOM   2471  CE  LYS A 287      30.285  24.198  -8.035  1.00  0.00           C  
ATOM   2472  NZ  LYS A 287      30.621  24.444  -9.503  1.00  0.00           N  
ATOM   2473  HZ1 LYS A 287      30.507  23.629 -10.106  1.00  0.00           H  
ATOM   2474  HZ2 LYS A 287      31.564  24.823  -9.593  1.00  0.00           H  
ATOM   2475  HZ3 LYS A 287      30.081  25.231  -9.864  1.00  0.00           H  
ATOM   2476  N   SER A 288      32.471  28.186  -2.751  1.00  0.00           N  
ATOM   2477  HN  SER A 288      33.106  28.097  -3.544  1.00  0.00           H  
ATOM   2478  CA  SER A 288      32.601  29.339  -1.858  1.00  0.00           C  
ATOM   2479  C   SER A 288      32.530  30.636  -2.658  1.00  0.00           C  
ATOM   2480  O   SER A 288      33.130  30.752  -3.746  1.00  0.00           O  
ATOM   2481  CB  SER A 288      33.944  29.316  -1.107  1.00  0.00           C  
ATOM   2482  OG  SER A 288      34.059  28.179  -0.262  1.00  0.00           O  
ATOM   2483  HG  SER A 288      34.888  28.165   0.202  1.00  0.00           H  
ATOM   2484  N   LEU A 289      31.793  31.601  -2.110  1.00  0.00           N  
ATOM   2485  HN  LEU A 289      31.177  31.365  -1.332  1.00  0.00           H  
ATOM   2486  CA  LEU A 289      31.831  32.989  -2.580  1.00  0.00           C  
ATOM   2487  C   LEU A 289      32.490  33.738  -1.437  1.00  0.00           C  
ATOM   2488  O   LEU A 289      32.001  33.705  -0.326  1.00  0.00           O  
ATOM   2489  CB  LEU A 289      30.403  33.511  -2.814  1.00  0.00           C  
ATOM   2490  CG  LEU A 289      30.274  34.985  -3.217  1.00  0.00           C  
ATOM   2491  CD1 LEU A 289      31.008  35.162  -4.555  1.00  0.00           C  
ATOM   2492  CD2 LEU A 289      28.781  35.366  -3.355  1.00  0.00           C  
ATOM   2493  N   ILE A 290      33.640  34.345  -1.688  1.00  0.00           N  
ATOM   2494  HN  ILE A 290      33.966  34.410  -2.652  1.00  0.00           H  
ATOM   2495  CA  ILE A 290      34.447  34.918  -0.633  1.00  0.00           C  
ATOM   2496  C   ILE A 290      34.619  36.397  -0.889  1.00  0.00           C  
ATOM   2497  O   ILE A 290      35.361  36.835  -1.793  1.00  0.00           O  
ATOM   2498  CB  ILE A 290      35.821  34.199  -0.485  1.00  0.00           C  
ATOM   2499  CG1 ILE A 290      35.575  32.716  -0.136  1.00  0.00           C  
ATOM   2500  CG2 ILE A 290      36.675  34.852   0.588  1.00  0.00           C  
ATOM   2501  CD1 ILE A 290      36.885  31.872  -0.067  1.00  0.00           C  
ATOM   2502  N   ILE A 291      33.929  37.178  -0.065  1.00  0.00           N  
ATOM   2503  HN  ILE A 291      33.386  36.756   0.688  1.00  0.00           H  
ATOM   2504  CA  ILE A 291      33.934  38.619  -0.217  1.00  0.00           C  
ATOM   2505  C   ILE A 291      34.928  39.258   0.750  1.00  0.00           C  
ATOM   2506  O   ILE A 291      34.879  39.010   1.970  1.00  0.00           O  
ATOM   2507  CB  ILE A 291      32.490  39.174  -0.036  1.00  0.00           C  
ATOM   2508  CG1 ILE A 291      31.596  38.612  -1.153  1.00  0.00           C  
ATOM   2509  CG2 ILE A 291      32.526  40.695   0.008  1.00  0.00           C  
ATOM   2510  CD1 ILE A 291      30.199  38.083  -0.693  1.00  0.00           C  
ATOM   2511  N   VAL A 292      35.833  40.076   0.208  1.00  0.00           N  
ATOM   2512  HN  VAL A 292      35.738  40.349  -0.770  1.00  0.00           H  
ATOM   2513  CA  VAL A 292      36.964  40.591   0.994  1.00  0.00           C  
ATOM   2514  C   VAL A 292      37.043  42.107   0.835  1.00  0.00           C  
ATOM   2515  O   VAL A 292      37.116  42.597  -0.293  1.00  0.00           O  
ATOM   2516  CB  VAL A 292      38.335  39.921   0.539  1.00  0.00           C  
ATOM   2517  CG1 VAL A 292      39.457  40.304   1.464  1.00  0.00           C  
ATOM   2518  CG2 VAL A 292      38.254  38.380   0.510  1.00  0.00           C  
ATOM   2519  N   SER A 293      36.987  42.838   1.949  1.00  0.00           N  
ATOM   2520  HN  SER A 293      36.749  42.366   2.822  1.00  0.00           H  
ATOM   2521  CA  SER A 293      37.245  44.264   1.992  1.00  0.00           C  
ATOM   2522  C   SER A 293      38.749  44.565   1.964  1.00  0.00           C  
ATOM   2523  O   SER A 293      39.487  44.128   2.836  1.00  0.00           O  
ATOM   2524  CB  SER A 293      36.668  44.861   3.301  1.00  0.00           C  
ATOM   2525  OG  SER A 293      35.237  44.835   3.299  1.00  0.00           O  
ATOM   2526  HG  SER A 293      34.883  45.201   4.101  1.00  0.00           H  
ATOM   2527  N   GLY A 294      39.186  45.353   0.995  1.00  0.00           N  
ATOM   2528  HN  GLY A 294      38.528  45.744   0.321  1.00  0.00           H  
ATOM   2529  CA  GLY A 294      40.611  45.665   0.889  1.00  0.00           C  
ATOM   2530  C   GLY A 294      41.097  46.519   2.039  1.00  0.00           C  
ATOM   2531  O   GLY A 294      42.285  46.576   2.288  1.00  0.00           O  
ATOM   2532  N   LEU A 295      40.187  47.242   2.730  1.00  0.00           N  
ATOM   2533  HN  LEU A 295      39.211  47.239   2.434  1.00  0.00           H  
ATOM   2534  CA  LEU A 295      40.584  48.024   3.891  1.00  0.00           C  
ATOM   2535  C   LEU A 295      40.297  47.340   5.217  1.00  0.00           C  
ATOM   2536  O   LEU A 295      40.319  47.972   6.249  1.00  0.00           O  
ATOM   2537  CB  LEU A 295      40.002  49.451   3.877  1.00  0.00           C  
ATOM   2538  CG  LEU A 295      40.208  50.220   2.558  1.00  0.00           C  
ATOM   2539  CD1 LEU A 295      39.539  51.566   2.598  1.00  0.00           C  
ATOM   2540  CD2 LEU A 295      41.735  50.485   2.332  1.00  0.00           C  
ATOM   2541  N   ASP A 296      40.065  46.024   5.172  1.00  0.00           N  
ATOM   2542  HN  ASP A 296      39.892  45.593   4.264  1.00  0.00           H  
ATOM   2543  CA  ASP A 296      40.047  45.174   6.357  1.00  0.00           C  
ATOM   2544  C   ASP A 296      41.481  44.687   6.535  1.00  0.00           C  
ATOM   2545  O   ASP A 296      42.040  44.001   5.628  1.00  0.00           O  
ATOM   2546  CB  ASP A 296      39.049  44.014   6.139  1.00  0.00           C  
ATOM   2547  CG  ASP A 296      39.028  42.966   7.276  1.00  0.00           C  
ATOM   2548  OD1 ASP A 296      38.104  42.110   7.228  1.00  0.00           O  
ATOM   2549  OD2 ASP A 296      39.925  42.916   8.162  1.00  0.00           O  
ATOM   2550  N   LEU A 297      42.083  45.072   7.663  1.00  0.00           N  
ATOM   2551  HN  LEU A 297      41.555  45.624   8.339  1.00  0.00           H  
ATOM   2552  CA  LEU A 297      43.484  44.727   7.966  1.00  0.00           C  
ATOM   2553  C   LEU A 297      43.773  43.199   7.877  1.00  0.00           C  
ATOM   2554  O   LEU A 297      44.930  42.786   7.722  1.00  0.00           O  
ATOM   2555  CB  LEU A 297      43.910  45.288   9.318  1.00  0.00           C  
ATOM   2556  CG  LEU A 297      43.622  44.439  10.554  1.00  0.00           C  
ATOM   2557  CD1 LEU A 297      44.345  45.035  11.750  1.00  0.00           C  
ATOM   2558  CD2 LEU A 297      42.114  44.256  10.826  1.00  0.00           C  
ATOM   2559  N   THR A 298      42.743  42.359   7.966  1.00  0.00           N  
ATOM   2560  HN  THR A 298      41.805  42.715   8.150  1.00  0.00           H  
ATOM   2561  CA  THR A 298      42.967  40.918   7.797  1.00  0.00           C  
ATOM   2562  C   THR A 298      42.758  40.443   6.369  1.00  0.00           C  
ATOM   2563  O   THR A 298      42.689  39.241   6.157  1.00  0.00           O  
ATOM   2564  CB  THR A 298      42.079  40.063   8.741  1.00  0.00           C  
ATOM   2565  OG1 THR A 298      40.697  40.167   8.338  1.00  0.00           O  
ATOM   2566  HG1 THR A 298      40.585  39.887   7.437  1.00  0.00           H  
ATOM   2567  CG2 THR A 298      42.262  40.519  10.208  1.00  0.00           C  
ATOM   2568  N   CYS A 299      42.678  41.342   5.386  1.00  0.00           N  
ATOM   2569  HN  CYS A 299      42.797  42.335   5.585  1.00  0.00           H  
ATOM   2570  CA  CYS A 299      42.416  40.883   4.008  1.00  0.00           C  
ATOM   2571  C   CYS A 299      43.425  39.801   3.508  1.00  0.00           C  
ATOM   2572  O   CYS A 299      43.026  38.833   2.820  1.00  0.00           O  
ATOM   2573  CB  CYS A 299      42.361  42.048   3.011  1.00  0.00           C  
ATOM   2574  SG  CYS A 299      43.809  43.095   3.087  1.00  0.00           S  
ATOM   2575  N   ASP A 300      44.706  39.966   3.867  1.00  0.00           N  
ATOM   2576  HN  ASP A 300      44.967  40.765   4.444  1.00  0.00           H  
ATOM   2577  CA  ASP A 300      45.759  38.993   3.432  1.00  0.00           C  
ATOM   2578  C   ASP A 300      45.353  37.554   3.772  1.00  0.00           C  
ATOM   2579  O   ASP A 300      45.445  36.676   2.920  1.00  0.00           O  
ATOM   2580  CB  ASP A 300      47.110  39.269   4.081  1.00  0.00           C  
ATOM   2581  CG  ASP A 300      47.866  40.424   3.421  1.00  0.00           C  
ATOM   2582  OD1 ASP A 300      47.476  40.908   2.341  1.00  0.00           O  
ATOM   2583  OD2 ASP A 300      48.866  40.866   4.000  1.00  0.00           O  
ATOM   2584  N   ARG A 301      44.876  37.340   5.008  1.00  0.00           N  
ATOM   2585  HN  ARG A 301      44.761  38.135   5.636  1.00  0.00           H  
ATOM   2586  CA  ARG A 301      44.513  35.998   5.488  1.00  0.00           C  
ATOM   2587  C   ARG A 301      43.295  35.423   4.788  1.00  0.00           C  
ATOM   2588  O   ARG A 301      43.168  34.190   4.632  1.00  0.00           O  
ATOM   2589  CB  ARG A 301      44.186  36.040   6.994  1.00  0.00           C  
ATOM   2590  CG  ARG A 301      45.090  36.919   7.831  1.00  0.00           C  
ATOM   2591  CD  ARG A 301      44.935  36.643   9.355  1.00  0.00           C  
ATOM   2592  NE  ARG A 301      46.174  36.968  10.053  1.00  0.00           N  
ATOM   2593  HE  ARG A 301      46.253  37.888  10.486  1.00  0.00           H  
ATOM   2594  CZ  ARG A 301      47.211  36.134  10.160  1.00  0.00           C  
ATOM   2595  NH1 ARG A 301      47.147  34.905   9.660  1.00  0.00           N  
ATOM   2596 1HH1 ARG A 301      46.304  34.599   9.174  1.00  0.00           H  
ATOM   2597 2HH1 ARG A 301      47.939  34.268   9.742  1.00  0.00           H  
ATOM   2598  NH2 ARG A 301      48.300  36.529  10.788  1.00  0.00           N  
ATOM   2599 1HH2 ARG A 301      48.349  37.473  11.172  1.00  0.00           H  
ATOM   2600 2HH2 ARG A 301      49.092  35.892  10.870  1.00  0.00           H  
ATOM   2601  N   GLN A 302      42.355  36.310   4.431  1.00  0.00           N  
ATOM   2602  HN  GLN A 302      42.485  37.297   4.652  1.00  0.00           H  
ATOM   2603  CA  GLN A 302      41.168  35.890   3.742  1.00  0.00           C  
ATOM   2604  C   GLN A 302      41.529  35.426   2.337  1.00  0.00           C  
ATOM   2605  O   GLN A 302      40.987  34.445   1.833  1.00  0.00           O  
ATOM   2606  CB  GLN A 302      40.152  37.038   3.669  1.00  0.00           C  
ATOM   2607  CG  GLN A 302      39.740  37.536   5.067  1.00  0.00           C  
ATOM   2608  CD  GLN A 302      38.767  38.703   4.984  1.00  0.00           C  
ATOM   2609  OE1 GLN A 302      37.791  38.652   4.232  1.00  0.00           O  
ATOM   2610  NE2 GLN A 302      39.037  39.738   5.745  1.00  0.00           N  
ATOM   2611 1HE2 GLN A 302      39.844  39.780   6.367  1.00  0.00           H  
ATOM   2612 2HE2 GLN A 302      38.385  40.520   5.689  1.00  0.00           H  
ATOM   2613  N   LEU A 303      42.453  36.130   1.714  1.00  0.00           N  
ATOM   2614  HN  LEU A 303      42.890  36.927   2.176  1.00  0.00           H  
ATOM   2615  CA  LEU A 303      42.846  35.760   0.358  1.00  0.00           C  
ATOM   2616  C   LEU A 303      43.659  34.467   0.387  1.00  0.00           C  
ATOM   2617  O   LEU A 303      43.508  33.623  -0.505  1.00  0.00           O  
ATOM   2618  CB  LEU A 303      43.633  36.918  -0.287  1.00  0.00           C  
ATOM   2619  CG  LEU A 303      42.744  38.140  -0.602  1.00  0.00           C  
ATOM   2620  CD1 LEU A 303      43.560  39.295  -1.123  1.00  0.00           C  
ATOM   2621  CD2 LEU A 303      41.670  37.779  -1.606  1.00  0.00           C  
ATOM   2622  N   ALA A 304      44.509  34.303   1.406  1.00  0.00           N  
ATOM   2623  HN  ALA A 304      44.601  35.040   2.106  1.00  0.00           H  
ATOM   2624  CA  ALA A 304      45.317  33.074   1.536  1.00  0.00           C  
ATOM   2625  C   ALA A 304      44.396  31.911   1.868  1.00  0.00           C  
ATOM   2626  O   ALA A 304      44.598  30.794   1.367  1.00  0.00           O  
ATOM   2627  CB  ALA A 304      46.398  33.221   2.571  1.00  0.00           C  
ATOM   2628  N   TYR A 305      43.355  32.164   2.675  1.00  0.00           N  
ATOM   2629  HN  TYR A 305      43.302  33.064   3.152  1.00  0.00           H  
ATOM   2630  CA  TYR A 305      42.289  31.177   2.889  1.00  0.00           C  
ATOM   2631  C   TYR A 305      41.683  30.689   1.558  1.00  0.00           C  
ATOM   2632  O   TYR A 305      41.582  29.461   1.300  1.00  0.00           O  
ATOM   2633  CB  TYR A 305      41.201  31.725   3.872  1.00  0.00           C  
ATOM   2634  CG  TYR A 305      39.944  30.893   3.943  1.00  0.00           C  
ATOM   2635  CD1 TYR A 305      39.844  29.807   4.815  1.00  0.00           C  
ATOM   2636  CD2 TYR A 305      38.854  31.175   3.136  1.00  0.00           C  
ATOM   2637  CE1 TYR A 305      38.701  29.027   4.860  1.00  0.00           C  
ATOM   2638  CE2 TYR A 305      37.695  30.394   3.180  1.00  0.00           C  
ATOM   2639  CZ  TYR A 305      37.617  29.342   4.029  1.00  0.00           C  
ATOM   2640  OH  TYR A 305      36.444  28.604   4.050  1.00  0.00           O  
ATOM   2641  HH  TYR A 305      36.389  27.866   4.646  1.00  0.00           H  
ATOM   2642  N   ALA A 306      41.300  31.647   0.704  1.00  0.00           N  
ATOM   2643  HN  ALA A 306      41.400  32.622   0.986  1.00  0.00           H  
ATOM   2644  CA  ALA A 306      40.748  31.356  -0.607  1.00  0.00           C  
ATOM   2645  C   ALA A 306      41.756  30.531  -1.435  1.00  0.00           C  
ATOM   2646  O   ALA A 306      41.384  29.532  -2.045  1.00  0.00           O  
ATOM   2647  CB  ALA A 306      40.435  32.672  -1.339  1.00  0.00           C  
ATOM   2648  N   ASP A 307      43.008  30.986  -1.446  1.00  0.00           N  
ATOM   2649  HN  ASP A 307      43.217  31.842  -0.932  1.00  0.00           H  
ATOM   2650  CA  ASP A 307      44.106  30.315  -2.163  1.00  0.00           C  
ATOM   2651  C   ASP A 307      44.228  28.835  -1.729  1.00  0.00           C  
ATOM   2652  O   ASP A 307      44.296  27.937  -2.570  1.00  0.00           O  
ATOM   2653  CB  ASP A 307      45.412  31.060  -1.888  1.00  0.00           C  
ATOM   2654  CG  ASP A 307      45.548  32.340  -2.682  1.00  0.00           C  
ATOM   2655  OD1 ASP A 307      44.774  32.556  -3.646  1.00  0.00           O  
ATOM   2656  OD2 ASP A 307      46.472  33.123  -2.362  1.00  0.00           O  
ATOM   2657  N   ALA A 308      44.177  28.583  -0.421  1.00  0.00           N  
ATOM   2658  HN  ALA A 308      44.086  29.363   0.230  1.00  0.00           H  
ATOM   2659  CA  ALA A 308      44.247  27.224   0.107  1.00  0.00           C  
ATOM   2660  C   ALA A 308      43.082  26.333  -0.331  1.00  0.00           C  
ATOM   2661  O   ALA A 308      43.298  25.166  -0.711  1.00  0.00           O  
ATOM   2662  CB  ALA A 308      44.375  27.252   1.596  1.00  0.00           C  
ATOM   2663  N   LEU A 309      41.849  26.869  -0.312  1.00  0.00           N  
ATOM   2664  HN  LEU A 309      41.714  27.805   0.070  1.00  0.00           H  
ATOM   2665  CA  LEU A 309      40.701  26.132  -0.830  1.00  0.00           C  
ATOM   2666  C   LEU A 309      40.911  25.772  -2.309  1.00  0.00           C  
ATOM   2667  O   LEU A 309      40.663  24.634  -2.702  1.00  0.00           O  
ATOM   2668  CB  LEU A 309      39.383  26.896  -0.681  1.00  0.00           C  
ATOM   2669  CG  LEU A 309      38.782  27.019   0.723  1.00  0.00           C  
ATOM   2670  CD1 LEU A 309      37.489  27.854   0.659  1.00  0.00           C  
ATOM   2671  CD2 LEU A 309      38.507  25.630   1.368  1.00  0.00           C  
ATOM   2672  N   ARG A 310      41.358  26.735  -3.112  1.00  0.00           N  
ATOM   2673  HN  ARG A 310      41.541  27.666  -2.738  1.00  0.00           H  
ATOM   2674  CA  ARG A 310      41.588  26.458  -4.533  1.00  0.00           C  
ATOM   2675  C   ARG A 310      42.643  25.357  -4.704  1.00  0.00           C  
ATOM   2676  O   ARG A 310      42.427  24.395  -5.453  1.00  0.00           O  
ATOM   2677  CB  ARG A 310      42.007  27.702  -5.297  1.00  0.00           C  
ATOM   2678  CG  ARG A 310      41.000  28.848  -5.295  1.00  0.00           C  
ATOM   2679  CG  ARG A 310      40.883  28.320  -6.114  1.00  0.00           C  
ATOM   2680  CD  ARG A 310      41.458  29.998  -6.217  1.00  0.00           C  
ATOM   2681  CD  ARG A 310      41.456  29.287  -7.161  1.00  0.00           C  
ATOM   2682  NE  ARG A 310      40.325  30.676  -6.849  1.00  0.00           N  
ATOM   2683  HE  ARG A 310      39.676  30.105  -7.390  1.00  0.00           H  
ATOM   2684  NE  ARG A 310      42.696  29.882  -6.674  1.00  0.00           N  
ATOM   2685  HE  ARG A 310      43.558  29.361  -6.832  1.00  0.00           H  
ATOM   2686  CZ  ARG A 310      40.079  31.982  -6.770  1.00  0.00           C  
ATOM   2687  CZ  ARG A 310      42.795  31.046  -6.042  1.00  0.00           C  
ATOM   2688  NH1 ARG A 310      40.892  32.778  -6.083  1.00  0.00           N  
ATOM   2689 1HH1 ARG A 310      40.704  33.779  -6.022  1.00  0.00           H  
ATOM   2690 2HH1 ARG A 310      41.709  32.386  -5.616  1.00  0.00           H  
ATOM   2691  NH1 ARG A 310      41.723  31.792  -5.812  1.00  0.00           N  
ATOM   2692 1HH1 ARG A 310      41.799  32.686  -5.327  1.00  0.00           H  
ATOM   2693 2HH1 ARG A 310      40.805  31.474  -6.124  1.00  0.00           H  
ATOM   2694  NH2 ARG A 310      39.012  32.494  -7.380  1.00  0.00           N  
ATOM   2695 1HH2 ARG A 310      38.824  33.495  -7.319  1.00  0.00           H  
ATOM   2696 2HH2 ARG A 310      38.388  31.883  -7.907  1.00  0.00           H  
ATOM   2697  NH2 ARG A 310      43.982  31.457  -5.639  1.00  0.00           N  
ATOM   2698 1HH2 ARG A 310      44.058  32.351  -5.154  1.00  0.00           H  
ATOM   2699 2HH2 ARG A 310      44.807  30.883  -5.816  1.00  0.00           H  
ATOM   2700  N   GLU A 311      43.753  25.512  -3.984  1.00  0.00           N  
ATOM   2701  HN  GLU A 311      43.867  26.380  -3.460  1.00  0.00           H  
ATOM   2702  CA  GLU A 311      44.811  24.519  -3.900  1.00  0.00           C  
ATOM   2703  C   GLU A 311      44.336  23.128  -3.509  1.00  0.00           C  
ATOM   2704  O   GLU A 311      44.954  22.136  -3.910  1.00  0.00           O  
ATOM   2705  CB  GLU A 311      45.900  24.984  -2.935  1.00  0.00           C  
ATOM   2706  CG  GLU A 311      46.846  26.006  -3.521  1.00  0.00           C  
ATOM   2707  CD  GLU A 311      47.763  26.609  -2.471  1.00  0.00           C  
ATOM   2708  OE1 GLU A 311      47.923  25.984  -1.389  1.00  0.00           O  
ATOM   2709  OE2 GLU A 311      48.318  27.717  -2.721  1.00  0.00           O  
ATOM   2710  N   ASP A 312      43.257  23.040  -2.731  1.00  0.00           N  
ATOM   2711  HN  ASP A 312      42.806  23.896  -2.408  1.00  0.00           H  
ATOM   2712  CA  ASP A 312      42.709  21.761  -2.333  1.00  0.00           C  
ATOM   2713  C   ASP A 312      41.697  21.214  -3.321  1.00  0.00           C  
ATOM   2714  O   ASP A 312      41.072  20.177  -3.060  1.00  0.00           O  
ATOM   2715  CB  ASP A 312      42.121  21.795  -0.905  1.00  0.00           C  
ATOM   2716  CG  ASP A 312      43.200  21.933   0.177  1.00  0.00           C  
ATOM   2717  OD1 ASP A 312      42.848  22.211   1.343  1.00  0.00           O  
ATOM   2718  OD2 ASP A 312      44.405  21.785  -0.134  1.00  0.00           O  
ATOM   2719  N   GLY A 313      41.537  21.902  -4.439  1.00  0.00           N  
ATOM   2720  HN  GLY A 313      42.041  22.782  -4.550  1.00  0.00           H  
ATOM   2721  CA  GLY A 313      40.668  21.452  -5.519  1.00  0.00           C  
ATOM   2722  C   GLY A 313      39.230  21.908  -5.440  1.00  0.00           C  
ATOM   2723  O   GLY A 313      38.352  21.366  -6.142  1.00  0.00           O  
ATOM   2724  N   HIS A 314      38.956  22.892  -4.574  1.00  0.00           N  
ATOM   2725  HN  HIS A 314      39.704  23.335  -4.041  1.00  0.00           H  
ATOM   2726  CA  HIS A 314      37.568  23.323  -4.403  1.00  0.00           C  
ATOM   2727  C   HIS A 314      37.309  24.568  -5.213  1.00  0.00           C  
ATOM   2728  O   HIS A 314      38.238  25.294  -5.555  1.00  0.00           O  
ATOM   2729  CB  HIS A 314      37.233  23.515  -2.919  1.00  0.00           C  
ATOM   2730  CG  HIS A 314      37.493  22.285  -2.108  1.00  0.00           C  
ATOM   2731  ND1 HIS A 314      36.833  21.102  -2.341  1.00  0.00           N  
ATOM   2732  HD1 HIS A 314      36.133  20.951  -3.067  1.00  0.00           H  
ATOM   2733  CD2 HIS A 314      38.340  22.052  -1.081  1.00  0.00           C  
ATOM   2734  CE1 HIS A 314      37.247  20.190  -1.477  1.00  0.00           C  
ATOM   2735  NE2 HIS A 314      38.142  20.748  -0.684  1.00  0.00           N  
ATOM   2736  HE2 HIS A 314      38.611  20.288   0.096  1.00  0.00           H  
ATOM   2737  N   HIS A 315      36.056  24.787  -5.559  1.00  0.00           N  
ATOM   2738  HN  HIS A 315      35.323  24.147  -5.253  1.00  0.00           H  
ATOM   2739  CA  HIS A 315      35.720  25.935  -6.372  1.00  0.00           C  
ATOM   2740  C   HIS A 315      35.583  27.179  -5.489  1.00  0.00           C  
ATOM   2741  O   HIS A 315      34.843  27.148  -4.514  1.00  0.00           O  
ATOM   2742  CB  HIS A 315      34.421  25.713  -7.129  1.00  0.00           C  
ATOM   2743  CG  HIS A 315      34.173  26.763  -8.165  1.00  0.00           C  
ATOM   2744  ND1 HIS A 315      33.600  27.986  -7.868  1.00  0.00           N  
ATOM   2745  HD1 HIS A 315      33.269  28.273  -6.947  1.00  0.00           H  
ATOM   2746  CD2 HIS A 315      34.473  26.802  -9.486  1.00  0.00           C  
ATOM   2747  CE1 HIS A 315      33.547  28.725  -8.960  1.00  0.00           C  
ATOM   2748  NE2 HIS A 315      34.062  28.028  -9.959  1.00  0.00           N  
ATOM   2749  HE2 HIS A 315      34.142  28.347 -10.924  1.00  0.00           H  
ATOM   2750  N   VAL A 316      36.279  28.256  -5.851  1.00  0.00           N  
ATOM   2751  HN  VAL A 316      36.870  28.210  -6.681  1.00  0.00           H  
ATOM   2752  CA  VAL A 316      36.216  29.502  -5.088  1.00  0.00           C  
ATOM   2753  C   VAL A 316      35.990  30.677  -6.039  1.00  0.00           C  
ATOM   2754  O   VAL A 316      36.638  30.759  -7.096  1.00  0.00           O  
ATOM   2755  CB  VAL A 316      37.507  29.735  -4.275  1.00  0.00           C  
ATOM   2756  CG1 VAL A 316      37.503  31.120  -3.611  1.00  0.00           C  
ATOM   2757  CG2 VAL A 316      37.634  28.682  -3.181  1.00  0.00           C  
ATOM   2758  N   LYS A 317      35.082  31.577  -5.666  1.00  0.00           N  
ATOM   2759  HN  LYS A 317      34.447  31.349  -4.901  1.00  0.00           H  
ATOM   2760  CA  LYS A 317      34.965  32.887  -6.320  1.00  0.00           C  
ATOM   2761  C   LYS A 317      35.261  33.977  -5.290  1.00  0.00           C  
ATOM   2762  O   LYS A 317      34.596  34.048  -4.248  1.00  0.00           O  
ATOM   2763  CB  LYS A 317      33.569  33.086  -6.915  1.00  0.00           C  
ATOM   2764  CG  LYS A 317      33.443  34.349  -7.779  1.00  0.00           C  
ATOM   2765  CD  LYS A 317      32.190  34.351  -8.617  1.00  0.00           C  
ATOM   2766  CE  LYS A 317      31.915  35.743  -9.202  1.00  0.00           C  
ATOM   2767  NZ  LYS A 317      33.031  36.270 -10.035  1.00  0.00           N  
ATOM   2768  HZ1 LYS A 317      32.848  37.195 -10.424  1.00  0.00           H  
ATOM   2769  HZ2 LYS A 317      33.273  35.610 -10.774  1.00  0.00           H  
ATOM   2770  HZ3 LYS A 317      33.906  36.266  -9.510  1.00  0.00           H  
ATOM   2771  N   VAL A 318      36.272  34.790  -5.566  1.00  0.00           N  
ATOM   2772  HN  VAL A 318      36.757  34.685  -6.457  1.00  0.00           H  
ATOM   2773  CA  VAL A 318      36.714  35.823  -4.647  1.00  0.00           C  
ATOM   2774  C   VAL A 318      36.220  37.167  -5.215  1.00  0.00           C  
ATOM   2775  O   VAL A 318      36.408  37.462  -6.409  1.00  0.00           O  
ATOM   2776  CB  VAL A 318      38.253  35.836  -4.456  1.00  0.00           C  
ATOM   2777  CG1 VAL A 318      38.728  37.048  -3.620  1.00  0.00           C  
ATOM   2778  CG2 VAL A 318      38.750  34.542  -3.790  1.00  0.00           C  
ATOM   2779  N   VAL A 319      35.570  37.957  -4.365  1.00  0.00           N  
ATOM   2780  HN  VAL A 319      35.330  37.609  -3.437  1.00  0.00           H  
ATOM   2781  CA  VAL A 319      35.192  39.330  -4.747  1.00  0.00           C  
ATOM   2782  C   VAL A 319      35.992  40.241  -3.857  1.00  0.00           C  
ATOM   2783  O   VAL A 319      35.755  40.319  -2.652  1.00  0.00           O  
ATOM   2784  CB  VAL A 319      33.653  39.544  -4.621  1.00  0.00           C  
ATOM   2785  CG1 VAL A 319      33.253  40.962  -4.987  1.00  0.00           C  
ATOM   2786  CG2 VAL A 319      32.913  38.551  -5.511  1.00  0.00           C  
ATOM   2787  N   GLN A 320      36.979  40.908  -4.433  1.00  0.00           N  
ATOM   2788  HN  GLN A 320      37.185  40.748  -5.419  1.00  0.00           H  
ATOM   2789  CA  GLN A 320      37.767  41.857  -3.687  1.00  0.00           C  
ATOM   2790  C   GLN A 320      37.138  43.230  -3.843  1.00  0.00           C  
ATOM   2791  O   GLN A 320      36.915  43.695  -4.967  1.00  0.00           O  
ATOM   2792  CB  GLN A 320      39.222  41.880  -4.186  1.00  0.00           C  
ATOM   2793  CG  GLN A 320      39.984  40.587  -3.916  1.00  0.00           C  
ATOM   2794  CD  GLN A 320      41.495  40.718  -4.199  1.00  0.00           C  
ATOM   2795  OE1 GLN A 320      42.039  40.016  -5.049  1.00  0.00           O  
ATOM   2796  NE2 GLN A 320      42.161  41.615  -3.474  1.00  0.00           N  
ATOM   2797 1HE2 GLN A 320      43.160  41.702  -3.661  1.00  0.00           H  
ATOM   2798 2HE2 GLN A 320      41.710  42.197  -2.769  1.00  0.00           H  
ATOM   2799  N   CYS A 321      36.832  43.857  -2.714  1.00  0.00           N  
ATOM   2800  HN  CYS A 321      37.023  43.397  -1.824  1.00  0.00           H  
ATOM   2801  CA  CYS A 321      36.229  45.189  -2.711  1.00  0.00           C  
ATOM   2802  C   CYS A 321      37.281  46.147  -2.202  1.00  0.00           C  
ATOM   2803  O   CYS A 321      37.392  46.402  -0.994  1.00  0.00           O  
ATOM   2804  CB  CYS A 321      34.965  45.196  -1.846  1.00  0.00           C  
ATOM   2805  SG  CYS A 321      33.708  44.080  -2.477  1.00  0.00           S  
ATOM   2806  N   GLU A 322      38.093  46.670  -3.125  1.00  0.00           N  
ATOM   2807  HN  GLU A 322      37.859  46.597  -4.115  1.00  0.00           H  
ATOM   2808  CA  GLU A 322      39.321  47.348  -2.706  1.00  0.00           C  
ATOM   2809  C   GLU A 322      39.123  48.603  -1.870  1.00  0.00           C  
ATOM   2810  O   GLU A 322      39.930  48.896  -0.988  1.00  0.00           O  
ATOM   2811  CB  GLU A 322      40.252  47.651  -3.905  1.00  0.00           C  
ATOM   2812  CG  GLU A 322      39.682  48.603  -4.934  1.00  0.00           C  
ATOM   2813  CD  GLU A 322      38.853  47.918  -6.049  1.00  0.00           C  
ATOM   2814  OE1 GLU A 322      38.706  48.562  -7.136  1.00  0.00           O  
ATOM   2815  OE2 GLU A 322      38.342  46.761  -5.857  1.00  0.00           O  
ATOM   2816  N   ASN A 323      38.064  49.341  -2.154  1.00  0.00           N  
ATOM   2817  HN  ASN A 323      37.446  49.054  -2.913  1.00  0.00           H  
ATOM   2818  CA  ASN A 323      37.757  50.560  -1.406  1.00  0.00           C  
ATOM   2819  C   ASN A 323      36.895  50.347  -0.176  1.00  0.00           C  
ATOM   2820  O   ASN A 323      36.467  51.320   0.452  1.00  0.00           O  
ATOM   2821  CB  ASN A 323      37.051  51.536  -2.333  1.00  0.00           C  
ATOM   2822  CG  ASN A 323      37.936  51.965  -3.464  1.00  0.00           C  
ATOM   2823  OD1 ASN A 323      39.094  52.295  -3.228  1.00  0.00           O  
ATOM   2824  ND2 ASN A 323      37.418  51.935  -4.701  1.00  0.00           N  
ATOM   2825 1HD2 ASN A 323      38.020  52.227  -5.471  1.00  0.00           H  
ATOM   2826 2HD2 ASN A 323      36.455  51.661  -4.897  1.00  0.00           H  
ATOM   2827  N   ALA A 324      36.641  49.092   0.181  1.00  0.00           N  
ATOM   2828  HN  ALA A 324      37.125  48.322  -0.281  1.00  0.00           H  
ATOM   2829  CA  ALA A 324      35.668  48.816   1.236  1.00  0.00           C  
ATOM   2830  C   ALA A 324      36.322  48.580   2.597  1.00  0.00           C  
ATOM   2831  O   ALA A 324      37.414  47.984   2.693  1.00  0.00           O  
ATOM   2832  CB  ALA A 324      34.823  47.667   0.845  1.00  0.00           C  
ATOM   2833  N   THR A 325      35.667  49.078   3.652  1.00  0.00           N  
ATOM   2834  HN  THR A 325      34.831  49.639   3.488  1.00  0.00           H  
ATOM   2835  CA  THR A 325      36.097  48.853   5.021  1.00  0.00           C  
ATOM   2836  C   THR A 325      35.217  47.699   5.541  1.00  0.00           C  
ATOM   2837  O   THR A 325      34.343  47.245   4.817  1.00  0.00           O  
ATOM   2838  CB  THR A 325      35.794  50.097   5.923  1.00  0.00           C  
ATOM   2839  OG1 THR A 325      34.381  50.325   5.946  1.00  0.00           O  
ATOM   2840  HG1 THR A 325      34.197  51.080   6.493  1.00  0.00           H  
ATOM   2841  CG2 THR A 325      36.497  51.360   5.407  1.00  0.00           C  
ATOM   2842  N   VAL A 326      35.439  47.255   6.779  1.00  0.00           N  
ATOM   2843  HN  VAL A 326      36.271  47.570   7.277  1.00  0.00           H  
ATOM   2844  CA  VAL A 326      34.533  46.340   7.434  1.00  0.00           C  
ATOM   2845  C   VAL A 326      33.126  46.961   7.419  1.00  0.00           C  
ATOM   2846  O   VAL A 326      32.982  48.196   7.302  1.00  0.00           O  
ATOM   2847  CB  VAL A 326      35.011  46.020   8.900  1.00  0.00           C  
ATOM   2848  CG1 VAL A 326      36.405  45.329   8.847  1.00  0.00           C  
ATOM   2849  CG2 VAL A 326      35.018  47.299   9.825  1.00  0.00           C  
ATOM   2850  N   GLY A 327      32.109  46.103   7.461  1.00  0.00           N  
ATOM   2851  HN  GLY A 327      32.315  45.104   7.475  1.00  0.00           H  
ATOM   2852  CA  GLY A 327      30.718  46.524   7.488  1.00  0.00           C  
ATOM   2853  C   GLY A 327      30.064  47.166   6.287  1.00  0.00           C  
ATOM   2854  O   GLY A 327      28.910  47.584   6.372  1.00  0.00           O  
ATOM   2855  N   PHE A 328      30.770  47.268   5.160  1.00  0.00           N  
ATOM   2856  HN  PHE A 328      31.698  46.849   5.102  1.00  0.00           H  
ATOM   2857  CA  PHE A 328      30.215  47.981   4.003  1.00  0.00           C  
ATOM   2858  C   PHE A 328      28.919  47.382   3.505  1.00  0.00           C  
ATOM   2859  O   PHE A 328      28.059  48.102   2.932  1.00  0.00           O  
ATOM   2860  CB  PHE A 328      31.267  48.013   2.863  1.00  0.00           C  
ATOM   2861  CG  PHE A 328      31.377  46.691   2.129  1.00  0.00           C  
ATOM   2862  CD1 PHE A 328      30.577  46.438   1.011  1.00  0.00           C  
ATOM   2863  CD2 PHE A 328      32.225  45.684   2.612  1.00  0.00           C  
ATOM   2864  CE1 PHE A 328      30.646  45.193   0.322  1.00  0.00           C  
ATOM   2865  CE2 PHE A 328      32.321  44.460   1.951  1.00  0.00           C  
ATOM   2866  CZ  PHE A 328      31.535  44.200   0.811  1.00  0.00           C  
ATOM   2867  N   TYR A 329      28.735  46.075   3.729  1.00  0.00           N  
ATOM   2868  HN  TYR A 329      29.457  45.552   4.224  1.00  0.00           H  
ATOM   2869  CA  TYR A 329      27.529  45.373   3.285  1.00  0.00           C  
ATOM   2870  C   TYR A 329      26.316  45.736   4.173  1.00  0.00           C  
ATOM   2871  O   TYR A 329      25.211  45.213   3.960  1.00  0.00           O  
ATOM   2872  CB  TYR A 329      27.768  43.824   3.231  1.00  0.00           C  
ATOM   2873  CG  TYR A 329      28.465  43.356   4.515  1.00  0.00           C  
ATOM   2874  CD1 TYR A 329      27.726  43.115   5.681  1.00  0.00           C  
ATOM   2875  CD2 TYR A 329      29.844  43.238   4.582  1.00  0.00           C  
ATOM   2876  CE1 TYR A 329      28.348  42.786   6.862  1.00  0.00           C  
ATOM   2877  CE2 TYR A 329      30.499  42.915   5.775  1.00  0.00           C  
ATOM   2878  CZ  TYR A 329      29.749  42.690   6.896  1.00  0.00           C  
ATOM   2879  OH  TYR A 329      30.401  42.447   8.057  1.00  0.00           O  
ATOM   2880  HH  TYR A 329      31.348  42.382   8.080  1.00  0.00           H  
ATOM   2881  N   LEU A 330      26.520  46.595   5.172  1.00  0.00           N  
ATOM   2882  HN  LEU A 330      27.446  47.008   5.285  1.00  0.00           H  
ATOM   2883  CA  LEU A 330      25.458  46.966   6.114  1.00  0.00           C  
ATOM   2884  C   LEU A 330      24.650  48.223   5.727  1.00  0.00           C  
ATOM   2885  O   LEU A 330      23.570  48.445   6.274  1.00  0.00           O  
ATOM   2886  CB  LEU A 330      26.065  47.166   7.521  1.00  0.00           C  
ATOM   2887  CG  LEU A 330      26.652  45.883   8.153  1.00  0.00           C  
ATOM   2888  CD1 LEU A 330      27.318  46.204   9.532  1.00  0.00           C  
ATOM   2889  CD2 LEU A 330      25.588  44.863   8.351  1.00  0.00           C  
ATOM   2890  N   LEU A 331      25.207  49.029   4.822  1.00  0.00           N  
ATOM   2891  HN  LEU A 331      26.101  48.746   4.420  1.00  0.00           H  
ATOM   2892  CA  LEU A 331      24.627  50.284   4.369  1.00  0.00           C  
ATOM   2893  C   LEU A 331      24.631  50.288   2.850  1.00  0.00           C  
ATOM   2894  O   LEU A 331      25.690  50.041   2.233  1.00  0.00           O  
ATOM   2895  CB  LEU A 331      25.474  51.470   4.857  1.00  0.00           C  
ATOM   2896  CG  LEU A 331      25.321  51.824   6.337  1.00  0.00           C  
ATOM   2897  CD1 LEU A 331      25.979  53.145   6.618  1.00  0.00           C  
ATOM   2898  CD2 LEU A 331      23.823  51.907   6.775  1.00  0.00           C  
ATOM   2899  N   PRO A 332      23.472  50.593   2.229  1.00  0.00           N  
ATOM   2900  CA  PRO A 332      23.375  50.538   0.765  1.00  0.00           C  
ATOM   2901  C   PRO A 332      23.904  51.832   0.145  1.00  0.00           C  
ATOM   2902  O   PRO A 332      23.166  52.546  -0.526  1.00  0.00           O  
ATOM   2903  CB  PRO A 332      21.867  50.423   0.526  1.00  0.00           C  
ATOM   2904  CG  PRO A 332      21.244  51.214   1.690  1.00  0.00           C  
ATOM   2905  CD  PRO A 332      22.182  50.993   2.864  1.00  0.00           C  
ATOM   2906  N   ASN A 333      25.164  52.130   0.359  1.00  0.00           N  
ATOM   2907  HN  ASN A 333      25.794  51.424   0.741  1.00  0.00           H  
ATOM   2908  CA  ASN A 333      25.666  53.453   0.056  1.00  0.00           C  
ATOM   2909  C   ASN A 333      27.017  53.433  -0.636  1.00  0.00           C  
ATOM   2910  O   ASN A 333      27.756  54.401  -0.560  1.00  0.00           O  
ATOM   2911  CB  ASN A 333      25.717  54.307   1.360  1.00  0.00           C  
ATOM   2912  CG  ASN A 333      26.824  53.850   2.336  1.00  0.00           C  
ATOM   2913  OD1 ASN A 333      27.406  52.769   2.169  1.00  0.00           O  
ATOM   2914  ND2 ASN A 333      27.127  54.683   3.342  1.00  0.00           N  
ATOM   2915 1HD2 ASN A 333      26.648  55.573   3.479  1.00  0.00           H  
ATOM   2916 2HD2 ASN A 333      27.858  54.381   3.986  1.00  0.00           H  
ATOM   2917  N   THR A 334      27.384  52.322  -1.283  1.00  0.00           N  
ATOM   2918  HN  THR A 334      26.803  51.485  -1.234  1.00  0.00           H  
ATOM   2919  CA  THR A 334      28.630  52.311  -2.066  1.00  0.00           C  
ATOM   2920  C   THR A 334      28.396  51.403  -3.249  1.00  0.00           C  
ATOM   2921  O   THR A 334      27.490  50.575  -3.235  1.00  0.00           O  
ATOM   2922  CB  THR A 334      29.888  51.730  -1.309  1.00  0.00           C  
ATOM   2923  OG1 THR A 334      29.594  50.422  -0.777  1.00  0.00           O  
ATOM   2924  HG1 THR A 334      30.351  50.072  -0.322  1.00  0.00           H  
ATOM   2925  CG2 THR A 334      30.411  52.668  -0.200  1.00  0.00           C  
ATOM   2926  N   VAL A 335      29.250  51.542  -4.265  1.00  0.00           N  
ATOM   2927  HN  VAL A 335      29.933  52.299  -4.243  1.00  0.00           H  
ATOM   2928  CA  VAL A 335      29.227  50.633  -5.407  1.00  0.00           C  
ATOM   2929  C   VAL A 335      29.473  49.206  -4.903  1.00  0.00           C  
ATOM   2930  O   VAL A 335      28.869  48.252  -5.401  1.00  0.00           O  
ATOM   2931  CB  VAL A 335      30.302  51.061  -6.471  1.00  0.00           C  
ATOM   2932  CG1 VAL A 335      30.374  50.058  -7.612  1.00  0.00           C  
ATOM   2933  CG2 VAL A 335      29.941  52.435  -7.038  1.00  0.00           C  
ATOM   2934  N   HIS A 336      30.389  49.055  -3.936  1.00  0.00           N  
ATOM   2935  HN  HIS A 336      30.835  49.880  -3.535  1.00  0.00           H  
ATOM   2936  CA  HIS A 336      30.763  47.717  -3.442  1.00  0.00           C  
ATOM   2937  C   HIS A 336      29.544  47.013  -2.851  1.00  0.00           C  
ATOM   2938  O   HIS A 336      29.321  45.840  -3.081  1.00  0.00           O  
ATOM   2939  CB  HIS A 336      31.944  47.815  -2.449  1.00  0.00           C  
ATOM   2940  CG  HIS A 336      33.282  47.991  -3.123  1.00  0.00           C  
ATOM   2941  ND1 HIS A 336      33.606  47.363  -4.307  1.00  0.00           N  
ATOM   2942  HD1 HIS A 336      32.987  46.748  -4.835  1.00  0.00           H  
ATOM   2943  CD2 HIS A 336      34.374  48.719  -2.776  1.00  0.00           C  
ATOM   2944  CE1 HIS A 336      34.845  47.681  -4.655  1.00  0.00           C  
ATOM   2945  NE2 HIS A 336      35.337  48.496  -3.738  1.00  0.00           N  
ATOM   2946  HE2 HIS A 336      36.276  48.895  -3.741  1.00  0.00           H  
ATOM   2947  N   TYR A 337      28.712  47.748  -2.129  1.00  0.00           N  
ATOM   2948  HN  TYR A 337      28.948  48.719  -1.923  1.00  0.00           H  
ATOM   2949  CA  TYR A 337      27.474  47.194  -1.629  1.00  0.00           C  
ATOM   2950  C   TYR A 337      26.591  46.571  -2.715  1.00  0.00           C  
ATOM   2951  O   TYR A 337      26.172  45.390  -2.626  1.00  0.00           O  
ATOM   2952  CB  TYR A 337      26.693  48.272  -0.863  1.00  0.00           C  
ATOM   2953  CG  TYR A 337      25.297  47.811  -0.522  1.00  0.00           C  
ATOM   2954  CD1 TYR A 337      25.021  47.253   0.726  1.00  0.00           C  
ATOM   2955  CD2 TYR A 337      24.231  47.957  -1.448  1.00  0.00           C  
ATOM   2956  CE1 TYR A 337      23.729  46.826   1.028  1.00  0.00           C  
ATOM   2957  CE2 TYR A 337      22.948  47.550  -1.144  1.00  0.00           C  
ATOM   2958  CZ  TYR A 337      22.711  46.991   0.098  1.00  0.00           C  
ATOM   2959  OH  TYR A 337      21.447  46.578   0.419  1.00  0.00           O  
ATOM   2960  HH  TYR A 337      20.751  46.691  -0.217  1.00  0.00           H  
ATOM   2961  N   HIS A 338      26.333  47.327  -3.781  1.00  0.00           N  
ATOM   2962  HN  HIS A 338      26.732  48.265  -3.819  1.00  0.00           H  
ATOM   2963  CA  HIS A 338      25.511  46.880  -4.893  1.00  0.00           C  
ATOM   2964  C   HIS A 338      26.135  45.717  -5.643  1.00  0.00           C  
ATOM   2965  O   HIS A 338      25.465  44.784  -6.039  1.00  0.00           O  
ATOM   2966  CB  HIS A 338      25.300  48.079  -5.842  1.00  0.00           C  
ATOM   2967  CG  HIS A 338      24.439  49.145  -5.230  1.00  0.00           C  
ATOM   2968  ND1 HIS A 338      23.120  48.918  -4.906  1.00  0.00           N  
ATOM   2969  HD1 HIS A 338      22.610  48.052  -5.081  1.00  0.00           H  
ATOM   2970  CD2 HIS A 338      24.729  50.402  -4.793  1.00  0.00           C  
ATOM   2971  CE1 HIS A 338      22.617  50.001  -4.331  1.00  0.00           C  
ATOM   2972  NE2 HIS A 338      23.570  50.919  -4.262  1.00  0.00           N  
ATOM   2973  HE2 HIS A 338      23.462  51.857  -3.877  1.00  0.00           H  
ATOM   2974  N   GLU A 339      27.429  45.835  -5.869  1.00  0.00           N  
ATOM   2975  HN  GLU A 339      27.906  46.684  -5.566  1.00  0.00           H  
ATOM   2976  CA  GLU A 339      28.202  44.793  -6.537  1.00  0.00           C  
ATOM   2977  C   GLU A 339      28.051  43.450  -5.807  1.00  0.00           C  
ATOM   2978  O   GLU A 339      27.837  42.391  -6.426  1.00  0.00           O  
ATOM   2979  CB  GLU A 339      29.651  45.238  -6.479  1.00  0.00           C  
ATOM   2980  CG  GLU A 339      30.645  44.157  -6.876  1.00  0.00           C  
ATOM   2981  CD  GLU A 339      32.087  44.638  -6.886  1.00  0.00           C  
ATOM   2982  OE1 GLU A 339      32.414  45.767  -6.367  1.00  0.00           O  
ATOM   2983  OE2 GLU A 339      32.899  43.849  -7.450  1.00  0.00           O  
ATOM   2984  N   VAL A 340      28.231  43.511  -4.492  1.00  0.00           N  
ATOM   2985  HN  VAL A 340      28.365  44.420  -4.049  1.00  0.00           H  
ATOM   2986  CA  VAL A 340      28.241  42.313  -3.670  1.00  0.00           C  
ATOM   2987  C   VAL A 340      26.846  41.707  -3.584  1.00  0.00           C  
ATOM   2988  O   VAL A 340      26.697  40.460  -3.649  1.00  0.00           O  
ATOM   2989  CB  VAL A 340      28.906  42.623  -2.290  1.00  0.00           C  
ATOM   2990  CG1 VAL A 340      28.560  41.560  -1.231  1.00  0.00           C  
ATOM   2991  CG2 VAL A 340      30.396  42.782  -2.456  1.00  0.00           C  
ATOM   2992  N   MET A 341      25.796  42.536  -3.462  1.00  0.00           N  
ATOM   2993  HN  MET A 341      25.931  43.544  -3.377  1.00  0.00           H  
ATOM   2994  CA  MET A 341      24.444  41.949  -3.454  1.00  0.00           C  
ATOM   2995  C   MET A 341      24.187  41.215  -4.780  1.00  0.00           C  
ATOM   2996  O   MET A 341      23.582  40.152  -4.802  1.00  0.00           O  
ATOM   2997  CB  MET A 341      23.335  43.005  -3.142  1.00  0.00           C  
ATOM   2998  CG  MET A 341      23.481  43.615  -1.747  1.00  0.00           C  
ATOM   2999  SD  MET A 341      23.450  42.405  -0.398  1.00  0.00           S  
ATOM   3000  CE  MET A 341      24.463  43.216   0.841  1.00  0.00           C  
ATOM   3001  N   GLU A 342      24.723  41.755  -5.886  1.00  0.00           N  
ATOM   3002  HN  GLU A 342      25.255  42.623  -5.824  1.00  0.00           H  
ATOM   3003  CA  GLU A 342      24.543  41.098  -7.177  1.00  0.00           C  
ATOM   3004  C   GLU A 342      25.332  39.797  -7.249  1.00  0.00           C  
ATOM   3005  O   GLU A 342      24.815  38.793  -7.745  1.00  0.00           O  
ATOM   3006  CB  GLU A 342      25.003  42.002  -8.322  1.00  0.00           C  
ATOM   3007  CG  GLU A 342      24.922  41.298  -9.691  1.00  0.00           C  
ATOM   3008  CD  GLU A 342      25.068  42.278 -10.824  1.00  0.00           C  
ATOM   3009  OE1 GLU A 342      24.003  42.666 -11.335  1.00  0.00           O  
ATOM   3010  OE2 GLU A 342      26.219  42.697 -11.150  1.00  0.00           O  
ATOM   3011  N   GLU A 343      26.580  39.825  -6.795  1.00  0.00           N  
ATOM   3012  HN  GLU A 343      26.981  40.701  -6.459  1.00  0.00           H  
ATOM   3013  CA  GLU A 343      27.391  38.583  -6.777  1.00  0.00           C  
ATOM   3014  C   GLU A 343      26.713  37.540  -5.934  1.00  0.00           C  
ATOM   3015  O   GLU A 343      26.698  36.364  -6.293  1.00  0.00           O  
ATOM   3016  CB  GLU A 343      28.812  38.861  -6.266  1.00  0.00           C  
ATOM   3017  CG  GLU A 343      29.571  39.793  -7.185  1.00  0.00           C  
ATOM   3018  CD  GLU A 343      30.262  39.072  -8.346  1.00  0.00           C  
ATOM   3019  OE1 GLU A 343      29.996  37.867  -8.569  1.00  0.00           O  
ATOM   3020  OE2 GLU A 343      31.092  39.724  -9.016  1.00  0.00           O  
ATOM   3021  N   ILE A 344      26.138  37.956  -4.807  1.00  0.00           N  
ATOM   3022  HN  ILE A 344      26.191  38.940  -4.542  1.00  0.00           H  
ATOM   3023  CA  ILE A 344      25.413  36.984  -3.927  1.00  0.00           C  
ATOM   3024  C   ILE A 344      24.255  36.362  -4.658  1.00  0.00           C  
ATOM   3025  O   ILE A 344      24.092  35.121  -4.697  1.00  0.00           O  
ATOM   3026  CB  ILE A 344      24.994  37.615  -2.541  1.00  0.00           C  
ATOM   3027  CG1 ILE A 344      26.245  37.948  -1.724  1.00  0.00           C  
ATOM   3028  CG2 ILE A 344      24.047  36.662  -1.738  1.00  0.00           C  
ATOM   3029  CD1 ILE A 344      25.944  38.733  -0.396  1.00  0.00           C  
ATOM   3030  N   SER A 345      23.447  37.201  -5.282  1.00  0.00           N  
ATOM   3031  HN  SER A 345      23.603  38.206  -5.200  1.00  0.00           H  
ATOM   3032  CA  SER A 345      22.331  36.707  -6.090  1.00  0.00           C  
ATOM   3033  C   SER A 345      22.789  35.742  -7.206  1.00  0.00           C  
ATOM   3034  O   SER A 345      22.193  34.673  -7.371  1.00  0.00           O  
ATOM   3035  CB  SER A 345      21.541  37.895  -6.660  1.00  0.00           C  
ATOM   3036  OG  SER A 345      20.443  37.425  -7.411  1.00  0.00           O  
ATOM   3037  HG  SER A 345      19.955  38.160  -7.763  1.00  0.00           H  
ATOM   3038  N   ASP A 346      23.836  36.094  -7.952  1.00  0.00           N  
ATOM   3039  HN  ASP A 346      24.316  36.972  -7.752  1.00  0.00           H  
ATOM   3040  CA  ASP A 346      24.314  35.255  -9.049  1.00  0.00           C  
ATOM   3041  C   ASP A 346      24.776  33.884  -8.506  1.00  0.00           C  
ATOM   3042  O   ASP A 346      24.491  32.820  -9.095  1.00  0.00           O  
ATOM   3043  CB  ASP A 346      25.499  35.915  -9.766  1.00  0.00           C  
ATOM   3044  CG  ASP A 346      25.088  37.074 -10.671  1.00  0.00           C  
ATOM   3045  OD1 ASP A 346      23.872  37.241 -10.911  1.00  0.00           O  
ATOM   3046  OD2 ASP A 346      25.998  37.819 -11.130  1.00  0.00           O  
ATOM   3047  N   PHE A 347      25.503  33.920  -7.392  1.00  0.00           N  
ATOM   3048  HN  PHE A 347      25.674  34.821  -6.945  1.00  0.00           H  
ATOM   3049  CA  PHE A 347      26.069  32.707  -6.782  1.00  0.00           C  
ATOM   3050  C   PHE A 347      24.963  31.776  -6.308  1.00  0.00           C  
ATOM   3051  O   PHE A 347      25.000  30.552  -6.546  1.00  0.00           O  
ATOM   3052  CB  PHE A 347      26.971  33.118  -5.618  1.00  0.00           C  
ATOM   3053  CG  PHE A 347      27.597  31.960  -4.879  1.00  0.00           C  
ATOM   3054  CD1 PHE A 347      28.691  31.300  -5.415  1.00  0.00           C  
ATOM   3055  CD2 PHE A 347      27.115  31.582  -3.624  1.00  0.00           C  
ATOM   3056  CE1 PHE A 347      29.293  30.270  -4.723  1.00  0.00           C  
ATOM   3057  CE2 PHE A 347      27.706  30.551  -2.914  1.00  0.00           C  
ATOM   3058  CZ  PHE A 347      28.811  29.891  -3.472  1.00  0.00           C  
ATOM   3059  N   LEU A 348      23.976  32.334  -5.619  1.00  0.00           N  
ATOM   3060  HN  LEU A 348      24.038  33.318  -5.359  1.00  0.00           H  
ATOM   3061  CA  LEU A 348      22.800  31.556  -5.227  1.00  0.00           C  
ATOM   3062  C   LEU A 348      22.091  30.915  -6.434  1.00  0.00           C  
ATOM   3063  O   LEU A 348      21.784  29.720  -6.422  1.00  0.00           O  
ATOM   3064  CB  LEU A 348      21.811  32.454  -4.494  1.00  0.00           C  
ATOM   3065  CG  LEU A 348      22.247  32.878  -3.095  1.00  0.00           C  
ATOM   3066  CD1 LEU A 348      21.284  33.975  -2.586  1.00  0.00           C  
ATOM   3067  CD2 LEU A 348      22.298  31.679  -2.145  1.00  0.00           C  
ATOM   3068  N   ASN A 349      21.813  31.725  -7.454  1.00  0.00           N  
ATOM   3069  HN  ASN A 349      22.075  32.709  -7.392  1.00  0.00           H  
ATOM   3070  CA  ASN A 349      21.141  31.242  -8.662  1.00  0.00           C  
ATOM   3071  C   ASN A 349      21.935  30.131  -9.326  1.00  0.00           C  
ATOM   3072  O   ASN A 349      21.375  29.111  -9.691  1.00  0.00           O  
ATOM   3073  CB  ASN A 349      20.958  32.375  -9.662  1.00  0.00           C  
ATOM   3074  CG  ASN A 349      19.782  33.238  -9.341  1.00  0.00           C  
ATOM   3075  OD1 ASN A 349      18.893  32.833  -8.596  1.00  0.00           O  
ATOM   3076  ND2 ASN A 349      19.751  34.446  -9.920  1.00  0.00           N  
ATOM   3077 1HD2 ASN A 349      20.489  34.782 -10.539  1.00  0.00           H  
ATOM   3078 2HD2 ASN A 349      18.948  35.035  -9.701  1.00  0.00           H  
ATOM   3079  N   ALA A 350      23.242  30.329  -9.437  1.00  0.00           N  
ATOM   3080  HN  ALA A 350      23.647  31.175  -9.036  1.00  0.00           H  
ATOM   3081  CA  ALA A 350      24.114  29.389 -10.106  1.00  0.00           C  
ATOM   3082  C   ALA A 350      24.214  28.039  -9.388  1.00  0.00           C  
ATOM   3083  O   ALA A 350      24.484  27.020 -10.018  1.00  0.00           O  
ATOM   3084  CB  ALA A 350      25.501  30.002 -10.270  1.00  0.00           C  
ATOM   3085  N   ASN A 351      23.981  28.037  -8.080  1.00  0.00           N  
ATOM   3086  HN  ASN A 351      23.584  28.873  -7.652  1.00  0.00           H  
ATOM   3087  CA  ASN A 351      24.273  26.878  -7.227  1.00  0.00           C  
ATOM   3088  C   ASN A 351      23.074  26.181  -6.625  1.00  0.00           C  
ATOM   3089  O   ASN A 351      23.221  25.275  -5.818  1.00  0.00           O  
ATOM   3090  CB  ASN A 351      25.267  27.283  -6.152  1.00  0.00           C  
ATOM   3091  CG  ASN A 351      26.645  27.403  -6.707  1.00  0.00           C  
ATOM   3092  OD1 ASN A 351      27.281  26.391  -7.008  1.00  0.00           O  
ATOM   3093  ND2 ASN A 351      27.104  28.627  -6.930  1.00  0.00           N  
ATOM   3094 1HD2 ASN A 351      26.578  29.464  -6.681  1.00  0.00           H  
ATOM   3095 2HD2 ASN A 351      28.047  28.709  -7.310  1.00  0.00           H  
ATOM   3096  N   LEU A 352      21.894  26.586  -7.067  1.00  0.00           N  
ATOM   3097  HN  LEU A 352      21.872  27.311  -7.785  1.00  0.00           H  
ATOM   3098  CA  LEU A 352      20.631  26.059  -6.590  1.00  0.00           C  
ATOM   3099  C   LEU A 352      20.221  24.731  -7.250  1.00  0.00           C  
ATOM   3100  O   LEU A 352      19.693  23.849  -6.580  1.00  0.00           O  
ATOM   3101  CB  LEU A 352      19.535  27.115  -6.835  1.00  0.00           C  
ATOM   3102  CG  LEU A 352      18.209  27.009  -6.077  1.00  0.00           C  
ATOM   3103  CD1 LEU A 352      18.472  26.847  -4.573  1.00  0.00           C  
ATOM   3104  CD2 LEU A 352      17.292  28.201  -6.368  1.00  0.00           C  
ATOM   3105  N   TYR A 353      20.454  24.607  -8.558  1.00  0.00           N  
ATOM   3106  HN  TYR A 353      21.024  25.313  -9.023  1.00  0.00           H  
ATOM   3107  CA  TYR A 353      19.916  23.482  -9.362  1.00  0.00           C  
ATOM   3108  C   TYR A 353      20.971  22.433  -9.681  1.00  0.00           C  
ATOM   3109  O   TYR A 353      21.638  21.913  -8.776  1.00  0.00           O  
ATOM   3110  CB  TYR A 353      19.257  23.998 -10.658  1.00  0.00           C  
ATOM   3111  C1  UNK     1      35.897  47.208  17.163  1.00  0.00           C  
ATOM   3112  C2  UNK     1      34.860  47.109  16.005  1.00  0.00           C  
ATOM   3113  C3  UNK     1      34.415  45.750  16.670  1.00  0.00           C  
ATOM   3114  C4  UNK     1      35.839  45.674  17.280  1.00  0.00           C  
ATOM   3115  C5  UNK     1      33.876  48.291  15.990  1.00  0.00           C  
ATOM   3116  C6  UNK     1      37.292  47.708  16.835  1.00  0.00           C  
ATOM   3117  C7  UNK     1      35.368  47.926  18.385  1.00  0.00           C  
ATOM   3118  C8  UNK     1      33.962  44.625  15.782  1.00  0.00           C  
ATOM   3119  C9  UNK     1      33.056  48.390  14.688  1.00  0.00           C  
ATOM   3120  C10 UNK     1      32.530  44.133  15.942  1.00  0.00           C  
ATOM   3121  C11 UNK     1      32.421  47.091  14.245  1.00  0.00           C  
ATOM   3122  C12 UNK     1      31.507  44.871  15.051  1.00  0.00           C  
ATOM   3123  C13 UNK     1      34.786  44.077  14.875  1.00  0.00           C  
ATOM   3124  C14 UNK     1      31.735  46.350  15.137  1.00  0.00           C  
ATOM   3125  C15 UNK     1      32.786  46.655  12.853  1.00  0.00           C  
CONECT    1    3    2    4    5                                       
CONECT    1                                                           
CONECT    2    1                                                      
CONECT    3    1                                                      
CONECT    4    1                                                      
CONECT    5    1    8    6                                            
CONECT    6    7    5   11                                            
CONECT    7    6                                                      
CONECT    8    9    5   10                                            
CONECT    9    8                                                      
CONECT   10    8                                                      
CONECT   11    6   13   12                                            
CONECT   12   11                                                      
CONECT   13   11   14   16                                            
CONECT   14   19   13   15                                            
CONECT   15   14                                                      
CONECT   16   13   18   17                                            
CONECT   17   16                                                      
CONECT   18   16                                                      
CONECT   19   25   20   14                                            
CONECT   20   23   19   21                                            
CONECT   21   20   26   22                                            
CONECT   22   21                                                      
CONECT   23   24   20                                                 
CONECT   24   25   23                                                 
CONECT   25   24   19                                                 
CONECT   26   27   21   28                                            
CONECT   27   26                                                      
CONECT   28   26   31   29                                            
CONECT   29   28   35   30                                            
CONECT   30   29                                                      
CONECT   31   28   32                                                 
CONECT   32   31   34   33                                            
CONECT   33   32                                                      
CONECT   34   32                                                      
CONECT   35   36   29   37                                            
CONECT   36   35                                                      
CONECT   37   35   40   38                                            
CONECT   38   48   37   39                                            
CONECT   39   38                                                      
CONECT   40   37   41                                                 
CONECT   41   40   42   44                                            
CONECT   42   43   41   45                                            
CONECT   43   42                                                      
CONECT   44   41   46                                                 
CONECT   45   42   46                                                 
CONECT   46   45   44   47                                            
CONECT   47   46                                                      
CONECT   48   49   50   38                                            
CONECT   49   48                                                      
CONECT   50   53   48   51                                            
CONECT   51   50   57   52                                            
CONECT   52   51                                                      
CONECT   53   54   56   50                                            
CONECT   54   55   53                                                 
CONECT   55   54                                                      
CONECT   56   53                                                      
CONECT   57   58   51   59                                            
CONECT   58   57                                                      
CONECT   59   57   62   60                                            
CONECT   60   59   73   61                                            
CONECT   61   60                                                      
CONECT   62   59   63                                                 
CONECT   63   62   64   65                                            
CONECT   64   63   66                                                 
CONECT   65   63   68   69                                            
CONECT   66   64   67   68                                            
CONECT   67   66                                                      
CONECT   68   66   65   70                                            
CONECT   69   65   71                                                 
CONECT   70   68   72                                                 
CONECT   71   69   72                                                 
CONECT   72   70   71                                                 
CONECT   73   74   60   75                                            
CONECT   74   73                                                      
CONECT   75   73   78   76                                            
CONECT   76   81   75   77                                            
CONECT   77   76                                                      
CONECT   78   80   75   79                                            
CONECT   79   78                                                      
CONECT   80   78                                                      
CONECT   81   82   83   76                                            
CONECT   82   81                                                      
CONECT   83   86   81   84                                            
CONECT   84   90   83   85                                            
CONECT   85   84                                                      
CONECT   86   87   83                                                 
CONECT   87   89   86   88                                            
CONECT   88   87                                                      
CONECT   89   87                                                      
CONECT   90   91   92   84                                            
CONECT   91   90                                                      
CONECT   92   95   90   93                                            
CONECT   93   92   99   94                                            
CONECT   94   93                                                      
CONECT   95   96   97   92                                            
CONECT   96   98   95                                                 
CONECT   97   95                                                      
CONECT   98   96                                                      
CONECT   99  100   93  101                                            
CONECT  100   99                                                      
CONECT  101   99  104  102                                            
CONECT  102  101  107  103                                            
CONECT  103  102                                                      
CONECT  104  105  101                                                 
CONECT  105  106  104                                                 
CONECT  106  105                                                      
CONECT  107  108  102  109                                            
CONECT  108  107                                                      
CONECT  109  107  112  110                                            
CONECT  110  118  109  111                                            
CONECT  111  110                                                      
CONECT  112  109  113                                                 
CONECT  113  112  115  114                                            
CONECT  114  113                                                      
CONECT  115  117  113  116                                            
CONECT  116  115                                                      
CONECT  117  115                                                      
CONECT  118  119  120  110                                            
CONECT  119  118                                                      
CONECT  120  123  118  121                                            
CONECT  121  130  120  122                                            
CONECT  122  121                                                      
CONECT  123  124  120                                                 
CONECT  124  126  123  125                                            
CONECT  125  124  127                                                 
CONECT  126  128  124                                                 
CONECT  127  129  125                                                 
CONECT  128  126  129                                                 
CONECT  129  128  127                                                 
CONECT  130  131  132  121                                            
CONECT  131  130                                                      
CONECT  132  135  130  133                                            
CONECT  133  132  143  134                                            
CONECT  134  133                                                      
CONECT  135  136  132                                                 
CONECT  136  137  135                                                 
CONECT  137  138  136                                                 
CONECT  138  139  137                                                 
CONECT  139  142  141  140  138                                       
CONECT  139                                                           
CONECT  140  139                                                      
CONECT  141  139                                                      
CONECT  142  139                                                      
CONECT  143  144  133  145                                            
CONECT  144  143                                                      
CONECT  145  143  148  146                                            
CONECT  146  145  152  147                                            
CONECT  147  146                                                      
CONECT  148  149  145                                                 
CONECT  149  150  151  148                                            
CONECT  150  149                                                      
CONECT  151  149                                                      
CONECT  152  153  146  154                                            
CONECT  153  152                                                      
CONECT  154  152  157  155                                            
CONECT  155  162  154  156                                            
CONECT  156  155                                                      
CONECT  157  158  154  160                                            
CONECT  158  159  157                                                 
CONECT  159  158                                                      
CONECT  160  157  161                                                 
CONECT  161  160                                                      
CONECT  162  163  164  155                                            
CONECT  163  162                                                      
CONECT  164  167  162  165                                            
CONECT  165  164  176  166                                            
CONECT  166  165                                                      
CONECT  167  168  164                                                 
CONECT  168  170  169  167                                            
CONECT  169  171  168                                                 
CONECT  170  172  168                                                 
CONECT  171  173  169                                                 
CONECT  172  173  170                                                 
CONECT  173  174  172  171                                            
CONECT  174  175  173                                                 
CONECT  175  174                                                      
CONECT  176  177  165  178                                            
CONECT  177  176                                                      
CONECT  178  176  181  179                                            
CONECT  179  178  187  180                                            
CONECT  180  179                                                      
CONECT  181  182  178                                                 
CONECT  182  183  184  181                                            
CONECT  183  182                                                      
CONECT  184  186  182  185                                            
CONECT  185  184                                                      
CONECT  186  184                                                      
CONECT  187  188  179  189                                            
CONECT  188  187                                                      
CONECT  189  187  192  190                                            
CONECT  190  196  189  191                                            
CONECT  191  190                                                      
CONECT  192  194  193  189                                            
CONECT  193  192  195                                                 
CONECT  194  192                                                      
CONECT  195  193                                                      
CONECT  196  197  198  190                                            
CONECT  197  196                                                      
CONECT  198  201  196  199                                            
CONECT  199  205  198  200                                            
CONECT  200  199                                                      
CONECT  201  202  198                                                 
CONECT  202  203  201  204                                            
CONECT  203  202                                                      
CONECT  204  202                                                      
CONECT  205  206  207  199                                            
CONECT  206  205                                                      
CONECT  207  210  205  208                                            
CONECT  208  207  209  222                                            
CONECT  209  208                                                      
CONECT  210  211  207                                                 
CONECT  211  212  210                                                 
CONECT  212  213  211                                                 
CONECT  213  215  212  214                                            
CONECT  214  213                                                      
CONECT  215  216  219  213                                            
CONECT  216  217  218  215                                            
CONECT  217  216                                                      
CONECT  218  216                                                      
CONECT  219  220  215  221                                            
CONECT  220  219                                                      
CONECT  221  219                                                      
CONECT  222  208  223  224                                            
CONECT  223  222                                                      
CONECT  224  222  225  227                                            
CONECT  225  226  224  239                                            
CONECT  226  225                                                      
CONECT  227  224  228                                                 
CONECT  228  227  229                                                 
CONECT  229  228  230                                                 
CONECT  230  229  231  232                                            
CONECT  231  230                                                      
CONECT  232  230  233  236                                            
CONECT  233  234  232  235                                            
CONECT  234  233                                                      
CONECT  235  233                                                      
CONECT  236  232  237  238                                            
CONECT  237  236                                                      
CONECT  238  236                                                      
CONECT  239  225  241  240                                            
CONECT  240  239                                                      
CONECT  241  239  242  244                                            
CONECT  242  241  243  245                                            
CONECT  243  242                                                      
CONECT  244  241                                                      
CONECT  245  242  246  247                                            
CONECT  246  245                                                      
CONECT  247  248  245  250                                            
CONECT  248  254  249  247                                            
CONECT  249  248                                                      
CONECT  250  247  251                                                 
CONECT  251  252  250  253                                            
CONECT  252  251                                                      
CONECT  253  251                                                      
CONECT  254  256  255  248                                            
CONECT  255  254                                                      
CONECT  256  257  254                                                 
CONECT  257  258  256  259                                            
CONECT  258  257                                                      
CONECT  259  257  261  260                                            
CONECT  260  259                                                      
CONECT  261  262  259  264                                            
CONECT  262  263  268  261                                            
CONECT  263  262                                                      
CONECT  264  261  267  265                                            
CONECT  265  264  266                                                 
CONECT  266  265                                                      
CONECT  267  264                                                      
CONECT  268  270  262  269                                            
CONECT  269  268                                                      
CONECT  270  273  271  268                                            
CONECT  271  270  280  272                                            
CONECT  272  271                                                      
CONECT  273  274  270                                                 
CONECT  274  275  276  273                                            
CONECT  275  277  274                                                 
CONECT  276  278  274                                                 
CONECT  277  279  275                                                 
CONECT  278  279  276                                                 
CONECT  279  277  278                                                 
CONECT  280  281  271  282                                            
CONECT  281  280                                                      
CONECT  282  283  280  285                                            
CONECT  283  284  290  282                                            
CONECT  284  283                                                      
CONECT  285  282  286                                                 
CONECT  286  285  287                                                 
CONECT  287  286  288  289                                            
CONECT  288  287                                                      
CONECT  289  287                                                      
CONECT  290  292  283  291                                            
CONECT  291  290                                                      
CONECT  292  293  295  290                                            
CONECT  293  294  292  307                                            
CONECT  294  293                                                      
CONECT  295  296  292                                                 
CONECT  296  297  295                                                 
CONECT  297  298  296                                                 
CONECT  298  300  297  299                                            
CONECT  299  298                                                      
CONECT  300  301  304  298                                            
CONECT  301  303  302  300                                            
CONECT  302  301                                                      
CONECT  303  301                                                      
CONECT  304  306  300  305                                            
CONECT  305  304                                                      
CONECT  306  304                                                      
CONECT  307  293  309  308                                            
CONECT  308  307                                                      
CONECT  309  310  307  312                                            
CONECT  310  311  316  309                                            
CONECT  311  310                                                      
CONECT  312  309  313                                                 
CONECT  313  314  312  315                                            
CONECT  314  313                                                      
CONECT  315  313                                                      
CONECT  316  318  310  317                                            
CONECT  317  316                                                      
CONECT  318  319  321  316                                            
CONECT  319  320  325  318                                            
CONECT  320  319                                                      
CONECT  321  318  322                                                 
CONECT  322  321  323  324                                            
CONECT  323  322                                                      
CONECT  324  322                                                      
CONECT  325  327  319  326                                            
CONECT  326  325                                                      
CONECT  327  328  325                                                 
CONECT  328  329  327  330                                            
CONECT  329  328                                                      
CONECT  330  328  332  331                                            
CONECT  331  330                                                      
CONECT  332  333  330  335                                            
CONECT  333  334  332  340                                            
CONECT  334  333                                                      
CONECT  335  332  336                                                 
CONECT  336  337  335                                                 
CONECT  337  339  338  336                                            
CONECT  338  337                                                      
CONECT  339  337                                                      
CONECT  340  333  342  341                                            
CONECT  341  340                                                      
CONECT  342  343  340  345                                            
CONECT  343  354  344  342                                            
CONECT  344  343                                                      
CONECT  345  342  346                                                 
CONECT  346  345  348  347                                            
CONECT  347  346  349                                                 
CONECT  348  350  346                                                 
CONECT  349  351  347                                                 
CONECT  350  348  351                                                 
CONECT  351  350  352  349                                            
CONECT  352  351  353                                                 
CONECT  353  352                                                      
CONECT  354  356  355  343                                            
CONECT  355  354                                                      
CONECT  356  357  359  354                                            
CONECT  357  358  363  356                                            
CONECT  358  357                                                      
CONECT  359  356  360                                                 
CONECT  360  359  361  362                                            
CONECT  361  360                                                      
CONECT  362  360                                                      
CONECT  363  365  357  364                                            
CONECT  364  363                                                      
CONECT  365  366  368  363                                            
CONECT  366  372  365  367                                            
CONECT  367  366                                                      
CONECT  368  369  365                                                 
CONECT  369  370  371  368                                            
CONECT  370  369                                                      
CONECT  371  369                                                      
CONECT  372  374  373  366                                            
CONECT  373  372                                                      
CONECT  374  377  375  372                                            
CONECT  375  376  389  374                                            
CONECT  376  375                                                      
CONECT  377  378  374                                                 
CONECT  378  379  377                                                 
CONECT  379  380  378                                                 
CONECT  380  382  381  379                                            
CONECT  381  380                                                      
CONECT  382  386  383  380                                            
CONECT  383  384  382  385                                            
CONECT  384  383                                                      
CONECT  385  383                                                      
CONECT  386  387  388  382                                            
CONECT  387  386                                                      
CONECT  388  386                                                      
CONECT  389  375  391  390                                            
CONECT  390  389                                                      
CONECT  391  392  389  394                                            
CONECT  392  406  391  393                                            
CONECT  393  392                                                      
CONECT  394  391  395                                                 
CONECT  395  394  396                                                 
CONECT  396  395  397                                                 
CONECT  397  398  396  399                                            
CONECT  398  397                                                      
CONECT  399  397  403  400                                            
CONECT  400  399  402  401                                            
CONECT  401  400                                                      
CONECT  402  400                                                      
CONECT  403  405  399  404                                            
CONECT  404  403                                                      
CONECT  405  403                                                      
CONECT  406  407  408  392                                            
CONECT  407  406                                                      
CONECT  408  411  409  406                                            
CONECT  409  408  410  414                                            
CONECT  410  409                                                      
CONECT  411  413  412  408                                            
CONECT  412  411                                                      
CONECT  413  411                                                      
CONECT  414  409  420  415                                            
CONECT  415  416  414  418                                            
CONECT  416  417  421  415                                            
CONECT  417  416                                                      
CONECT  418  415  419                                                 
CONECT  419  420  418                                                 
CONECT  420  414  419                                                 
CONECT  421  423  416  422                                            
CONECT  422  421                                                      
CONECT  423  424  426  421                                            
CONECT  424  427  423  425                                            
CONECT  425  424                                                      
CONECT  426  423                                                      
CONECT  427  428  429  424                                            
CONECT  428  427                                                      
CONECT  429  430  432  427                                            
CONECT  430  431  438  429                                            
CONECT  431  430                                                      
CONECT  432  433  429                                                 
CONECT  433  432  434  435                                            
CONECT  434  433                                                      
CONECT  435  433  437  436                                            
CONECT  436  435                                                      
CONECT  437  435                                                      
CONECT  438  440  430  439                                            
CONECT  439  438                                                      
CONECT  440  441  443  438                                            
CONECT  441  442  444  440                                            
CONECT  442  441                                                      
CONECT  443  440                                                      
CONECT  444  446  441  445                                            
CONECT  445  444                                                      
CONECT  446  447  449  444                                            
CONECT  447  451  448  446                                            
CONECT  448  447                                                      
CONECT  449  450  446                                                 
CONECT  450  449                                                      
CONECT  451  452  457  447                                            
CONECT  452  455  453  451                                            
CONECT  453  452  454  458                                            
CONECT  454  453                                                      
CONECT  455  456  452                                                 
CONECT  456  455  457                                                 
CONECT  457  456  451                                                 
CONECT  458  460  453  459                                            
CONECT  459  458                                                      
CONECT  460  461  458  463                                            
CONECT  461  467  462  460                                            
CONECT  462  461                                                      
CONECT  463  460  464                                                 
CONECT  464  465  463  466                                            
CONECT  465  464                                                      
CONECT  466  464                                                      
CONECT  467  469  468  461                                            
CONECT  468  467                                                      
CONECT  469  470  472  467                                            
CONECT  470  471  477  469                                            
CONECT  471  470                                                      
CONECT  472  469  473                                                 
CONECT  473  474  472                                                 
CONECT  474  475  476  473                                            
CONECT  475  474                                                      
CONECT  476  474                                                      
CONECT  477  479  470  478                                            
CONECT  478  477                                                      
CONECT  479  477  480                                                 
CONECT  480  479  481  482                                            
CONECT  481  480                                                      
CONECT  482  480  483  484                                            
CONECT  483  482                                                      
CONECT  484  482  487  485                                            
CONECT  485  484  490  486                                            
CONECT  486  485                                                      
CONECT  487  489  484  488                                            
CONECT  488  487                                                      
CONECT  489  487                                                      
CONECT  490  491  485  492                                            
CONECT  491  490                                                      
CONECT  492  490  495  493                                            
CONECT  493  492  494  498                                            
CONECT  494  493                                                      
CONECT  495  496  492                                                 
CONECT  496  497  495                                                 
CONECT  497  496                                                      
CONECT  498  493  499  500                                            
CONECT  499  498                                                      
CONECT  500  498  503  501                                            
CONECT  501  500  506  502                                            
CONECT  502  501                                                      
CONECT  503  500  504                                                 
CONECT  504  503  505                                                 
CONECT  505  504                                                      
CONECT  506  507  501  508                                            
CONECT  507  506                                                      
CONECT  508  506  511  509                                            
CONECT  509  508  510  518                                            
CONECT  510  509                                                      
CONECT  511  512  508                                                 
CONECT  512  513  514  511                                            
CONECT  513  515  512                                                 
CONECT  514  516  512                                                 
CONECT  515  517  513                                                 
CONECT  516  517  514                                                 
CONECT  517  515  516                                                 
CONECT  518  509  519  520                                            
CONECT  519  518                                                      
CONECT  520  518  521  523                                            
CONECT  521  520  527  522                                            
CONECT  522  521                                                      
CONECT  523  520  524                                                 
CONECT  524  525  523  526                                            
CONECT  525  524                                                      
CONECT  526  524                                                      
CONECT  527  528  521  529                                            
CONECT  528  527                                                      
CONECT  529  532  527  530                                            
CONECT  530  529  531  540                                            
CONECT  531  530                                                      
CONECT  532  533  529                                                 
CONECT  533  536  532  534                                            
CONECT  534  533  537  535                                            
CONECT  535  534                                                      
CONECT  536  538  533                                                 
CONECT  537  538  534                                                 
CONECT  538  536  539  537                                            
CONECT  539  538                                                      
CONECT  540  530  541  542                                            
CONECT  541  540                                                      
CONECT  542  540  543  545                                            
CONECT  543  549  544  542                                            
CONECT  544  543                                                      
CONECT  545  542  546  547                                            
CONECT  546  545  548                                                 
CONECT  547  545                                                      
CONECT  548  546                                                      
CONECT  549  551  550  543                                            
CONECT  550  549                                                      
CONECT  551  554  549  552                                            
CONECT  552  551  553  558                                            
CONECT  553  552                                                      
CONECT  554  556  555  551                                            
CONECT  555  557  554                                                 
CONECT  556  554                                                      
CONECT  557  555                                                      
CONECT  558  552  559  560                                            
CONECT  559  558                                                      
CONECT  560  558  563  561                                            
CONECT  561  560  562  567                                            
CONECT  562  561                                                      
CONECT  563  560  564                                                 
CONECT  564  563  566  565                                            
CONECT  565  564                                                      
CONECT  566  564                                                      
CONECT  567  561  568  569                                            
CONECT  568  567                                                      
CONECT  569  567  572  570                                            
CONECT  570  569  579  571                                            
CONECT  571  570                                                      
CONECT  572  569  573                                                 
CONECT  573  572  574                                                 
CONECT  574  576  575  573                                            
CONECT  575  574                                                      
CONECT  576  577  578  574                                            
CONECT  577  576                                                      
CONECT  578  576                                                      
CONECT  579  580  570  581                                            
CONECT  580  579                                                      
CONECT  581  579  584  582                                            
CONECT  582  587  581  583                                            
CONECT  583  582                                                      
CONECT  584  585  581                                                 
CONECT  585  586  584                                                 
CONECT  586  585                                                      
CONECT  587  588  589  582                                            
CONECT  588  587                                                      
CONECT  589  592  590  587                                            
CONECT  590  591  595  589                                            
CONECT  591  590                                                      
CONECT  592  594  593  589                                            
CONECT  593  592                                                      
CONECT  594  592                                                      
CONECT  595  597  590  596                                            
CONECT  596  595                                                      
CONECT  597  598  595                                                 
CONECT  598  600  599  597                                            
CONECT  599  598                                                      
CONECT  600  602  601  598                                            
CONECT  601  600                                                      
CONECT  602  603  605  600                                            
CONECT  603  604  609  602                                            
CONECT  604  603                                                      
CONECT  605  606  602                                                 
CONECT  606  608  607  605                                            
CONECT  607  606                                                      
CONECT  608  606                                                      
CONECT  609  611  610  603                                            
CONECT  610  609                                                      
CONECT  611  612  609  614                                            
CONECT  612  619  613  611                                            
CONECT  613  612                                                      
CONECT  614  611  615                                                 
CONECT  615  614  616                                                 
CONECT  616  615  617  618                                            
CONECT  617  616                                                      
CONECT  618  616                                                      
CONECT  619  621  620  612                                            
CONECT  620  619                                                      
CONECT  621  624  622  619                                            
CONECT  622  627  621  623                                            
CONECT  623  622                                                      
CONECT  624  626  625  621                                            
CONECT  625  624                                                      
CONECT  626  624                                                      
CONECT  627  629  628  622                                            
CONECT  628  627                                                      
CONECT  629  630  632  627                                            
CONECT  630  631  644  629                                            
CONECT  631  630                                                      
CONECT  632  633  629                                                 
CONECT  633  634  632                                                 
CONECT  634  633  635                                                 
CONECT  635  634  636  637                                            
CONECT  636  635                                                      
CONECT  637  635  641  638                                            
CONECT  638  637  640  639                                            
CONECT  639  638                                                      
CONECT  640  638                                                      
CONECT  641  643  642  637                                            
CONECT  642  641                                                      
CONECT  643  641                                                      
CONECT  644  646  630  645                                            
CONECT  645  644                                                      
CONECT  646  647  649  644                                            
CONECT  647  653  648  646                                            
CONECT  648  647                                                      
CONECT  649  651  646  650                                            
CONECT  650  649  652                                                 
CONECT  651  649                                                      
CONECT  652  650                                                      
CONECT  653  655  654  647                                            
CONECT  654  653                                                      
CONECT  655  656  658  653                                            
CONECT  656  657  667  655                                            
CONECT  657  656                                                      
CONECT  658  655  659                                                 
CONECT  659  658  661  660                                            
CONECT  660  659  662                                                 
CONECT  661  659  663                                                 
CONECT  662  660  664                                                 
CONECT  663  661  664                                                 
CONECT  664  663  662  665                                            
CONECT  665  664  666                                                 
CONECT  666  665                                                      
CONECT  667  669  656  668                                            
CONECT  668  667                                                      
CONECT  669  670  672  667                                            
CONECT  670  684  669  671                                            
CONECT  671  670                                                      
CONECT  672  669  673                                                 
CONECT  673  672  674                                                 
CONECT  674  675  673                                                 
CONECT  675  676  677  674                                            
CONECT  676  675                                                      
CONECT  677  681  675  678                                            
CONECT  678  677  680  679                                            
CONECT  679  678                                                      
CONECT  680  678                                                      
CONECT  681  682  683  677                                            
CONECT  682  681                                                      
CONECT  683  681                                                      
CONECT  684  686  685  670                                            
CONECT  685  684                                                      
CONECT  686  689  687  684                                            
CONECT  687  686  690  688                                            
CONECT  688  687                                                      
CONECT  689  686                                                      
CONECT  690  691  687  692                                            
CONECT  691  690                                                      
CONECT  692  693  690  695                                            
CONECT  693  694  692                                                 
CONECT  694  693                                                      
CONECT  695  692                                                      
CONECT  696  699  698  697  700                                       
CONECT  696                                                           
CONECT  697  696                                                      
CONECT  698  696                                                      
CONECT  699  696                                                      
CONECT  700  701  696  703                                            
CONECT  701  702  704  700                                            
CONECT  702  701                                                      
CONECT  703  700                                                      
CONECT  704  706  705  701                                            
CONECT  705  704                                                      
CONECT  706  707  709  704                                            
CONECT  707  710  708  706                                            
CONECT  708  707                                                      
CONECT  709  706                                                      
CONECT  710  712  711  707                                            
CONECT  711  710                                                      
CONECT  712  715  713  710                                            
CONECT  713  714  712  722                                            
CONECT  714  713                                                      
CONECT  715  716  712                                                 
CONECT  716  715  717  718                                            
CONECT  717  716  719                                                 
CONECT  718  716  720                                                 
CONECT  719  717  721                                                 
CONECT  720  718  721                                                 
CONECT  721  719  720                                                 
CONECT  722  713  724  723                                            
CONECT  723  722                                                      
CONECT  724  725  722  727                                            
CONECT  725  726  728  724                                            
CONECT  726  725                                                      
CONECT  727  724                                                      
CONECT  728  730  725  729                                            
CONECT  729  728                                                      
CONECT  730  731  728  733                                            
CONECT  731  737  732  730                                            
CONECT  732  731                                                      
CONECT  733  730  734  736                                            
CONECT  734  735  733                                                 
CONECT  735  734                                                      
CONECT  736  733                                                      
CONECT  737  739  738  731                                            
CONECT  738  737                                                      
CONECT  739  740  742  737                                            
CONECT  740  746  741  739                                            
CONECT  741  740                                                      
CONECT  742  739  743                                                 
CONECT  743  742  745  744                                            
CONECT  744  743                                                      
CONECT  745  743                                                      
CONECT  746  748  747  740                                            
CONECT  747  746                                                      
CONECT  748  751  749  746                                            
CONECT  749  752  750  748                                            
CONECT  750  749                                                      
CONECT  751  748                                                      
CONECT  752  753  749  758                                            
CONECT  753  754  756  752                                            
CONECT  754  755  759  753                                            
CONECT  755  754                                                      
CONECT  756  753  757                                                 
CONECT  757  756  758                                                 
CONECT  758  752  757                                                 
CONECT  759  761  754  760                                            
CONECT  760  759                                                      
CONECT  761  762  764  759                                            
CONECT  762  765  763  761                                            
CONECT  763  762                                                      
CONECT  764  761                                                      
CONECT  765  767  766  762                                            
CONECT  766  765                                                      
CONECT  767  770  768  765                                            
CONECT  768  769  771  767                                            
CONECT  769  768                                                      
CONECT  770  767                                                      
CONECT  771  773  768  772                                            
CONECT  772  771                                                      
CONECT  773  776  771  774                                            
CONECT  774  773  777  775                                            
CONECT  775  774                                                      
CONECT  776  773                                                      
CONECT  777  783  774  778                                            
CONECT  778  777  781  779                                            
CONECT  779  780  778  784                                            
CONECT  780  779                                                      
CONECT  781  782  778                                                 
CONECT  782  783  781                                                 
CONECT  783  782  777                                                 
CONECT  784  779  786  785                                            
CONECT  785  784                                                      
CONECT  786  784  789  787                                            
CONECT  787  786  796  788                                            
CONECT  788  787                                                      
CONECT  789  786  790                                                 
CONECT  790  789  792  791                                            
CONECT  791  790  793                                                 
CONECT  792  790  794                                                 
CONECT  793  791  795                                                 
CONECT  794  792  795                                                 
CONECT  795  794  793                                                 
CONECT  796  802  787  797                                            
CONECT  797  796  800  798                                            
CONECT  798  797  799  803                                            
CONECT  799  798                                                      
CONECT  800  801  797                                                 
CONECT  801  802  800                                                 
CONECT  802  801  796                                                 
CONECT  803  798  804  805                                            
CONECT  804  803                                                      
CONECT  805  803  806  808                                            
CONECT  806  805  807  811                                            
CONECT  807  806                                                      
CONECT  808  805  810  809                                            
CONECT  809  808                                                      
CONECT  810  808                                                      
CONECT  811  806  812  813                                            
CONECT  812  811                                                      
CONECT  813  816  811  814                                            
CONECT  814  813  820  815                                            
CONECT  815  814                                                      
CONECT  816  817  813  818                                            
CONECT  817  819  816                                                 
CONECT  818  816                                                      
CONECT  819  817                                                      
CONECT  820  821  814  822                                            
CONECT  821  820                                                      
CONECT  822  820  823  825                                            
CONECT  823  824  822  829                                            
CONECT  824  823                                                      
CONECT  825  822  826  827                                            
CONECT  826  825  828                                                 
CONECT  827  825                                                      
CONECT  828  826                                                      
CONECT  829  823  831  830                                            
CONECT  830  829                                                      
CONECT  831  834  829  832                                            
CONECT  832  831  841  833                                            
CONECT  833  832                                                      
CONECT  834  835  831                                                 
CONECT  835  836  834  837                                            
CONECT  836  838  835                                                 
CONECT  837  835  839                                                 
CONECT  838  836  840                                                 
CONECT  839  840  837                                                 
CONECT  840  838  839                                                 
CONECT  841  842  832  843                                            
CONECT  842  841                                                      
CONECT  843  841  844  846                                            
CONECT  844  845  843  853                                            
CONECT  845  844                                                      
CONECT  846  847  843                                                 
CONECT  847  849  846  848                                            
CONECT  848  847  850                                                 
CONECT  849  851  847                                                 
CONECT  850  852  848                                                 
CONECT  851  849  852                                                 
CONECT  852  851  850                                                 
CONECT  853  844  855  854                                            
CONECT  854  853                                                      
CONECT  855  853  856  858                                            
CONECT  856  855  866  857                                            
CONECT  857  856                                                      
CONECT  858  855  859                                                 
CONECT  859  858  862  860                                            
CONECT  860  859  861  863                                            
CONECT  861  860                                                      
CONECT  862  859  864                                                 
CONECT  863  860  864                                                 
CONECT  864  862  863  865                                            
CONECT  865  864                                                      
CONECT  866  867  856  868                                            
CONECT  867  866                                                      
CONECT  868  866  869                                                 
CONECT  869  868  871  870                                            
CONECT  870  869                                                      
CONECT  871  872  869  873                                            
CONECT  872  871                                                      
CONECT  873  871  874                                                 
CONECT  874  876  873  875                                            
CONECT  875  874                                                      
CONECT  876  877  878  874                                            
CONECT  877  876                                                      
CONECT  878  876  881  879                                            
CONECT  879  878  884  880                                            
CONECT  880  879                                                      
CONECT  881  882  878                                                 
CONECT  882  883  881                                                 
CONECT  883  882                                                      
CONECT  884  885  879  886                                            
CONECT  885  884                                                      
CONECT  886  884  889  887                                            
CONECT  887  886  896  888                                            
CONECT  888  887                                                      
CONECT  889  890  886                                                 
CONECT  890  892  891  889                                            
CONECT  891  893  890                                                 
CONECT  892  894  890                                                 
CONECT  893  895  891                                                 
CONECT  894  895  892                                                 
CONECT  895  894  893                                                 
CONECT  896  897  887  898                                            
CONECT  897  896                                                      
CONECT  898  896  899  901                                            
CONECT  899  904  898  900                                            
CONECT  900  899                                                      
CONECT  901  898  903  902                                            
CONECT  902  901                                                      
CONECT  903  901                                                      
CONECT  904  905  906  899                                            
CONECT  905  904                                                      
CONECT  906  907  909  904                                            
CONECT  907  908  917  906                                            
CONECT  908  907                                                      
CONECT  909  906  910                                                 
CONECT  910  909  913  911                                            
CONECT  911  910  912  914                                            
CONECT  912  911                                                      
CONECT  913  910  915                                                 
CONECT  914  915  911                                                 
CONECT  915  913  916  914                                            
CONECT  916  915                                                      
CONECT  917  919  907  918                                            
CONECT  918  917                                                      
CONECT  919  922  920  917                                            
CONECT  920  925  919  921                                            
CONECT  921  920                                                      
CONECT  922  923  919                                                 
CONECT  923  924  922                                                 
CONECT  924  923                                                      
CONECT  925  926  927  920                                            
CONECT  926  925                                                      
CONECT  927  928  925  930                                            
CONECT  928  929  933  927                                            
CONECT  929  928                                                      
CONECT  930  927  931                                                 
CONECT  931  930  932                                                 
CONECT  932  931                                                      
CONECT  933  935  928  934                                            
CONECT  934  933                                                      
CONECT  935  938  936  933                                            
CONECT  936  937  935  939                                            
CONECT  937  936                                                      
CONECT  938  935                                                      
CONECT  939  936  941  940                                            
CONECT  940  939                                                      
CONECT  941  942  939  944                                            
CONECT  942  947  943  941                                            
CONECT  943  942                                                      
CONECT  944  941  945                                                 
CONECT  945  944  946                                                 
CONECT  946  945                                                      
CONECT  947  949  948  942                                            
CONECT  948  947                                                      
CONECT  949  950  952  947                                            
CONECT  950  951  955  949                                            
CONECT  951  950                                                      
CONECT  952  949  953                                                 
CONECT  953  952  954                                                 
CONECT  954  953                                                      
CONECT  955  957  950  956                                            
CONECT  956  955                                                      
CONECT  957  958  960  955                                            
CONECT  958  959  964  957                                            
CONECT  959  958                                                      
CONECT  960  963  957  961                                            
CONECT  961  960  962                                                 
CONECT  962  961                                                      
CONECT  963  960                                                      
CONECT  964  966  958  965                                            
CONECT  965  964                                                      
CONECT  966  967  969  964                                            
CONECT  967  968  966  973                                            
CONECT  968  967                                                      
CONECT  969  966  971  970                                            
CONECT  970  969  972                                                 
CONECT  971  969                                                      
CONECT  972  970                                                      
CONECT  973  967  975  974                                            
CONECT  974  973                                                      
CONECT  975  976  973  978                                            
CONECT  976  977  975  987                                            
CONECT  977  976                                                      
CONECT  978  975  979                                                 
CONECT  979  980  978  981                                            
CONECT  980  982  979                                                 
CONECT  981  979  983                                                 
CONECT  982  980  984                                                 
CONECT  983  984  981                                                 
CONECT  984  982  985  983                                            
CONECT  985  984  986                                                 
CONECT  986  985                                                      
CONECT  987  976  989  988                                            
CONECT  988  987                                                      
CONECT  989  990  987  992                                            
CONECT  990  991  996  989                                            
CONECT  991  990                                                      
CONECT  992  989  993                                                 
CONECT  993  995  992  994                                            
CONECT  994  993                                                      
CONECT  995  993                                                      
CONECT  996  998  990  997                                            
CONECT  997  996                                                      
CONECT  998  999 1001  996                                            
CONECT  999 1000 1004  998                                            
CONECT 1000  999                                                      
CONECT 1001 1002  998                                                 
CONECT 1002 1003 1001                                                 
CONECT 1003 1002                                                      
CONECT 1004 1006  999 1005                                            
CONECT 1005 1004                                                      
CONECT 1006 1007 1009 1004                                            
CONECT 1007 1008 1006 1013                                            
CONECT 1008 1007                                                      
CONECT 1009 1010 1006                                                 
CONECT 1010 1011 1012 1009                                            
CONECT 1011 1010                                                      
CONECT 1012 1010                                                      
CONECT 1013 1007 1015 1014                                            
CONECT 1014 1013                                                      
CONECT 1015 1016 1013 1018                                            
CONECT 1016 1017 1020 1015                                            
CONECT 1017 1016                                                      
CONECT 1018 1015 1019                                                 
CONECT 1019 1018                                                      
CONECT 1020 1022 1016 1021                                            
CONECT 1021 1020                                                      
CONECT 1022 1023 1025 1020                                            
CONECT 1023 1024 1037 1022                                            
CONECT 1024 1023                                                      
CONECT 1025 1022 1026                                                 
CONECT 1026 1025 1027                                                 
CONECT 1027 1026 1028                                                 
CONECT 1028 1027 1030 1029                                            
CONECT 1029 1028                                                      
CONECT 1030 1031 1028 1034                                            
CONECT 1031 1032 1033 1030                                            
CONECT 1032 1031                                                      
CONECT 1033 1031                                                      
CONECT 1034 1030 1036 1035                                            
CONECT 1035 1034                                                      
CONECT 1036 1034                                                      
CONECT 1037 1039 1023 1038                                            
CONECT 1038 1037                                                      
CONECT 1039 1040 1042 1037                                            
CONECT 1040 1041 1039 1060                                            
CONECT 1041 1040                                                      
CONECT 1042 1043 1039 1044                                            
CONECT 1043 1045 1042                                                 
CONECT 1044 1042 1046                                                 
CONECT 1045 1047 1043                                                 
CONECT 1046 1044 1049                                                 
CONECT 1047 1053 1048 1045                                            
CONECT 1048 1047                                                      
CONECT 1049 1046 1050 1052 1051                                       
CONECT 1049                                                           
CONECT 1050 1049                                                      
CONECT 1051 1049                                                      
CONECT 1052 1049                                                      
CONECT 1053 1057 1054 1047                                            
CONECT 1054 1056 1053 1055                                            
CONECT 1055 1054                                                      
CONECT 1056 1054                                                      
CONECT 1057 1059 1058 1053                                            
CONECT 1058 1057                                                      
CONECT 1059 1057                                                      
CONECT 1060 1040 1062 1061                                            
CONECT 1061 1060                                                      
CONECT 1062 1063 1060 1065                                            
CONECT 1063 1064 1062 1072                                            
CONECT 1064 1063                                                      
CONECT 1065 1062 1066                                                 
CONECT 1066 1067 1065 1068                                            
CONECT 1067 1069 1066                                                 
CONECT 1068 1066 1070                                                 
CONECT 1069 1067 1071                                                 
CONECT 1070 1071 1068                                                 
CONECT 1071 1069 1070                                                 
CONECT 1072 1063 1074 1073                                            
CONECT 1073 1072                                                      
CONECT 1074 1075 1072 1077                                            
CONECT 1075 1076 1080 1074                                            
CONECT 1076 1075                                                      
CONECT 1077 1074 1078 1079                                            
CONECT 1078 1077                                                      
CONECT 1079 1077                                                      
CONECT 1080 1082 1075 1081                                            
CONECT 1081 1080                                                      
CONECT 1082 1083 1085 1080                                            
CONECT 1083 1084 1093 1082                                            
CONECT 1084 1083                                                      
CONECT 1085 1082 1086                                                 
CONECT 1086 1085 1087                                                 
CONECT 1087 1086 1088                                                 
CONECT 1088 1087 1089                                                 
CONECT 1089 1091 1092 1088 1090                                       
CONECT 1089                                                           
CONECT 1090 1089                                                      
CONECT 1091 1089                                                      
CONECT 1092 1089                                                      
CONECT 1093 1095 1083 1094                                            
CONECT 1094 1093                                                      
CONECT 1095 1096 1098 1093                                            
CONECT 1096 1097 1095 1102                                            
CONECT 1097 1096                                                      
CONECT 1098 1099 1095                                                 
CONECT 1099 1100 1098 1101                                            
CONECT 1100 1099                                                      
CONECT 1101 1099                                                      
CONECT 1102 1096 1104 1103                                            
CONECT 1103 1102                                                      
CONECT 1104 1105 1102 1107                                            
CONECT 1105 1106 1110 1104                                            
CONECT 1106 1105                                                      
CONECT 1107 1104 1108                                                 
CONECT 1108 1107 1109                                                 
CONECT 1109 1108                                                      
CONECT 1110 1105 1112 1111                                            
CONECT 1111 1110                                                      
CONECT 1112 1115 1110 1113                                            
CONECT 1113 1112 1114 1117                                            
CONECT 1114 1113                                                      
CONECT 1115 1116 1112                                                 
CONECT 1116 1115                                                      
CONECT 1117 1113 1118 1119                                            
CONECT 1118 1117                                                      
CONECT 1119 1117 1120                                                 
CONECT 1120 1119 1121 1122                                            
CONECT 1121 1120                                                      
CONECT 1122 1120 1123 1124                                            
CONECT 1123 1122                                                      
CONECT 1124 1122 1127 1125                                            
CONECT 1125 1124 1126 1130                                            
CONECT 1126 1125                                                      
CONECT 1127 1129 1124 1128                                            
CONECT 1128 1127                                                      
CONECT 1129 1127                                                      
CONECT 1130 1125 1131 1132                                            
CONECT 1131 1130                                                      
CONECT 1132 1130 1135 1133                                            
CONECT 1133 1132 1138 1134                                            
CONECT 1134 1133                                                      
CONECT 1135 1137 1132 1136                                            
CONECT 1136 1135                                                      
CONECT 1137 1135                                                      
CONECT 1138 1139 1133 1140                                            
CONECT 1139 1138                                                      
CONECT 1140 1138 1143 1141                                            
CONECT 1141 1140 1142 1146                                            
CONECT 1142 1141                                                      
CONECT 1143 1145 1140 1144                                            
CONECT 1144 1143                                                      
CONECT 1145 1143                                                      
CONECT 1146 1141 1147 1148                                            
CONECT 1147 1146                                                      
CONECT 1148 1146 1151 1149                                            
CONECT 1149 1148 1154 1150                                            
CONECT 1150 1149                                                      
CONECT 1151 1148 1152                                                 
CONECT 1152 1151 1153                                                 
CONECT 1153 1152                                                      
CONECT 1154 1155 1149 1156                                            
CONECT 1155 1154                                                      
CONECT 1156 1154 1159 1157                                            
CONECT 1157 1156 1158 1162                                            
CONECT 1158 1157                                                      
CONECT 1159 1161 1156 1160                                            
CONECT 1160 1159                                                      
CONECT 1161 1159                                                      
CONECT 1162 1157 1163 1164                                            
CONECT 1163 1162                                                      
CONECT 1164 1162 1165 1167                                            
CONECT 1165 1164 1178 1166                                            
CONECT 1166 1165                                                      
CONECT 1167 1164 1169 1168                                            
CONECT 1168 1169 1167 1170 1172                                       
CONECT 1168                                                           
CONECT 1169 1175 1171 1167 1168                                       
CONECT 1169                                                           
CONECT 1170 1171 1168                                                 
CONECT 1171 1169 1170                                                 
CONECT 1172 1168 1174 1173                                            
CONECT 1173 1172                                                      
CONECT 1174 1172                                                      
CONECT 1175 1177 1176 1169                                            
CONECT 1176 1175                                                      
CONECT 1177 1175                                                      
CONECT 1178 1179 1165 1180                                            
CONECT 1179 1178                                                      
CONECT 1180 1183 1178 1181                                            
CONECT 1181 1180 1182 1192                                            
CONECT 1182 1181                                                      
CONECT 1183 1184 1180                                                 
CONECT 1184 1186 1183 1185                                            
CONECT 1185 1184 1187                                                 
CONECT 1186 1188 1184                                                 
CONECT 1187 1189 1185                                                 
CONECT 1188 1186 1189                                                 
CONECT 1189 1188 1190 1187                                            
CONECT 1190 1189 1191                                                 
CONECT 1191 1190                                                      
CONECT 1192 1181 1193 1194                                            
CONECT 1193 1192                                                      
CONECT 1194 1192 1195 1197                                            
CONECT 1195 1196 1194 1209                                            
CONECT 1196 1195                                                      
CONECT 1197 1194 1198                                                 
CONECT 1198 1197 1199                                                 
CONECT 1199 1200 1198                                                 
CONECT 1200 1201 1202 1199                                            
CONECT 1201 1200                                                      
CONECT 1202 1203 1200 1206                                            
CONECT 1203 1204 1205 1202                                            
CONECT 1204 1203                                                      
CONECT 1205 1203                                                      
CONECT 1206 1202 1208 1207                                            
CONECT 1207 1206                                                      
CONECT 1208 1206                                                      
CONECT 1209 1195 1211 1210                                            
CONECT 1210 1209                                                      
CONECT 1211 1214 1209 1212                                            
CONECT 1212 1211 1226 1213                                            
CONECT 1213 1212                                                      
CONECT 1214 1215 1211                                                 
CONECT 1215 1216 1214                                                 
CONECT 1216 1215 1217                                                 
CONECT 1217 1216 1219 1218                                            
CONECT 1218 1217                                                      
CONECT 1219 1220 1217 1223                                            
CONECT 1220 1221 1222 1219                                            
CONECT 1221 1220                                                      
CONECT 1222 1220                                                      
CONECT 1223 1219 1225 1224                                            
CONECT 1224 1223                                                      
CONECT 1225 1223                                                      
CONECT 1226 1227 1212 1228                                            
CONECT 1227 1226                                                      
CONECT 1228 1226 1231 1229                                            
CONECT 1229 1228 1230 1232                                            
CONECT 1230 1229                                                      
CONECT 1231 1228                                                      
CONECT 1232 1229 1238 1233                                            
CONECT 1233 1232 1234 1236                                            
CONECT 1234 1233 1239 1235                                            
CONECT 1235 1234                                                      
CONECT 1236 1233 1237                                                 
CONECT 1237 1238 1236                                                 
CONECT 1238 1232 1237                                                 
CONECT 1239 1240 1234 1241                                            
CONECT 1240 1239                                                      
CONECT 1241 1239 1242 1244                                            
CONECT 1242 1254 1241 1243                                            
CONECT 1243 1242                                                      
CONECT 1244 1241                                                      
CONECT 1245 1246                                                      
CONECT 1246 1245 1247                                                 
CONECT 1247 1246                                                      
CONECT 1248 1252                                                      
CONECT 1249 1250                                                      
CONECT 1250 1251 1249                                                 
CONECT 1251 1250                                                      
CONECT 1252 1248                                                      
CONECT 1254 1256 1255 1242                                            
CONECT 1255 1254                                                      
CONECT 1256 1257 1259 1254                                            
CONECT 1257 1258 1267 1256                                            
CONECT 1258 1257                                                      
CONECT 1259 1256 1260                                                 
CONECT 1260 1259 1261 1263                                            
CONECT 1261 1262 1260 1264                                            
CONECT 1262 1261                                                      
CONECT 1263 1260 1265                                                 
CONECT 1264 1261 1265                                                 
CONECT 1265 1263 1264 1266                                            
CONECT 1266 1265                                                      
CONECT 1267 1269 1257 1268                                            
CONECT 1268 1267                                                      
CONECT 1269 1270 1267 1272                                            
CONECT 1270 1284 1271 1269                                            
CONECT 1271 1270                                                      
CONECT 1272 1269 1273                                                 
CONECT 1273 1272 1274                                                 
CONECT 1274 1273 1275                                                 
CONECT 1275 1274 1277 1276                                            
CONECT 1276 1275                                                      
CONECT 1277 1278 1275 1281                                            
CONECT 1278 1279 1280 1277                                            
CONECT 1279 1278                                                      
CONECT 1280 1278                                                      
CONECT 1281 1277 1283 1282                                            
CONECT 1282 1281                                                      
CONECT 1283 1281                                                      
CONECT 1284 1286 1285 1270                                            
CONECT 1285 1284                                                      
CONECT 1286 1289 1287 1284                                            
CONECT 1287 1286 1298 1288                                            
CONECT 1288 1287                                                      
CONECT 1289 1290 1286                                                 
CONECT 1290 1291 1292 1289                                            
CONECT 1291 1293 1290                                                 
CONECT 1292 1294 1290                                                 
CONECT 1293 1295 1291                                                 
CONECT 1294 1295 1292                                                 
CONECT 1295 1296 1293 1294                                            
CONECT 1296 1297 1295                                                 
CONECT 1297 1296                                                      
CONECT 1298 1299 1287 1304                                            
CONECT 1299 1302 1300 1298                                            
CONECT 1300 1301 1299 1305                                            
CONECT 1301 1300                                                      
CONECT 1302 1299 1303                                                 
CONECT 1303 1302 1304                                                 
CONECT 1304 1303 1298                                                 
CONECT 1305 1300 1307 1306                                            
CONECT 1306 1305                                                      
CONECT 1307 1308 1305 1310                                            
CONECT 1308 1312 1309 1307                                            
CONECT 1309 1308                                                      
CONECT 1310 1307 1311                                                 
CONECT 1311 1310                                                      
CONECT 1312 1314 1313 1308                                            
CONECT 1313 1312                                                      
CONECT 1314 1315 1317 1312                                            
CONECT 1315 1316 1318 1314                                            
CONECT 1316 1315                                                      
CONECT 1317 1314                                                      
CONECT 1318 1320 1315 1319                                            
CONECT 1319 1318                                                      
CONECT 1320 1323 1321 1318                                            
CONECT 1321 1322 1320 1332                                            
CONECT 1322 1321                                                      
CONECT 1323 1324 1320                                                 
CONECT 1324 1326 1323 1325                                            
CONECT 1325 1324 1327                                                 
CONECT 1326 1328 1324                                                 
CONECT 1327 1329 1325                                                 
CONECT 1328 1326 1329                                                 
CONECT 1329 1328 1330 1327                                            
CONECT 1330 1329 1331                                                 
CONECT 1331 1330                                                      
CONECT 1332 1321 1334 1333                                            
CONECT 1333 1332                                                      
CONECT 1334 1332 1335 1337                                            
CONECT 1335 1336 1341 1334                                            
CONECT 1336 1335                                                      
CONECT 1337 1334 1338                                                 
CONECT 1338 1339 1337 1340                                            
CONECT 1339 1338                                                      
CONECT 1340 1338                                                      
CONECT 1341 1335 1343 1342                                            
CONECT 1342 1341                                                      
CONECT 1343 1344 1341 1346                                            
CONECT 1344 1350 1345 1343                                            
CONECT 1345 1344                                                      
CONECT 1346 1343 1347                                                 
CONECT 1347 1346 1348 1349                                            
CONECT 1348 1347                                                      
CONECT 1349 1347                                                      
CONECT 1350 1352 1351 1344                                            
CONECT 1351 1350                                                      
CONECT 1352 1353 1350                                                 
CONECT 1353 1354 1352 1355                                            
CONECT 1354 1353                                                      
CONECT 1355 1353 1357 1356                                            
CONECT 1356 1355                                                      
CONECT 1357 1358 1355 1360                                            
CONECT 1358 1359 1357 1371                                            
CONECT 1359 1358                                                      
CONECT 1360 1357 1361                                                 
CONECT 1361 1363 1360 1362                                            
CONECT 1362 1361 1364                                                 
CONECT 1363 1367 1366 1361                                            
CONECT 1364 1366 1365 1362                                            
CONECT 1365 1364                                                      
CONECT 1366 1368 1363 1364                                            
CONECT 1367 1369 1363                                                 
CONECT 1368 1370 1366                                                 
CONECT 1369 1370 1367                                                 
CONECT 1370 1369 1368                                                 
CONECT 1371 1358 1373 1372                                            
CONECT 1372 1371                                                      
CONECT 1373 1374 1371 1376                                            
CONECT 1374 1375 1380 1373                                            
CONECT 1375 1374                                                      
CONECT 1376 1373 1379 1377                                            
CONECT 1377 1376 1378                                                 
CONECT 1378 1377                                                      
CONECT 1379 1376                                                      
CONECT 1380 1382 1374 1381                                            
CONECT 1381 1380                                                      
CONECT 1382 1383 1385 1380                                            
CONECT 1383 1384 1386 1382                                            
CONECT 1384 1383                                                      
CONECT 1385 1382                                                      
CONECT 1386 1388 1387 1383                                            
CONECT 1387 1386                                                      
CONECT 1388 1391 1389 1386                                            
CONECT 1389 1390 1388 1395                                            
CONECT 1390 1389                                                      
CONECT 1391 1392 1388                                                 
CONECT 1392 1393 1394 1391                                            
CONECT 1393 1392                                                      
CONECT 1394 1392                                                      
CONECT 1395 1389 1397 1396                                            
CONECT 1396 1395                                                      
CONECT 1397 1395 1398 1400                                            
CONECT 1398 1399 1397 1408                                            
CONECT 1399 1398                                                      
CONECT 1400 1397 1401                                                 
CONECT 1401 1400 1402                                                 
CONECT 1402 1401 1403                                                 
CONECT 1403 1402 1404                                                 
CONECT 1404 1403 1406 1407 1405                                       
CONECT 1404                                                           
CONECT 1405 1404                                                      
CONECT 1406 1404                                                      
CONECT 1407 1404                                                      
CONECT 1408 1398 1410 1409                                            
CONECT 1409 1408                                                      
CONECT 1410 1411 1408 1413                                            
CONECT 1411 1424 1412 1410                                            
CONECT 1412 1411                                                      
CONECT 1413 1410 1414                                                 
CONECT 1414 1416 1413 1415                                            
CONECT 1415 1414 1417                                                 
CONECT 1416 1420 1419 1414                                            
CONECT 1417 1419 1415 1418                                            
CONECT 1418 1417                                                      
CONECT 1419 1416 1421 1417                                            
CONECT 1420 1422 1416                                                 
CONECT 1421 1423 1419                                                 
CONECT 1422 1420 1423                                                 
CONECT 1423 1422 1421                                                 
CONECT 1424 1426 1425 1411                                            
CONECT 1425 1424                                                      
CONECT 1426 1427 1429 1424                                            
CONECT 1427 1428 1432 1426                                            
CONECT 1428 1427                                                      
CONECT 1429 1430 1426 1431                                            
CONECT 1430 1429                                                      
CONECT 1431 1429                                                      
CONECT 1432 1434 1427 1433                                            
CONECT 1433 1432                                                      
CONECT 1434 1437 1435 1432                                            
CONECT 1435 1436 1434 1441                                            
CONECT 1436 1435                                                      
CONECT 1437 1438 1434                                                 
CONECT 1438 1439 1437                                                 
CONECT 1439 1440 1438                                                 
CONECT 1440 1439                                                      
CONECT 1441 1435 1443 1442                                            
CONECT 1442 1441                                                      
CONECT 1443 1441 1444 1446                                            
CONECT 1444 1449 1443 1445                                            
CONECT 1445 1444                                                      
CONECT 1446 1443 1447                                                 
CONECT 1447 1446 1448                                                 
CONECT 1448 1447                                                      
CONECT 1449 1451 1450 1444                                            
CONECT 1450 1449                                                      
CONECT 1451 1452 1449 1454                                            
CONECT 1452 1453 1461 1451                                            
CONECT 1453 1452                                                      
CONECT 1454 1451 1455                                                 
CONECT 1455 1454 1456                                                 
CONECT 1456 1455 1457 1458                                            
CONECT 1457 1456                                                      
CONECT 1458 1456 1460 1459                                            
CONECT 1459 1458                                                      
CONECT 1460 1458                                                      
CONECT 1461 1462 1452 1467                                            
CONECT 1462 1463 1465 1461                                            
CONECT 1463 1464 1468 1462                                            
CONECT 1464 1463                                                      
CONECT 1465 1462 1466                                                 
CONECT 1466 1465 1467                                                 
CONECT 1467 1461 1466                                                 
CONECT 1468 1463 1470 1469                                            
CONECT 1469 1468                                                      
CONECT 1470 1471 1468 1473                                            
CONECT 1471 1472 1480 1470                                            
CONECT 1472 1471                                                      
CONECT 1473 1470 1474                                                 
CONECT 1474 1475 1476 1473                                            
CONECT 1475 1477 1474                                                 
CONECT 1476 1478 1474                                                 
CONECT 1477 1479 1475                                                 
CONECT 1478 1479 1476                                                 
CONECT 1479 1477 1478                                                 
CONECT 1480 1471 1482 1481                                            
CONECT 1481 1480                                                      
CONECT 1482 1483 1480 1485                                            
CONECT 1483 1484 1489 1482                                            
CONECT 1484 1483                                                      
CONECT 1485 1482 1486                                                 
CONECT 1486 1485 1487                                                 
CONECT 1487 1486 1488                                                 
CONECT 1488 1487                                                      
CONECT 1489 1491 1483 1490                                            
CONECT 1490 1489                                                      
CONECT 1491 1492 1494 1489                                            
CONECT 1492 1506 1493 1491                                            
CONECT 1493 1492                                                      
CONECT 1494 1491 1495                                                 
CONECT 1495 1494 1496                                                 
CONECT 1496 1495 1497                                                 
CONECT 1497 1496 1499 1498                                            
CONECT 1498 1497                                                      
CONECT 1499 1500 1497 1503                                            
CONECT 1500 1501 1502 1499                                            
CONECT 1501 1500                                                      
CONECT 1502 1500                                                      
CONECT 1503 1499 1505 1504                                            
CONECT 1504 1503                                                      
CONECT 1505 1503                                                      
CONECT 1506 1508 1507 1492                                            
CONECT 1507 1506                                                      
CONECT 1508 1509 1511 1506                                            
CONECT 1509 1514 1510 1508                                            
CONECT 1510 1509                                                      
CONECT 1511 1512 1508                                                 
CONECT 1512 1513 1511                                                 
CONECT 1513 1512                                                      
CONECT 1514 1516 1515 1509                                            
CONECT 1515 1514                                                      
CONECT 1516 1517 1514                                                 
CONECT 1517 1519 1516 1518                                            
CONECT 1518 1517                                                      
CONECT 1519 1520 1521 1517                                            
CONECT 1520 1519                                                      
CONECT 1521 1519 1522                                                 
CONECT 1522 1521 1524 1523                                            
CONECT 1523 1522                                                      
CONECT 1524 1525 1522 1526                                            
CONECT 1525 1524                                                      
CONECT 1526 1524 1529 1527                                            
CONECT 1527 1526 1533 1528                                            
CONECT 1528 1527                                                      
CONECT 1529 1526 1530                                                 
CONECT 1530 1532 1529 1531                                            
CONECT 1531 1530                                                      
CONECT 1532 1530                                                      
CONECT 1533 1534 1527 1535                                            
CONECT 1534 1533                                                      
CONECT 1535 1533 1538 1536                                            
CONECT 1536 1535 1539 1537                                            
CONECT 1537 1536                                                      
CONECT 1538 1535                                                      
CONECT 1539 1540 1536 1541                                            
CONECT 1540 1539                                                      
CONECT 1541 1539 1544 1542                                            
CONECT 1542 1543 1541 1545                                            
CONECT 1543 1542                                                      
CONECT 1544 1541                                                      
CONECT 1545 1542 1547 1546                                            
CONECT 1546 1545                                                      
CONECT 1547 1548 1545 1550                                            
CONECT 1548 1551 1549 1547                                            
CONECT 1549 1548                                                      
CONECT 1550 1547                                                      
CONECT 1551 1553 1552 1548                                            
CONECT 1552 1551                                                      
CONECT 1553 1556 1551 1554                                            
CONECT 1554 1553 1555 1568                                            
CONECT 1555 1554                                                      
CONECT 1556 1557 1553                                                 
CONECT 1557 1558 1556                                                 
CONECT 1558 1559 1557                                                 
CONECT 1559 1561 1558 1560                                            
CONECT 1560 1559                                                      
CONECT 1561 1562 1565 1559                                            
CONECT 1562 1564 1563 1561                                            
CONECT 1563 1562                                                      
CONECT 1564 1562                                                      
CONECT 1565 1567 1561 1566                                            
CONECT 1566 1565                                                      
CONECT 1567 1565                                                      
CONECT 1568 1554 1569 1570                                            
CONECT 1569 1568                                                      
CONECT 1570 1568 1571 1573                                            
CONECT 1571 1572 1576 1570                                            
CONECT 1572 1571                                                      
CONECT 1573 1570 1575 1574                                            
CONECT 1574 1573                                                      
CONECT 1575 1573                                                      
CONECT 1576 1571 1578 1577                                            
CONECT 1577 1576                                                      
CONECT 1578 1581 1576 1579                                            
CONECT 1579 1578 1588 1580                                            
CONECT 1580 1579                                                      
CONECT 1581 1582 1578                                                 
CONECT 1582 1583 1584 1581                                            
CONECT 1583 1585 1582                                                 
CONECT 1584 1586 1582                                                 
CONECT 1585 1587 1583                                                 
CONECT 1586 1587 1584                                                 
CONECT 1587 1585 1586                                                 
CONECT 1588 1589 1579 1590                                            
CONECT 1589 1588                                                      
CONECT 1590 1588 1591 1593                                            
CONECT 1591 1592 1590 1597                                            
CONECT 1592 1591                                                      
CONECT 1593 1590 1594                                                 
CONECT 1594 1593 1595 1596                                            
CONECT 1595 1594                                                      
CONECT 1596 1594                                                      
CONECT 1597 1591 1599 1598                                            
CONECT 1598 1597                                                      
CONECT 1599 1602 1597 1600                                            
CONECT 1600 1599 1605 1601                                            
CONECT 1601 1600                                                      
CONECT 1602 1603 1599                                                 
CONECT 1603 1604 1602                                                 
CONECT 1604 1603                                                      
CONECT 1605 1606 1600 1607                                            
CONECT 1606 1605                                                      
CONECT 1607 1605 1608                                                 
CONECT 1608 1609 1607 1610                                            
CONECT 1609 1608                                                      
CONECT 1610 1608 1612 1611                                            
CONECT 1611 1610                                                      
CONECT 1612 1615 1610 1613                                            
CONECT 1613 1612 1619 1614                                            
CONECT 1614 1613                                                      
CONECT 1615 1612 1616                                                 
CONECT 1616 1615 1618 1617                                            
CONECT 1617 1616                                                      
CONECT 1618 1616                                                      
CONECT 1619 1620 1613 1621                                            
CONECT 1620 1619                                                      
CONECT 1621 1619 1622 1624                                            
CONECT 1622 1623 1621 1627                                            
CONECT 1623 1622                                                      
CONECT 1624 1621 1625                                                 
CONECT 1625 1624 1626                                                 
CONECT 1626 1625                                                      
CONECT 1627 1622 1628 1629                                            
CONECT 1628 1627                                                      
CONECT 1629 1627 1630 1632                                            
CONECT 1630 1635 1631 1629                                            
CONECT 1631 1630                                                      
CONECT 1632 1629 1633                                                 
CONECT 1633 1632 1634                                                 
CONECT 1634 1633                                                      
CONECT 1635 1637 1636 1630                                            
CONECT 1636 1635                                                      
CONECT 1637 1638 1635                                                 
CONECT 1638 1640 1639 1637                                            
CONECT 1639 1638                                                      
CONECT 1640 1642 1641 1638                                            
CONECT 1641 1640                                                      
CONECT 1642 1643 1640                                                 
CONECT 1643 1644 1642 1645                                            
CONECT 1644 1643                                                      
CONECT 1645 1643 1646 1647                                            
CONECT 1646 1645                                                      
CONECT 1647 1645 1648 1650                                            
CONECT 1648 1647 1649 1656                                            
CONECT 1649 1648                                                      
CONECT 1650 1647 1651                                                 
CONECT 1651 1650 1653 1652                                            
CONECT 1652 1651                                                      
CONECT 1653 1655 1651 1654                                            
CONECT 1654 1653                                                      
CONECT 1655 1653                                                      
CONECT 1656 1648 1657 1658                                            
CONECT 1657 1656                                                      
CONECT 1658 1659 1656 1661                                            
CONECT 1659 1665 1660 1658                                            
CONECT 1660 1659                                                      
CONECT 1661 1658 1663 1662                                            
CONECT 1662 1661 1664                                                 
CONECT 1663 1661                                                      
CONECT 1664 1662                                                      
CONECT 1665 1667 1666 1659                                            
CONECT 1666 1665                                                      
CONECT 1667 1670 1668 1665                                            
CONECT 1668 1669 1671 1667                                            
CONECT 1669 1668                                                      
CONECT 1670 1667                                                      
CONECT 1671 1673 1668 1672                                            
CONECT 1672 1671                                                      
CONECT 1673 1676 1671 1674                                            
CONECT 1674 1673 1675 1684                                            
CONECT 1675 1674                                                      
CONECT 1676 1677 1673                                                 
CONECT 1677 1678 1676 1680                                            
CONECT 1678 1679 1681 1677                                            
CONECT 1679 1678                                                      
CONECT 1680 1677 1682                                                 
CONECT 1681 1678 1682                                                 
CONECT 1682 1681 1683 1680                                            
CONECT 1683 1682                                                      
CONECT 1684 1674 1685 1686                                            
CONECT 1685 1684                                                      
CONECT 1686 1684 1687 1689                                            
CONECT 1687 1697 1688 1686                                            
CONECT 1688 1687                                                      
CONECT 1689 1686 1690                                                 
CONECT 1690 1689 1691 1693                                            
CONECT 1691 1692 1690 1694                                            
CONECT 1692 1691                                                      
CONECT 1693 1690 1695                                                 
CONECT 1694 1691 1695                                                 
CONECT 1695 1694 1693 1696                                            
CONECT 1696 1695                                                      
CONECT 1697 1699 1687 1698                                            
CONECT 1698 1697                                                      
CONECT 1699 1700 1702 1697                                            
CONECT 1700 1705 1701 1699                                            
CONECT 1701 1700                                                      
CONECT 1702 1703 1699 1704                                            
CONECT 1703 1702                                                      
CONECT 1704 1702                                                      
CONECT 1705 1707 1706 1700                                            
CONECT 1706 1705                                                      
CONECT 1707 1710 1708 1705                                            
CONECT 1708 1709 1707 1711                                            
CONECT 1709 1708                                                      
CONECT 1710 1707                                                      
CONECT 1711 1708 1713 1712                                            
CONECT 1712 1711                                                      
CONECT 1713 1711 1714 1716                                            
CONECT 1714 1713 1715 1719                                            
CONECT 1715 1714                                                      
CONECT 1716 1718 1713 1717                                            
CONECT 1717 1716                                                      
CONECT 1718 1716                                                      
CONECT 1719 1714 1720 1721                                            
CONECT 1720 1719                                                      
CONECT 1721 1722 1719 1724                                            
CONECT 1722 1736 1723 1721                                            
CONECT 1723 1722                                                      
CONECT 1724 1721 1725                                                 
CONECT 1725 1724 1726                                                 
CONECT 1726 1725 1727                                                 
CONECT 1727 1726 1728 1729                                            
CONECT 1728 1727                                                      
CONECT 1729 1727 1730 1733                                            
CONECT 1730 1729 1731 1732                                            
CONECT 1731 1730                                                      
CONECT 1732 1730                                                      
CONECT 1733 1729 1734 1735                                            
CONECT 1734 1733                                                      
CONECT 1735 1733                                                      
CONECT 1736 1738 1737 1722                                            
CONECT 1737 1736                                                      
CONECT 1738 1739 1741 1736                                            
CONECT 1739 1742 1740 1738                                            
CONECT 1740 1739                                                      
CONECT 1741 1738                                                      
CONECT 1742 1744 1743 1739                                            
CONECT 1743 1742                                                      
CONECT 1744 1747 1745 1742                                            
CONECT 1745 1746 1744 1748                                            
CONECT 1746 1745                                                      
CONECT 1747 1744                                                      
CONECT 1748 1745 1749 1750                                            
CONECT 1749 1748                                                      
CONECT 1750 1748 1751 1753                                            
CONECT 1751 1750 1752 1757                                            
CONECT 1752 1751                                                      
CONECT 1753 1750 1754                                                 
CONECT 1754 1755 1753 1756                                            
CONECT 1755 1754                                                      
CONECT 1756 1754                                                      
CONECT 1757 1751 1758 1759                                            
CONECT 1758 1757                                                      
CONECT 1759 1760 1757 1762                                            
CONECT 1760 1767 1761 1759                                            
CONECT 1761 1760                                                      
CONECT 1762 1759 1763                                                 
CONECT 1763 1762 1764                                                 
CONECT 1764 1763 1765 1766                                            
CONECT 1765 1764                                                      
CONECT 1766 1764                                                      
CONECT 1767 1769 1768 1760                                            
CONECT 1768 1767                                                      
CONECT 1769 1770 1767                                                 
CONECT 1770 1771 1769 1772                                            
CONECT 1771 1770                                                      
CONECT 1772 1770 1774 1773                                            
CONECT 1773 1772                                                      
CONECT 1774 1775 1772 1777                                            
CONECT 1775 1780 1776 1774                                            
CONECT 1776 1775                                                      
CONECT 1777 1774 1778 1779                                            
CONECT 1778 1777                                                      
CONECT 1779 1777                                                      
CONECT 1780 1782 1781 1775                                            
CONECT 1781 1780                                                      
CONECT 1782 1785 1783 1780                                            
CONECT 1783 1782 1787 1784                                            
CONECT 1784 1783                                                      
CONECT 1785 1786 1782                                                 
CONECT 1786 1785                                                      
CONECT 1787 1788 1789 1783                                            
CONECT 1788 1787                                                      
CONECT 1789 1790 1787 1792                                            
CONECT 1790 1791 1795 1789                                            
CONECT 1791 1790                                                      
CONECT 1792 1789 1793 1794                                            
CONECT 1793 1792                                                      
CONECT 1794 1792                                                      
CONECT 1795 1797 1790 1796                                            
CONECT 1796 1795                                                      
CONECT 1797 1800 1798 1795                                            
CONECT 1798 1799 1797 1802                                            
CONECT 1799 1798                                                      
CONECT 1800 1801 1797                                                 
CONECT 1801 1800                                                      
CONECT 1802 1798 1804 1803                                            
CONECT 1803 1802                                                      
CONECT 1804 1802 1805                                                 
CONECT 1805 1804 1807 1806                                            
CONECT 1806 1805                                                      
CONECT 1807 1808 1805 1809                                            
CONECT 1808 1807                                                      
CONECT 1809 1807 1810 1812                                            
CONECT 1810 1811 1809 1818                                            
CONECT 1811 1810                                                      
CONECT 1812 1809 1813                                                 
CONECT 1813 1812 1815 1814                                            
CONECT 1814 1813                                                      
CONECT 1815 1813 1816 1817                                            
CONECT 1816 1815                                                      
CONECT 1817 1815                                                      
CONECT 1818 1810 1820 1819                                            
CONECT 1819 1818                                                      
CONECT 1820 1823 1818 1821                                            
CONECT 1821 1820 1827 1822                                            
CONECT 1822 1821                                                      
CONECT 1823 1824 1825 1820                                            
CONECT 1824 1826 1823                                                 
CONECT 1825 1823                                                      
CONECT 1826 1824                                                      
CONECT 1827 1828 1821 1829                                            
CONECT 1828 1827                                                      
CONECT 1829 1827 1830 1832                                            
CONECT 1830 1831 1829 1836                                            
CONECT 1831 1830                                                      
CONECT 1832 1829 1833                                                 
CONECT 1833 1832 1834 1835                                            
CONECT 1834 1833                                                      
CONECT 1835 1833                                                      
CONECT 1836 1830 1838 1837                                            
CONECT 1837 1836                                                      
CONECT 1838 1836 1841 1839                                            
CONECT 1839 1838 1845 1840                                            
CONECT 1840 1839                                                      
CONECT 1841 1842 1838                                                 
CONECT 1842 1844 1843 1841                                            
CONECT 1843 1842                                                      
CONECT 1844 1842                                                      
CONECT 1845 1846 1839 1847                                            
CONECT 1846 1845                                                      
CONECT 1847 1845 1850 1848                                            
CONECT 1848 1847 1856 1849                                            
CONECT 1849 1848                                                      
CONECT 1850 1851 1847                                                 
CONECT 1851 1852 1853 1850                                            
CONECT 1852 1851                                                      
CONECT 1853 1855 1851 1854                                            
CONECT 1854 1853                                                      
CONECT 1855 1853                                                      
CONECT 1856 1857 1848 1858                                            
CONECT 1857 1856                                                      
CONECT 1858 1856 1861 1859                                            
CONECT 1859 1858 1860 1862                                            
CONECT 1860 1859                                                      
CONECT 1861 1858                                                      
CONECT 1862 1859 1863 1864                                            
CONECT 1863 1862                                                      
CONECT 1864 1862 1865 1867                                            
CONECT 1865 1871 1864 1866                                            
CONECT 1866 1865                                                      
CONECT 1867 1864 1868                                                 
CONECT 1868 1867 1869                                                 
CONECT 1869 1868 1870                                                 
CONECT 1870 1869                                                      
CONECT 1871 1872 1873 1865                                            
CONECT 1872 1871                                                      
CONECT 1873 1876 1871 1874                                            
CONECT 1874 1873 1875 1883                                            
CONECT 1875 1874                                                      
CONECT 1876 1877 1873                                                 
CONECT 1877 1878 1879 1876                                            
CONECT 1878 1880 1877                                                 
CONECT 1879 1877 1881                                                 
CONECT 1880 1878 1882                                                 
CONECT 1881 1882 1879                                                 
CONECT 1882 1880 1881                                                 
CONECT 1883 1874 1884 1885                                            
CONECT 1884 1883                                                      
CONECT 1885 1883 1886                                                 
CONECT 1886 1887 1885 1888                                            
CONECT 1887 1886                                                      
CONECT 1888 1886 1890 1889                                            
CONECT 1889 1888                                                      
CONECT 1890 1888 1891                                                 
CONECT 1891 1890 1892 1893                                            
CONECT 1892 1891                                                      
CONECT 1893 1891 1894 1895                                            
CONECT 1894 1893                                                      
CONECT 1895 1893 1896 1898                                            
CONECT 1896 1902 1895 1897                                            
CONECT 1897 1896                                                      
CONECT 1898 1899 1895 1901                                            
CONECT 1899 1900 1898                                                 
CONECT 1900 1899                                                      
CONECT 1901 1898                                                      
CONECT 1902 1904 1903 1896                                            
CONECT 1903 1902                                                      
CONECT 1904 1907 1905 1902                                            
CONECT 1905 1906 1912 1904                                            
CONECT 1906 1905                                                      
CONECT 1907 1908 1904                                                 
CONECT 1908 1907 1909                                                 
CONECT 1909 1908 1910 1911                                            
CONECT 1910 1909                                                      
CONECT 1911 1909                                                      
CONECT 1912 1914 1905 1913                                            
CONECT 1913 1912                                                      
CONECT 1914 1915 1917 1912                                            
CONECT 1915 1929 1916 1914                                            
CONECT 1916 1915                                                      
CONECT 1917 1914 1918                                                 
CONECT 1918 1917 1919                                                 
CONECT 1919 1918 1920                                                 
CONECT 1920 1919 1921 1922                                            
CONECT 1921 1920                                                      
CONECT 1922 1920 1923 1926                                            
CONECT 1923 1924 1922 1925                                            
CONECT 1924 1923                                                      
CONECT 1925 1923                                                      
CONECT 1926 1922 1927 1928                                            
CONECT 1927 1926                                                      
CONECT 1928 1926                                                      
CONECT 1929 1931 1930 1915                                            
CONECT 1930 1929                                                      
CONECT 1931 1934 1932 1929                                            
CONECT 1932 1938 1931 1933                                            
CONECT 1933 1932                                                      
CONECT 1934 1935 1937 1931                                            
CONECT 1935 1936 1934                                                 
CONECT 1936 1935                                                      
CONECT 1937 1934                                                      
CONECT 1938 1939 1940 1932                                            
CONECT 1939 1938                                                      
CONECT 1940 1943 1941 1938                                            
CONECT 1941 1948 1940 1942                                            
CONECT 1942 1941                                                      
CONECT 1943 1944 1940                                                 
CONECT 1944 1945 1943                                                 
CONECT 1945 1946 1947 1944                                            
CONECT 1946 1945                                                      
CONECT 1947 1945                                                      
CONECT 1948 1949 1950 1941                                            
CONECT 1949 1948                                                      
CONECT 1950 1953 1948 1951                                            
CONECT 1951 1950 1952 1956                                            
CONECT 1952 1951                                                      
CONECT 1953 1950 1954                                                 
CONECT 1954 1953 1955                                                 
CONECT 1955 1954                                                      
CONECT 1956 1951 1957 1958                                            
CONECT 1957 1956                                                      
CONECT 1958 1956 1959 1961                                            
CONECT 1959 1958 1966 1960                                            
CONECT 1960 1959                                                      
CONECT 1961 1958 1962                                                 
CONECT 1962 1961 1963                                                 
CONECT 1963 1962 1964 1965                                            
CONECT 1964 1963                                                      
CONECT 1965 1963                                                      
CONECT 1966 1967 1959 1968                                            
CONECT 1967 1966                                                      
CONECT 1968 1969 1966 1971                                            
CONECT 1969 1983 1970 1968                                            
CONECT 1970 1969                                                      
CONECT 1971 1968 1972                                                 
CONECT 1972 1971 1973                                                 
CONECT 1973 1974 1972                                                 
CONECT 1974 1975 1973 1976                                            
CONECT 1975 1974                                                      
CONECT 1976 1974 1980 1977                                            
CONECT 1977 1976 1979 1978                                            
CONECT 1978 1977                                                      
CONECT 1979 1977                                                      
CONECT 1980 1982 1976 1981                                            
CONECT 1981 1980                                                      
CONECT 1982 1980                                                      
CONECT 1983 1985 1984 1969                                            
CONECT 1984 1983                                                      
CONECT 1985 1988 1986 1983                                            
CONECT 1986 1985 1987 2000                                            
CONECT 1987 1986                                                      
CONECT 1988 1989 1985                                                 
CONECT 1989 1990 1988                                                 
CONECT 1990 1991 1989                                                 
CONECT 1991 1993 1992 1990                                            
CONECT 1992 1991                                                      
CONECT 1993 1994 1997 1991                                            
CONECT 1994 1995 1996 1993                                            
CONECT 1995 1994                                                      
CONECT 1996 1994                                                      
CONECT 1997 1998 1993 1999                                            
CONECT 1998 1997                                                      
CONECT 1999 1997                                                      
CONECT 2000 1986 2001 2002                                            
CONECT 2001 2000                                                      
CONECT 2002 2005 2000 2003                                            
CONECT 2003 2002 2004 2009                                            
CONECT 2004 2003                                                      
CONECT 2005 2006 2002                                                 
CONECT 2006 2007 2008 2005                                            
CONECT 2007 2006                                                      
CONECT 2008 2006                                                      
CONECT 2009 2003 2010 2011                                            
CONECT 2010 2009                                                      
CONECT 2011 2009 2012 2014                                            
CONECT 2012 2011 2013 2018                                            
CONECT 2013 2012                                                      
CONECT 2014 2011 2015                                                 
CONECT 2015 2014 2016 2017                                            
CONECT 2016 2015                                                      
CONECT 2017 2015                                                      
CONECT 2018 2012 2019 2020                                            
CONECT 2019 2018                                                      
CONECT 2020 2021 2018                                                 
CONECT 2021 2023 2022 2020                                            
CONECT 2022 2021                                                      
CONECT 2023 2025 2024 2021                                            
CONECT 2024 2023                                                      
CONECT 2025 2028 2026 2023                                            
CONECT 2026 2027 2031 2025                                            
CONECT 2027 2026                                                      
CONECT 2028 2029 2025                                                 
CONECT 2029 2030 2028                                                 
CONECT 2030 2029                                                      
CONECT 2031 2033 2026 2032                                            
CONECT 2032 2031                                                      
CONECT 2033 2036 2031 2034                                            
CONECT 2034 2033 2035 2045                                            
CONECT 2035 2034                                                      
CONECT 2036 2037 2033                                                 
CONECT 2037 2038 2039 2036                                            
CONECT 2038 2040 2037                                                 
CONECT 2039 2041 2037                                                 
CONECT 2040 2042 2038                                                 
CONECT 2041 2042 2039                                                 
CONECT 2042 2043 2040 2041                                            
CONECT 2043 2044 2042                                                 
CONECT 2044 2043                                                      
CONECT 2045 2034 2046 2047                                            
CONECT 2046 2045                                                      
CONECT 2047 2045 2050 2048                                            
CONECT 2048 2047 2057 2049                                            
CONECT 2049 2048                                                      
CONECT 2050 2051 2047                                                 
CONECT 2051 2052 2053 2050                                            
CONECT 2052 2054 2051                                                 
CONECT 2053 2055 2051                                                 
CONECT 2054 2056 2052                                                 
CONECT 2055 2056 2053                                                 
CONECT 2056 2054 2055                                                 
CONECT 2057 2058 2048 2059                                            
CONECT 2058 2057                                                      
CONECT 2059 2062 2057 2060
[truncated: 76,188 more chars]
